# Supplementary material for: Predictive network modeling in human induced pluripotent stem cells identifies key driver genes for insulin responsiveness
Source: PLoS Comput Biol. 2020 Dec 23;16(12):e1008491. doi: 10.1371/journal.pcbi.1008491 (PMC7790417; doi:10.1371/journal.pcbi.1008491)
Supplement: S1 Table — (XLSX) [file pcbi.1008491.s009.xlsx]

## Sheet: Patient RNAseq CLEANED
Pat ID#	State	Age	SEX	RACE	SSPG	BMI
845	Insulin sensitive	53	Female	White	41	25.9251
864	Insulin sensitive	63	Male	White	43	31.2763
553	Insulin sensitive	58	Female	White (Hispanic)	48	26.0496
345	Insulin sensitive	70	Female	White	50	27.549
214	Insulin sensitive	68	Male	White	53	26.5493
516	Insulin sensitive	66	Female	White	57	29.7754
541	Insulin sensitive	64	Male	White	60	25.4
756	Insulin sensitive	41	Female	White	60	26.9997
410	Insulin sensitive	59	Male	White	61	21.7789
441	Insulin sensitive	48	Female	White	63	25.5
107	Insulin sensitive	59	Female	White	66	24.0478
698	Insulin sensitive	60	Female	White	66	27.4239
420	Insulin sensitive	70	Male	White	67	24.9778
475	Insulin sensitive	41	Male	White	69	24.5556
509	Insulin sensitive	56	Male	East Asian	69	26.0422
835	Insulin sensitive	64	Female	White	70	23.5577
356	Insulin sensitive	57	Male	White	73	31.4088
371	Insulin sensitive	41	Female	White	73	33.4439
197	Insulin sensitive	48	Female	South Asian	76	28.3
707	Insulin sensitive	60	Male	White	76	28.7205
845A	Insulin sensitive	55	Female	White	76	34.6713
909	Insulin sensitive	68	Female	White	76	26.981
071	Insulin sensitive	55	Female	White	77	34
211	Insulin sensitive	57	Female	White	80	27.7344
821	Insulin sensitive	65	Male	White	81	26.2593
836	Insulin sensitive	55	Female	White	81	26.8
780	Insulin sensitive	62	Female	White	82	22.2101
952	Insulin sensitive	65	Female	White	82	24.3
799	Insulin sensitive	47	Female	White	89	32.7
694	Insulin sensitive	66	Female	White	90	29.6359
215	Insulin sensitive	51	Female	White	92	23.8379
504	Insulin sensitive	54	Male	East Asian	92	22.4331
110	Insulin sensitive	53	Male	White	93	25.6
459	Insulin sensitive	50	Male	White	93	27.0754
291	Insulin sensitive	52	Female	White	94	32.7
135	Insulin sensitive	54	Female	White	98	27.9744
352	Insulin sensitive	73	Female	White	100	29.4614
411	Insulin sensitive	64	Male	White	100	28.1846
617	Insulin sensitive	38	Female	South Asian	105	33.8896
649	Insulin sensitive	65	Male	East Asian	106	31.9566
442	Insulin sensitive	48	Male	White	107	28.1148
313	Insulin sensitive	65	Male	White	114	31.1
334	Insulin sensitive	66	Female	White	115	36.4938
518	Insulin sensitive	59	Female	White	117	31.9
614	Insulin sensitive	61	Female	White	117	28.5037
120	Insulin sensitive	59	Female	White (Hispanic)	128	28.8
122	Insulin sensitive	46	Female	East Asian	129	32.3
102	Insulin sensitive	61	Male	Black or African American	136	31.6
906	Insulin sensitive	61	Male	White	136	35.6
023	Insulin resistant	53	Male	White	142	32
448	Insulin resistant	49	Female	White	145	30.8
054	Insulin resistant	61	Female	Asian	147	25.8
024	Insulin resistant	54	Male	White	153	26.6
843	Insulin resistant	52	Female	White	153	30.1297
432	Insulin resistant	69	Female	White	158	27.3262
601	Insulin resistant	58	Female	Black or African American	161	27.3229
303	Insulin resistant	38	Female	South Asian	163	27.1993
460	Insulin resistant	56	Female	Black	163	23.1
081	Insulin resistant	52	Female	Black or African American	170	34.618
558	Insulin resistant	41	Female	White	171	28.9872
514	Insulin resistant	66	Female	Black	173	36.8
771	Insulin resistant	57	Female	East Asian	173	24.3617
123	Insulin resistant	63	Female	East Asian	174	28.1034
767	Insulin resistant	69	Male	White	178	27.4943
018	Insulin resistant	62	Male	White	180	31.6945
827	Insulin resistant	51	Male	White	181	31.8
268	Insulin resistant	64	Male	White	184	28.8944
961	Insulin resistant	57	Male	White	184	24.5142
250	Insulin resistant	68	Female	East Asian	189	28.0904
060	Insulin resistant	66	Female	White	196	27.8268
307	Insulin resistant	72	Female	White	199	29.5603
496	Insulin resistant	79	Male	White	199	29.0378
668	Insulin resistant	37	Male	White	200	33.2345
839	Insulin resistant	60	Female	White (Hispanic)	200	27.2569
434	Insulin resistant	71	Male	White	201	25.1015
928	Insulin resistant	60	Female	White	201	31.7993
546	Insulin resistant	63	Male	White	202	37.2218
178	Insulin resistant	63	Female	White	203	31.7243
243	Insulin resistant	50	Female	White	209	35.4
358	Insulin resistant	43	Female	South Asian	212	32.8463
134	Insulin resistant	53	Male	East Asian	216	25.9028
368	Insulin resistant	62	Female	White	217	28.6348
912	Insulin resistant	62	Female	Asian	222	30.9
703	Insulin resistant	62	Male	East Asian	231	27.5
865	Insulin resistant	62	Male	White	235	36.7
336	Insulin resistant	70	Female	White	243	33.5
987	Insulin resistant	65	Female	White	244	34
072	Insulin resistant	48	Female	Black or African American	245	33.9856
231	Insulin resistant	53	Female	South Asian	245	28.4894
708	Insulin resistant	67	Female	White	248	30.8641
408	Insulin resistant	58	Female	East Asian	253	26.7018
998	Insulin resistant	50	Male	White	254	33.1938
963	Insulin resistant	68	Female	White	257	31.6
589	Insulin resistant	61	Male	White	260	33.2
193	Insulin resistant	70	Female	White	263	27.5
239	Insulin resistant	68	Male	White	272	34.8
688	Insulin resistant	55	Male	White	279	33.1
182	Insulin resistant	63	Female	White	281	24.2961
551	Insulin resistant	70	Male	White	282	36.1
762	Insulin resistant	58	Female	Black or African American	286	26.8
255	Insulin resistant	68	Female	White (Hispanic)	323	27.787
