# Supplementary material for: Predictive network modeling in human induced pluripotent stem cells identifies key driver genes for insulin responsiveness
Source: PLoS Comput Biol. 2020 Dec 23;16(12):e1008491. doi: 10.1371/journal.pcbi.1008491 (PMC7790417; doi:10.1371/journal.pcbi.1008491)
Supplement: S2 Table — (XLS) [file pcbi.1008491.s010.xls]

## Sheet: IR vs IS_DE_AS.csv
	logFC	AveExpr	t	P.Value	adj.P.Val	B
ENSG00000162869	-0.202107	-1.77949e-18	-7.96635	3.12389e-14	4.77767e-10	21.3482
ENSG00000229153	-0.282414	-5.39477e-16	-6.47041	3.80076e-10	2.90644e-06	12.5905
ENSG00000142178	0.149933	2.03164e-16	6.2132	1.66673e-09	8.49701e-06	11.2186
ENSG00000121940	-0.122642	8.56786e-17	-6.10087	3.13502e-09	1.19867e-05	10.6328
ENSG00000128045	-0.210473	-4.03239e-17	-6.04441	4.29303e-09	1.31315e-05	10.3415
ENSG00000149269	-0.128178	-1.03244e-17	-5.87417	1.0931e-08	2.65167e-05	9.476
ENSG00000121570	-0.132098	-1.14811e-16	-5.85489	1.21366e-08	2.65167e-05	9.37918
ENSG00000228609	-0.253008	-8.50574e-18	-5.77845	1.83259e-08	3.23829e-05	8.99793
ENSG00000133107	0.503559	-5.597e-17	5.77117	1.90562e-08	3.23829e-05	8.96179
ENSG00000100100	-0.243576	-3.49715e-17	-5.70084	2.77322e-08	4.24136e-05	8.61487
ENSG00000187094	0.471453	8.05566e-16	5.55763	5.88986e-08	7.722e-05	7.91901
ENSG00000184012	0.271107	3.19077e-17	5.55219	6.05884e-08	7.722e-05	7.89289
ENSG00000139767	0.380137	5.43024e-17	5.39228	1.37992e-07	0.000154326	7.13348
ENSG00000018408	-0.194139	-1.43904e-16	-5.38502	1.43188e-07	0.000154326	7.09941
ENSG00000267194	-0.206023	-2.92939e-16	-5.37409	1.5136e-07	0.000154326	7.04824
ENSG00000100504	-0.227971	-4.35516e-16	-5.36111	1.61661e-07	0.000154528	6.98755
ENSG00000269728	-0.218189	-5.39219e-17	-5.28573	2.3636e-07	0.000204534	6.63757
ENSG00000136147	-0.133911	-9.80762e-17	-5.28208	2.40722e-07	0.000204534	6.62073
ENSG00000186665	-0.113995	3.66083e-17	-5.23356	3.0668e-07	0.000246862	6.39775
ENSG00000106789	-0.238328	7.36418e-17	-5.21541	3.35601e-07	0.000247003	6.3148
ENSG00000189343	-0.492336	-1.36092e-17	-5.21254	3.40412e-07	0.000247003	6.30171
ENSG00000186834	0.124121	-2.91042e-17	5.19582	3.69794e-07	0.000247003	6.22552
ENSG00000198960	0.137818	4.23217e-17	5.19491	3.71458e-07	0.000247003	6.22139
ENSG00000172731	-0.143021	7.12915e-17	-5.11341	5.54444e-07	0.000353319	5.853
ENSG00000248508	-0.238353	-1.16641e-16	-4.99715	9.73386e-07	0.000595478	5.33591
ENSG00000182919	-0.13451	1.68263e-16	-4.98492	1.03213e-06	0.000607133	5.28211
ENSG00000163219	-0.356291	-2.31781e-16	-4.97686	1.07272e-06	0.000607638	5.2467
ENSG00000187260	-0.29117	-4.10671e-16	-4.95128	1.21198e-06	0.000662	5.13469
ENSG00000138796	-0.0794225	-9.42067e-18	-4.93885	1.28582e-06	0.000678116	5.08042
ENSG00000183765	-0.114654	2.44988e-17	-4.91265	1.45594e-06	0.000742238	4.96644
ENSG00000160058	0.082281	7.12496e-18	4.89086	1.61388e-06	0.000782471	4.872
ENSG00000152518	0.190462	4.48409e-16	4.88765	1.63843e-06	0.000782471	4.85816
ENSG00000162878	0.387588	1.2293e-16	4.88128	1.68835e-06	0.000782471	4.83064
ENSG00000148690	-0.146055	5.23663e-17	-4.86027	1.86368e-06	0.000838326	4.74007
ENSG00000186470	-0.344104	-3.93978e-17	-4.83618	2.08632e-06	0.000911661	4.63665
ENSG00000134287	0.11242	1.3387e-16	4.80499	2.41297e-06	0.00101445	4.5034
ENSG00000160049	-0.104561	1.29735e-16	-4.7962	2.5136e-06	0.00101445	4.46598
ENSG00000215784	-0.217687	-2.75662e-16	-4.7956	2.52053e-06	0.00101445	4.46346
ENSG00000050344	-0.167384	-2.69386e-17	-4.78396	2.66044e-06	0.0010433	4.41399
ENSG00000163873	0.332807	-2.63681e-16	4.76681	2.88027e-06	0.00106096	4.34131
ENSG00000136720	0.119497	-3.51561e-18	4.7659	2.89232e-06	0.00106096	4.33749
ENSG00000056972	-0.168427	-6.2741e-17	-4.76008	2.97122e-06	0.00106096	4.31285
ENSG00000006007	-0.0891794	-3.80968e-17	-4.75922	2.98295e-06	0.00106096	4.30925
ENSG00000119471	-0.165137	5.7632e-17	-4.75327	3.06598e-06	0.00106571	4.28412
ENSG00000131697	0.141196	1.1894e-16	4.74165	3.23457e-06	0.00108093	4.23513
ENSG00000178075	-0.277897	-3.70145e-16	-4.74054	3.25114e-06	0.00108093	4.23045
ENSG00000244405	-0.232352	1.4429e-17	-4.73323	3.3624e-06	0.00109414	4.19966
ENSG00000105464	-0.336682	-4.0062e-16	-4.70873	3.76225e-06	0.00112449	4.09688
ENSG00000238206	-0.220228	-1.44251e-16	-4.70606	3.8085e-06	0.00112449	4.0857
ENSG00000143457	-0.0987407	-7.79898e-17	-4.70266	3.86815e-06	0.00112449	4.07149
ENSG00000100813	0.105008	1.0635e-16	4.70116	3.8949e-06	0.00112449	4.06518
ENSG00000139679	-0.453292	2.14244e-16	-4.69772	3.95662e-06	0.00112449	4.0508
ENSG00000085377	-0.0775539	-6.16512e-17	-4.6977	3.95698e-06	0.00112449	4.05072
ENSG00000001626	0.420962	2.81434e-16	4.6964	3.98042e-06	0.00112449	4.04532
ENSG00000136238	-0.0701306	3.65159e-17	-4.69294	4.04386e-06	0.00112449	4.03086
ENSG00000163421	-0.250918	-2.71073e-16	-4.67821	4.32472e-06	0.00115944	3.96946
ENSG00000132434	0.205499	1.60848e-16	4.67798	4.32925e-06	0.00115944	3.96851
ENSG00000197261	0.406758	4.68084e-16	4.67457	4.397e-06	0.00115944	3.95431
ENSG00000119720	0.0963113	-1.41856e-17	4.66745	4.54181e-06	0.00117733	3.92469
ENSG00000128694	-0.163953	-9.41451e-17	-4.65242	4.86254e-06	0.0012029	3.86232
ENSG00000243836	-0.267194	-2.86341e-17	-4.64986	4.91931e-06	0.0012029	3.85171
ENSG00000261613	0.729402	-2.60231e-16	4.64972	4.92233e-06	0.0012029	3.85115
ENSG00000166847	0.0910201	1.01285e-16	4.64826	4.95508e-06	0.0012029	3.84509
ENSG00000160785	0.116981	1.55493e-16	4.64289	5.07707e-06	0.00120591	3.82287
ENSG00000148672	-0.0598125	-1.73116e-17	-4.64081	5.12514e-06	0.00120591	3.81426
ENSG00000171055	-0.0986293	-4.38158e-17	-4.63179	5.33832e-06	0.00123703	3.77702
ENSG00000225946	-0.221918	4.4795e-18	-4.6207	5.6124e-06	0.00125271	3.73128
ENSG00000163032	-0.237202	-2.29431e-17	-4.62046	5.61839e-06	0.00125271	3.73031
ENSG00000101811	0.098045	9.48334e-17	4.61915	5.65167e-06	0.00125271	3.72491
ENSG00000156959	0.150247	-1.37099e-18	4.6147	5.76633e-06	0.00125986	3.70657
ENSG00000134470	-0.286016	-4.37984e-16	-4.60725	5.96284e-06	0.00128445	3.67596
ENSG00000081377	-0.129046	-1.46735e-16	-4.60124	6.12636e-06	0.00130134	3.65125
ENSG00000250397	0.280257	-5.96913e-17	4.58973	6.45118e-06	0.00135157	3.60408
ENSG00000043143	0.184865	2.98596e-17	4.55937	7.38954e-06	0.00152724	3.48012
ENSG00000168778	0.147787	-1.60042e-17	4.545	7.87848e-06	0.00160658	3.42166
ENSG00000114021	-0.122241	1.68789e-16	-4.54105	8.0182e-06	0.00161356	3.40562
ENSG00000173898	0.188427	2.88356e-16	4.53276	8.31888e-06	0.00162354	3.37203
ENSG00000128594	0.292117	2.83448e-16	4.53272	8.32038e-06	0.00162354	3.37187
ENSG00000169217	0.108898	9.02616e-17	4.53095	8.38626e-06	0.00162354	3.36468
ENSG00000128536	-0.143753	-1.18574e-16	-4.51692	8.92441e-06	0.00169319	3.30795
ENSG00000100722	0.0902905	1.29125e-17	4.51503	8.99933e-06	0.00169319	3.30032
ENSG00000099814	0.136879	2.1904e-16	4.51306	9.07818e-06	0.00169319	3.29237
ENSG00000131650	0.266997	-1.25421e-16	4.50091	9.57929e-06	0.00176513	3.24338
ENSG00000106123	0.171461	-2.02151e-16	4.49516	9.82554e-06	0.00178895	3.22024
ENSG00000172379	0.232229	-1.91916e-16	4.48464	1.02918e-05	0.00185179	3.17798
ENSG00000106012	0.15835	2.13114e-16	4.47809	1.05926e-05	0.00188376	3.15172
ENSG00000167840	0.144712	-1.33809e-16	4.47293	1.08354e-05	0.00188397	3.13106
ENSG00000006062	0.204433	9.63611e-17	4.47276	1.08436e-05	0.00188397	3.13038
ENSG00000188732	-0.19706	-1.45829e-16	-4.47026	1.09633e-05	0.00188397	3.12037
ENSG00000235560	-0.18893	-1.65062e-16	-4.4535	1.17998e-05	0.00200518	3.05337
ENSG00000150672	-0.202971	-4.7997e-16	-4.44187	1.24154e-05	0.0020866	3.00705
ENSG00000145439	-0.109416	-4.86562e-17	-4.43651	1.27096e-05	0.00210991	2.98572
ENSG00000136682	0.126293	-1.048e-16	4.43435	1.283e-05	0.00210991	2.97713
ENSG00000101463	0.228409	-1.84317e-16	4.43099	1.30196e-05	0.00211831	2.96377
ENSG00000168395	0.0807715	-2.32789e-17	4.4238	1.34337e-05	0.00216269	2.93526
ENSG00000104142	0.137489	1.46016e-16	4.41621	1.38852e-05	0.00221209	2.90516
ENSG00000137573	-0.36339	-3.60537e-16	-4.40837	1.43667e-05	0.0022652	2.87413
ENSG00000175928	0.156339	-1.08045e-16	4.40556	1.45426e-05	0.00226953	2.86305
ENSG00000163435	0.263974	8.00995e-17	4.40247	1.47389e-05	0.00227693	2.85085
ENSG00000144227	0.394997	-3.78237e-16	4.39235	1.53999e-05	0.00235526	2.81092
ENSG00000072210	-0.158712	9.12129e-17	-4.38348	1.60029e-05	0.00239899	2.77597
ENSG00000167904	-0.171294	4.18236e-17	-4.38304	1.6033e-05	0.00239899	2.77426
ENSG00000250328	-0.294878	-3.18249e-16	-4.38127	1.61564e-05	0.00239899	2.76728
ENSG00000241732	-0.330586	-3.86877e-16	-4.37465	1.6625e-05	0.00242309	2.74127
ENSG00000197971	-0.164607	-1.88934e-16	-4.3745	1.66355e-05	0.00242309	2.74069
ENSG00000014919	-0.067512	3.60179e-17	-4.35663	1.79675e-05	0.00250062	2.67063
ENSG00000188070	0.142063	-1.53075e-16	4.35465	1.8121e-05	0.00250062	2.66289
ENSG00000103196	-0.176715	1.45941e-17	-4.35292	1.82562e-05	0.00250062	2.65613
ENSG00000129194	0.216419	1.42975e-16	4.35096	1.84111e-05	0.00250062	2.64845
ENSG00000078902	0.0995615	7.00996e-17	4.35029	1.84643e-05	0.00250062	2.64582
ENSG00000214022	0.0940699	1.17709e-16	4.35013	1.84771e-05	0.00250062	2.64519
ENSG00000119537	-0.0723337	-2.44708e-17	-4.34947	1.85295e-05	0.00250062	2.64262
ENSG00000261308	0.345689	-5.33959e-17	4.34839	1.86151e-05	0.00250062	2.63843
ENSG00000149428	0.0862374	1.28842e-16	4.34809	1.86394e-05	0.00250062	2.63724
ENSG00000224945	-0.278021	-7.72008e-17	-4.34169	1.91588e-05	0.00254796	2.61225
ENSG00000050438	0.190038	-4.17761e-17	4.33488	1.97266e-05	0.00259708	2.5857
ENSG00000170745	-0.113046	-5.86952e-16	-4.33191	1.99792e-05	0.00259708	2.57413
ENSG00000226180	0.269187	9.79391e-17	4.33003	2.01406e-05	0.00259708	2.56682
ENSG00000265992	-0.158574	-3.71846e-17	-4.32926	2.02074e-05	0.00259708	2.56381
ENSG00000134463	-0.181305	-1.54161e-16	-4.32224	2.08233e-05	0.00265393	2.53652
ENSG00000100462	0.091817	8.09668e-17	4.31871	2.114e-05	0.00267203	2.5228
ENSG00000016864	-0.0693977	5.26573e-17	-4.31018	2.19236e-05	0.00274836	2.48972
ENSG00000145779	-0.12571	-6.59755e-18	-4.30664	2.22571e-05	0.00276748	2.476
ENSG00000073417	-0.115403	-2.27618e-16	-4.30415	2.24949e-05	0.00277449	2.46635
ENSG00000188917	-0.0787397	-6.19184e-17	-4.28994	2.38965e-05	0.00291008	2.41144
ENSG00000169241	-0.0979791	8.08101e-17	-4.28918	2.39747e-05	0.00291008	2.40847
ENSG00000173876	-0.470288	-1.26489e-15	-4.28488	2.44158e-05	0.00293932	2.39191
ENSG00000250320	-0.210695	-7.41387e-16	-4.28311	2.46e-05	0.00293932	2.38508
ENSG00000105639	-0.216815	-4.34874e-16	-4.27021	2.59832e-05	0.00307486	2.33541
ENSG00000128394	-0.182439	-1.76908e-16	-4.26634	2.64118e-05	0.00307486	2.32055
ENSG00000013503	0.140674	3.29172e-16	4.26551	2.65051e-05	0.00307486	2.31735
ENSG00000258985	-0.219518	-7.19239e-17	-4.26521	2.65386e-05	0.00307486	2.3162
ENSG00000196550	-0.173413	-1.31548e-16	-4.25961	2.71745e-05	0.00312486	2.29471
ENSG00000149480	0.0868894	1.82952e-16	4.2463	2.87454e-05	0.0032402	2.24369
ENSG00000102572	-0.055525	1.03958e-17	-4.24551	2.88407e-05	0.0032402	2.24069
ENSG00000169045	0.0913283	1.36293e-16	4.24463	2.89483e-05	0.0032402	2.23731
ENSG00000137094	0.105535	-1.58308e-17	4.244	2.90249e-05	0.0032402	2.23491
ENSG00000254837	-0.159311	-1.61436e-16	-4.23709	2.98822e-05	0.00328795	2.2085
ENSG00000228246	-0.151471	-9.29588e-17	-4.23448	3.0211e-05	0.00328795	2.19857
ENSG00000166261	0.0943539	9.52937e-17	4.23403	3.02688e-05	0.00328795	2.19683
ENSG00000152952	-0.225225	-3.71119e-17	-4.23315	3.03807e-05	0.00328795	2.19348
ENSG00000186174	0.143844	-1.14861e-16	4.23162	3.05769e-05	0.00328795	2.18764
ENSG00000265660	0.181767	3.04416e-18	4.23034	3.07426e-05	0.00328795	2.18274
ENSG00000163795	0.112749	3.52708e-17	4.22093	3.19803e-05	0.00338672	2.14693
ENSG00000232637	0.372297	-1.54245e-16	4.21987	3.2123e-05	0.00338672	2.14289
ENSG00000145979	-0.111734	3.95867e-17	-4.21834	3.23304e-05	0.00338672	2.13706
ENSG00000240445	0.169644	3.86843e-17	4.21348	3.29949e-05	0.00340681	2.1186
ENSG00000153885	0.109454	3.6346e-17	4.21275	3.30962e-05	0.00340681	2.11582
ENSG00000164291	-0.132807	-1.42398e-16	-4.21207	3.31904e-05	0.00340681	2.11324
ENSG00000141655	0.280633	-1.38241e-16	4.20867	3.36673e-05	0.00341539	2.1003
ENSG00000246263	-0.258566	-2.57103e-16	-4.20749	3.38333e-05	0.00341539	2.09584
ENSG00000175482	-0.171642	-1.70607e-16	-4.20671	3.39439e-05	0.00341539	2.09288
ENSG00000259479	0.278577	4.5161e-16	4.20003	3.49049e-05	0.00342725	2.06757
ENSG00000185986	0.187695	2.97147e-16	4.19946	3.4988e-05	0.00342725	2.06541
ENSG00000154783	-0.176644	-2.73392e-16	-4.19903	3.5051e-05	0.00342725	2.06378
ENSG00000173402	0.090229	-7.71952e-18	4.19899	3.50572e-05	0.00342725	2.06362
ENSG00000107077	-0.136893	-2.11748e-16	-4.19814	3.51823e-05	0.00342725	2.06039
ENSG00000135931	-0.061804	-1.11722e-17	-4.19049	3.63237e-05	0.00351604	2.03144
ENSG00000101955	-0.193572	-3.38489e-16	-4.18884	3.65736e-05	0.00351797	2.02523
ENSG00000105127	0.0897735	2.48172e-16	4.18495	3.71727e-05	0.00355321	2.0105
ENSG00000197930	-0.163841	-5.93164e-17	-4.18345	3.74047e-05	0.00355321	2.00486
ENSG00000198231	0.101659	1.43062e-16	4.1786	3.81681e-05	0.00358219	1.98654
ENSG00000197358	-0.463964	-7.16833e-18	-4.17737	3.83636e-05	0.00358219	1.98191
ENSG00000242474	0.150265	1.10435e-17	4.1737	3.89532e-05	0.00358219	1.96809
ENSG00000259953	-0.246102	-1.15365e-16	-4.17339	3.90035e-05	0.00358219	1.96692
ENSG00000070540	-0.15122	-2.60078e-16	-4.17089	3.94109e-05	0.00358219	1.95751
ENSG00000183473	0.494136	-1.51626e-16	4.1697	3.96062e-05	0.00358219	1.95303
ENSG00000152137	0.204773	9.06645e-17	4.16922	3.9686e-05	0.00358219	1.9512
ENSG00000159733	-0.229787	-1.23938e-16	-4.16868	3.9774e-05	0.00358219	1.9492
ENSG00000134297	-0.098641	-1.35876e-16	-4.16767	3.9942e-05	0.00358219	1.94538
ENSG00000163530	-0.232929	7.28584e-18	-4.16696	4.00593e-05	0.00358219	1.94272
ENSG00000136938	-0.106365	-5.26461e-17	-4.16541	4.03181e-05	0.00358219	1.93688
ENSG00000268913	-0.189686	-1.3626e-16	-4.16421	4.05203e-05	0.00358219	1.93235
ENSG00000113758	0.124255	1.65613e-16	4.162	4.08937e-05	0.00359441	1.92404
ENSG00000108296	0.0807112	2.30047e-17	4.15548	4.20131e-05	0.00366394	1.89957
ENSG00000157890	0.222946	-1.74082e-16	4.15462	4.21638e-05	0.00366394	1.89633
ENSG00000164050	0.106323	7.44392e-17	4.14923	4.31138e-05	0.00371705	1.87615
ENSG00000148908	-0.200136	-5.74082e-17	-4.14841	4.32611e-05	0.00371705	1.87306
ENSG00000106536	-0.2615	-3.54555e-16	-4.14689	4.35343e-05	0.00371963	1.86735
ENSG00000126775	0.0816464	-3.84381e-17	4.14455	4.39573e-05	0.00373491	1.8586
ENSG00000112562	0.356864	-4.96981e-16	4.13921	4.49371e-05	0.00379706	1.83863
ENSG00000143748	0.110904	5.21816e-17	4.13571	4.55919e-05	0.00383122	1.82553
ENSG00000099968	-0.0639621	1.84636e-17	-4.13212	4.62711e-05	0.00386705	1.81214
ENSG00000100994	0.0986774	6.21982e-17	4.12789	4.7086e-05	0.00391377	1.79633
ENSG00000130762	0.142119	1.24385e-16	4.1232	4.80048e-05	0.00395661	1.77884
ENSG00000246465	-0.159391	-2.14322e-17	-4.12262	4.81188e-05	0.00395661	1.77669
ENSG00000162600	-0.0980515	2.14322e-18	-4.11899	4.88424e-05	0.00399463	1.76318
ENSG00000131264	0.361713	-4.61929e-16	4.11548	4.95542e-05	0.00403129	1.75008
ENSG00000122490	0.137703	-1.52768e-17	4.11409	4.98379e-05	0.00403291	1.74491
ENSG00000154429	-0.270094	-3.70492e-16	-4.11253	5.01586e-05	0.0040375	1.73911
ENSG00000154328	-0.0861128	1.20871e-17	-4.109	5.08895e-05	0.00403996	1.72601
ENSG00000163322	-0.155862	-1.7937e-16	-4.10864	5.09647e-05	0.00403996	1.72468
ENSG00000076650	0.0966377	-1.77781e-17	4.10856	5.09816e-05	0.00403996	1.72438
ENSG00000121316	-0.177018	-1.38946e-16	-4.1006	5.26736e-05	0.00415252	1.69483
ENSG00000196597	0.11454	-1.15913e-16	4.09724	5.34051e-05	0.0041886	1.68235
ENSG00000203817	-0.351701	-5.26192e-16	-4.09298	5.4345e-05	0.00424057	1.66657
ENSG00000136110	0.170484	5.47949e-17	4.09	5.50108e-05	0.00425993	1.65555
ENSG00000122254	0.286568	-2.53997e-17	4.08938	5.51501e-05	0.00425993	1.65326
ENSG00000254726	0.130066	-8.48783e-17	4.08637	5.5832e-05	0.00427803	1.64215
ENSG00000237923	0.210873	1.07449e-16	4.08588	5.59439e-05	0.00427803	1.64033
ENSG00000172070	0.156627	1.99762e-16	4.07633	5.81702e-05	0.00442614	1.60504
ENSG00000129474	0.186479	-1.58945e-16	4.06139	6.18198e-05	0.00468055	1.55001
ENSG00000119729	-0.110923	-1.39567e-16	-4.05887	6.2456e-05	0.00470543	1.54076
ENSG00000164751	-0.0935731	-1.10989e-16	-4.05586	6.32235e-05	0.0047399	1.52971
ENSG00000161904	0.109318	7.91649e-17	4.05325	6.38973e-05	0.00476705	1.52013
ENSG00000132749	-0.111904	-1.06092e-16	-4.0504	6.46415e-05	0.00479916	1.50967
ENSG00000146834	0.117214	-5.66751e-17	4.0485	6.5143e-05	0.00481303	1.50268
ENSG00000130147	0.111087	-1.06064e-16	4.04232	6.67937e-05	0.00491127	1.48006
ENSG00000248275	-0.165663	-2.08346e-16	-4.03912	6.76668e-05	0.00495166	1.46833
ENSG00000122741	-0.109166	-5.24838e-17	-4.03712	6.82167e-05	0.00496812	1.46101
ENSG00000183864	0.0794396	7.25884e-17	4.03249	6.95064e-05	0.00503806	1.44409
ENSG00000067445	0.0770561	-1.68044e-17	4.03006	7.01929e-05	0.00504553	1.43521
ENSG00000135446	0.109067	1.14122e-16	4.02979	7.02693e-05	0.00504553	1.43423
ENSG00000114648	0.119145	1.7833e-16	4.02524	7.15713e-05	0.00511501	1.41764
ENSG00000185670	-0.113247	-1.10611e-16	-4.02364	7.20372e-05	0.00511535	1.41178
ENSG00000134323	0.116386	1.05001e-16	4.02232	7.24214e-05	0.00511535	1.40697
ENSG00000154065	-0.163423	-1.78257e-16	-4.01985	7.31453e-05	0.00511535	1.39799
ENSG00000105855	0.239337	1.6594e-16	4.01966	7.32029e-05	0.00511535	1.39728
ENSG00000107758	-0.0740714	4.33093e-17	-4.01743	7.38623e-05	0.00511535	1.38918
ENSG00000185344	0.0829606	1.82409e-16	4.01682	7.40441e-05	0.00511535	1.38696
ENSG00000160179	0.353119	-5.74361e-17	4.01584	7.43374e-05	0.00511535	1.38339
ENSG00000139718	0.136882	1.22208e-16	4.01566	7.4393e-05	0.00511535	1.38271
ENSG00000171456	0.129021	7.99875e-17	4.01501	7.45864e-05	0.00511535	1.38037
ENSG00000127831	0.281749	5.70825e-16	4.01245	7.53616e-05	0.00512209	1.37103
ENSG00000198001	-0.11342	-3.86343e-16	-4.01155	7.5635e-05	0.00512209	1.36776
ENSG00000170633	0.0671197	8.35941e-17	4.01137	7.56894e-05	0.00512209	1.36711
ENSG00000136811	-0.100251	7.23995e-17	-4.00725	7.69555e-05	0.00518484	1.35213
ENSG00000074660	-0.240265	-2.22884e-17	-4.00272	7.83695e-05	0.00523471	1.33569
ENSG00000198839	-0.109134	-4.2442e-17	-4.00269	7.83803e-05	0.00523471	1.33557
ENSG00000172602	0.19283	-1.62538e-16	4.00039	7.91054e-05	0.00526017	1.32725
ENSG00000175449	-0.211582	-2.71624e-16	-3.99097	8.21567e-05	0.00543941	1.29308
ENSG00000171757	-0.147381	-1.45084e-16	-3.9896	8.26094e-05	0.00544581	1.28812
ENSG00000225205	-0.256128	-3.10695e-16	-3.98721	8.3403e-05	0.00547453	1.27949
ENSG00000204580	0.116163	5.89582e-17	3.9847	8.42452e-05	0.00550618	1.27043
ENSG00000174227	0.0901938	1.82845e-16	3.98096	8.55165e-05	0.00556543	1.25691
ENSG00000100296	0.121132	2.19929e-16	3.9799	8.58796e-05	0.00556543	1.25309
ENSG00000148288	-0.201465	2.30327e-17	-3.97195	8.8653e-05	0.00572092	1.22441
ENSG00000153443	0.136561	1.00491e-16	3.96921	8.96298e-05	0.00573518	1.21452
ENSG00000212993	-0.221911	-2.10058e-16	-3.96835	8.99372e-05	0.00573518	1.21143
ENSG00000168118	-0.101329	-2.91579e-16	-3.96789	9.0104e-05	0.00573518	1.20976
ENSG00000143674	-0.114088	1.35697e-16	-3.96714	9.03739e-05	0.00573518	1.20706
ENSG00000068078	0.335281	-5.61401e-16	3.96318	9.18124e-05	0.00579175	1.19281
ENSG00000117597	0.0997144	1.85873e-16	3.9619	9.22828e-05	0.00579175	1.1882
ENSG00000117151	-0.206776	-1.89616e-16	-3.96158	9.24014e-05	0.00579175	1.18704
ENSG00000143951	0.175395	1.74536e-16	3.9605	9.27983e-05	0.00579289	1.18318
ENSG00000126767	0.0697041	3.07466e-17	3.95851	9.35372e-05	0.00581044	1.17603
ENSG00000002834	0.0756782	1.03653e-16	3.9577	9.38393e-05	0.00581044	1.17312
ENSG00000128191	0.114782	2.14314e-16	3.95396	9.52454e-05	0.00587372	1.1597
ENSG00000135643	-0.0975287	-7.64901e-17	-3.94494	9.87247e-05	0.0060438	1.12735
ENSG00000197146	-0.346528	-4.29943e-16	-3.94431	9.89727e-05	0.0060438	1.12509
ENSG00000173065	-0.0937427	5.22655e-17	-3.94376	9.91889e-05	0.0060438	1.12312
ENSG00000176155	0.147945	2.96831e-16	3.93697	0.000101898	0.00618424	1.09882
ENSG00000143248	0.294838	-2.93538e-16	3.93557	0.000102465	0.00619408	1.09382
ENSG00000267161	0.226182	1.32622e-17	3.93428	0.000102991	0.00620136	1.08921
ENSG00000110958	-0.0660591	-1.69779e-17	-3.93132	0.000104206	0.00623372	1.07863
ENSG00000070047	0.0945853	1.30541e-16	3.93022	0.000104662	0.00623372	1.07469
ENSG00000180921	0.110255	2.25883e-16	3.92871	0.000105292	0.00623372	1.06929
ENSG00000181038	-0.103226	-1.23876e-16	-3.92862	0.000105326	0.00623372	1.069
ENSG00000170315	0.102586	-2.81851e-17	3.92805	0.000105566	0.00623372	1.06694
ENSG00000177303	0.1062	3.23694e-17	3.9253	0.000106722	0.00626219	1.05713
ENSG00000178150	0.103401	3.87235e-17	3.92433	0.000107133	0.00626219	1.05367
ENSG00000254339	-0.314323	-4.5067e-16	-3.92399	0.000107277	0.00626219	1.05246
ENSG00000130749	0.134794	1.41492e-16	3.91595	0.000110741	0.00643981	1.02382
ENSG00000083812	0.127989	1.38291e-16	3.91272	0.000112158	0.0064668	1.01236
ENSG00000260231	-0.166077	-1.61405e-16	-3.91254	0.000112239	0.0064668	1.01171
ENSG00000154822	0.305465	-1.67697e-16	3.91201	0.000112473	0.0064668	1.00983
ENSG00000040633	0.108146	1.20116e-17	3.91014	0.000113309	0.00649042	1.00317
ENSG00000117533	-0.146588	-1.32166e-16	-3.90732	0.000114577	0.00653858	0.993139
ENSG00000156983	0.101368	-8.16999e-19	3.89953	0.000118145	0.0067109	0.965518
ENSG00000107742	-0.230026	-1.897e-16	-3.89882	0.000118474	0.0067109	0.96301
ENSG00000101079	-0.082216	-6.17953e-17	-3.89726	0.000119204	0.00671847	0.957477
ENSG00000183161	-0.0897669	-5.78726e-17	-3.89666	0.000119486	0.00671847	0.955347
ENSG00000103274	0.0909775	-3.11775e-17	3.89422	0.000120641	0.00675857	0.946684
ENSG00000108312	0.113526	1.36724e-16	3.88967	0.000122817	0.00684492	0.93059
ENSG00000041802	0.0942261	1.85352e-16	3.88858	0.000123341	0.00684492	0.926755
ENSG00000224420	0.274716	-3.36671e-16	3.8882	0.000123525	0.00684492	0.925409
ENSG00000103037	0.107749	1.99443e-16	3.88696	0.000124132	0.00685368	0.921001
ENSG00000170439	0.203628	2.36605e-16	3.88465	0.000125262	0.0068912	0.912841
ENSG00000112658	0.0867895	4.36199e-17	3.88264	0.000126252	0.00692076	0.905755
ENSG00000103249	0.0966816	2.24291e-16	3.87908	0.000128028	0.00697668	0.893179
ENSG00000116752	0.104107	7.55654e-17	3.87877	0.000128184	0.00697668	0.89208
ENSG00000188112	0.119545	2.23141e-16	3.87358	0.000130814	0.00709459	0.873796
ENSG00000204634	-0.104669	-1.55789e-17	-3.8719	0.000131676	0.00711607	0.867888
ENSG00000090674	0.124985	1.92316e-16	3.86937	0.000132987	0.00716164	0.858969
ENSG00000092203	0.0513383	3.89278e-17	3.86515	0.000135199	0.00723055	0.844126
ENSG00000197774	0.18635	2.77298e-16	3.86451	0.000135539	0.00723055	0.841862
ENSG00000261087	-0.28647	-2.55956e-16	-3.86349	0.000136082	0.00723055	0.838268
ENSG00000166971	0.0794022	-3.73567e-17	3.86334	0.000136158	0.00723055	0.837764
ENSG00000140057	-0.176337	-3.03465e-16	-3.85376	0.000141349	0.00748023	0.804099
ENSG00000100033	0.298723	-1.96863e-16	3.85166	0.00014251	0.0075157	0.796736
ENSG00000163931	-0.0881602	-2.6276e-16	-3.84913	0.000143922	0.00756408	0.787868
ENSG00000231312	-0.177271	1.7683e-18	-3.84707	0.000145077	0.00759065	0.780679
ENSG00000177058	0.136932	2.09722e-16	3.84598	0.000145698	0.00759065	0.776836
ENSG00000151748	-0.0827541	-6.70834e-17	-3.84559	0.000145917	0.00759065	0.775488
ENSG00000166886	0.224938	-1.84754e-16	3.84268	0.00014758	0.00765113	0.765296
ENSG00000186577	-0.160741	-9.06309e-17	-3.83922	0.000149581	0.00772869	0.753181
ENSG00000187456	-0.225918	-4.38281e-16	-3.83832	0.0001501	0.00772938	0.750068
ENSG00000142621	0.235243	3.52048e-16	3.83468	0.000152238	0.00781319	0.737348
ENSG00000218510	-0.125654	-1.19757e-16	-3.8312	0.000154312	0.00789315	0.72518
ENSG00000169894	-0.160812	-1.23238e-16	-3.82952	0.000155318	0.0079181	0.719341
ENSG00000196440	0.122885	9.5919e-17	3.82697	0.000156866	0.00796278	0.710421
ENSG00000171729	0.141835	3.21931e-17	3.82636	0.000157236	0.00796278	0.708307
ENSG00000102910	-0.0737426	6.75647e-17	-3.82289	0.000159364	0.00804393	0.69622
ENSG00000177082	0.121004	1.70397e-16	3.82044	0.000160882	0.00809386	0.687696
ENSG00000093000	0.0732978	5.12023e-19	3.81924	0.000161632	0.00810491	0.683518
ENSG00000187994	-0.122996	-1.43775e-16	-3.81665	0.000163257	0.00815966	0.674525
ENSG00000090924	0.110427	5.86616e-17	3.8127	0.000165772	0.00825836	0.660787
ENSG00000003056	0.0678276	5.04637e-17	3.81119	0.00016674	0.00826795	0.655553
ENSG00000149115	0.11325	5.64792e-17	3.81072	0.000167046	0.00826795	0.653908
ENSG00000105722	0.115287	-1.81474e-17	3.80865	0.000168386	0.00830739	0.646729
ENSG00000261586	0.274364	-3.66832e-16	3.79698	0.000176143	0.00864611	0.606262
ENSG00000204228	-0.187888	-3.49659e-16	-3.79662	0.000176382	0.00864611	0.605045
ENSG00000204256	0.0551237	-2.54613e-17	3.79471	0.000177685	0.00867252	0.598434
ENSG00000158825	-0.280277	-4.68241e-16	-3.794	0.00017817	0.00867252	0.595985
ENSG00000015475	0.123995	1.21934e-16	3.79269	0.000179076	0.00867252	0.59143
ENSG00000232677	0.113522	2.4219e-17	3.79233	0.000179324	0.00867252	0.590187
ENSG00000231711	-0.27061	-1.61542e-16	-3.79134	0.00018001	0.00867252	0.586757
ENSG00000116183	-0.316397	-5.70758e-16	-3.79088	0.000180323	0.00867252	0.585196
ENSG00000179403	0.151049	1.77054e-16	3.78569	0.000183957	0.0088025	0.567278
ENSG00000142192	-0.093178	-3.35746e-16	-3.78538	0.000184177	0.0088025	0.566204
ENSG00000128849	0.118365	-1.38702e-16	3.78152	0.000186928	0.00889239	0.552892
ENSG00000107959	-0.125472	-1.10152e-16	-3.78112	0.00018722	0.00889239	0.551486
ENSG00000138594	-0.0967406	5.16808e-17	-3.77537	0.000191398	0.00903219	0.531672
ENSG00000203772	0.194071	1.34268e-16	3.77487	0.000191764	0.00903219	0.529955
ENSG00000151470	-0.154811	-7.96518e-17	-3.77463	0.000191935	0.00903219	0.529154
ENSG00000168792	-0.188568	-1.99851e-16	-3.77342	0.000192832	0.00904653	0.524972
ENSG00000104691	0.133147	1.34466e-16	3.77211	0.000193805	0.00906439	0.520451
ENSG00000172057	0.0878461	-1.64925e-17	3.77124	0.000194451	0.00906686	0.517466
ENSG00000221914	-0.0518378	2.50849e-17	-3.76945	0.000195789	0.00906797	0.51131
ENSG00000169744	-0.163273	-3.45445e-16	-3.76939	0.000195834	0.00906797	0.511105
ENSG00000171097	-0.11731	-1.90081e-16	-3.76837	0.000196599	0.00906797	0.507603
ENSG00000118785	-0.419987	5.03764e-16	-3.76668	0.000197874	0.00906797	0.501802
ENSG00000147905	-0.0822977	-3.91656e-17	-3.76654	0.000197982	0.00906797	0.50131
ENSG00000138061	-0.210493	4.62164e-17	-3.76647	0.000198032	0.00906797	0.501084
ENSG00000115641	0.123593	3.05199e-17	3.76261	0.000200978	0.00916608	0.487831
ENSG00000164663	0.12118	7.61991e-17	3.7621	0.000201373	0.00916608	0.486068
ENSG00000167306	0.113315	-5.93164e-17	3.7585	0.000204163	0.00925126	0.473721
ENSG00000137166	0.181599	2.02347e-17	3.75813	0.000204454	0.00925126	0.47244
ENSG00000156384	-0.123391	-5.4571e-17	-3.75682	0.000205478	0.00927015	0.467959
ENSG00000111249	0.113452	-6.81019e-18	3.75488	0.000207001	0.0093114	0.461332
ENSG00000069712	-0.20913	-2.18195e-16	-3.75177	0.000209479	0.00939412	0.450655
ENSG00000090581	0.093029	3.12866e-17	3.75103	0.000210068	0.00939412	0.448134
ENSG00000198150	-0.192125	-1.98827e-16	-3.74678	0.000213504	0.00951991	0.433581
ENSG00000099381	0.0891397	8.74524e-17	3.74566	0.000214418	0.00953286	0.42975
ENSG00000100105	0.0780982	4.44145e-17	3.74132	0.00021799	0.00962717	0.41493
ENSG00000112852	0.110972	1.3593e-16	3.74058	0.0002186	0.00962717	0.41242
ENSG00000109111	0.0921917	1.52941e-16	3.74049	0.000218681	0.00962717	0.41209
ENSG00000010361	-0.101583	3.2021e-17	-3.74003	0.000219057	0.00962717	0.41055
ENSG00000181027	0.110335	8.22427e-17	3.73888	0.000220019	0.00964091	0.406618
ENSG00000162066	0.120105	1.74703e-16	3.73815	0.00022063	0.00964091	0.40413
ENSG00000135414	0.124558	-1.9608e-16	3.73607	0.000222383	0.00968981	0.397034
ENSG00000242539	-0.156289	-6.0055e-17	-3.734	0.00022414	0.00971745	0.389975
ENSG00000189184	0.210382	-3.63341e-16	3.73383	0.000224288	0.00971745	0.389384
ENSG00000135749	-0.111058	-2.09555e-16	-3.73066	0.000227002	0.00980727	0.378597
ENSG00000132561	-0.127045	-1.41705e-16	-3.7262	0.000230879	0.00994526	0.363413
ENSG00000197037	0.0923043	1.79852e-17	3.7255	0.000231497	0.00994526	0.361017
ENSG00000152076	0.210678	-4.2719e-17	3.72221	0.000234401	0.0100165	0.34984
ENSG00000151773	-0.167918	3.31052e-17	-3.72214	0.000234464	0.0100165	0.349598
ENSG00000260552	-0.17585	-1.30087e-16	-3.72116	0.000235337	0.0100257	0.346268
ENSG00000173801	0.102926	4.25819e-17	3.71825	0.000237944	0.0101086	0.336393
ENSG00000158321	0.154814	1.14668e-16	3.71684	0.000239218	0.0101346	0.331605
ENSG00000112763	0.0802939	-5.54496e-17	3.712	0.000243641	0.0102935	0.315185
ENSG00000249945	-0.476897	-6.18949e-16	-3.71011	0.000245389	0.0103057	0.308778
ENSG00000170949	-0.15636	-1.05667e-16	-3.70975	0.000245724	0.0103057	0.307557
ENSG00000119969	-0.0891618	5.52873e-18	-3.70951	0.000245952	0.0103057	0.306726
ENSG00000006118	0.118397	1.05594e-17	3.70617	0.000249077	0.0104081	0.295412
ENSG00000175048	-0.162603	9.38541e-17	-3.70391	0.000251205	0.0104685	0.287788
ENSG00000174233	0.180961	-1.80411e-17	3.70169	0.000253326	0.0105282	0.280256
ENSG00000259865	-0.176038	-2.74568e-16	-3.70033	0.000254622	0.0105533	0.275684
ENSG00000162836	-0.136162	-5.39219e-17	-3.69634	0.000258487	0.0106846	0.262187
ENSG00000161682	0.154298	7.65349e-17	3.69408	0.000260695	0.0107301	0.254567
ENSG00000120738	0.551092	-2.85614e-17	3.69346	0.000261309	0.0107301	0.25246
ENSG00000173890	-0.164349	-1.64684e-16	-3.69307	0.000261694	0.0107301	0.251143
ENSG00000101152	0.0763927	7.21757e-17	3.69193	0.000262821	0.0107475	0.247293
ENSG00000144401	-0.0800355	-1.13429e-17	-3.69022	0.000264511	0.010777	0.241552
ENSG00000224424	-0.216412	-3.24206e-16	-3.68978	0.00026495	0.010777	0.240065
ENSG00000161996	0.107492	9.38318e-17	3.68766	0.000267072	0.0108345	0.232922
ENSG00000182902	0.243704	2.74914e-16	3.6855	0.000269256	0.0108942	0.225628
ENSG00000184743	-0.125319	-1.38319e-16	-3.67843	0.000276509	0.0111581	0.201826
ENSG00000141314	0.310908	-6.76783e-16	3.67732	0.000277661	0.0111751	0.198103
ENSG00000206432	0.14922	1.72577e-17	3.67554	0.000279526	0.0111936	0.19211
ENSG00000105576	0.0752764	1.78593e-17	3.67538	0.000279686	0.0111936	0.191597
ENSG00000115484	-0.0517146	3.03311e-17	-3.67388	0.000281264	0.0111936	0.18656
ENSG00000163689	-0.12553	-9.93941e-17	-3.67354	0.000281631	0.0111936	0.185392
ENSG00000071054	0.106469	2.08763e-16	3.67274	0.000282469	0.0111936	0.182732
ENSG00000162664	0.112429	3.85221e-17	3.6727	0.000282511	0.0111936	0.182599
ENSG00000049245	-0.0653301	-2.8055e-17	-3.66767	0.000287892	0.0113773	0.165711
ENSG00000138771	-0.109515	-3.1467e-17	-3.6638	0.000292094	0.0115136	0.152741
ENSG00000136379	-0.0746184	3.82199e-18	-3.66292	0.000293058	0.0115219	0.149793
ENSG00000156515	-0.101132	6.80096e-17	-3.65945	0.000296887	0.0116426	0.138175
ENSG00000142347	-0.18897	-4.82857e-16	-3.65329	0.000303799	0.0118831	0.117583
ENSG00000119185	0.0946739	1.21817e-16	3.65059	0.000306874	0.0119728	0.108572
ENSG00000198648	-0.0728656	-5.22935e-17	-3.64816	0.000309677	0.0120514	0.100439
ENSG00000136160	-0.354371	-2.32207e-16	-3.64738	0.000310582	0.0120559	0.0978296
ENSG00000157895	0.111248	-7.37985e-17	3.64604	0.000312135	0.0120856	0.0933666
ENSG00000070756	-0.0531222	-1.33018e-17	-3.6441	0.000314394	0.0121207	0.0869156
ENSG00000146826	0.0912834	8.78484e-17	3.6439	0.000314629	0.0121207	0.0862477
ENSG00000122873	-0.074666	-2.29823e-17	-3.64173	0.000317183	0.0121847	0.0790157
ENSG00000177406	-0.161079	-2.13684e-16	-3.64113	0.000317893	0.0121847	0.0770168
ENSG00000177731	0.0780698	1.48436e-16	3.64047	0.000318678	0.0121847	0.0748109
ENSG00000092201	0.0814771	1.43048e-16	3.63923	0.000320154	0.0122106	0.0706794
ENSG00000160117	-0.21176	-7.83535e-17	-3.63769	0.000321991	0.0122501	0.0655619
ENSG00000128610	0.547234	1.09576e-15	3.63648	0.000323447	0.0122676	0.0615274
ENSG00000151276	0.118996	6.54159e-17	3.63597	0.000324057	0.0122676	0.0598434
ENSG00000171962	0.156269	9.4895e-17	3.63336	0.000327229	0.0123105	0.0511333
ENSG00000040531	0.111161	2.07551e-16	3.6324	0.000328388	0.0123105	0.0479715
ENSG00000092098	0.0809664	1.11476e-16	3.63114	0.000329933	0.0123105	0.0437745
ENSG00000181381	-0.252757	-4.00038e-16	-3.63094	0.000330175	0.0123105	0.0431178
ENSG00000157916	0.0662024	1.14157e-16	3.63071	0.000330464	0.0123105	0.0423357
ENSG00000143772	-0.184026	3.30336e-16	-3.6306	0.000330601	0.0123105	0.0419661
ENSG00000033011	0.120379	1.80691e-16	3.63042	0.000330823	0.0123105	0.0413645
ENSG00000136854	-0.0919238	-6.37707e-17	-3.62775	0.000334112	0.0124027	0.0325194
ENSG00000146109	0.0844632	-1.12477e-17	3.62627	0.000335959	0.012441	0.0275928
ENSG00000106344	0.0714105	1.71871e-16	3.62536	0.0003371	0.012449	0.0245614
ENSG00000089195	0.112981	1.11392e-16	3.62479	0.000337802	0.012449	0.0227006
ENSG00000092094	0.102266	1.28274e-16	3.62221	0.000341052	0.0125386	0.0141412
ENSG00000188215	0.0861044	-4.64682e-17	3.61927	0.000344791	0.0126456	0.00439637
ENSG00000256288	-0.684863	3.38484e-16	-3.61733	0.000347286	0.0126527	-0.00204732
ENSG00000137992	-0.0946978	-1.54452e-16	-3.61727	0.000347364	0.0126527	-0.00224762
ENSG00000182218	0.151617	-1.19304e-17	3.61719	0.000347466	0.0126527	-0.00251196
ENSG00000162642	0.0785008	-3.32703e-17	3.61491	0.000350412	0.0127297	-0.0100559
ENSG00000167716	0.111692	6.86741e-17	3.61307	0.000352809	0.0127864	-0.016148
ENSG00000144028	0.0652502	6.82208e-17	3.60876	0.00035848	0.0129612	-0.0303972
ENSG00000013297	-0.27735	-3.93777e-16	-3.60462	0.000364004	0.0131299	-0.0440595
ENSG00000124788	-0.187668	-3.00924e-16	-3.6031	0.000366053	0.0131727	-0.049073
ENSG00000110442	0.147877	2.03869e-16	3.60183	0.000367774	0.0132036	-0.0532651
ENSG00000034063	0.191773	2.66274e-16	3.60004	0.000370217	0.0132602	-0.0591795
ENSG00000183908	0.376222	-1.22326e-16	3.59789	0.000373159	0.0133343	-0.0662484
ENSG00000101361	0.127333	1.96186e-16	3.5964	0.000375221	0.0133767	-0.0711695
ENSG00000106080	-0.127059	3.82087e-17	-3.5925	0.000380644	0.0135066	-0.0839851
ENSG00000136827	0.0707482	5.98494e-17	3.59193	0.000381451	0.0135066	-0.0858765
ENSG00000008735	0.275671	4.22232e-16	3.59143	0.000382154	0.0135066	-0.0875221
ENSG00000018610	0.0918489	4.58694e-17	3.59126	0.000382397	0.0135066	-0.0880891
ENSG00000106733	-0.171219	-4.60149e-17	-3.58985	0.000384382	0.013514	-0.0927131
ENSG00000100614	-0.0963496	-3.0962e-17	-3.5898	0.000384448	0.013514	-0.0928658
ENSG00000247095	-0.379972	4.65577e-17	-3.58923	0.000385256	0.013514	-0.0947406
ENSG00000113593	0.0751131	2.35643e-17	3.58625	0.000389516	0.0136322	-0.104561
ENSG00000145041	0.0770546	1.02746e-16	3.5847	0.00039174	0.0136408	-0.109645
ENSG00000188338	0.236597	1.16294e-16	3.58382	0.000393003	0.0136408	-0.112517
ENSG00000167182	0.0912499	5.45766e-17	3.58369	0.000393188	0.0136408	-0.112937
ENSG00000038274	-0.0745453	3.1239e-17	-3.5836	0.000393331	0.0136408	-0.113262
ENSG00000162543	0.162372	3.38439e-17	3.58084	0.000397339	0.0137487	-0.122314
ENSG00000120709	0.0716962	1.04139e-17	3.57984	0.0003988	0.013768	-0.125589
ENSG00000105171	0.0712597	-1.36595e-17	3.57913	0.000399838	0.0137728	-0.127911
ENSG00000110925	0.0656143	1.11008e-17	3.57455	0.000406625	0.0138919	-0.142934
ENSG00000170222	-0.101437	-7.22988e-18	-3.57396	0.000407505	0.0138919	-0.144864
ENSG00000236824	-0.186415	5.87456e-17	-3.57352	0.000408163	0.0138919	-0.146306
ENSG00000160193	0.12396	1.3734e-16	3.57298	0.000408965	0.0138919	-0.148057
ENSG00000100461	0.0613813	-6.15435e-17	3.5729	0.000409088	0.0138919	-0.148325
ENSG00000179542	0.940248	8.68436e-16	3.57235	0.000409921	0.0138919	-0.150141
ENSG00000187239	-0.0698181	3.41139e-17	-3.57231	0.000409981	0.0138919	-0.150271
ENSG00000165588	0.24218	1.74144e-16	3.5715	0.000411189	0.0138919	-0.152898
ENSG00000256417	-0.332815	-4.26876e-16	-3.57061	0.000412534	0.0138919	-0.155811
ENSG00000104823	-0.110864	-3.67649e-17	-3.56978	0.000413789	0.0138919	-0.158523
ENSG00000261787	-0.217219	-3.85019e-16	-3.56977	0.000413805	0.0138919	-0.158558
ENSG00000130559	0.0691277	4.28477e-17	3.56952	0.000414196	0.0138919	-0.159399
ENSG00000205903	0.151366	3.18965e-17	3.56665	0.000418563	0.0140077	-0.168758
ENSG00000251027	-0.224038	-2.03466e-17	-3.56387	0.000422853	0.0141028	-0.177858
ENSG00000169594	0.460653	1.36819e-16	3.56361	0.000423249	0.0141028	-0.178693
ENSG00000116667	0.17671	-2.45581e-16	3.56276	0.000424573	0.0141161	-0.181479
ENSG00000155792	-0.205283	-5.28251e-16	-3.56097	0.000427359	0.0141779	-0.187316
ENSG00000116584	0.0894372	-2.67875e-17	3.55954	0.00042961	0.0142218	-0.192001
ENSG00000236714	-0.354356	-9.41227e-16	-3.55895	0.00043054	0.0142218	-0.193931
ENSG00000166451	0.0852327	1.95884e-17	3.55835	0.000431481	0.0142221	-0.195879
ENSG00000135424	0.110536	-2.31054e-17	3.55768	0.000432536	0.0142263	-0.198058
ENSG00000164061	0.129248	2.11729e-16	3.55486	0.000437016	0.0143255	-0.20725
ENSG00000101180	0.213211	-1.97781e-16	3.5546	0.000437427	0.0143255	-0.208088
ENSG00000131051	0.0681586	-5.85329e-17	3.5528	0.000440326	0.0143896	-0.213979
ENSG00000150967	0.134808	1.6453e-16	3.5516	0.000442246	0.0144216	-0.217861
ENSG00000132823	0.0686193	9.57735e-18	3.54775	0.000448515	0.0145757	-0.230414
ENSG00000070614	0.101146	8.38095e-17	3.54752	0.000448878	0.0145757	-0.231135
ENSG00000138756	0.0946731	1.53257e-16	3.546	0.000451384	0.014626	-0.236101
ENSG00000164176	-0.175241	-3.02536e-16	-3.5451	0.000452867	0.014643	-0.239026
ENSG00000172818	0.185121	3.64426e-16	3.5445	0.000453859	0.0146441	-0.240976
ENSG00000249853	0.255052	-3.13783e-16	3.54358	0.000455385	0.0146624	-0.24397
ENSG00000224914	0.190027	-2.36874e-17	3.54289	0.000456518	0.014668	-0.246185
ENSG00000067177	-0.0924851	6.72289e-17	-3.5405	0.000460512	0.0147463	-0.253952
ENSG00000110104	0.118947	1.82101e-16	3.54028	0.000460881	0.0147463	-0.254666
ENSG00000119280	0.0917303	1.31279e-17	3.53883	0.000463317	0.0147625	-0.259366
ENSG00000168036	0.0609017	-1.21025e-17	3.53875	0.000463465	0.0147625	-0.25965
ENSG00000152127	0.0983582	7.00045e-17	3.53826	0.000464284	0.0147625	-0.261225
ENSG00000225973	-0.113847	-1.63822e-16	-3.53711	0.000466236	0.0147938	-0.264965
ENSG00000242259	-0.0977354	-1.15908e-16	-3.53543	0.000469085	0.0148343	-0.270396
ENSG00000165476	-0.123435	-1.46422e-16	-3.53493	0.000469952	0.0148343	-0.272042
ENSG00000153446	0.268907	-1.57748e-17	3.53414	0.000471301	0.0148343	-0.274597
ENSG00000106003	0.141729	-1.28325e-16	3.53409	0.000471393	0.0148343	-0.27477
ENSG00000073060	-0.0910021	5.26677e-17	-3.53271	0.000473761	0.0148782	-0.279237
ENSG00000198933	0.137303	-5.9031e-17	3.53187	0.000475205	0.014893	-0.28195
ENSG00000254635	-0.121633	1.19024e-17	-3.52735	0.000483076	0.0150688	-0.296593
ENSG00000155666	0.10223	4.52931e-17	3.52699	0.000483707	0.0150688	-0.297756
ENSG00000152527	-0.167255	-2.71647e-16	-3.52695	0.000483771	0.0150688	-0.297873
ENSG00000243004	-0.288085	-2.22766e-16	-3.52466	0.000487817	0.015164	-0.305295
ENSG00000105699	0.0984492	1.15421e-16	3.52339	0.000490059	0.0152028	-0.309382
ENSG00000029363	0.142564	1.88492e-16	3.52257	0.000491527	0.0152174	-0.312047
ENSG00000143850	0.160576	5.85441e-17	3.52101	0.000494308	0.0152726	-0.317075
ENSG00000244479	-0.251748	-2.83174e-16	-3.5169	0.000501723	0.0154705	-0.330341
ENSG00000077235	0.0635729	8.82946e-17	3.51533	0.000504591	0.0155276	-0.335418
ENSG00000168255	0.244932	3.16839e-16	3.51355	0.00050784	0.0155784	-0.341137
ENSG00000198874	0.0574776	9.99914e-18	3.51332	0.00050828	0.0155784	-0.341908
ENSG00000101751	-0.118897	-2.27769e-16	-3.51203	0.000510654	0.0156158	-0.346059
ENSG00000164442	0.188366	-1.42091e-16	3.51155	0.000511541	0.0156158	-0.347605
ENSG00000154102	-0.18292	1.37659e-17	-3.51076	0.000513003	0.0156292	-0.350146
ENSG00000111684	0.0724673	4.05366e-17	3.50755	0.000518998	0.0157804	-0.360494
ENSG00000129195	0.0992287	-1.60602e-18	3.50592	0.000522056	0.0158419	-0.365727
ENSG00000237765	-0.0925589	-9.87785e-17	-3.50031	0.000532733	0.0161269	-0.383755
ENSG00000153558	-0.161947	9.05078e-17	-3.49988	0.000533558	0.0161269	-0.385133
ENSG00000254429	-0.323791	2.27461e-16	-3.49622	0.000540663	0.0163095	-0.396911
ENSG00000162227	0.108692	5.97081e-17	3.49493	0.000543169	0.0163321	-0.401028
ENSG00000100425	0.0688167	-9.33729e-17	3.49474	0.000543549	0.0163321	-0.40165
ENSG00000130054	0.0995087	7.98085e-17	3.49387	0.000545247	0.016351	-0.404428
ENSG00000138074	0.104275	1.70618e-16	3.49328	0.00054641	0.0163538	-0.406324
ENSG00000204967	0.144394	2.56179e-17	3.49263	0.000547693	0.0163602	-0.408412
ENSG00000164211	-0.188983	-1.12158e-16	-3.49193	0.000549074	0.0163695	-0.410653
ENSG00000130669	0.0949573	5.05e-17	3.49	0.0005529	0.0164515	-0.416835
ENSG00000105486	0.0823279	1.4518e-16	3.48786	0.000557182	0.0165057	-0.423702
ENSG00000228989	-0.128762	1.05762e-17	-3.48782	0.000557249	0.0165057	-0.42381
ENSG00000169862	0.161792	1.98556e-17	3.48747	0.000557962	0.0165057	-0.424946
ENSG00000133121	-0.1414	-2.67271e-16	-3.48606	0.000560805	0.0165578	-0.42947
ENSG00000103042	0.0906713	1.52247e-16	3.48496	0.000563015	0.016591	-0.43297
ENSG00000269001	-0.208014	-3.26923e-16	-3.48164	0.000569779	0.0167445	-0.443598
ENSG00000165029	0.305217	2.82861e-16	3.48132	0.000570442	0.0167445	-0.444634
ENSG00000075239	-0.0909571	-1.06076e-16	-3.4808	0.000571508	0.0167445	-0.446295
ENSG00000145362	0.151168	2.03668e-16	3.47924	0.000574721	0.0168065	-0.451283
ENSG00000187325	0.12325	-6.34741e-17	3.47709	0.00057917	0.0168675	-0.458144
ENSG00000239713	-0.212176	-3.18104e-16	-3.47645	0.000580489	0.0168675	-0.460169
ENSG00000163399	0.0576538	-3.41573e-17	3.47633	0.000580752	0.0168675	-0.460571
ENSG00000063176	0.158823	1.29897e-16	3.4761	0.000581221	0.0168675	-0.46129
ENSG00000144642	-0.355181	2.62648e-16	-3.47481	0.000583913	0.0169136	-0.465401
ENSG00000140835	-0.100848	-7.28808e-17	-3.47363	0.000586401	0.0169535	-0.469183
ENSG00000107518	-0.108589	-2.15833e-16	-3.47301	0.000587711	0.0169593	-0.471168
ENSG00000258242	-0.234078	-1.68402e-16	-3.46931	0.000595554	0.0171533	-0.482962
ENSG00000158050	0.19495	6.09168e-17	3.46531	0.000604131	0.0173676	-0.495679
ENSG00000040487	0.103146	2.27131e-16	3.46392	0.000607144	0.0173781	-0.500104
ENSG00000179855	-0.214952	-5.21581e-16	-3.46381	0.000607395	0.0173781	-0.500471
ENSG00000063180	0.203241	-1.91122e-16	3.46357	0.000607903	0.0173781	-0.501215
ENSG00000183337	0.120239	1.41822e-16	3.46185	0.000611665	0.0174021	-0.506702
ENSG00000077264	0.198894	-5.12247e-16	3.46144	0.000612561	0.0174021	-0.508003
ENSG00000153140	-0.0962971	-1.91278e-16	-3.46103	0.000613467	0.0174021	-0.509317
ENSG00000129682	-0.166717	-3.49955e-16	-3.4609	0.00061375	0.0174021	-0.509727
ENSG00000105323	0.0499748	1.04366e-16	3.46059	0.000614431	0.0174021	-0.510714
ENSG00000006453	-0.0731528	-3.37823e-17	-3.46	0.000615734	0.0174067	-0.512597
ENSG00000188157	0.120766	8.32891e-17	3.45836	0.000619353	0.0174689	-0.517808
ENSG00000060642	-0.122674	-2.03735e-16	-3.4571	0.000622146	0.0174689	-0.521809
ENSG00000154079	-0.157676	-1.75106e-16	-3.45679	0.000622833	0.0174689	-0.52279
ENSG00000141084	0.0649001	5.71983e-17	3.45675	0.000622922	0.0174689	-0.522917
ENSG00000133216	0.122756	-9.24104e-17	3.45574	0.000625162	0.0174689	-0.526108
ENSG00000165097	-0.0960785	-8.13816e-17	-3.45509	0.000626617	0.0174689	-0.528175
ENSG00000172661	0.090035	5.49739e-17	3.45498	0.000626859	0.0174689	-0.528518
ENSG00000101445	-0.154423	5.74473e-17	-3.45489	0.00062707	0.0174689	-0.528818
ENSG00000163754	-0.0966751	-3.4681e-16	-3.45407	0.000628918	0.0174885	-0.531433
ENSG00000165091	0.298135	-2.60264e-16	3.45288	0.000631587	0.0175289	-0.535199
ENSG00000005339	0.0937969	-2.89643e-17	3.4524	0.000632663	0.0175289	-0.536712
ENSG00000101134	0.154397	-2.86207e-16	3.45056	0.000636835	0.0176069	-0.542555
ENSG00000100600	-0.0574296	-7.63142e-17	-3.44999	0.000638131	0.0176069	-0.544362
ENSG00000204118	-0.302621	-3.45098e-16	-3.44953	0.000639176	0.0176069	-0.545817
ENSG00000266208	0.192206	-4.59534e-17	3.44913	0.000640082	0.0176069	-0.547076
ENSG00000164099	-0.138169	-3.90716e-16	-3.44803	0.000642601	0.0176444	-0.550567
ENSG00000145703	-0.147533	4.21594e-17	-3.44714	0.000644641	0.0176687	-0.553383
ENSG00000224470	0.0908569	-5.67982e-18	3.4456	0.000648198	0.0177344	-0.558275
ENSG00000178202	-0.0986576	2.05145e-17	-3.44382	0.000652308	0.0177892	-0.563893
ENSG00000188786	0.107359	2.40959e-17	3.44373	0.000652526	0.0177892	-0.564189
ENSG00000151229	-0.188295	-2.23891e-16	-3.44249	0.000655414	0.0178361	-0.568114
ENSG00000067369	0.120053	1.9517e-16	3.43872	0.000664275	0.0180452	-0.580047
ENSG00000161526	0.0757014	1.31948e-16	3.43816	0.000665595	0.018049	-0.581811
ENSG00000134569	-0.132222	1.49321e-16	-3.43703	0.000668268	0.0180894	-0.585372
ENSG00000223891	-0.145083	-1.25891e-16	-3.43542	0.000672105	0.01813	-0.590459
ENSG00000236673	-0.332247	8.19685e-17	-3.43541	0.000672139	0.01813	-0.590504
ENSG00000168803	-0.0953115	-2.48894e-16	-3.43477	0.000673667	0.0181392	-0.592521
ENSG00000118816	-0.0726311	-2.64182e-17	-3.43265	0.000678754	0.0182441	-0.599205
ENSG00000179562	0.0629064	1.15555e-17	3.4309	0.000682992	0.0183257	-0.604734
ENSG00000184205	0.110859	-6.97751e-17	3.43036	0.000684294	0.0183285	-0.606426
ENSG00000137500	-0.0700808	-1.056e-16	-3.42941	0.000686594	0.018358	-0.609406
ENSG00000248835	-0.0954681	-2.50945e-16	-3.4289	0.000687842	0.0183593	-0.61102
ENSG00000258366	0.138281	1.41449e-16	3.42775	0.000690651	0.0183739	-0.614639
ENSG00000138131	-0.365974	3.48221e-16	-3.4277	0.000690795	0.0183739	-0.614825
ENSG00000147853	-0.116633	-2.24882e-16	-3.42532	0.000696647	0.0184688	-0.622317
ENSG00000214336	0.257211	-2.73348e-16	3.42526	0.000696777	0.0184688	-0.622483
ENSG00000011198	0.122477	1.70297e-16	3.4238	0.000700398	0.0185327	-0.627087
ENSG00000129351	0.047269	9.44585e-17	3.42165	0.000705763	0.0186424	-0.633863
ENSG00000087077	0.088894	1.21308e-16	3.41679	0.000718	0.0189271	-0.649127
ENSG00000214922	-0.337939	-2.31882e-16	-3.41622	0.000719468	0.0189271	-0.650941
ENSG00000054690	-0.0993293	-8.79533e-17	-3.41591	0.000720256	0.0189271	-0.651913
ENSG00000110497	0.06574	1.49172e-16	3.41463	0.000723508	0.01898	-0.655912
ENSG00000261113	-0.170502	7.53094e-17	-3.41254	0.000728894	0.0190085	-0.662497
ENSG00000172315	0.0917069	2.03559e-16	3.41222	0.000729715	0.0190085	-0.663496
ENSG00000198482	-0.129469	-1.45935e-16	-3.41167	0.000731121	0.0190085	-0.665205
ENSG00000157077	0.0622102	-2.09902e-17	3.41164	0.000731212	0.0190085	-0.665316
ENSG00000005812	0.107248	-6.43918e-17	3.41135	0.000731954	0.0190085	-0.666216
ENSG00000145536	-0.26063	-8.21923e-17	-3.41131	0.000732054	0.0190085	-0.666336
ENSG00000137522	0.0575878	4.52903e-17	3.41054	0.000734066	0.0190285	-0.668773
ENSG00000151882	-0.186306	-5.87881e-16	-3.40986	0.00073583	0.0190419	-0.670903
ENSG00000017373	0.217532	-2.21921e-16	3.408	0.000740683	0.0191351	-0.676738
ENSG00000080644	-0.140295	-2.74372e-16	-3.40584	0.000746336	0.0192487	-0.683487
ENSG00000205047	0.126935	-1.31671e-17	3.40443	0.000750064	0.0193123	-0.68791
ENSG00000107404	0.0841865	1.02248e-16	3.40375	0.000751871	0.0193262	-0.690045
ENSG00000111788	0.120018	3.27337e-16	3.40276	0.000754505	0.01935	-0.693149
ENSG00000120948	0.072728	1.47317e-16	3.40245	0.000755324	0.01935	-0.694111
ENSG00000170190	-0.107122	-3.43643e-16	-3.40104	0.000759098	0.0193847	-0.698534
ENSG00000133401	-0.157232	-1.80165e-16	-3.40099	0.000759216	0.0193847	-0.698672
ENSG00000052802	-0.175858	-5.27804e-17	-3.39969	0.000762706	0.0194414	-0.702741
ENSG00000116704	0.123424	2.91557e-16	3.39757	0.000768439	0.0195549	-0.709386
ENSG00000095383	-0.190995	7.04186e-17	-3.39676	0.000770617	0.0195549	-0.711898
ENSG00000268220	-0.121451	-1.06702e-16	-3.39662	0.000770994	0.0195549	-0.712332
ENSG00000105204	0.124817	6.9277e-17	3.39608	0.000772472	0.0195599	-0.714031
ENSG00000143375	0.0874096	2.32361e-16	3.39519	0.000774908	0.0195892	-0.716824
ENSG00000113141	0.060461	7.45651e-17	3.39436	0.000777159	0.0196137	-0.719398
ENSG00000188610	-0.122723	-2.82726e-16	-3.39246	0.000782389	0.0197131	-0.725347
ENSG00000187189	0.0932003	-6.29369e-17	3.39069	0.000787269	0.0198034	-0.730864
ENSG00000171885	-0.22722	-6.46895e-16	-3.38709	0.000797302	0.0200229	-0.742097
ENSG00000230707	0.162774	-6.97611e-16	3.38577	0.000801007	0.0200568	-0.746208
ENSG00000135956	0.0596637	-7.76429e-18	3.38567	0.000801277	0.0200568	-0.746507
ENSG00000166813	0.0879136	1.00063e-16	3.3848	0.000803742	0.0200857	-0.749232
ENSG00000163319	0.0933002	6.3849e-17	3.38373	0.000806764	0.0201283	-0.752559
ENSG00000020129	0.109371	2.22089e-16	3.38313	0.000808452	0.0201343	-0.754412
ENSG00000213551	0.0913814	1.40594e-16	3.38271	0.000809637	0.0201343	-0.755712
ENSG00000182768	0.116752	4.68012e-17	3.38123	0.000813857	0.0201752	-0.760322
ENSG00000162344	-0.197008	4.0794e-17	-3.38121	0.000813922	0.0201752	-0.760392
ENSG00000164615	-0.0973101	-1.2958e-16	-3.38036	0.000816355	0.0202028	-0.76304
ENSG00000163626	-0.0731346	-6.63112e-17	-3.37771	0.000823975	0.020327	-0.771277
ENSG00000073670	0.167056	1.93036e-16	3.37769	0.00082403	0.020327	-0.771337
ENSG00000175274	0.180919	-1.19741e-16	3.37484	0.000832315	0.0204967	-0.780206
ENSG00000126561	-0.139087	-1.26114e-16	-3.3744	0.000833592	0.0204967	-0.781566
ENSG00000263826	0.234726	4.62729e-16	3.37328	0.000836884	0.0205153	-0.785059
ENSG00000255135	-0.0983181	3.4812e-17	-3.37282	0.000838226	0.0205153	-0.78648
ENSG00000186907	0.173011	-8.52589e-17	3.37258	0.000838924	0.0205153	-0.787217
ENSG00000144840	0.109615	3.38154e-16	3.37231	0.000839713	0.0205153	-0.788051
ENSG00000241163	-0.206626	-4.25645e-16	-3.37107	0.000843368	0.0205522	-0.791902
ENSG00000143514	0.0721958	8.53288e-17	3.37089	0.000843911	0.0205522	-0.792472
ENSG00000163900	0.0694257	2.13847e-17	3.36851	0.00085096	0.0206527	-0.799844
ENSG00000168826	0.078326	-4.51084e-17	3.36814	0.000852056	0.0206527	-0.800986
ENSG00000175938	-0.132912	-4.45852e-17	-3.36807	0.000852277	0.0206527	-0.801216
ENSG00000221978	0.0715361	1.73688e-16	3.36768	0.00085344	0.0206527	-0.802424
ENSG00000197122	0.087103	6.9596e-17	3.36672	0.000856315	0.0206895	-0.805405
ENSG00000154803	0.0895727	-7.16497e-17	3.36271	0.000868401	0.0209485	-0.817826
ENSG00000182541	0.0775511	2.39613e-16	3.36084	0.000874095	0.0210501	-0.823617
ENSG00000023892	-0.131069	-2.1749e-16	-3.35949	0.000878202	0.0210501	-0.82777
ENSG00000144468	-0.0799315	-6.93945e-17	-3.35946	0.000878295	0.0210501	-0.827864
ENSG00000071794	-0.137059	-3.80184e-16	-3.3594	0.000878496	0.0210501	-0.828066
ENSG00000006016	-0.257091	-1.15678e-16	-3.35886	0.000880158	0.0210501	-0.829742
ENSG00000109911	-0.085567	-1.34719e-16	-3.35862	0.000880874	0.0210501	-0.830461
ENSG00000244198	-0.434163	-9.23063e-16	-3.35739	0.000884678	0.0210789	-0.83428
ENSG00000260539	-0.0838705	-8.10284e-18	-3.35734	0.000884833	0.0210789	-0.834435
ENSG00000178951	0.0786824	-6.88433e-18	3.35632	0.000887997	0.021121	-0.837597
ENSG00000051009	0.070509	-3.1495e-17	3.35587	0.000889363	0.021121	-0.83896
ENSG00000142494	-0.315182	1.21073e-16	-3.35466	0.000893153	0.0211781	-0.842726
ENSG00000204789	-0.182569	-4.35651e-16	-3.35308	0.000898073	0.0212028	-0.847592
ENSG00000138303	-0.0588366	-1.31307e-17	-3.35305	0.000898175	0.0212028	-0.847694
ENSG00000135250	-0.0596167	-8.20049e-17	-3.3526	0.000899569	0.0212028	-0.849067
ENSG00000148343	0.0879301	-1.78788e-17	3.3524	0.000900193	0.0212028	-0.849682
ENSG00000125740	0.244374	6.95792e-17	3.35211	0.000901128	0.0212028	-0.850601
ENSG00000266066	-0.347866	-2.08301e-16	-3.35119	0.000904016	0.0212369	-0.853435
ENSG00000163362	0.0881551	-7.99596e-17	3.35076	0.000905354	0.0212369	-0.854746
ENSG00000054282	-0.106515	-2.38105e-17	-3.35006	0.000907587	0.0212567	-0.856927
ENSG00000028137	-0.150899	-1.15924e-16	-3.34851	0.000912483	0.0213085	-0.861692
ENSG00000107020	-0.0947125	-1.0048e-16	-3.34846	0.000912656	0.0213085	-0.861861
ENSG00000131149	0.0810348	7.89327e-17	3.34681	0.000917886	0.0213085	-0.866921
ENSG00000133019	-0.166639	-1.42762e-16	-3.34674	0.000918111	0.0213085	-0.867138
ENSG00000117360	0.0642688	1.55129e-16	3.34637	0.000919307	0.0213085	-0.868291
ENSG00000088727	0.114964	1.56315e-16	3.346	0.000920488	0.0213085	-0.869428
ENSG00000164045	0.081793	2.07669e-16	3.34597	0.000920594	0.0213085	-0.86953
ENSG00000129353	0.0720362	1.33249e-16	3.34586	0.000920946	0.0213085	-0.869868
ENSG00000067836	0.104384	-1.82762e-17	3.34432	0.000925897	0.0213703	-0.874616
ENSG00000113048	-0.0554479	-9.03735e-19	-3.34416	0.000926408	0.0213703	-0.875105
ENSG00000236859	-0.0886385	-4.81945e-17	-3.33952	0.000941462	0.0216848	-0.889379
ENSG00000214140	-0.223755	-2.6508e-16	-3.33785	0.000946935	0.0217781	-0.89451
ENSG00000213889	-0.122775	-3.74787e-16	-3.33696	0.000949869	0.0218094	-0.897249
ENSG00000114279	-0.153654	-7.663e-17	-3.33654	0.000951272	0.0218094	-0.898556
ENSG00000179523	-0.102139	-2.06555e-16	-3.33605	0.000952873	0.0218094	-0.900044
ENSG00000176903	0.0532752	5.26461e-17	3.33556	0.000954512	0.0218094	-0.901566
ENSG00000067191	0.114344	4.8375e-17	3.33511	0.000955993	0.0218094	-0.902938
ENSG00000197181	-0.497197	-2.6285e-16	-3.33484	0.000956903	0.0218094	-0.903781
ENSG00000136527	0.0666057	4.62388e-17	3.33438	0.000958407	0.0218094	-0.905171
ENSG00000152492	-0.0899533	-5.9543e-17	-3.33399	0.000959704	0.0218094	-0.906369
ENSG00000196214	-0.0552607	-4.77021e-17	-3.33289	0.000963396	0.0218608	-0.909767
ENSG00000227345	-0.0506883	2.29543e-17	-3.33235	0.000965209	0.0218695	-0.911431
ENSG00000143771	0.0919095	-2.06477e-16	3.3309	0.000970052	0.0219467	-0.915861
ENSG00000131470	0.10482	1.39002e-17	3.33006	0.000972872	0.021978	-0.918431
ENSG00000182247	-0.0691312	2.66028e-17	-3.32925	0.000975618	0.0220075	-0.920926
ENSG00000258686	0.149142	-4.8326e-17	3.32836	0.000978643	0.0220433	-0.923665
ENSG00000132359	-0.106059	3.65243e-17	-3.32659	0.000984669	0.0221464	-0.929098
ENSG00000109625	0.22329	-9.45424e-17	3.3251	0.000989758	0.0222281	-0.933659
ENSG00000083067	0.160804	-2.21418e-16	3.32306	0.000996776	0.0223529	-0.939911
ENSG00000164626	0.0949039	-4.17845e-17	3.32259	0.000998395	0.0223564	-0.941347
ENSG00000170425	-0.135614	-1.44486e-17	-3.32152	0.0010021	0.0224035	-0.944627
ENSG00000181135	0.0986943	-5.8449e-17	3.32074	0.00100479	0.0224035	-0.947
ENSG00000130821	0.119661	4.93333e-17	3.32071	0.00100489	0.0224035	-0.947084
ENSG00000111726	-0.0776409	2.96246e-17	-3.31977	0.00100816	0.0224064	-0.949963
ENSG00000026950	-0.16181	-1.56562e-16	-3.31896	0.001011	0.0224064	-0.952451
ENSG00000067113	0.161734	-1.5119e-16	3.31891	0.00101118	0.0224064	-0.952602
ENSG00000182473	0.0656756	4.73761e-17	3.31888	0.00101127	0.0224064	-0.952681
ENSG00000242802	0.140634	2.43533e-16	3.31858	0.00101234	0.0224064	-0.953624
ENSG00000123179	-0.0960913	2.23667e-17	-3.31638	0.00102004	0.022544	-0.960322
ENSG00000088247	0.0606495	1.15804e-16	3.31551	0.00102314	0.02258	-0.96301
ENSG00000258704	-0.172708	-2.06773e-16	-3.31485	0.00102547	0.0225989	-0.965024
ENSG00000134490	-0.0645222	-1.07889e-17	-3.31421	0.00102773	0.022616	-0.966969
ENSG00000182952	-0.0699051	-6.93889e-17	-3.31354	0.0010301	0.0226355	-0.969
ENSG00000167397	-0.118761	-8.64396e-17	-3.311	0.00103919	0.0227811	-0.976777
ENSG00000144655	0.12704	1.06378e-17	3.31071	0.00104022	0.0227811	-0.977655
ENSG00000166140	-0.0845951	-3.14824e-17	-3.31044	0.00104119	0.0227811	-0.978478
ENSG00000249115	0.0843735	1.4739e-16	3.30984	0.00104335	0.0227958	-0.98031
ENSG00000050426	-0.0930763	-2.13315e-16	-3.30879	0.00104714	0.022846	-0.983518
ENSG00000268573	-0.123372	-3.76315e-16	-3.30824	0.00104912	0.0228565	-0.985188
ENSG00000213588	0.0704319	5.20655e-17	3.30727	0.00105264	0.0228751	-0.988148
ENSG00000137486	-0.286085	-7.99372e-17	-3.30678	0.0010544	0.0228751	-0.989628
ENSG00000100413	0.139693	1.47552e-16	3.30677	0.00105446	0.0228751	-0.989677
ENSG00000170293	-0.100109	-1.37331e-16	-3.30564	0.00105858	0.022932	-0.993128
ENSG00000155324	-0.093674	-6.30712e-17	-3.3045	0.00106272	0.022989	-0.996575
ENSG00000144730	-0.186772	1.00737e-16	-3.3016	0.00107338	0.0231703	-1.0054
ENSG00000246582	-0.171155	1.20071e-16	-3.3014	0.00107413	0.0231703	-1.00602
ENSG00000130382	0.0940664	7.25562e-17	3.29965	0.00108064	0.023278	-1.01136
ENSG00000218739	-0.171233	-2.8473e-16	-3.29904	0.00108288	0.0232934	-1.01319
ENSG00000176390	-0.0615688	-6.97478e-17	-3.29749	0.00108869	0.0233854	-1.01792
ENSG00000260025	-0.159177	-3.48456e-17	-3.2968	0.00109129	0.0234005	-1.02003
ENSG00000215252	-0.240973	3.35708e-16	-3.29649	0.00109245	0.0234005	-1.02097
ENSG00000104490	-0.242871	-2.71602e-16	-3.29603	0.00109418	0.0234047	-1.02237
ENSG00000159079	0.11575	-3.16156e-16	3.2949	0.00109844	0.023463	-1.0258
ENSG00000140829	0.0690976	1.34357e-16	3.29372	0.00110288	0.0235251	-1.02937
ENSG00000011021	-0.0872271	4.79455e-17	-3.28964	0.00111845	0.023824	-1.04176
ENSG00000143393	0.0541628	3.268e-17	3.28717	0.00112796	0.0239931	-1.04924
ENSG00000143633	0.0805071	2.70841e-18	3.28468	0.00113766	0.0241658	-1.0568
ENSG00000133980	0.092076	-1.57457e-16	3.28349	0.00114228	0.0241818	-1.06039
ENSG00000130202	0.0882066	-1.32119e-17	3.28328	0.00114311	0.0241818	-1.06103
ENSG00000170915	-0.122226	-8.29953e-17	-3.28313	0.0011437	0.0241818	-1.06148
ENSG00000163516	-0.100966	1.32838e-16	-3.28287	0.00114474	0.0241818	-1.06228
ENSG00000198003	-0.195536	-1.98564e-16	-3.28213	0.00114764	0.0242097	-1.06452
ENSG00000163840	-0.158957	-1.34654e-16	-3.28167	0.00114944	0.0242143	-1.06591
ENSG00000153214	-0.104557	-1.16708e-16	-3.28012	0.00115556	0.0242934	-1.0706
ENSG00000122952	0.087203	1.80635e-16	3.27992	0.00115637	0.0242934	-1.07122
ENSG00000235499	0.205673	8.60591e-17	3.27895	0.00116018	0.0243094	-1.07412
ENSG00000203791	-0.11402	-1.72969e-16	-3.27799	0.00116403	0.0243094	-1.07704
ENSG00000071127	0.0676806	1.95772e-17	3.27771	0.00116515	0.0243094	-1.0779
ENSG00000133454	0.249133	3.88198e-16	3.27733	0.00116667	0.0243094	-1.07905
ENSG00000146830	0.0904871	1.00278e-16	3.27692	0.00116829	0.0243094	-1.08028
ENSG00000106351	0.138773	-3.32955e-17	3.27631	0.00117073	0.0243094	-1.08212
ENSG00000066583	0.0859677	6.32111e-17	3.27604	0.00117181	0.0243094	-1.08293
ENSG00000172794	-0.191077	-3.92182e-16	-3.276	0.00117199	0.0243094	-1.08307
ENSG00000162496	0.171338	-5.63058e-17	3.27591	0.00117235	0.0243094	-1.08334
ENSG00000148356	-0.0646763	1.12512e-16	-3.27573	0.00117307	0.0243094	-1.08388
ENSG00000198382	-0.114795	-2.55777e-16	-3.27499	0.00117603	0.0243094	-1.08611
ENSG00000074219	0.0813047	8.81295e-17	3.27495	0.00117621	0.0243094	-1.08624
ENSG00000262246	-0.125664	-1.45706e-16	-3.27422	0.00117912	0.0243367	-1.08842
ENSG00000139880	0.0962167	9.20299e-17	3.27341	0.0011824	0.0243715	-1.09088
ENSG00000198453	-0.110691	-1.42214e-16	-3.27139	0.00119058	0.0244792	-1.09697
ENSG00000163683	-0.125573	-7.59865e-17	-3.27133	0.00119083	0.0244792	-1.09715
ENSG00000132326	0.112668	1.73125e-16	3.26904	0.00120021	0.0246172	-1.10408
ENSG00000242715	-0.175687	-5.04122e-16	-3.2689	0.00120076	0.0246172	-1.10448
ENSG00000092445	0.0945868	-3.58136e-17	3.26842	0.00120276	0.0246251	-1.10595
ENSG00000133739	-0.0934115	-8.75756e-17	-3.26733	0.00120721	0.0246833	-1.10921
ENSG00000186766	0.2938	-9.33393e-18	3.26614	0.00121214	0.0247509	-1.11281
ENSG00000179023	0.219857	2.79078e-16	3.26539	0.00121523	0.0247809	-1.11506
ENSG00000198060	-0.0615653	-8.39382e-17	-3.26312	0.00122468	0.0249351	-1.1219
ENSG00000123739	-0.0672193	4.54498e-17	-3.26279	0.00122605	0.0249351	-1.12288
ENSG00000144320	-0.0981247	-4.96774e-17	-3.26	0.0012378	0.0251407	-1.13131
ENSG00000168906	0.14232	1.7758e-16	3.25934	0.00124056	0.0251447	-1.13327
ENSG00000135966	0.0703774	1.25341e-16	3.25903	0.0012419	0.0251447	-1.13422
ENSG00000104983	-0.112145	-5.18207e-17	-3.25878	0.00124293	0.0251447	-1.13495
ENSG00000205476	0.0720459	1.74091e-16	3.2578	0.00124712	0.0251961	-1.13792
ENSG00000176248	0.0913683	1.35224e-16	3.25671	0.00125173	0.0252191	-1.14118
ENSG00000101098	0.132497	-9.61233e-17	3.25669	0.00125183	0.0252191	-1.14126
ENSG00000231925	-0.0994658	-3.64236e-16	-3.25571	0.00125601	0.0252191	-1.1442
ENSG00000048028	-0.117321	-2.18206e-16	-3.2557	0.00125604	0.0252191	-1.14421
ENSG00000107625	-0.0700886	2.86201e-17	-3.25559	0.00125651	0.0252191	-1.14454
ENSG00000163904	0.100972	-9.93017e-17	3.25501	0.001259	0.0252361	-1.14629
ENSG00000138400	0.168807	2.09001e-16	3.25435	0.00126183	0.0252597	-1.14827
ENSG00000227838	-0.192108	-1.28924e-16	-3.25267	0.00126905	0.025371	-1.15331
ENSG00000144724	-0.119053	-1.07564e-16	-3.25184	0.00127265	0.0254098	-1.15581
ENSG00000185101	0.140074	-1.91888e-16	3.25105	0.00127607	0.025418	-1.15818
ENSG00000150316	0.0730296	5.42241e-17	3.25064	0.00127788	0.025418	-1.15943
ENSG00000104408	-0.0664876	-1.53456e-16	-3.25039	0.00127895	0.025418	-1.16017
ENSG00000140153	0.0561432	-6.42813e-17	3.25021	0.00127971	0.025418	-1.16069
ENSG00000196935	-0.132429	1.11705e-16	-3.24931	0.00128365	0.0254633	-1.16341
ENSG00000196104	-0.482646	-4.46551e-17	-3.24742	0.00129194	0.0255868	-1.16908
ENSG00000129566	-0.120839	-3.41013e-16	-3.24712	0.00129322	0.0255868	-1.16996
ENSG00000078304	-0.0599703	-6.50829e-17	-3.24548	0.00130046	0.0256967	-1.17488
ENSG00000160741	0.0747156	4.02876e-17	3.24498	0.00130265	0.0256976	-1.17637
ENSG00000146872	0.0570752	1.51592e-17	3.24471	0.00130387	0.0256976	-1.17719
ENSG00000160828	0.139796	4.99712e-17	3.24314	0.00131084	0.0258018	-1.18189
ENSG00000162769	0.149166	-2.79078e-16	3.24227	0.00131471	0.0258368	-1.18449
ENSG00000183741	0.10681	1.54438e-16	3.24198	0.001316	0.0258368	-1.18536
ENSG00000178031	-0.222014	-1.55342e-16	-3.2406	0.00132218	0.025871	-1.18949
ENSG00000244342	0.22889	-2.09611e-16	3.2402	0.00132396	0.025871	-1.19068
ENSG00000243927	-0.0976679	4.25511e-17	-3.24016	0.00132414	0.025871	-1.1908
ENSG00000151881	-0.105358	-1.20535e-17	-3.24008	0.00132451	0.025871	-1.19104
ENSG00000132801	0.10862	-1.34878e-16	3.236	0.00134295	0.0261564	-1.20324
ENSG00000166734	-0.0815164	2.69498e-17	-3.23566	0.0013445	0.0261564	-1.20425
ENSG00000103174	0.13439	2.98641e-16	3.23543	0.00134553	0.0261564	-1.20493
ENSG00000166833	0.121788	1.31324e-16	3.235	0.00134751	0.0261564	-1.20623
ENSG00000267621	0.261094	1.20837e-16	3.23497	0.00134767	0.0261564	-1.20633
ENSG00000158966	0.123064	-2.33684e-17	3.23454	0.00134961	0.0261608	-1.2076
ENSG00000104980	0.101322	1.82521e-16	3.23328	0.00135538	0.0262124	-1.21136
ENSG00000074181	0.0964842	3.33179e-17	3.23321	0.0013557	0.0262124	-1.21157
ENSG00000198208	0.137886	-1.72801e-17	3.23234	0.00135971	0.026225	-1.21417
ENSG00000115738	0.250279	-9.90023e-17	3.23232	0.00135978	0.026225	-1.21422
ENSG00000171307	0.0737935	1.68962e-16	3.23152	0.00136347	0.0262549	-1.21661
ENSG00000140382	-0.0664252	-9.47453e-17	-3.23124	0.00136476	0.0262549	-1.21744
ENSG00000160961	-0.140434	-3.63732e-17	-3.23002	0.00137043	0.0263179	-1.22109
ENSG00000172006	0.100894	2.0951e-17	3.2297	0.00137191	0.0263179	-1.22205
ENSG00000168502	0.0973059	5.00831e-17	3.22942	0.0013732	0.0263179	-1.22288
ENSG00000165801	0.0864806	7.17539e-17	3.22795	0.00138004	0.0263923	-1.22726
ENSG00000139684	-0.0697504	-5.3838e-17	-3.22785	0.00138053	0.0263923	-1.22757
ENSG00000254614	-0.205449	-1.57748e-16	-3.22661	0.00138629	0.0264693	-1.23124
ENSG00000137266	-0.130215	1.19304e-16	-3.22558	0.00139114	0.0265007	-1.23432
ENSG00000152256	-0.236512	-2.55928e-16	-3.22472	0.0013952	0.0265007	-1.23689
ENSG00000197769	0.216003	-5.49476e-16	3.22455	0.00139599	0.0265007	-1.23739
ENSG00000120925	-0.0870534	-1.28767e-16	-3.22431	0.00139714	0.0265007	-1.23811
ENSG00000203326	-0.129405	-1.01218e-16	-3.22419	0.00139771	0.0265007	-1.23847
ENSG00000182923	-0.0641588	-2.99366e-17	-3.22405	0.00139833	0.0265007	-1.23886
ENSG00000122884	-0.229393	-2.72956e-16	-3.22302	0.00140323	0.0265606	-1.24195
ENSG00000225119	-0.212545	-9.87337e-17	-3.2218	0.00140904	0.0266376	-1.24559
ENSG00000180209	0.300773	-8.22819e-17	3.22018	0.00141675	0.0267504	-1.2504
ENSG00000076554	-0.0972419	-1.96869e-16	-3.21959	0.00141959	0.0267632	-1.25216
ENSG00000107175	0.0761406	5.30448e-17	3.21931	0.00142093	0.0267632	-1.25299
ENSG00000158764	0.170059	-2.44663e-16	3.21841	0.00142521	0.0267785	-1.25564
ENSG00000206538	0.225894	2.37321e-17	3.21841	0.00142524	0.0267785	-1.25566
ENSG00000176915	0.0558286	9.73907e-17	3.21711	0.00143148	0.0268627	-1.25951
ENSG00000138161	0.381422	-2.61775e-16	3.21426	0.00144531	0.0270627	-1.26798
ENSG00000007516	-0.146052	-3.00835e-16	-3.21418	0.00144568	0.0270627	-1.26821
ENSG00000188428	-0.069842	-4.60877e-17	-3.21292	0.00145185	0.0271449	-1.27196
ENSG00000177084	0.0709329	1.26293e-16	3.21206	0.00145608	0.0271908	-1.27452
ENSG00000170100	0.113135	1.06848e-16	3.21129	0.00145987	0.0272283	-1.27681
ENSG00000166348	0.0956993	8.27743e-17	3.21066	0.00146293	0.0272522	-1.27866
ENSG00000204065	0.27532	-2.42581e-16	3.20958	0.00146827	0.0272736	-1.28187
ENSG00000151746	0.103209	5.69773e-17	3.20908	0.00147074	0.0272736	-1.28335
ENSG00000091592	0.158628	-1.34928e-16	3.209	0.00147112	0.0272736	-1.28358
ENSG00000154096	-0.131111	-2.86912e-16	-3.20871	0.0014726	0.0272736	-1.28446
ENSG00000091436	-0.10332	1.11918e-17	-3.20863	0.00147299	0.0272736	-1.2847
ENSG00000110851	0.068154	1.26859e-17	3.20818	0.00147519	0.0272812	-1.28601
ENSG00000260336	-0.111682	-1.63305e-16	-3.20751	0.00147856	0.0273104	-1.28802
ENSG00000168758	0.0778125	-7.3625e-17	3.20707	0.00148072	0.0273174	-1.28931
ENSG00000204856	-0.0961092	-6.63672e-17	-3.20462	0.00149298	0.0275104	-1.29657
ENSG00000225151	-0.307749	-4.51968e-16	-3.20384	0.00149687	0.027549	-1.29886
ENSG00000108439	-0.101675	-4.39221e-17	-3.20344	0.0014989	0.027553	-1.30005
ENSG00000095951	0.0979052	-5.45403e-17	3.20308	0.0015007	0.027553	-1.30111
ENSG00000166343	-0.131625	-9.42403e-17	-3.20203	0.00150603	0.0276177	-1.30423
ENSG00000167680	0.133352	-4.52791e-17	3.2011	0.00151072	0.0276706	-1.30697
ENSG00000204977	0.0849317	-3.34634e-18	3.20037	0.00151443	0.0276926	-1.30913
ENSG00000197019	0.134379	-8.83982e-17	3.20015	0.00151554	0.0276926	-1.30978
ENSG00000176383	-0.174357	-8.95229e-17	-3.19833	0.00152485	0.0278295	-1.31517
ENSG00000165684	0.112164	1.76841e-16	3.19594	0.00153713	0.0280164	-1.32223
ENSG00000140443	-0.10232	2.28872e-18	-3.19562	0.00153876	0.0280164	-1.32316
ENSG00000133119	0.0941429	1.48148e-16	3.19501	0.00154194	0.0280409	-1.32498
ENSG00000104147	0.0743378	3.53541e-17	3.19371	0.00154866	0.0281297	-1.32881
ENSG00000179476	-0.127396	-1.51072e-16	-3.19209	0.0015571	0.0282188	-1.33359
ENSG00000140006	-0.0776042	-3.21316e-17	-3.19206	0.00155726	0.0282188	-1.33368
ENSG00000054793	0.124699	2.88809e-16	3.18964	0.00156993	0.0283863	-1.34081
ENSG00000125459	0.0878544	1.23014e-16	3.18842	0.00157633	0.0283863	-1.3444
ENSG00000111664	0.162793	-1.32564e-16	3.18826	0.00157721	0.0283863	-1.34489
ENSG00000086300	-0.119788	-1.61111e-16	-3.18819	0.00157759	0.0283863	-1.3451
ENSG00000165494	0.0747099	-5.47893e-17	3.18811	0.00157798	0.0283863	-1.34532
ENSG00000199102	0.265065	-4.58314e-16	3.1879	0.00157913	0.0283863	-1.34595
ENSG00000111676	0.0903235	3.83766e-17	3.18783	0.00157949	0.0283863	-1.34616
ENSG00000196372	-0.079561	5.68765e-17	-3.18675	0.00158521	0.0284556	-1.34934
ENSG00000065491	-0.0551411	-8.63165e-18	-3.18608	0.00158877	0.0284861	-1.35131
ENSG00000198830	0.0773246	1.3563e-16	3.18441	0.00159767	0.0285558	-1.35623
ENSG00000110696	0.0614408	4.89234e-17	3.1841	0.00159929	0.0285558	-1.35712
ENSG00000168591	0.0548606	-5.79454e-18	3.18407	0.00159947	0.0285558	-1.35722
ENSG00000111846	-0.115326	-1.21492e-16	-3.18395	0.00160013	0.0285558	-1.35758
ENSG00000204560	0.0605003	8.43747e-17	3.18304	0.00160499	0.028597	-1.36025
ENSG00000166415	-0.299342	-4.17453e-17	-3.18282	0.00160618	0.028597	-1.3609
ENSG00000167601	0.147343	-2.63085e-16	3.18207	0.00161018	0.0286078	-1.36309
ENSG00000223572	-0.11766	1.65507e-16	-3.18201	0.00161052	0.0286078	-1.36328
ENSG00000010278	-0.106814	-1.86027e-16	-3.18003	0.00162123	0.0286917	-1.36911
ENSG00000174456	-0.126561	-1.86556e-16	-3.18002	0.00162125	0.0286917	-1.36912
ENSG00000167394	0.0858646	5.22655e-17	3.17982	0.00162235	0.0286917	-1.36972
ENSG00000172201	0.342416	-3.43968e-16	3.17974	0.00162276	0.0286917	-1.36994
ENSG00000163877	0.0621031	-2.43645e-17	3.1794	0.00162462	0.0286917	-1.37095
ENSG00000214194	-0.0974452	-3.78505e-17	-3.17725	0.00163634	0.0288653	-1.37727
ENSG00000167302	0.0837624	-4.91095e-17	3.17643	0.00164082	0.0289109	-1.37967
ENSG00000259153	-0.100682	-4.82715e-17	-3.17531	0.00164696	0.0289597	-1.38296
ENSG00000131797	0.100897	1.03451e-16	3.17524	0.00164738	0.0289597	-1.38318
ENSG00000171877	-0.106416	-1.93133e-16	-3.17338	0.00165761	0.0291062	-1.38863
ENSG00000146094	0.196131	1.25079e-16	3.17279	0.00166085	0.0291297	-1.39035
ENSG00000130717	0.0705239	8.33143e-17	3.17235	0.00166332	0.0291396	-1.39166
ENSG00000126457	0.0790767	2.75765e-17	3.17155	0.00166774	0.0291835	-1.39399
ENSG00000084073	0.122656	6.745e-17	3.17108	0.00167038	0.0291963	-1.39538
ENSG00000109381	-0.0800766	-2.58843e-16	-3.17066	0.00167269	0.0292033	-1.39659
ENSG00000254277	-0.156799	-3.59664e-16	-3.17016	0.00167549	0.0292189	-1.39807
ENSG00000134882	-0.0425032	-3.9821e-17	-3.16955	0.00167889	0.0292448	-1.39985
ENSG00000243811	-0.138713	-1.29589e-16	-3.16829	0.00168599	0.0293351	-1.40356
ENSG00000156298	-0.177216	-3.71567e-18	-3.16671	0.00169489	0.0294357	-1.40819
ENSG00000179933	-0.0721356	1.01845e-17	-3.16642	0.00169652	0.0294357	-1.40903
ENSG00000163755	-0.0968616	-2.1843e-16	-3.16587	0.00169961	0.0294357	-1.41063
ENSG00000225868	-0.200757	-1.65907e-16	-3.16558	0.00170128	0.0294357	-1.41149
ENSG00000142039	0.0832228	4.46104e-17	3.16555	0.0017014	0.0294357	-1.41156
ENSG00000168938	-0.15789	-2.91976e-16	-3.16293	0.00171632	0.0296125	-1.41924
ENSG00000259850	-0.0703048	-1.67585e-16	-3.16277	0.00171724	0.0296125	-1.4197
ENSG00000118363	0.0711501	4.301e-17	3.16274	0.00171743	0.0296125	-1.4198
ENSG00000179294	0.188272	2.79794e-19	3.16145	0.00172476	0.0297056	-1.42355
ENSG00000170412	0.169088	-7.9898e-17	3.161	0.00172735	0.0297068	-1.42487
ENSG00000163932	0.0782023	-5.00831e-18	3.16063	0.00172947	0.0297068	-1.42594
ENSG00000170584	-0.0589342	-8.84457e-17	-3.16043	0.00173066	0.0297068	-1.42655
ENSG00000187605	0.161643	4.02736e-17	3.15969	0.00173491	0.029741	-1.4287
ENSG00000129933	0.0566934	1.07487e-16	3.15909	0.00173839	0.029741	-1.43047
ENSG00000144867	0.0726787	7.83116e-17	3.15907	0.00173849	0.029741	-1.43052
ENSG00000167554	-0.1259	1.202e-17	-3.1583	0.00174294	0.0297839	-1.43277
ENSG00000174206	-0.116898	-2.97264e-16	-3.1577	0.0017464	0.0297978	-1.43451
ENSG00000106261	-0.145437	-3.31276e-17	-3.15749	0.00174765	0.0297978	-1.43514
ENSG00000116544	0.15601	-2.34076e-16	3.15654	0.00175316	0.0298308	-1.4379
ENSG00000174903	0.0740565	-1.17648e-16	3.15648	0.00175349	0.0298308	-1.43807
ENSG00000080603	0.0977715	9.49733e-17	3.15601	0.00175623	0.0298443	-1.43944
ENSG00000179715	-0.168708	-5.93164e-19	-3.15508	0.0017617	0.0299039	-1.44217
ENSG00000100554	0.075125	1.61682e-16	3.15439	0.00176573	0.0299073	-1.44418
ENSG00000211451	-0.175875	-1.83271e-16	-3.15437	0.00176581	0.0299073	-1.44422
ENSG00000066629	0.117647	8.11291e-17	3.15375	0.00176948	0.0299363	-1.44604
ENSG00000207547	0.192698	1.4612e-16	3.15268	0.00177579	0.0299697	-1.44917
ENSG00000139200	0.144876	-1.49695e-16	3.1526	0.00177622	0.0299697	-1.44939
ENSG00000264107	-0.15503	-1.22905e-16	-3.15241	0.00177733	0.0299697	-1.44994
ENSG00000236682	-0.279746	5.11072e-16	-3.15165	0.00178185	0.0300026	-1.45217
ENSG00000143093	0.102692	1.50943e-16	3.15133	0.00178376	0.0300026	-1.45311
ENSG00000264364	0.159415	1.27138e-17	3.15109	0.00178517	0.0300026	-1.4538
ENSG00000164024	-0.0534629	6.31006e-17	-3.15053	0.00178845	0.0300248	-1.45542
ENSG00000149050	0.134314	-2.26686e-16	3.14977	0.00179299	0.030068	-1.45765
ENSG00000164023	0.321456	-3.30896e-16	3.14924	0.00179615	0.0300879	-1.45919
ENSG00000205808	-0.0707124	-6.96128e-18	-3.14706	0.00180915	0.0302022	-1.46553
ENSG00000187049	0.0797478	-1.07133e-16	3.14702	0.00180939	0.0302022	-1.46564
ENSG00000124466	-0.143509	-3.22614e-16	-3.1469	0.00181013	0.0302022	-1.466
ENSG00000101115	0.0888594	-8.64676e-17	3.14678	0.00181087	0.0302022	-1.46636
ENSG00000173566	-0.228236	-3.02961e-17	-3.14636	0.00181339	0.0302112	-1.46758
ENSG00000074211	-0.112454	-1.49796e-16	-3.14566	0.00181756	0.0302479	-1.4696
ENSG00000260362	-0.610769	8.75644e-17	-3.14386	0.00182844	0.0303802	-1.47484
ENSG00000148600	-0.221911	-3.7526e-17	-3.14369	0.00182949	0.0303802	-1.47535
ENSG00000105650	-0.161959	-1.64877e-16	-3.14142	0.00184329	0.0305762	-1.48195
ENSG00000100985	-0.262573	-4.05478e-17	-3.14016	0.00185097	0.0306704	-1.4856
ENSG00000167522	0.0803602	1.28649e-16	3.13784	0.00186523	0.0308464	-1.49234
ENSG00000203943	-0.181446	-2.39235e-16	-3.13748	0.00186743	0.0308464	-1.49337
ENSG00000089234	0.0521002	1.35605e-16	3.13745	0.00186765	0.0308464	-1.49348
ENSG00000145794	0.155636	-3.86424e-16	3.13653	0.00187331	0.0309066	-1.49614
ENSG00000011332	0.217284	4.04414e-17	3.13418	0.00188793	0.0311142	-1.50296
ENSG00000136840	-0.0884194	4.50161e-17	-3.13347	0.00189237	0.0311538	-1.50502
ENSG00000013441	0.144328	-1.47614e-16	3.13186	0.0019024	0.0312853	-1.50967
ENSG00000230487	0.167749	3.17622e-17	3.12998	0.00191424	0.0314462	-1.51511
ENSG00000121743	0.263383	-7.14941e-16	3.12845	0.00192393	0.0315308	-1.51954
ENSG00000176087	0.0661756	6.69743e-17	3.12842	0.00192415	0.0315308	-1.51965
ENSG00000070182	0.121323	-9.10142e-17	3.12819	0.00192558	0.0315308	-1.5203
ENSG00000108947	0.11576	-3.79734e-16	3.12627	0.0019378	0.031692	-1.52585
ENSG00000204315	0.0956202	-9.70592e-17	3.12591	0.00194011	0.031692	-1.52689
ENSG00000199145	0.246602	-1.04211e-15	3.12524	0.0019444	0.031692	-1.52884
ENSG00000089057	0.106862	1.26299e-16	3.12521	0.00194461	0.031692	-1.52893
ENSG00000124222	-0.118137	2.76185e-17	-3.12503	0.00194578	0.031692	-1.52946
ENSG00000137275	0.119271	2.39202e-16	3.12434	0.0019502	0.0317098	-1.53145
ENSG00000261069	0.372095	2.88143e-16	3.12421	0.00195102	0.0317098	-1.53182
ENSG00000164236	0.202877	3.80072e-17	3.12298	0.00195897	0.0317882	-1.53539
ENSG00000243566	0.364941	-4.43664e-16	3.12282	0.00196	0.0317882	-1.53585
ENSG00000187118	-0.0850396	-5.63953e-17	-3.12242	0.00196253	0.0317954	-1.53698
ENSG00000215256	-0.103186	-4.37245e-16	-3.12191	0.00196588	0.031816	-1.53848
ENSG00000138767	-0.108978	-1.22673e-16	-3.12009	0.00197767	0.0319344	-1.54372
ENSG00000171517	-0.134005	-6.48675e-17	-3.12002	0.00197811	0.0319344	-1.54392
ENSG00000160392	0.0850611	1.69816e-16	3.11981	0.00197946	0.0319344	-1.54452
ENSG00000112234	-0.0975612	-1.56181e-17	-3.1193	0.00198283	0.0319552	-1.54601
ENSG00000185306	-0.118714	-1.2565e-16	-3.11864	0.00198712	0.0319906	-1.54791
ENSG00000142173	-0.164122	-1.7777e-16	-3.11666	0.00200008	0.0321653	-1.55361
ENSG00000032742	0.0999445	8.57009e-17	3.11529	0.00200913	0.032277	-1.55757
ENSG00000112759	0.069239	3.35529e-17	3.11461	0.0020136	0.0322922	-1.55952
ENSG00000138463	0.0822562	1.67918e-16	3.11412	0.00201688	0.0322922	-1.56095
ENSG00000091542	-0.0640215	-4.36871e-17	-3.11401	0.00201761	0.0322922	-1.56127
ENSG00000214077	0.204701	-5.23159e-17	3.11387	0.00201853	0.0322922	-1.56167
ENSG00000130714	0.0801309	-5.35862e-17	3.11277	0.00202581	0.0323749	-1.56483
ENSG00000224384	-0.127931	-1.2556e-16	-3.11204	0.00203067	0.0324187	-1.56693
ENSG00000177000	-0.0749841	2.28983e-17	-3.10998	0.00204446	0.0326048	-1.57286
ENSG00000042429	0.0712662	2.25917e-16	3.1095	0.00204772	0.0326227	-1.57426
ENSG00000116984	-0.0819011	-2.60866e-17	-3.10836	0.0020554	0.0326659	-1.57754
ENSG00000125746	-0.128154	-9.86274e-18	-3.1082	0.00205646	0.0326659	-1.578
ENSG00000163486	-0.0900606	1.51872e-17	-3.10814	0.00205684	0.0326659	-1.57816
ENSG00000112232	0.457901	3.69328e-16	3.10705	0.00206419	0.0327	-1.58129
ENSG00000179163	-0.101433	-1.34648e-16	-3.10705	0.0020642	0.0327	-1.58129
ENSG00000117713	0.0855939	8.99958e-17	3.10688	0.0020654	0.0327	-1.5818
ENSG00000172020	-0.157547	-3.8653e-16	-3.10492	0.00207868	0.03286	-1.58742
ENSG00000115363	-0.16657	-4.83484e-16	-3.10428	0.00208304	0.03286	-1.58926
ENSG00000204466	0.312348	1.4772e-16	3.10425	0.00208325	0.03286	-1.58934
ENSG00000106537	-0.0953582	1.07287e-16	-3.10411	0.00208419	0.03286	-1.58974
ENSG00000132773	0.140997	2.42934e-16	3.10362	0.00208757	0.03286	-1.59116
ENSG00000226976	-0.232419	1.56595e-16	-3.1035	0.0020884	0.03286	-1.59151
ENSG00000145390	-0.130054	-1.02304e-16	-3.10297	0.00209199	0.0328764	-1.59302
ENSG00000184602	0.0651394	5.74725e-17	3.10272	0.00209373	0.0328764	-1.59375
ENSG00000119640	-0.0981647	-7.24191e-17	-3.10183	0.00209982	0.0329382	-1.59629
ENSG00000136371	0.12348	1.73249e-17	3.1013	0.0021035	0.032962	-1.59783
ENSG00000144827	-0.0623238	-4.90423e-17	-3.10067	0.00210786	0.0329965	-1.59964
ENSG00000151117	0.140931	2.38944e-17	3.10023	0.00211086	0.0330098	-1.60089
ENSG00000088205	0.106951	1.43445e-16	3.09962	0.00211513	0.0330242	-1.60266
ENSG00000142408	0.248471	-3.80498e-16	3.09947	0.00211611	0.0330242	-1.60307
ENSG00000125703	-0.0758725	-1.41912e-17	-3.09878	0.00212094	0.0330659	-1.60507
ENSG00000163964	-0.0916893	-2.18575e-17	-3.09777	0.00212793	0.0331326	-1.60795
ENSG00000259692	-0.185357	-1.54155e-16	-3.09754	0.00212955	0.0331326	-1.60862
ENSG00000143847	-0.298445	-1.89208e-16	-3.09689	0.00213404	0.0331688	-1.61046
ENSG00000064102	-0.0781661	4.96075e-17	-3.09621	0.00213883	0.0332094	-1.61243
ENSG00000215790	-0.145933	-1.70473e-16	-3.09508	0.00214675	0.0332986	-1.61567
ENSG00000171843	-0.148909	-2.79867e-16	-3.09438	0.00215165	0.0333408	-1.61767
ENSG00000100941	0.0896595	3.87501e-17	3.09319	0.00216001	0.0333731	-1.62107
ENSG00000071575	-0.109317	2.00277e-16	-3.09314	0.00216042	0.0333731	-1.62123
ENSG00000124459	0.0904413	4.91794e-17	3.09285	0.00216242	0.0333731	-1.62204
ENSG00000254876	0.221309	3.64292e-17	3.09285	0.00216247	0.0333731	-1.62206
ENSG00000121440	0.132957	2.18536e-16	3.09101	0.00217549	0.0334395	-1.62732
ENSG00000256663	0.196413	3.6578e-16	3.09098	0.00217571	0.0334395	-1.62741
ENSG00000173214	0.117344	1.44329e-16	3.09093	0.00217607	0.0334395	-1.62756
ENSG00000247556	-0.072368	-2.91769e-17	-3.09076	0.00217726	0.0334395	-1.62804
ENSG00000144057	-0.176891	-8.79281e-17	-3.09055	0.00217875	0.0334395	-1.62864
ENSG00000162599	-0.175855	1.81989e-16	-3.09039	0.00217988	0.0334395	-1.62909
ENSG00000167578	-0.124179	-7.75254e-17	-3.09001	0.00218263	0.0334449	-1.63019
ENSG00000155744	0.1361	7.73407e-17	3.08959	0.00218558	0.0334449	-1.63138
ENSG00000205592	0.317245	3.27896e-16	3.08923	0.00218818	0.0334449	-1.63242
ENSG00000078549	0.180535	-1.66959e-16	3.08893	0.00219028	0.0334449	-1.63326
ENSG00000106615	-0.0468221	-6.38252e-17	-3.08881	0.00219117	0.0334449	-1.63362
ENSG00000165591	-0.1515	-4.59853e-16	-3.08816	0.00219584	0.0334828	-1.63548
ENSG00000206535	-0.0979457	-1.88338e-16	-3.08779	0.00219844	0.033489	-1.63652
ENSG00000204851	-0.160048	-1.94759e-16	-3.08718	0.00220284	0.0334969	-1.63827
ENSG00000176222	-0.102889	-1.29377e-16	-3.08688	0.00220503	0.0334969	-1.63914
ENSG00000247735	-0.130179	-5.97584e-17	-3.08656	0.00220729	0.0334969	-1.64004
ENSG00000030066	0.0854548	8.90697e-17	3.08637	0.00220865	0.0334969	-1.64058
ENSG00000162413	0.0891863	5.14248e-17	3.0862	0.00220991	0.0334969	-1.64108
ENSG00000001617	-0.118937	-2.344e-16	-3.08496	0.00221885	0.0335991	-1.64462
ENSG00000188636	0.0733618	4.57184e-18	3.08455	0.00222184	0.0336112	-1.6458
ENSG00000185361	-0.137001	-8.18174e-17	-3.08299	0.00223317	0.0337491	-1.65025
ENSG00000167604	0.0980502	1.51436e-16	3.08254	0.00223647	0.0337656	-1.65155
ENSG00000224687	-0.132157	-1.60232e-16	-3.08115	0.00224658	0.0338725	-1.6555
ENSG00000186205	0.0705612	1.18426e-16	3.08096	0.00224798	0.0338725	-1.65604
ENSG00000167523	0.0993519	6.69771e-17	3.08052	0.00225121	0.0338877	-1.6573
ENSG00000247903	-0.180493	5.28475e-17	-3.07959	0.00225805	0.0339398	-1.65996
ENSG00000140750	0.0569015	1.22679e-16	3.07944	0.0022591	0.0339398	-1.66036
ENSG00000183856	0.0728596	5.05448e-18	3.07855	0.00226567	0.034005	-1.66291
ENSG00000186523	-0.235039	2.34148e-16	-3.07745	0.00227382	0.0340939	-1.66605
ENSG00000258636	-0.377079	-8.30877e-17	-3.07632	0.00228221	0.0341625	-1.66928
ENSG00000244045	0.0837111	9.29028e-17	3.07623	0.00228286	0.0341625	-1.66953
ENSG00000197566	-0.138346	6.14064e-17	-3.07524	0.00229021	0.034239	-1.67234
ENSG00000106144	0.0660545	-1.418e-17	3.07476	0.00229378	0.0342588	-1.6737
ENSG00000103021	-0.112471	-8.6648e-17	-3.07426	0.00229757	0.034282	-1.67515
ENSG00000027697	0.0683962	-4.45404e-17	3.07311	0.00230615	0.0343484	-1.67842
ENSG00000117036	0.0654767	-3.66782e-17	3.07306	0.00230651	0.0343484	-1.67855
ENSG00000198468	-0.268611	-4.26541e-16	-3.06997	0.00232982	0.0346617	-1.68736
ENSG00000006194	0.0658964	1.82985e-17	3.06963	0.00233237	0.0346659	-1.68831
ENSG00000114450	-0.129431	-1.0161e-16	-3.06918	0.00233578	0.034683	-1.68959
ENSG00000130254	0.111206	2.56146e-16	3.06764	0.00234751	0.0348233	-1.69398
ENSG00000182944	0.0592142	7.81619e-17	3.06632	0.00235756	0.0348809	-1.69772
ENSG00000186310	0.116576	-8.89521e-17	3.06626	0.00235807	0.0348809	-1.69791
ENSG00000134575	0.0956087	4.62975e-17	3.06588	0.00236096	0.0348809	-1.69898
ENSG00000260578	-0.233763	-1.26137e-16	-3.06548	0.00236399	0.0348809	-1.7001
ENSG00000180815	-0.149347	-4.06916e-16	-3.06531	0.00236533	0.0348809	-1.7006
ENSG00000214357	-0.112807	1.47535e-17	-3.06517	0.00236641	0.0348809	-1.701
ENSG00000107816	0.0796593	-1.53439e-17	3.06504	0.00236736	0.0348809	-1.70135
ENSG00000237517	0.163641	-1.78106e-16	3.06449	0.00237162	0.0348884	-1.70292
ENSG00000069943	-0.0850171	-2.01099e-16	-3.06438	0.00237243	0.0348884	-1.70322
ENSG00000146576	0.0753688	3.79149e-17	3.06322	0.00238141	0.0349869	-1.70653
ENSG00000141682	-0.116449	-2.97693e-16	-3.06268	0.00238556	0.0350086	-1.70805
ENSG00000186625	-0.0497074	3.89194e-17	-3.06235	0.00238816	0.0350086	-1.709
ENSG00000186493	0.685344	-6.83145e-17	3.06214	0.00238976	0.0350086	-1.70959
ENSG00000162231	0.0808158	1.27021e-16	3.06162	0.00239376	0.0350336	-1.71105
ENSG00000161542	-0.0532249	4.35919e-18	-3.06131	0.00239621	0.0350359	-1.71195
ENSG00000108352	0.103127	8.20384e-17	3.06052	0.00240235	0.0350923	-1.71419
ENSG00000258405	-0.280015	-1.88469e-17	-3.0597	0.00240873	0.0351518	-1.71651
ENSG00000135547	-0.141432	-2.64321e-16	-3.05793	0.00242258	0.0352681	-1.72153
ENSG00000223482	0.103589	1.14772e-17	3.05781	0.00242353	0.0352681	-1.72187
ENSG00000260267	-0.1918	-2.49537e-16	-3.0578	0.00242361	0.0352681	-1.7219
ENSG00000165617	-0.389379	2.89011e-16	-3.05639	0.00243468	0.0353954	-1.72589
ENSG00000167470	0.0836644	1.49085e-16	3.0561	0.002437	0.0353955	-1.72672
ENSG00000182134	-0.0617385	-1.1335e-16	-3.05562	0.00244076	0.0354165	-1.72807
ENSG00000125821	-0.0732812	-1.28616e-16	-3.05453	0.00244936	0.0355076	-1.73115
ENSG00000086666	-0.0579131	-1.23747e-16	-3.05409	0.00245289	0.0355251	-1.73241
ENSG00000125966	0.225325	-1.9749e-16	3.0535	0.00245754	0.0355587	-1.73406
ENSG00000104332	0.228753	-9.93045e-17	3.05264	0.00246443	0.0356247	-1.73651
ENSG00000144746	-0.0808701	-2.17277e-16	-3.05182	0.00247098	0.0356857	-1.73883
ENSG00000182195	0.848657	3.98874e-17	3.05106	0.00247702	0.0357393	-1.74097
ENSG00000137261	0.248111	3.90548e-16	3.05068	0.0024801	0.0357499	-1.74206
ENSG00000196700	0.105704	1.25387e-16	3.05016	0.00248422	0.0357756	-1.74351
ENSG00000140263	0.0782464	2.31124e-16	3.04848	0.00249775	0.0359366	-1.74826
ENSG00000182054	-0.0947961	-2.25178e-16	-3.04809	0.0025009	0.0359451	-1.74936
ENSG00000178385	0.138351	2.78479e-17	3.04783	0.00250304	0.0359451	-1.75011
ENSG00000143013	-0.0659727	1.72381e-17	-3.04699	0.00250982	0.0360086	-1.75247
ENSG00000158195	-0.0548961	9.89072e-18	-3.04663	0.00251273	0.0360165	-1.75349
ENSG00000169981	0.0895432	2.28032e-17	3.0447	0.00252845	0.036208	-1.75894
ENSG00000198189	-0.107114	-1.04677e-16	-3.04271	0.00254471	0.0364068	-1.76455
ENSG00000156853	0.0502576	-1.38456e-17	3.04225	0.00254853	0.0364271	-1.76586
ENSG00000164118	-0.103648	-2.10998e-16	-3.04196	0.0025509	0.0364271	-1.76667
ENSG00000123737	0.0784548	3.00373e-16	3.04034	0.00256424	0.0365834	-1.77123
ENSG00000064989	0.273782	-2.4651e-16	3.03995	0.00256749	0.0365883	-1.77234
ENSG00000074935	-0.103391	-5.2758e-17	-3.03972	0.00256937	0.0365883	-1.77298
ENSG00000196876	0.14578	-2.40847e-17	3.03918	0.00257385	0.0366181	-1.7745
ENSG00000176095	0.0562145	6.43876e-17	3.03859	0.00257878	0.0366542	-1.77618
ENSG00000135451	0.0737349	6.23129e-17	3.03827	0.00258144	0.0366578	-1.77708
ENSG00000257446	-0.143528	-1.18532e-16	-3.03659	0.00259541	0.0368115	-1.78179
ENSG00000171345	0.136607	7.21869e-17	3.03616	0.00259898	0.0368115	-1.783
ENSG00000102897	-0.0752353	5.6205e-17	-3.0361	0.00259948	0.0368115	-1.78316
ENSG00000073792	-0.0933884	-2.50472e-17	-3.03557	0.00260394	0.0368405	-1.78466
ENSG00000204055	-0.116782	-1.80607e-16	-3.03458	0.00261228	0.036916	-1.78746
ENSG00000111261	-0.0916502	-2.70494e-16	-3.034	0.00261713	0.036916	-1.78908
ENSG00000118507	-0.147005	-1.8735e-16	-3.03388	0.00261813	0.036916	-1.78941
ENSG00000004864	0.0637704	1.48347e-16	3.03361	0.0026204	0.036916	-1.79017
ENSG00000180626	0.140045	6.01669e-17	3.0335	0.00262134	0.036916	-1.79048
ENSG00000112293	0.109285	-9.99425e-18	3.03203	0.00263381	0.0370575	-1.79463
ENSG00000155256	0.0669512	-6.76598e-17	3.0303	0.00264844	0.0372291	-1.79947
ENSG00000125352	-0.0845572	4.03883e-18	-3.02991	0.00265181	0.0372422	-1.80058
ENSG00000120833	0.156093	1.87339e-16	3.02944	0.00265576	0.0372635	-1.80188
ENSG00000244041	-0.1499	-4.75034e-17	-3.02891	0.00266035	0.0372674	-1.80339
ENSG00000181472	0.100031	9.48166e-17	3.02884	0.00266091	0.0372674	-1.80358
ENSG00000188868	-0.126042	-1.03938e-16	-3.02834	0.00266518	0.0372674	-1.80498
ENSG00000167258	0.0750116	7.47386e-17	3.02813	0.00266702	0.0372674	-1.80558
ENSG00000135269	-0.142726	1.74983e-17	-3.02799	0.00266822	0.0372674	-1.80597
ENSG00000139433	-0.162211	3.45501e-16	-3.02704	0.0026764	0.0373468	-1.80865
ENSG00000205643	-0.0839032	6.31789e-17	-3.0265	0.00268097	0.0373468	-1.81014
ENSG00000196867	-0.266489	4.35055e-16	-3.02647	0.00268124	0.0373468	-1.81023
ENSG00000144566	-0.0668269	8.58492e-17	-3.02519	0.00269235	0.0374603	-1.81384
ENSG00000026036	0.153223	1.87873e-16	3.02468	0.00269672	0.0374603	-1.81526
ENSG00000124766	-0.0888912	-5.85553e-17	-3.02448	0.00269844	0.0374603	-1.81581
ENSG00000086827	0.0789191	2.01105e-16	3.0244	0.00269918	0.0374603	-1.81605
ENSG00000160298	-0.089547	-7.91957e-17	-3.02322	0.00270941	0.0375462	-1.81936
ENSG00000151151	-0.123197	-9.1038e-17	-3.02312	0.00271028	0.0375462	-1.81964
ENSG00000130349	-0.0653742	3.4202e-17	-3.02196	0.00272036	0.03759	-1.82288
ENSG00000162433	-0.159397	3.02469e-16	-3.02192	0.00272072	0.03759	-1.823
ENSG00000166262	-0.0928971	-2.52861e-16	-3.02191	0.00272081	0.03759	-1.82303
ENSG00000108961	0.15041	4.34352e-17	3.02042	0.00273386	0.0377362	-1.82721
ENSG00000156795	-0.0775329	-3.862e-16	-3.01944	0.00274244	0.0378205	-1.82994
ENSG00000156453	0.0926751	-9.98809e-17	3.01898	0.00274646	0.0378417	-1.83122
ENSG00000212670	-0.144674	-1.17553e-16	-3.01838	0.00275178	0.0378616	-1.83291
ENSG00000197619	0.0973516	-6.52396e-17	3.01826	0.00275285	0.0378616	-1.83325
ENSG00000141699	-0.0391219	3.3122e-17	-3.01786	0.00275639	0.0378762	-1.83437
ENSG00000148824	0.140548	3.23934e-16	3.01685	0.00276529	0.0379463	-1.83719
ENSG00000072849	0.08202	5.88799e-17	3.0166	0.00276749	0.0379463	-1.83788
ENSG00000164171	-0.152409	-2.38049e-17	-3.01644	0.00276893	0.0379463	-1.83834
ENSG00000147592	-0.0944644	-1.07989e-16	-3.01552	0.00277709	0.038024	-1.84091
ENSG00000121083	0.0860747	9.1543e-17	3.01468	0.00278456	0.0380417	-1.84325
ENSG00000249863	-0.132322	-1.34749e-17	-3.01442	0.00278688	0.0380417	-1.84398
ENSG00000107960	-0.0961734	-2.24612e-16	-3.0143	0.00278794	0.0380417	-1.84431
ENSG00000173698	0.121886	-1.64206e-16	3.01415	0.00278932	0.0380417	-1.84474
ENSG00000104356	0.0752916	4.30267e-17	3.01385	0.002792	0.0380417	-1.84558
ENSG00000171824	0.0645264	1.15639e-16	3.0137	0.0027933	0.0380417	-1.84599
ENSG00000102974	0.0499213	5.3214e-17	3.01333	0.00279668	0.0380538	-1.84704
ENSG00000013583	-0.0920285	-2.40063e-18	-3.0117	0.00281126	0.0382182	-1.85158
ENSG00000262714	-0.426756	-1.15409e-16	-3.01129	0.00281497	0.0382346	-1.85273
ENSG00000189366	-0.233271	-8.42773e-16	-3.01019	0.00282485	0.0383348	-1.85579
ENSG00000128602	0.0725024	-1.59651e-17	3.00705	0.0028534	0.0386879	-1.86457
ENSG00000103168	0.0781728	8.0659e-17	3.00628	0.00286042	0.0387487	-1.86672
ENSG00000198498	0.0830012	5.8421e-18	3.00511	0.00287108	0.0388095	-1.86996
ENSG00000170364	0.0913864	1.16876e-16	3.00501	0.00287202	0.0388095	-1.87025
ENSG00000020256	0.0586523	-3.24561e-18	3.00496	0.00287252	0.0388095	-1.8704
ENSG00000158669	0.0479045	-2.90426e-17	3.00374	0.00288368	0.0388227	-1.87378
ENSG00000121957	-0.117687	-7.25562e-17	-3.00367	0.00288438	0.0388227	-1.874
ENSG00000081818	-0.15596	6.20359e-17	-3.00328	0.00288797	0.0388227	-1.87508
ENSG00000090470	-0.0606474	-2.16673e-17	-3.00325	0.00288821	0.0388227	-1.87516
ENSG00000121417	0.0604398	-9.57567e-17	3.0032	0.00288867	0.0388227	-1.87529
ENSG00000120332	0.197771	-1.48302e-16	3.00304	0.00289013	0.0388227	-1.87573
ENSG00000137764	-0.077152	-5.14653e-17	-3.00292	0.00289127	0.0388227	-1.87608
ENSG00000196517	0.171076	-1.50921e-17	3.00127	0.00290653	0.0389934	-1.88067
ENSG00000228288	-0.172731	-9.02784e-17	-2.99891	0.00292853	0.03924	-1.88725
ENSG00000068308	0.0615909	-1.58923e-17	2.99854	0.00293196	0.03924	-1.88827
ENSG00000166435	-0.168104	-3.07192e-16	-2.99815	0.00293557	0.03924	-1.88935
ENSG00000114491	0.0776345	8.75252e-17	2.99793	0.00293764	0.03924	-1.88996
ENSG00000129173	0.116797	1.23814e-16	2.99759	0.00294083	0.03924	-1.89091
ENSG00000167566	0.0784403	8.84541e-17	2.99721	0.00294437	0.03924	-1.89196
ENSG00000197136	0.0913882	7.35411e-17	2.99679	0.00294835	0.03924	-1.89314
ENSG00000116580	0.0564649	9.25391e-17	2.99658	0.00295033	0.03924	-1.89372
ENSG00000154237	-0.138091	-2.24965e-16	-2.99649	0.0029512	0.03924	-1.89398
ENSG00000178409	0.0937441	-3.37991e-17	2.99628	0.0029531	0.03924	-1.89454
ENSG00000132676	-0.0482384	7.03235e-17	-2.99607	0.00295512	0.03924	-1.89514
ENSG00000117410	0.0668272	7.87592e-17	2.99601	0.0029557	0.03924	-1.89531
ENSG00000215452	0.10538	-8.93103e-17	2.99573	0.00295829	0.0392404	-1.89607
ENSG00000138443	-0.0759859	-4.73747e-17	-2.99406	0.00297412	0.0394161	-1.90073
ENSG00000187531	0.0902186	4.66361e-17	2.99366	0.00297787	0.0394317	-1.90183
ENSG00000229404	-0.15423	-4.43521e-16	-2.99258	0.00298811	0.039533	-1.90482
ENSG00000232573	-0.236565	2.3083e-16	-2.99133	0.00300002	0.039656	-1.90829
ENSG00000134324	-0.12534	7.63502e-17	-2.99106	0.00300259	0.039656	-1.90904
ENSG00000228315	0.0919448	-3.99434e-17	2.98981	0.00301464	0.0397807	-1.91253
ENSG00000101343	0.0528589	1.0649e-17	2.9888	0.00302429	0.0398733	-1.91532
ENSG00000266999	-0.178545	-1.57188e-16	-2.98853	0.00302687	0.0398733	-1.91606
ENSG00000235706	-0.226134	-2.3275e-16	-2.98752	0.0030366	0.039967	-1.91886
ENSG00000157326	-0.135532	-6.27589e-16	-2.98629	0.00304856	0.04009	-1.92229
ENSG00000163812	0.0479613	3.70727e-18	2.98515	0.00305955	0.0401696	-1.92543
ENSG00000076826	0.0946718	5.15395e-17	2.98512	0.00305987	0.0401696	-1.92552
ENSG00000182379	-0.22044	-1.82068e-16	-2.98337	0.00307696	0.0403486	-1.93037
ENSG00000135097	0.116055	9.86554e-17	2.98318	0.00307878	0.0403486	-1.93089
ENSG00000116237	0.0547382	5.4627e-17	2.98127	0.00309754	0.0405444	-1.93619
ENSG00000109118	0.0512354	8.39207e-17	2.98112	0.00309902	0.0405444	-1.9366
ENSG00000223813	-0.161859	-3.57297e-16	-2.97893	0.00312054	0.0407762	-1.94264
ENSG00000264016	-0.153547	-2.64014e-17	-2.97873	0.00312258	0.0407762	-1.9432
ENSG00000107021	0.0562719	8.59975e-17	2.97851	0.00312474	0.0407762	-1.94381
ENSG00000183023	-0.232736	-3.8498e-16	-2.97777	0.00313207	0.0408371	-1.94585
ENSG00000139546	0.0727096	6.83117e-17	2.97689	0.00314082	0.0408695	-1.94828
ENSG00000198218	0.0365313	4.21818e-17	2.97678	0.00314195	0.0408695	-1.9486
ENSG00000183826	0.0919461	4.41851e-17	2.97672	0.00314257	0.0408695	-1.94877
ENSG00000121542	-0.0734428	-1.70171e-16	-2.97548	0.00315487	0.0409623	-1.95217
ENSG00000162738	0.0552734	-9.50013e-17	2.97546	0.00315507	0.0409623	-1.95223
ENSG00000267350	0.0508341	1.20468e-16	2.97503	0.0031594	0.0409838	-1.95342
ENSG00000111641	0.0820094	2.10696e-16	2.97436	0.0031661	0.0410262	-1.95527
ENSG00000137760	0.10199	9.31463e-17	2.97376	0.00317213	0.0410262	-1.95693
ENSG00000230269	-0.216614	-4.14118e-16	-2.97372	0.00317253	0.0410262	-1.95703
ENSG00000169032	-0.0614741	-1.61497e-17	-2.97314	0.00317834	0.0410262	-1.95863
ENSG00000167216	-0.211255	-4.62533e-16	-2.97312	0.00317862	0.0410262	-1.95871
ENSG00000170275	-0.0680895	-4.86562e-17	-2.9731	0.00317877	0.0410262	-1.95875
ENSG00000161551	0.100257	-2.19359e-17	2.97045	0.00320552	0.0413167	-1.96605
ENSG00000085063	0.0821708	-4.69271e-17	2.97034	0.00320668	0.0413167	-1.96636
ENSG00000167434	-0.257847	-4.54072e-16	-2.9698	0.00321219	0.041353	-1.96786
ENSG00000136504	-0.105908	-1.11145e-16	-2.9686	0.00322435	0.0414745	-1.97115
ENSG00000182318	0.0706201	-1.04766e-16	2.96628	0.00324808	0.0417146	-1.97754
ENSG00000250903	-0.128467	-3.23985e-16	-2.96625	0.00324847	0.0417146	-1.97764
ENSG00000163482	0.0830145	1.05964e-16	2.96588	0.00325226	0.0417282	-1.97866
ENSG00000257474	-0.567589	-1.63847e-16	-2.96538	0.00325736	0.0417587	-1.98003
ENSG00000173653	0.0707515	1.38638e-18	2.96508	0.00326048	0.0417637	-1.98086
ENSG00000100209	-0.0773891	1.35219e-16	-2.96209	0.00329138	0.0421241	-1.98907
ENSG00000176890	0.0838003	2.75043e-16	2.96089	0.00330393	0.0422432	-1.99239
ENSG00000131061	-0.100959	9.88373e-17	-2.96067	0.00330621	0.0422432	-1.99299
ENSG00000152348	-0.0829637	-9.35632e-18	-2.96031	0.0033099	0.0422551	-1.99396
ENSG00000144136	0.0983106	5.80181e-17	2.95946	0.00331881	0.0423335	-1.9963
ENSG00000143549	0.060765	7.01612e-17	2.95909	0.0033227	0.0423479	-1.99732
ENSG00000185619	0.055049	-9.86834e-17	2.95836	0.00333037	0.0424103	-1.99933
ENSG00000048140	0.0669308	1.41106e-16	2.9572	0.0033426	0.0424817	-2.00252
ENSG00000156976	-0.0979305	-2.40214e-16	-2.95718	0.0033428	0.0424817	-2.00257
ENSG00000133835	-0.0551521	-2.22372e-16	-2.95704	0.00334431	0.0424817	-2.00297
ENSG00000260686	-0.16232	-1.92633e-16	-2.95627	0.00335238	0.0425488	-2.00507
ENSG00000175318	-0.176206	3.34679e-16	-2.95582	0.00335712	0.0425736	-2.0063
ENSG00000198739	0.360986	-6.24724e-17	2.95492	0.00336668	0.0426359	-2.00877
ENSG00000063244	0.0946194	2.7093e-16	2.95483	0.00336761	0.0426359	-2.00901
ENSG00000188921	-0.11925	-6.93089e-16	-2.95402	0.00337626	0.0426873	-2.01124
ENSG00000196923	0.13354	2.63851e-16	2.95393	0.00337725	0.0426873	-2.0115
ENSG00000111704	-0.144165	2.05335e-16	-2.95254	0.00339198	0.0428382	-2.01529
ENSG00000167721	0.0866135	3.6709e-16	2.95186	0.00339927	0.0428948	-2.01716
ENSG00000169299	-0.0696122	4.17789e-17	-2.95055	0.00341338	0.0430372	-2.02076
ENSG00000111790	-0.0738967	-9.23153e-17	-2.94711	0.00345049	0.0434694	-2.03017
ENSG00000196924	0.0762539	6.97023e-17	2.94665	0.00345543	0.0434958	-2.03142
ENSG00000269858	0.0931737	-7.23492e-17	2.94566	0.00346621	0.043573	-2.03413
ENSG00000249430	0.0950329	-1.54777e-16	2.9453	0.00347022	0.043573	-2.03514
ENSG00000184785	-0.119103	-1.83847e-16	-2.94483	0.00347527	0.043573	-2.0364
ENSG00000117758	-0.0898582	-9.32498e-17	-2.94482	0.00347546	0.043573	-2.03645
ENSG00000103707	-0.0579372	-1.37994e-17	-2.94457	0.00347811	0.043573	-2.03711
ENSG00000055483	0.0658279	8.49511e-17	2.94452	0.00347866	0.043573	-2.03725
ENSG00000148225	-0.237064	4.05164e-16	-2.94398	0.00348457	0.0436113	-2.03873
ENSG00000198728	0.0626792	-1.56013e-17	2.94326	0.00349248	0.0436646	-2.0407
ENSG00000182551	0.100909	2.7882e-16	2.94307	0.00349454	0.0436646	-2.04121
ENSG00000188343	-0.0776518	-1.41844e-16	-2.94218	0.00350436	0.0437515	-2.04365
ENSG00000103599	-0.169837	-1.34928e-16	-2.94167	0.00351	0.0437863	-2.04505
ENSG00000166535	-0.195154	-1.92093e-17	-2.93973	0.00353138	0.0440171	-2.05034
ENSG00000156253	0.234543	4.08052e-16	2.9392	0.00353731	0.0440226	-2.0518
ENSG00000162999	-0.144051	-2.55653e-16	-2.93917	0.00353759	0.0440226	-2.05186
ENSG00000242485	0.0903711	1.442e-16	2.938	0.00355069	0.0441498	-2.05508
ENSG00000260077	-0.129498	-1.50759e-16	-2.93726	0.00355891	0.0441964	-2.05709
ENSG00000118971	-0.129194	1.78732e-17	-2.93705	0.00356126	0.0441964	-2.05766
ENSG00000239467	-0.116116	-1.39046e-16	-2.93688	0.00356311	0.0441964	-2.05812
ENSG00000105705	0.0748481	1.15958e-16	2.93538	0.00357995	0.0443552	-2.06222
ENSG00000149970	0.124601	-1.06893e-16	2.93522	0.00358171	0.0443552	-2.06264
ENSG00000233757	0.156498	-1.57851e-16	2.93417	0.00359353	0.0444655	-2.06551
ENSG00000024862	0.0596472	-6.44772e-17	2.93315	0.00360503	0.0445718	-2.06829
ENSG00000087085	-0.203741	-8.00435e-17	-2.93229	0.00361475	0.0446559	-2.07063
ENSG00000179304	0.146862	7.63054e-17	2.93085	0.00363109	0.0447819	-2.07455
ENSG00000261604	-0.236911	1.46668e-16	-2.93084	0.00363126	0.0447819	-2.07459
ENSG00000124193	0.0993546	8.858e-17	2.93062	0.00363374	0.0447819	-2.07519
ENSG00000238045	0.157841	1.02047e-16	2.93022	0.00363831	0.0448021	-2.07628
ENSG00000174740	-0.174047	-2.12823e-16	-2.9299	0.0036419	0.0448103	-2.07714
ENSG00000144895	-0.0637096	-1.12516e-16	-2.92884	0.00365405	0.0448693	-2.08003
ENSG00000159166	0.108916	1.5143e-16	2.92839	0.00365912	0.0448693	-2.08124
ENSG00000136098	-0.0970975	-4.99516e-17	-2.92819	0.00366141	0.0448693	-2.08178
ENSG00000227640	0.24574	-1.28649e-16	2.92809	0.00366262	0.0448693	-2.08207
ENSG00000188488	0.145937	-3.21013e-16	2.92792	0.00366457	0.0448693	-2.08253
ENSG00000166562	0.0817657	1.34266e-16	2.92781	0.00366583	0.0448693	-2.08283
ENSG00000258839	0.131848	1.16988e-16	2.92769	0.00366723	0.0448693	-2.08316
ENSG00000118496	0.0809101	-2.68658e-17	2.92681	0.0036773	0.0449565	-2.08555
ENSG00000177181	-0.186115	-3.11047e-16	-2.92599	0.00368675	0.045036	-2.08778
ENSG00000157087	0.216219	-8.68985e-17	2.92555	0.00369185	0.0450623	-2.08898
ENSG00000119927	0.0768447	-5.61127e-18	2.92474	0.00370119	0.0451065	-2.09118
ENSG00000175130	0.0759531	9.02196e-17	2.92472	0.00370137	0.0451065	-2.09122
ENSG00000113645	0.0616162	5.1359e-17	2.92322	0.00371884	0.0452833	-2.09531
ENSG00000138363	-0.0497339	1.03048e-16	-2.92266	0.0037253	0.0453259	-2.09682
ENSG00000150459	0.0827221	-3.9153e-17	2.92234	0.00372906	0.0453356	-2.0977
ENSG00000123416	0.0663208	-4.61045e-17	2.9216	0.00373773	0.045373	-2.09971
ENSG00000177646	0.0597756	-5.64345e-17	2.92157	0.00373806	0.045373	-2.09979
ENSG00000198018	0.103268	4.35695e-17	2.92043	0.00375133	0.0454979	-2.10287
ENSG00000267265	-0.129202	2.34814e-16	-2.9198	0.00375872	0.0455192	-2.10458
ENSG00000157216	0.0598945	1.28935e-16	2.91977	0.00375904	0.0455192	-2.10466
ENSG00000183935	0.144711	-1.32969e-16	2.91846	0.00377452	0.0456705	-2.10823
ENSG00000207927	0.237062	-6.31909e-16	2.91772	0.00378322	0.0456959	-2.11023
ENSG00000100302	-0.143142	-6.18849e-17	-2.91759	0.00378471	0.0456959	-2.11057
ENSG00000130052	-0.163571	-3.95953e-16	-2.91732	0.00378795	0.0456959	-2.11131
ENSG00000108960	-0.0946413	-1.61685e-16	-2.91727	0.00378857	0.0456959	-2.11146
ENSG00000163947	-0.101231	9.06785e-17	-2.91646	0.00379812	0.0457491	-2.11364
ENSG00000175766	0.259616	-5.72929e-16	2.91627	0.00380034	0.0457491	-2.11415
ENSG00000151611	-0.107277	2.44753e-16	-2.91614	0.00380195	0.0457491	-2.11452
ENSG00000136450	0.080962	1.63154e-16	2.91581	0.00380579	0.0457593	-2.1154
ENSG00000138670	0.188785	8.804e-17	2.91549	0.00380957	0.0457687	-2.11626
ENSG00000103067	0.0632775	1.98396e-16	2.91495	0.00381608	0.0457959	-2.11774
ENSG00000237753	-0.245951	-6.04131e-17	-2.91459	0.00382027	0.0457959	-2.11869
ENSG00000237136	-0.543994	-2.99805e-16	-2.91455	0.00382081	0.0457959	-2.11882
ENSG00000186684	0.105538	6.8432e-17	2.914	0.00382734	0.0458381	-2.1203
ENSG00000197283	0.0832731	7.6686e-17	2.91274	0.00384238	0.0459823	-2.12371
ENSG00000073111	0.073022	1.68386e-16	2.91221	0.00384882	0.0460234	-2.12516
ENSG00000187398	0.406365	-5.97416e-17	2.91064	0.00386758	0.0462115	-2.12939
ENSG00000214655	0.0737178	1.70954e-17	2.91034	0.0038712	0.0462187	-2.1302
ENSG00000161203	0.0589248	1.00698e-16	2.90952	0.00388117	0.0463015	-2.13243
ENSG00000110400	0.0771834	7.81787e-17	2.90772	0.00390293	0.0465248	-2.13729
ENSG00000214548	1.05444	3.94263e-16	2.9067	0.00391533	0.0466226	-2.14004
ENSG00000103152	-0.10804	2.07719e-17	-2.90655	0.00391723	0.0466226	-2.14046
ENSG00000114503	-0.0518965	3.39222e-17	-2.90514	0.00393445	0.0467712	-2.14427
ENSG00000130706	0.106529	2.06163e-16	2.90496	0.00393661	0.0467712	-2.14475
ENSG00000090447	0.0668024	1.66293e-16	2.90477	0.00393889	0.0467712	-2.14525
ENSG00000267243	0.758754	2.6529e-16	2.90288	0.00396208	0.0468458	-2.15035
ENSG00000196950	-0.101625	-6.4666e-17	-2.90275	0.00396378	0.0468458	-2.15072
ENSG00000056736	0.123499	-2.38709e-16	2.90265	0.00396492	0.0468458	-2.15097
ENSG00000162576	0.172655	-1.22393e-16	2.90264	0.00396508	0.0468458	-2.15101
ENSG00000186522	-0.0602419	-1.29685e-16	-2.90263	0.00396515	0.0468458	-2.15102
ENSG00000139620	0.0678866	9.71445e-18	2.90256	0.00396611	0.0468458	-2.15123
ENSG00000163660	0.0661004	-2.35307e-17	2.90252	0.00396661	0.0468458	-2.15134
ENSG00000100767	0.160828	-2.53709e-16	2.90058	0.00399052	0.0470919	-2.15656
ENSG00000124831	-0.0693925	7.76708e-17	-2.90019	0.00399537	0.0471127	-2.15761
ENSG00000111670	0.110439	-9.90051e-17	2.89703	0.00403481	0.0475411	-2.16614
ENSG00000138821	-0.238806	-3.01954e-17	-2.89629	0.00404398	0.0476125	-2.16811
ENSG00000048392	-0.124419	-2.66442e-16	-2.89563	0.00405236	0.0476745	-2.16991
ENSG00000111218	-0.181255	-2.298e-16	-2.89513	0.00405862	0.0477114	-2.17125
ENSG00000100814	-0.0676695	-1.34282e-16	-2.89434	0.00406852	0.0477587	-2.17336
ENSG00000153006	-0.102865	-2.58474e-17	-2.89431	0.00406889	0.0477587	-2.17344
ENSG00000171453	0.0822503	8.94166e-17	2.89385	0.00407478	0.0477912	-2.1747
ENSG00000184507	0.155098	-6.26291e-17	2.89269	0.00408937	0.0478907	-2.1778
ENSG00000047365	0.251034	1.96057e-16	2.89252	0.00409162	0.0478907	-2.17828
ENSG00000131584	0.0963327	2.54406e-16	2.89243	0.00409266	0.0478907	-2.1785
ENSG00000105419	-0.16214	-3.89493e-16	-2.89079	0.00411351	0.0480785	-2.18291
ENSG00000140950	0.0589528	-5.92268e-17	2.89064	0.00411552	0.0480785	-2.18333
ENSG00000243754	-0.186553	-3.85668e-16	-2.89043	0.00411814	0.0480785	-2.18388
ENSG00000198910	-0.118804	-4.42992e-16	-2.88937	0.00413168	0.048169	-2.18673
ENSG00000019485	0.0965881	1.75487e-17	2.88933	0.00413219	0.048169	-2.18684
ENSG00000125827	0.0690338	-1.03367e-16	2.88758	0.00415469	0.0483944	-2.19155
ENSG00000146373	-0.111018	-1.64673e-16	-2.88708	0.00416106	0.0484317	-2.19288
ENSG00000171956	-0.291664	-1.88637e-16	-2.88658	0.00416756	0.0484704	-2.19423
ENSG00000088280	-0.0691326	-2.01815e-17	-2.88614	0.00417318	0.048499	-2.1954
ENSG00000204514	0.0735906	-7.13531e-17	2.88541	0.00418259	0.0485714	-2.19735
ENSG00000119684	-0.0777536	-8.74496e-17	-2.88503	0.00418748	0.0485913	-2.19837
ENSG00000148339	0.0677802	-9.20523e-19	2.88434	0.00419644	0.0486584	-2.20022
ENSG00000058091	-0.160075	-1.24598e-16	-2.88391	0.00420202	0.0486696	-2.20137
ENSG00000172037	0.073059	-2.74534e-17	2.88378	0.00420378	0.0486696	-2.20174
ENSG00000105698	0.0738917	6.15547e-17	2.88344	0.00420821	0.0486807	-2.20265
ENSG00000188177	-0.211288	-2.9835e-16	-2.8831	0.00421257	0.0486807	-2.20355
ENSG00000028116	0.0619491	8.29618e-17	2.88297	0.00421428	0.0486807	-2.2039
ENSG00000179912	-0.0830321	-3.46385e-17	-2.88197	0.00422728	0.048794	-2.20657
ENSG00000006695	-0.0514006	8.44768e-17	-2.88163	0.00423171	0.0488083	-2.20748
ENSG00000100867	0.321765	-4.18572e-18	2.88108	0.00423896	0.048855	-2.20896
ENSG00000204899	-0.0898538	-1.60926e-16	-2.88053	0.00424612	0.0489008	-2.21043
ENSG00000186591	-0.0579015	-8.52169e-17	-2.87999	0.00425331	0.0489467	-2.21189
ENSG00000089351	-0.0935931	-3.11299e-17	-2.87766	0.00428396	0.0492623	-2.21812
ENSG00000037897	0.108076	9.10338e-17	2.87689	0.00429418	0.0493204	-2.22019
ENSG00000113712	0.0535201	8.35465e-17	2.87679	0.00429546	0.0493204	-2.22045
ENSG00000241399	-0.128251	-1.96304e-16	-2.87553	0.00431224	0.049476	-2.22383
ENSG00000101452	0.0831007	7.77828e-18	2.87525	0.00431589	0.0494807	-2.22456
ENSG00000164904	-0.0664714	-4.58499e-17	-2.87441	0.00432713	0.0495521	-2.22681
ENSG00000139174	0.165956	-6.21954e-17	2.8743	0.0043286	0.0495521	-2.22711
ENSG00000203965	-0.0862131	-1.50034e-16	-2.87298	0.00434624	0.0497168	-2.23063
ENSG00000083814	0.0877845	-3.17622e-17	2.87183	0.0043617	0.0498564	-2.23371
ENSG00000133858	-0.0926512	-6.24444e-17	-2.87044	0.00438037	0.0500252	-2.23741
ENSG00000112739	0.0806675	-2.88426e-17	2.87005	0.00438563	0.0500252	-2.23845
ENSG00000174564	-0.152576	-2.33214e-16	-2.87	0.00438628	0.0500252	-2.23858
ENSG00000005471	-0.160643	-4.10805e-16	-2.86975	0.00438978	0.0500278	-2.23927
ENSG00000141627	-0.0614904	-9.30371e-17	-2.86827	0.0044098	0.0502185	-2.24322
ENSG00000133895	0.058824	3.74588e-17	2.86647	0.00443429	0.0504598	-2.24802
ENSG00000101695	-0.103765	-2.53214e-16	-2.86565	0.00444543	0.050549	-2.25019
ENSG00000255455	-0.112278	-5.51474e-17	-2.86479	0.00445726	0.0506458	-2.25249
ENSG00000167447	0.0532442	-3.22015e-17	2.86347	0.0044754	0.0508143	-2.25601
ENSG00000262468	-0.173768	-1.60137e-16	-2.863	0.0044818	0.0508492	-2.25725
ENSG00000186272	0.0956154	7.63362e-17	2.86205	0.00449499	0.0509609	-2.2598
ENSG00000182175	0.113819	-1.34861e-17	2.8617	0.00449978	0.0509775	-2.26072
ENSG00000152969	-0.144181	-1.80053e-16	-2.86077	0.0045126	0.0510849	-2.26318
ENSG00000213903	0.113698	1.91939e-17	2.85899	0.00453731	0.0513267	-2.26791
ENSG00000205485	0.131568	3.15613e-16	2.85819	0.0045486	0.0514163	-2.27007
ENSG00000072682	-0.194665	-2.59996e-16	-2.85762	0.00455653	0.0514679	-2.27158
ENSG00000160360	0.0917305	7.25786e-17	2.85685	0.00456721	0.0515456	-2.2736
ENSG00000103888	-0.194265	8.16775e-17	-2.85665	0.00457015	0.0515456	-2.27416
ENSG00000178882	0.16392	1.08694e-16	2.85434	0.00460263	0.0518737	-2.28029
ENSG00000196152	0.0950592	1.17653e-16	2.85345	0.00461513	0.0519582	-2.28264
ENSG00000157259	-0.0710464	-1.96897e-16	-2.85319	0.0046189	0.0519582	-2.28335
ENSG00000103549	0.0709516	3.10941e-16	2.85308	0.00462032	0.0519582	-2.28361
ENSG00000145901	-0.103834	-3.42412e-17	-2.85141	0.00464404	0.0521786	-2.28805
ENSG00000169519	-0.0837095	-1.27897e-16	-2.85122	0.00464674	0.0521786	-2.28855
ENSG00000111802	0.0847854	2.62727e-17	2.85089	0.00465149	0.0521936	-2.28944
ENSG00000168806	0.0807905	2.85838e-17	2.85008	0.004663	0.0522644	-2.29157
ENSG00000111145	-0.144769	8.82191e-17	-2.84997	0.00466464	0.0522644	-2.29188
ENSG00000054967	0.0893965	2.69235e-16	2.84944	0.00467216	0.0523104	-2.29327
ENSG00000142556	0.0759445	-6.45065e-17	2.84902	0.00467822	0.05234	-2.2944
ENSG00000143437	-0.0669221	-3.4465e-17	-2.84829	0.0046887	0.0524188	-2.29633
ENSG00000105339	-0.101516	-2.00945e-16	-2.84769	0.00469729	0.0524765	-2.29792
ENSG00000134508	0.0964192	2.25559e-16	2.84743	0.00470099	0.0524795	-2.2986
ENSG00000157193	-0.0812758	-7.39818e-17	-2.84712	0.00470544	0.0524908	-2.29942
ENSG00000124523	-0.0640963	-1.8181e-16	-2.84662	0.00471265	0.0525312	-2.30074
ENSG00000135116	0.196301	4.32534e-17	2.8464	0.00471592	0.0525312	-2.30135
ENSG00000107372	0.085473	-6.2173e-17	2.84587	0.00472354	0.052561	-2.30274
ENSG00000234608	-0.0875824	-1.8646e-16	-2.84574	0.00472547	0.052561	-2.3031
ENSG00000088808	0.066659	4.38605e-17	2.84545	0.00472957	0.0525683	-2.30385
ENSG00000163444	0.0480518	2.41518e-17	2.844	0.00475061	0.0526949	-2.30769
ENSG00000184384	-0.166304	2.70617e-17	-2.84398	0.00475093	0.0526949	-2.30775
ENSG00000187866	0.052408	4.69159e-17	2.84374	0.00475437	0.0526949	-2.30837
ENSG00000115226	0.107565	-7.98812e-17	2.84372	0.00475473	0.0526949	-2.30844
ENSG00000188549	-0.170181	-1.28017e-16	-2.84246	0.00477302	0.0527775	-2.31176
ENSG00000117519	0.057319	-4.40032e-17	2.84244	0.00477337	0.0527775	-2.31182
ENSG00000255085	-0.306175	-5.99632e-16	-2.84222	0.00477654	0.0527775	-2.3124
ENSG00000154222	0.072805	1.13831e-16	2.84211	0.00477814	0.0527775	-2.31269
ENSG00000185928	0.0581569	1.04212e-16	2.84202	0.00477945	0.0527775	-2.31292
ENSG00000256008	-0.153107	-1.64967e-17	-2.84078	0.00479758	0.0529288	-2.3162
ENSG00000147799	0.080403	2.25164e-16	2.84052	0.0048014	0.0529288	-2.31689
ENSG00000166136	-0.102456	-6.22178e-17	-2.84038	0.00480353	0.0529288	-2.31727
ENSG00000123552	-0.092318	-5.66303e-17	-2.83932	0.00481903	0.0530613	-2.32006
ENSG00000167130	0.0449507	-3.15706e-17	2.83907	0.00482272	0.0530638	-2.32072
ENSG00000255836	0.142699	-2.42022e-16	2.83812	0.00483666	0.0530724	-2.32322
ENSG00000143753	0.0988153	-6.30152e-17	2.83811	0.00483684	0.0530724	-2.32325
ENSG00000228998	0.114353	-5.53433e-17	2.83808	0.00483737	0.0530724	-2.32335
ENSG00000134109	-0.0987474	1.93036e-16	-2.83797	0.00483891	0.0530724	-2.32362
ENSG00000020633	-0.212879	-3.88869e-16	-2.83757	0.00484491	0.0530724	-2.3247
ENSG00000100926	0.0949583	-1.81754e-17	2.8374	0.0048474	0.0530724	-2.32514
ENSG00000142686	0.0969787	3.24561e-18	2.83737	0.00484779	0.0530724	-2.32521
ENSG00000197771	0.0563544	6.37959e-17	2.83667	0.00485826	0.0531489	-2.32707
ENSG00000147439	0.0773452	-6.21814e-17	2.83438	0.00489229	0.0534829	-2.33311
ENSG00000119888	-0.0768634	1.80747e-18	-2.83339	0.00490701	0.0535927	-2.33571
ENSG00000099290	0.125587	2.16583e-16	2.83324	0.00490934	0.0535927	-2.33612
ENSG00000156968	0.126737	2.02143e-16	2.83274	0.00491674	0.0536352	-2.33743
ENSG00000142687	-0.0516133	-7.1956e-17	-2.83216	0.00492544	0.0536919	-2.33895
ENSG00000181458	-0.131746	-5.10053e-16	-2.83058	0.0049492	0.0539125	-2.34312
ENSG00000164080	0.119447	5.92464e-17	2.83026	0.00495411	0.0539275	-2.34397
ENSG00000113407	0.0947374	9.98641e-17	2.82995	0.00495872	0.0539393	-2.34478
ENSG00000108264	0.0700149	4.58862e-18	2.82951	0.00496536	0.0539731	-2.34593
ENSG00000260630	-0.142327	2.15097e-16	-2.82883	0.00497569	0.0540171	-2.34773
ENSG00000260588	0.129518	5.25901e-17	2.82878	0.00497646	0.0540171	-2.34787
ENSG00000102796	-0.0860332	-1.97669e-16	-2.82775	0.00499208	0.0540882	-2.35058
ENSG00000177943	0.138133	1.16271e-16	2.82774	0.00499225	0.0540882	-2.35061
ENSG00000131043	0.0557126	1.11481e-16	2.82759	0.00499452	0.0540882	-2.351
ENSG00000250565	-0.109164	1.10938e-16	-2.82723	0.00499995	0.0540882	-2.35194
ENSG00000204569	0.0680347	-3.30661e-17	2.82718	0.0050007	0.0540882	-2.35207
ENSG00000147536	0.0653345	1.32522e-16	2.82676	0.00500709	0.0540935	-2.35317
ENSG00000204590	0.0790717	1.52186e-16	2.82657	0.00500999	0.0540935	-2.35367
ENSG00000196636	-0.0742311	2.10713e-17	-2.82645	0.0050118	0.0540935	-2.35398
ENSG00000130768	0.125426	-2.52542e-17	2.82526	0.00502998	0.0542515	-2.35712
ENSG00000255248	-0.320041	1.15947e-17	-2.82437	0.0050437	0.0543259	-2.35947
ENSG00000101350	0.0721856	1.09246e-16	2.8242	0.00504628	0.0543259	-2.35991
ENSG00000130921	-0.052469	1.20283e-17	-2.82379	0.00505257	0.0543259	-2.36099
ENSG00000100147	0.0690929	-6.21339e-17	2.82367	0.00505447	0.0543259	-2.36131
ENSG00000168785	-0.0707896	5.13758e-17	-2.82366	0.00505464	0.0543259	-2.36134
ENSG00000239415	-0.118952	7.46015e-17	-2.82247	0.00507283	0.054483	-2.36445
ENSG00000167881	-0.0339104	3.43895e-17	-2.82197	0.00508067	0.054529	-2.36578
ENSG00000122203	-0.0511943	-1.67317e-16	-2.82118	0.00509274	0.0546165	-2.36783
ENSG00000115875	0.0935387	3.55562e-17	2.82058	0.00510217	0.0546165	-2.36943
ENSG00000165449	0.161145	2.91422e-16	2.82039	0.00510501	0.0546165	-2.36991
ENSG00000227533	-0.182866	-3.2906e-16	-2.82036	0.00510558	0.0546165	-2.37001
ENSG00000231770	0.130075	-1.29399e-16	2.82028	0.00510668	0.0546165	-2.3702
ENSG00000152465	-0.0511449	-6.38994e-17	-2.81994	0.00511197	0.0546349	-2.37109
ENSG00000180011	-0.125715	-5.20305e-17	-2.81938	0.00512079	0.0546663	-2.37258
ENSG00000145920	0.211845	3.16167e-16	2.81929	0.00512206	0.0546663	-2.3728
ENSG00000197993	0.232905	8.13865e-17	2.81684	0.00516036	0.054997	-2.37923
ENSG00000153904	-0.0996492	-3.17063e-17	-2.81684	0.00516038	0.054997	-2.37924
ENSG00000230316	0.424008	1.77143e-16	2.81662	0.00516384	0.054997	-2.37982
ENSG00000128585	-0.0666875	-7.12636e-17	-2.81638	0.00516755	0.0549982	-2.38044
ENSG00000168038	0.124487	8.49735e-17	2.816	0.00517359	0.0550242	-2.38145
ENSG00000008282	-0.0640365	-9.55441e-17	-2.81541	0.00518281	0.0550841	-2.38299
ENSG00000113272	-0.0529098	-4.37486e-17	-2.8148	0.00519239	0.0551083	-2.38458
ENSG00000090932	-0.247992	-4.17296e-16	-2.81474	0.00519334	0.0551083	-2.38474
ENSG00000181192	-0.070365	-8.63557e-17	-2.81441	0.00519853	0.0551083	-2.3856
ENSG00000144306	-0.111231	-1.55532e-16	-2.81435	0.00519951	0.0551083	-2.38576
ENSG00000155330	-0.0611773	-1.28246e-16	-2.81343	0.0052141	0.0552247	-2.38818
ENSG00000213585	-0.040245	7.40223e-17	-2.81307	0.00521971	0.0552459	-2.38911
ENSG00000076662	-0.127685	-3.98091e-17	-2.8128	0.00522398	0.0552528	-2.38982
ENSG00000267313	-0.17817	-2.59873e-16	-2.81245	0.00522947	0.0552535	-2.39073
ENSG00000033030	0.0729343	8.95229e-17	2.81223	0.00523294	0.0552535	-2.3913
ENSG00000134874	-0.07339	1.75767e-17	-2.81211	0.00523488	0.0552535	-2.39162
ENSG00000108654	0.0708186	1.08832e-16	2.81182	0.00523957	0.0552648	-2.39239
ENSG00000130222	0.192211	4.32226e-17	2.80995	0.00526936	0.0554864	-2.39729
ENSG00000122965	0.100005	2.59392e-16	2.80994	0.00526953	0.0554864	-2.39732
ENSG00000215301	0.0720731	1.43736e-16	2.80981	0.00527146	0.0554864	-2.39764
ENSG00000182606	-0.0484325	3.25596e-17	-2.80888	0.0052864	0.0556002	-2.40008
ENSG00000092068	0.10482	6.49122e-17	2.80868	0.00528954	0.0556002	-2.40059
ENSG00000224848	-0.157177	-2.5393e-16	-2.80842	0.0052937	0.0556056	-2.40127
ENSG00000101327	0.230749	-2.55967e-16	2.80753	0.00530802	0.0557178	-2.40361
ENSG00000170681	0.0958626	-1.68167e-16	2.80573	0.00533695	0.0559423	-2.4083
ENSG00000109606	0.0488728	-2.96316e-17	2.80557	0.00533965	0.0559423	-2.40874
ENSG00000112983	0.0489195	5.98759e-19	2.80552	0.00534038	0.0559423	-2.40885
ENSG00000183137	-0.0875189	-2.66532e-17	-2.80478	0.00535244	0.0560302	-2.4108
ENSG00000218426	-0.167943	8.57625e-17	-2.80405	0.00536419	0.0561148	-2.4127
ENSG00000107438	-0.106439	-2.14541e-16	-2.80205	0.00539672	0.0564166	-2.41792
ENSG00000147416	0.0521456	2.60572e-17	2.80182	0.00540057	0.0564182	-2.41853
ENSG00000188321	0.217499	-4.66473e-17	2.80147	0.00540614	0.0564379	-2.41942
ENSG00000011132	0.0751488	-7.11852e-17	2.79916	0.00544401	0.0567945	-2.42545
ENSG00000137824	0.0555902	4.72069e-17	2.79869	0.00545185	0.056806	-2.42669
ENSG00000197063	0.0727264	1.2809e-17	2.79865	0.00545254	0.056806	-2.4268
ENSG00000117069	-0.191309	-3.63766e-16	-2.79551	0.00550438	0.0572167	-2.43497
ENSG00000127511	0.0565579	3.14838e-17	2.79539	0.00550637	0.0572167	-2.43528
ENSG00000104059	0.112002	-1.43786e-17	2.79538	0.00550649	0.0572167	-2.4353
ENSG00000121022	0.0512015	1.33686e-17	2.79536	0.00550693	0.0572167	-2.43537
ENSG00000235688	-0.160987	-2.10439e-16	-2.79373	0.00553404	0.0574382	-2.4396
ENSG00000010292	-0.0658453	-5.07938e-17	-2.79362	0.00553576	0.0574382	-2.43987
ENSG00000102786	0.0893816	-7.45875e-17	2.79121	0.00557615	0.0578179	-2.44615
ENSG00000187522	0.0627727	6.04187e-17	2.79099	0.00557992	0.0578179	-2.44673
ENSG00000143198	-0.0782993	-5.18696e-17	-2.78918	0.00561038	0.0580625	-2.45143
ENSG00000160714	0.047082	5.46186e-17	2.78914	0.00561111	0.0580625	-2.45154
ENSG00000038358	0.060596	8.14467e-17	2.78772	0.00563515	0.0582718	-2.45523
ENSG00000146966	-0.0989954	8.26736e-17	-2.78697	0.00564789	0.0582799	-2.45717
ENSG00000119314	-0.086884	1.11985e-16	-2.78687	0.0056496	0.0582799	-2.45744
ENSG00000187105	-0.142159	-2.02537e-16	-2.78686	0.00564966	0.0582799	-2.45744
ENSG00000128274	-0.132057	-8.09388e-17	-2.78677	0.00565117	0.0582799	-2.45768
ENSG00000177628	0.0848335	5.07658e-17	2.78652	0.00565551	0.0582853	-2.45834
ENSG00000145545	-0.0586089	-1.12953e-16	-2.7857	0.00566945	0.0583699	-2.46046
ENSG00000076053	-0.0709915	-4.06933e-17	-2.78559	0.00567135	0.0583699	-2.46075
ENSG00000165795	0.127843	-4.78638e-16	2.78448	0.0056903	0.0585256	-2.46363
ENSG00000103942	0.0857678	7.39027e-17	2.7839	0.00570018	0.0585878	-2.46512
ENSG00000166295	-0.0710657	-1.54874e-16	-2.78358	0.00570578	0.058606	-2.46597
ENSG00000076321	0.0629711	-3.32479e-17	2.78303	0.00571521	0.0586633	-2.46739
ENSG00000063978	0.0489849	-6.3849e-17	2.78239	0.00572609	0.0587003	-2.46903
ENSG00000168310	-0.100412	-1.34374e-16	-2.78219	0.00572962	0.0587003	-2.46957
ENSG00000170561	0.639551	1.13574e-16	2.78215	0.00573032	0.0587003	-2.46967
ENSG00000132670	-0.0348599	6.60314e-18	-2.78148	0.00574186	0.0587791	-2.47141
ENSG00000187626	0.0507952	-9.42235e-17	2.78077	0.00575414	0.0588654	-2.47325
ENSG00000111850	-0.0841492	-7.06816e-17	-2.7805	0.00575876	0.0588733	-2.47394
ENSG00000164975	-0.100131	-1.47172e-16	-2.77992	0.0057689	0.0589376	-2.47546
ENSG00000007402	0.154995	-2.97253e-16	2.77969	0.00577283	0.0589384	-2.47604
ENSG00000169062	0.0632439	7.85438e-17	2.77834	0.00579627	0.0591382	-2.47954
ENSG00000206129	-0.145942	-2.69363e-16	-2.7781	0.00580039	0.0591408	-2.48015
ENSG00000168140	0.115345	2.19247e-17	2.7777	0.0058074	0.0591728	-2.48119
ENSG00000164764	-0.111854	7.26765e-18	-2.77593	0.00583824	0.0594454	-2.48576
ENSG00000138944	0.128388	2.52117e-16	2.77553	0.00584528	0.0594454	-2.4868
ENSG00000186350	0.0602945	6.68708e-17	2.77535	0.00584855	0.0594454	-2.48728
ENSG00000060749	0.097564	-3.49295e-17	2.77528	0.0058497	0.0594454	-2.48745
ENSG00000134697	0.0535869	1.15228e-16	2.77494	0.00585568	0.0594457	-2.48833
ENSG00000161202	0.0497469	1.50991e-16	2.77484	0.0058575	0.0594457	-2.4886
ENSG00000104853	0.0611091	1.51525e-16	2.7745	0.00586342	0.0594662	-2.48947
ENSG00000111642	0.0487077	6.96743e-17	2.77408	0.00587074	0.0594742	-2.49054
ENSG00000112679	-0.0673718	-8.58408e-17	-2.77401	0.00587198	0.0594742	-2.49073
ENSG00000135245	-0.104661	1.18398e-16	-2.77321	0.0058862	0.0595787	-2.49281
ENSG00000158023	-0.149963	-4.24481e-16	-2.77281	0.00589327	0.0596109	-2.49384
ENSG00000147454	-0.0827677	2.49716e-18	-2.77168	0.00591317	0.0597726	-2.49675
ENSG00000164978	-0.0884296	-4.12165e-16	-2.77047	0.0059346	0.0599496	-2.49987
ENSG00000197696	-0.102562	8.58744e-17	-2.7699	0.00594482	0.0599846	-2.50135
ENSG00000064393	0.0908394	-2.87628e-18	2.76984	0.0059459	0.0599846	-2.50151
ENSG00000176619	0.05265	1.20493e-16	2.76919	0.00595745	0.0599994	-2.50318
ENSG00000107338	0.115483	2.40858e-16	2.76918	0.00595764	0.0599994	-2.50321
ENSG00000250579	-0.193748	-1.55028e-16	-2.76891	0.0059624	0.0599994	-2.5039
ENSG00000260054	0.0908252	-2.51759e-17	2.76888	0.00596306	0.0599994	-2.50399
ENSG00000124613	-0.107433	-1.09623e-16	-2.76824	0.00597438	0.0600737	-2.50562
ENSG00000165156	0.150267	2.62715e-16	2.76749	0.00598786	0.0601305	-2.50757
ENSG00000198715	0.0616642	7.12552e-17	2.76749	0.00598788	0.0601305	-2.50757
ENSG00000129460	0.0647868	2.6421e-17	2.76683	0.00599972	0.0602017	-2.50927
ENSG00000171421	0.0941159	2.96224e-16	2.76665	0.00600285	0.0602017	-2.50972
ENSG00000122033	-0.0561607	-1.45325e-17	-2.76606	0.00601344	0.0602668	-2.51124
ENSG00000117394	-0.155179	1.19556e-16	-2.76585	0.00601722	0.0602668	-2.51178
ENSG00000134910	0.0564081	3.18518e-17	2.76548	0.00602404	0.0602956	-2.51276
ENSG00000197265	-0.0546622	1.33162e-16	-2.76399	0.00605081	0.0604986	-2.51658
ENSG00000101871	-0.117467	1.74256e-17	-2.76391	0.00605223	0.0604986	-2.51678
ENSG00000249395	-0.228378	-5.37843e-16	-2.76215	0.00608424	0.0607692	-2.52132
ENSG00000243646	-0.136369	-2.13091e-16	-2.76198	0.00608725	0.0607692	-2.52175
ENSG00000079150	-0.108618	-1.11767e-16	-2.76132	0.00609931	0.0608499	-2.52345
ENSG00000169641	0.0662924	-8.09444e-17	2.7605	0.00611438	0.0609604	-2.52558
ENSG00000231889	-0.0915476	-1.95425e-16	-2.75977	0.0061277	0.0610535	-2.52745
ENSG00000141639	0.14001	-9.41507e-17	2.75927	0.0061368	0.0611043	-2.52873
ENSG00000179134	0.0478376	8.18608e-17	2.75902	0.0061413	0.0611093	-2.52936
ENSG00000235655	-0.150497	-5.02611e-16	-2.75864	0.0061483	0.0611123	-2.53034
ENSG00000164253	-0.0774717	-1.07284e-16	-2.75825	0.00615545	0.0611123	-2.53134
ENSG00000074621	-0.087434	-1.38823e-16	-2.75806	0.00615899	0.0611123	-2.53184
ENSG00000114742	0.0601658	-2.05607e-17	2.75793	0.00616141	0.0611123	-2.53218
ENSG00000109107	-0.115981	-9.56392e-17	-2.7577	0.00616571	0.0611123	-2.53278
ENSG00000183208	0.12121	3.45378e-17	2.75761	0.00616729	0.0611123	-2.533
ENSG00000197647	-0.155652	-1.7472e-16	-2.75749	0.00616956	0.0611123	-2.53332
ENSG00000102096	-0.0794589	-1.85867e-16	-2.75619	0.00619346	0.0613077	-2.53664
ENSG00000005882	0.0866169	-1.47854e-16	2.75585	0.00619982	0.0613077	-2.53753
ENSG00000108839	0.104226	1.19685e-16	2.75567	0.00620312	0.0613077	-2.53799
ENSG00000100056	0.0779978	9.69808e-17	2.75544	0.00620737	0.0613077	-2.53858
ENSG00000164070	-0.134633	1.15342e-16	-2.75533	0.00620934	0.0613077	-2.53885
ENSG00000087152	0.0415216	-1.94345e-17	2.75507	0.0062142	0.0613161	-2.53952
ENSG00000236155	-0.139383	-2.23567e-16	-2.75368	0.00623995	0.0615305	-2.54308
ENSG00000205323	0.109	-7.21981e-17	2.75233	0.00626519	0.0617396	-2.54656
ENSG00000126458	-0.134025	-2.76582e-16	-2.75075	0.00629473	0.0619907	-2.55061
ENSG00000148634	-0.0910968	3.56402e-17	-2.74904	0.00632691	0.0622276	-2.555
ENSG00000054219	-0.157008	-4.69517e-16	-2.74904	0.00632692	0.0622276	-2.555
ENSG00000235954	-0.0607342	-4.91542e-17	-2.74763	0.00635342	0.062374	-2.55859
ENSG00000131446	0.0560073	4.81777e-17	2.74761	0.0063538	0.062374	-2.55865
ENSG00000149289	0.131071	2.68602e-19	2.74745	0.0063569	0.062374	-2.55907
ENSG00000235194	-0.13388	-3.20778e-16	-2.74721	0.0063614	0.062374	-2.55967
ENSG00000269051	-0.189038	-1.05417e-15	-2.74717	0.0063622	0.062374	-2.55978
ENSG00000132846	0.13793	5.05644e-17	2.74682	0.00636878	0.0623985	-2.56067
ENSG00000214174	-0.0910553	-1.22024e-16	-2.74616	0.00638139	0.0624821	-2.56237
ENSG00000166949	-0.0909241	6.57516e-17	-2.74588	0.00638668	0.0624938	-2.56309
ENSG00000078043	-0.0633562	-7.60145e-17	-2.74522	0.00639928	0.0625374	-2.56478
ENSG00000175221	0.0721983	6.93777e-17	2.745	0.00640336	0.0625374	-2.56533
ENSG00000123427	-0.115678	-1.4974e-16	-2.74495	0.00640429	0.0625374	-2.56546
ENSG00000160172	-0.0978924	9.50852e-17	-2.74458	0.00641146	0.0625374	-2.56642
ENSG00000174996	0.0636684	8.89186e-18	2.74457	0.00641157	0.0625374	-2.56643
ENSG00000106633	-0.15244	-2.23835e-16	-2.74258	0.00644953	0.0628564	-2.57151
ENSG00000127837	0.0614021	1.33355e-16	2.74226	0.00645573	0.0628564	-2.57234
ENSG00000167671	0.0723621	7.00353e-17	2.74221	0.00645661	0.0628564	-2.57246
ENSG00000090487	-0.0526645	-5.75285e-17	-2.7416	0.00646836	0.0629282	-2.57402
ENSG00000110042	0.0673546	5.04888e-17	2.7413	0.00647427	0.0629282	-2.57481
ENSG00000226752	0.110421	2.45961e-16	2.74119	0.00647633	0.0629282	-2.57508
ENSG00000178074	-0.0743769	-1.39192e-16	-2.74068	0.00648618	0.0629839	-2.57639
ENSG00000243667	-0.0637299	-4.11241e-17	-2.7401	0.00649721	0.063051	-2.57785
ENSG00000117115	-0.146142	-2.41009e-16	-2.73913	0.00651596	0.0631928	-2.58033
ENSG00000166181	0.0654835	7.48267e-17	2.73875	0.00652348	0.0632257	-2.58132
ENSG00000167962	0.0689911	2.35715e-16	2.73847	0.00652884	0.0632375	-2.58203
ENSG00000064703	0.0654638	4.41263e-17	2.73814	0.00653519	0.063259	-2.58286
ENSG00000181264	-0.0866195	-1.19606e-16	-2.7371	0.00655537	0.0633762	-2.58551
ENSG00000183283	-0.0559947	-1.95016e-17	-2.73709	0.00655559	0.0633762	-2.58554
ENSG00000170871	0.0680457	1.70115e-18	2.73643	0.00656853	0.0634568	-2.58724
ENSG00000163558	-0.0697533	-2.42358e-17	-2.73624	0.00657223	0.0634568	-2.58772
ENSG00000104231	-0.0591342	-5.12891e-17	-2.73515	0.00659346	0.0635938	-2.5905
ENSG00000048828	-0.06641	2.92888e-17	-2.73508	0.00659473	0.0635938	-2.59066
ENSG00000121236	-0.123357	-3.9404e-16	-2.73415	0.00661294	0.0637293	-2.59303
ENSG00000214748	-0.295437	1.21822e-16	-2.73335	0.0066287	0.0638409	-2.59508
ENSG00000101084	0.192373	2.60986e-16	2.73238	0.00664789	0.0639854	-2.59757
ENSG00000163235	-0.181863	-2.33123e-16	-2.73144	0.00666637	0.0641229	-2.59995
ENSG00000254615	-0.121272	-2.01452e-17	-2.73097	0.00667561	0.0641715	-2.60114
ENSG00000116096	-0.119759	-1.66422e-16	-2.72943	0.00670615	0.0643307	-2.60507
ENSG00000241697	0.174264	-7.82976e-17	2.7294	0.00670681	0.0643307	-2.60515
ENSG00000159228	-0.10289	-2.71232e-17	-2.72921	0.0067106	0.0643307	-2.60564
ENSG00000155868	-0.0547974	-5.26922e-17	-2.72916	0.00671159	0.0643307	-2.60576
ENSG00000162385	0.0754325	1.26626e-16	2.72888	0.00671702	0.0643307	-2.60646
ENSG00000235437	0.083808	-1.5162e-16	2.72886	0.00671742	0.0643307	-2.60651
ENSG00000026508	-0.192957	3.21551e-16	-2.728	0.00673456	0.0643972	-2.6087
ENSG00000126581	0.0494149	-3.19455e-17	2.72796	0.00673547	0.0643972	-2.60882
ENSG00000130545	0.0787534	5.7341e-17	2.72788	0.00673699	0.0643972	-2.60901
ENSG00000120533	0.0742441	-6.6591e-19	2.72732	0.00674819	0.0644384	-2.61044
ENSG00000115866	-0.0791726	-6.91959e-17	-2.72721	0.00675026	0.0644384	-2.6107
ENSG00000198756	-0.133206	-8.44307e-17	-2.72703	0.00675394	0.0644384	-2.61117
ENSG00000186073	-0.056608	-2.76241e-17	-2.72655	0.0067636	0.0644636	-2.6124
ENSG00000132640	0.0740574	2.11664e-17	2.72648	0.00676501	0.0644636	-2.61258
ENSG00000174775	0.119618	3.18725e-16	2.72565	0.00678164	0.0645114	-2.61469
ENSG00000251664	0.137861	-4.82813e-17	2.72549	0.00678472	0.0645114	-2.61508
ENSG00000169756	-0.0729294	-7.10677e-18	-2.72544	0.00678575	0.0645114	-2.61521
ENSG00000102003	0.171204	-1.55968e-16	2.72522	0.00679017	0.0645114	-2.61577
ENSG00000203778	-0.129885	-1.92476e-16	-2.72517	0.00679111	0.0645114	-2.61589
ENSG00000136875	0.0496786	1.42249e-16	2.72484	0.00679788	0.0645356	-2.61674
ENSG00000166716	0.0543792	1.99074e-17	2.72442	0.00680628	0.064544	-2.61781
ENSG00000099251	-0.216786	2.67349e-16	-2.72437	0.00680721	0.064544	-2.61792
ENSG00000101181	0.0564436	1.4396e-16	2.72413	0.00681216	0.0645509	-2.61855
ENSG00000090316	0.0667943	1.62779e-16	2.72341	0.00682661	0.0645917	-2.62037
ENSG00000108375	-0.189564	3.13369e-17	-2.72336	0.0068277	0.0645917	-2.6205
ENSG00000100678	-0.335002	-1.00075e-15	-2.72329	0.00682914	0.0645917	-2.62069
ENSG00000120057	0.152501	-2.61708e-16	2.72246	0.00684586	0.0646864	-2.62279
ENSG00000094804	0.0832779	2.6116e-16	2.72233	0.00684851	0.0646864	-2.62312
ENSG00000205758	-0.0643852	-9.15458e-17	-2.72216	0.00685183	0.0646864	-2.62354
ENSG00000137513	-0.0508031	-5.9266e-17	-2.72119	0.00687159	0.0648086	-2.62601
ENSG00000153012	0.112846	2.81769e-16	2.72107	0.00687403	0.0648086	-2.62632
ENSG00000149531	-0.24674	-1.86701e-16	-2.7209	0.00687749	0.0648086	-2.62675
ENSG00000256383	-0.135903	-1.70305e-16	-2.72031	0.00688937	0.0648687	-2.62823
ENSG00000123444	0.0745148	1.65951e-16	2.72017	0.00689235	0.0648687	-2.6286
ENSG00000154814	0.0598837	-3.03912e-17	2.71932	0.00690951	0.0649673	-2.63074
ENSG00000136099	0.344674	-3.05087e-16	2.71896	0.00691689	0.0649673	-2.63166
ENSG00000183615	-0.180096	-2.12464e-16	-2.7189	0.00691815	0.0649673	-2.63181
ENSG00000142279	0.123156	1.54021e-16	2.71882	0.00691982	0.0649673	-2.63202
ENSG00000080200	-0.0832418	-9.75754e-17	-2.71827	0.00693113	0.0650336	-2.63342
ENSG00000213971	0.0916633	3.78718e-16	2.71801	0.00693645	0.0650436	-2.63408
ENSG00000140968	-0.174199	-3.66497e-16	-2.71766	0.00694343	0.0650691	-2.63495
ENSG00000160299	0.0615811	7.53933e-17	2.7171	0.00695497	0.0651374	-2.63637
ENSG00000092853	0.0877594	1.3659e-16	2.71562	0.00698535	0.0653728	-2.64012
ENSG00000243244	-0.175695	-4.29249e-16	-2.71546	0.00698866	0.0653728	-2.64052
ENSG00000186106	-0.0620883	-1.35851e-16	-2.71504	0.00699746	0.0654152	-2.6416
ENSG00000115163	-0.0749805	-2.57858e-17	-2.7128	0.00704375	0.0657844	-2.64727
ENSG00000160014	0.0515885	-1.38795e-16	2.71271	0.00704556	0.0657844	-2.64749
ENSG00000204128	-0.200804	1.28437e-16	-2.7122	0.00705626	0.0658183	-2.64879
ENSG00000175575	-0.0858957	-1.07978e-16	-2.71212	0.0070578	0.0658183	-2.64898
ENSG00000179388	0.509322	-6.88875e-16	2.71186	0.00706325	0.0658289	-2.64964
ENSG00000176105	-0.0686704	2.70729e-17	-2.71109	0.00707937	0.0659344	-2.6516
ENSG00000099821	0.0806536	1.56416e-16	2.7109	0.00708322	0.0659344	-2.65206
ENSG00000099364	0.0775584	6.72681e-17	2.7107	0.0070875	0.0659344	-2.65258
ENSG00000101276	-0.148506	-1.21587e-16	-2.71027	0.00709635	0.0659766	-2.65365
ENSG00000254389	-0.121349	-6.47164e-17	-2.70923	0.00711809	0.0661385	-2.65628
ENSG00000115539	0.0631996	2.38874e-18	2.70858	0.00713172	0.0661917	-2.65792
ENSG00000160803	0.0520294	9.96053e-17	2.70838	0.00713611	0.0661917	-2.65845
ENSG00000168488	0.0677191	8.48056e-17	2.70834	0.00713679	0.0661917	-2.65853
ENSG00000180035	0.0736567	-3.02178e-18	2.70784	0.00714733	0.0662136	-2.6598
ENSG00000184047	0.0668072	3.32088e-17	2.70782	0.00714781	0.0662136	-2.65986
ENSG00000146701	-0.063774	-1.02905e-16	-2.70759	0.00715255	0.0662174	-2.66043
ENSG00000267058	-0.104245	2.86117e-17	-2.70706	0.00716382	0.0662745	-2.66178
ENSG00000160408	-0.0860641	-2.18542e-16	-2.70689	0.00716739	0.0662745	-2.66221
ENSG00000125851	0.241153	-5.19298e-16	2.70634	0.00717894	0.0663063	-2.66359
ENSG00000176783	0.0785162	-1.10659e-16	2.7063	0.00717986	0.0663063	-2.6637
ENSG00000100764	0.0622943	3.62949e-17	2.70611	0.00718383	0.0663063	-2.66417
ENSG00000228223	-0.075651	-2.34624e-16	-2.70564	0.00719373	0.0663576	-2.66535
ENSG00000152229	0.154955	-4.24783e-17	2.70509	0.0072055	0.0664261	-2.66676
ENSG00000115840	0.0733278	1.72404e-16	2.70441	0.00721982	0.0664582	-2.66846
ENSG00000159592	-0.0390346	-1.10393e-16	-2.70418	0.00722478	0.0664582	-2.66905
ENSG00000184702	-0.137326	-1.82291e-16	-2.70409	0.00722669	0.0664582	-2.66928
ENSG00000230207	-0.255993	3.04147e-16	-2.70385	0.00723169	0.0664582	-2.66987
ENSG00000117318	0.10228	2.80689e-17	2.70374	0.00723395	0.0664582	-2.67014
ENSG00000115194	0.181491	-5.62946e-17	2.70369	0.00723505	0.0664582	-2.67027
ENSG00000143569	0.0529803	1.51405e-16	2.70326	0.00724431	0.066464	-2.67137
ENSG00000186104	-0.0826091	-2.32996e-16	-2.70325	0.00724438	0.066464	-2.67138
ENSG00000070087	-0.0467133	-1.50033e-17	-2.70292	0.00725152	0.0664798	-2.67222
ENSG00000138496	-0.163782	-7.76708e-18	-2.70275	0.00725518	0.0664798	-2.67265
ENSG00000117461	0.090568	4.41543e-17	2.70235	0.00726364	0.0664798	-2.67365
ENSG00000174529	-0.104256	-1.15846e-16	-2.70229	0.00726489	0.0664798	-2.6738
ENSG00000134748	0.0410423	6.96687e-17	2.70215	0.00726783	0.0664798	-2.67415
ENSG00000184788	-0.104755	2.50696e-18	-2.70081	0.00729651	0.0667022	-2.67753
ENSG00000121486	-0.0711601	-9.10002e-17	-2.69911	0.0073331	0.0669672	-2.68182
ENSG00000151014	-0.0858034	1.27704e-16	-2.69906	0.00733425	0.0669672	-2.68196
ENSG00000137547	0.0715776	6.17701e-17	2.69817	0.00735337	0.0671017	-2.68419
ENSG00000263753	0.0908679	1.45493e-18	2.6974	0.00736988	0.0671736	-2.68611
ENSG00000168000	0.10765	4.8617e-17	2.6974	0.00737004	0.0671736	-2.68613
ENSG00000156925	0.129767	-4.16737e-16	2.69666	0.00738602	0.067259	-2.68799
ENSG00000164237	-0.0837638	1.21464e-16	-2.69656	0.0073882	0.067259	-2.68824
ENSG00000198912	-0.0605543	7.11572e-17	-2.6963	0.0073937	0.0672691	-2.68888
ENSG00000149313	-0.0661703	-1.23165e-16	-2.69599	0.00740057	0.0672915	-2.68968
ENSG00000234741	-0.074063	1.74799e-16	-2.69568	0.00740733	0.0672917	-2.69046
ENSG00000123600	-0.0937393	2.79067e-17	-2.69558	0.00740939	0.0672917	-2.6907
ENSG00000128656	0.0854426	1.30664e-16	2.69508	0.0074203	0.0673359	-2.69196
ENSG00000009954	0.0554387	2.34322e-16	2.69495	0.00742306	0.0673359	-2.69228
ENSG00000163820	-0.0664282	-3.62054e-17	-2.69438	0.00743558	0.0674095	-2.69373
ENSG00000166780	0.0928875	-1.25717e-16	2.69368	0.00745087	0.0675074	-2.69549
ENSG00000267284	-0.188002	-5.13131e-16	-2.69339	0.00745714	0.0675074	-2.69621
ENSG00000121897	-0.0603183	1.48229e-16	-2.69306	0.00746434	0.0675074	-2.69704
ENSG00000122512	0.0598218	5.98759e-18	2.6928	0.00747008	0.0675074	-2.6977
ENSG00000087087	0.0823521	2.19191e-16	2.69278	0.00747046	0.0675074	-2.69774
ENSG00000125734	-0.0844303	-1.58792e-16	-2.69267	0.00747287	0.0675074	-2.69802
ENSG00000143321	0.0498149	2.06566e-16	2.69238	0.00747915	0.0675243	-2.69874
ENSG00000128973	0.0898556	9.20187e-17	2.69093	0.00751112	0.0677729	-2.7024
ENSG00000111679	-0.0888552	-3.61628e-16	-2.69006	0.00753014	0.0678465	-2.70456
ENSG00000144579	0.0807658	1.12253e-16	2.68989	0.00753398	0.0678465	-2.705
ENSG00000136169	-0.0543969	1.63176e-17	-2.68985	0.00753482	0.0678465	-2.7051
ENSG00000212802	-0.219448	1.4178e-16	-2.6894	0.00754472	0.0678465	-2.70622
ENSG00000130826	0.059729	1.14618e-16	2.68936	0.00754558	0.0678465	-2.70632
ENSG00000100823	0.0670411	3.35025e-17	2.68935	0.00754589	0.0678465	-2.70636
ENSG00000132341	0.0573944	5.19857e-17	2.68865	0.00756124	0.0679445	-2.7081
ENSG00000196236	-0.0578675	4.21146e-17	-2.68845	0.00756585	0.067946	-2.70862
ENSG00000161999	0.0711884	7.19351e-17	2.68728	0.0075917	0.0680553	-2.71154
ENSG00000123636	0.0868736	-3.56947e-17	2.68722	0.00759304	0.0680553	-2.7117
ENSG00000077063	0.131866	-2.44176e-17	2.68717	0.00759418	0.0680553	-2.71183
ENSG00000176749	0.0653412	2.82592e-18	2.68709	0.00759582	0.0680553	-2.71201
ENSG00000139514	0.108188	1.92252e-16	2.68623	0.00761513	0.0681884	-2.71419
ENSG00000260682	-0.163391	-2.68328e-16	-2.68568	0.00762724	0.0681945	-2.71555
ENSG00000250046	0.127299	-1.86763e-16	2.6856	0.00762908	0.0681945	-2.71576
ENSG00000125731	-0.123651	6.72009e-17	-2.6856	0.00762919	0.0681945	-2.71577
ENSG00000068615	0.160955	3.06721e-16	2.68422	0.00765996	0.0684296	-2.71922
ENSG00000152208	-0.145101	-2.01474e-16	-2.68375	0.00767035	0.0684824	-2.72038
ENSG00000215717	-0.0536741	-6.24179e-17	-2.68343	0.00767756	0.0684853	-2.72119
ENSG00000168101	0.080917	-2.58418e-17	2.68334	0.00767963	0.0684853	-2.72142
ENSG00000167981	0.101076	1.17514e-17	2.68271	0.0076937	0.0685708	-2.72299
ENSG00000129480	-0.0824779	2.9938e-18	-2.68141	0.00772301	0.0687535	-2.72624
ENSG00000155729	-0.100136	-1.96701e-16	-2.6814	0.0077232	0.0687535	-2.72626
ENSG00000204217	-0.106038	4.56848e-17	-2.68119	0.00772796	0.0687559	-2.72679
ENSG00000172795	-0.0687788	-1.28873e-16	-2.6808	0.00773692	0.0687956	-2.72779
ENSG00000167986	0.0373355	3.90488e-17	2.68056	0.00774226	0.0688031	-2.72838
ENSG00000079432	0.0808429	3.22743e-17	2.68019	0.00775051	0.0688364	-2.72929
ENSG00000225190	0.0635298	4.29204e-18	2.67988	0.00775771	0.0688471	-2.73009
ENSG00000088179	0.111457	-5.19074e-17	2.67974	0.00776072	0.0688471	-2.73042
ENSG00000177733	0.0459371	3.56192e-17	2.67951	0.0077661	0.0688549	-2.73101
ENSG00000118689	-0.0802217	1.03367e-16	-2.67814	0.00779711	0.0690898	-2.73443
ENSG00000144649	0.0937947	-7.07543e-17	2.67633	0.00783841	0.0694156	-2.73895
ENSG00000125450	0.05001	2.74254e-17	2.6758	0.00785047	0.0694821	-2.74027
ENSG00000132382	0.090394	2.50959e-16	2.67508	0.00786698	0.0695552	-2.74207
ENSG00000266904	-0.201082	-5.09869e-17	-2.67493	0.00787034	0.0695552	-2.74244
ENSG00000166233	-0.0590366	-8.54491e-17	-2.67484	0.00787237	0.0695552	-2.74266
ENSG00000179059	0.169313	-3.97028e-17	2.67437	0.00788322	0.0695633	-2.74384
ENSG00000140319	0.0598534	5.78278e-17	2.6743	0.00788494	0.0695633	-2.74402
ENSG00000177981	0.0788923	-9.26846e-17	2.67403	0.00789116	0.0695633	-2.7447
ENSG00000170775	-0.194657	1.33929e-16	-2.67382	0.00789581	0.0695633	-2.7452
ENSG00000231955	-0.0969286	-2.09062e-17	-2.67381	0.00789603	0.0695633	-2.74523
ENSG00000177425	-0.105802	-2.64302e-16	-2.67353	0.00790264	0.0695814	-2.74594
ENSG00000140511	0.153379	-2.41879e-16	2.6731	0.00791241	0.0696133	-2.747
ENSG00000178252	0.0609837	7.54045e-17	2.67298	0.00791537	0.0696133	-2.74732
ENSG00000067596	0.0480039	5.29846e-17	2.67249	0.00792661	0.0696722	-2.74854
ENSG00000140396	0.0870456	3.03031e-17	2.67177	0.00794329	0.0697787	-2.75034
ENSG00000196569	-0.192278	-3.94174e-16	-2.67144	0.00795087	0.0697801	-2.75116
ENSG00000077514	0.0619197	1.75185e-16	2.67117	0.00795709	0.0697801	-2.75183
ENSG00000173638	0.0674592	2.34714e-16	2.67117	0.00795713	0.0697801	-2.75183
ENSG00000204186	-0.162017	-6.17746e-16	-2.67083	0.00796501	0.0698091	-2.75268
ENSG00000158792	0.107502	-5.20417e-19	2.66953	0.00799527	0.0700342	-2.75592
ENSG00000229271	0.30444	-5.45778e-16	2.66879	0.00801249	0.0701137	-2.75777
ENSG00000064933	-0.0780144	5.22096e-18	-2.66836	0.00802233	0.0701137	-2.75882
ENSG00000165458	0.074035	-5.04469e-17	2.66828	0.00802437	0.0701137	-2.75904
ENSG00000127774	0.121766	2.45032e-16	2.6682	0.00802614	0.0701137	-2.75922
ENSG00000178343	0.262934	1.72543e-16	2.66815	0.00802727	0.0701137	-2.75934
ENSG00000007545	0.049255	2.53465e-17	2.66704	0.00805331	0.070301	-2.76212
ENSG00000007062	0.0801311	8.42236e-17	2.66604	0.00807664	0.0704334	-2.76459
ENSG00000137962	-0.169727	-1.37715e-17	-2.666	0.00807769	0.0704334	-2.76471
ENSG00000178460	-0.114218	-3.62233e-16	-2.66515	0.00809772	0.0705515	-2.76683
ENSG00000112406	-0.102421	-3.32395e-17	-2.66495	0.00810238	0.0705515	-2.76732
ENSG00000160161	-0.130851	-1.06694e-16	-2.66483	0.00810507	0.0705515	-2.7676
ENSG00000261409	-0.116017	-8.0771e-17	-2.6637	0.00813181	0.0707011	-2.77042
ENSG00000131370	0.119057	2.37447e-17	2.66359	0.00813446	0.0707011	-2.7707
ENSG00000078699	-0.0942336	-5.63869e-17	-2.66352	0.00813612	0.0707011	-2.77088
ENSG00000100626	0.123109	1.59063e-16	2.66246	0.0081612	0.0708787	-2.77351
ENSG00000242086	0.167223	-8.13306e-17	2.66206	0.0081706	0.0709031	-2.7745
ENSG00000118777	-0.196082	-5.65453e-16	-2.66193	0.00817384	0.0709031	-2.77484
ENSG00000011009	0.087856	1.38711e-16	2.66161	0.00818132	0.0709031	-2.77562
ENSG00000137814	0.063538	8.54169e-17	2.66156	0.00818255	0.0709031	-2.77575
ENSG00000000003	0.063669	1.09455e-17	2.66135	0.00818758	0.0709065	-2.77627
ENSG00000107551	-0.104985	-1.90792e-16	-2.65832	0.00825976	0.0714678	-2.78378
ENSG00000135404	0.0659687	-7.56283e-18	2.65817	0.00826345	0.0714678	-2.78417
ENSG00000235173	0.215017	5.36477e-17	2.65804	0.00826641	0.0714678	-2.78447
ENSG00000116005	-0.0592841	-1.06353e-16	-2.65729	0.00828461	0.0715847	-2.78635
ENSG00000144199	-0.0748775	6.88853e-17	-2.65697	0.00829207	0.0715991	-2.78713
ENSG00000163879	0.0930898	4.08499e-18	2.65655	0.00830234	0.0715991	-2.78818
ENSG00000104731	0.113171	1.85257e-16	2.65646	0.00830454	0.0715991	-2.78841
ENSG00000138640	-0.0653728	3.46833e-17	-2.65644	0.00830501	0.0715991	-2.78846
ENSG00000141644	0.0431517	-3.91068e-17	2.65565	0.0083239	0.0717215	-2.7904
ENSG00000013288	-0.127976	-4.33793e-17	-2.65326	0.00838171	0.0721467	-2.79632
ENSG00000173480	0.0685427	1.05986e-17	2.65318	0.00838377	0.0721467	-2.79653
ENSG00000136240	-0.0676365	-6.48283e-18	-2.653	0.00838804	0.0721467	-2.79697
ENSG00000136895	-0.115814	-2.2618e-16	-2.65282	0.00839245	0.0721467	-2.79742
ENSG00000185220	0.0828861	-4.31387e-16	2.65237	0.00840332	0.0721467	-2.79853
ENSG00000132153	0.0527722	5.02902e-17	2.65189	0.00841502	0.0721467	-2.79972
ENSG00000185252	-0.0621123	3.03017e-17	-2.65172	0.00841934	0.0721467	-2.80016
ENSG00000131069	-0.179806	-2.77063e-16	-2.65155	0.00842347	0.0721467	-2.80058
ENSG00000136141	-0.0851185	-2.28557e-17	-2.65154	0.00842373	0.0721467	-2.8006
ENSG00000144061	0.0914158	2.66364e-18	2.65142	0.00842657	0.0721467	-2.80089
ENSG00000112578	0.0594284	7.56619e-17	2.65131	0.00842924	0.0721467	-2.80116
ENSG00000169933	-0.30934	-1.55167e-15	-2.65129	0.00842985	0.0721467	-2.80122
ENSG00000153044	-0.0795443	-4.8147e-17	-2.65039	0.0084517	0.0722932	-2.80344
ENSG00000125834	0.0453889	4.96481e-17	2.64982	0.00846558	0.0723715	-2.80484
ENSG00000189120	0.221849	-2.77645e-16	2.64948	0.00847409	0.0724037	-2.8057
ENSG00000186141	0.0681261	1.19097e-16	2.64766	0.00851885	0.0727117	-2.8102
ENSG00000161958	-0.180374	-3.81899e-16	-2.64762	0.00851964	0.0727117	-2.81028
ENSG00000224729	-0.192394	-3.58707e-16	-2.64613	0.00855642	0.0729628	-2.81397
ENSG00000204525	-0.176327	-1.69219e-17	-2.64604	0.0085586	0.0729628	-2.81418
ENSG00000120860	-0.0864099	-3.11747e-17	-2.64554	0.00857114	0.0729815	-2.81544
ENSG00000263899	-0.0997391	-1.11941e-16	-2.64554	0.00857114	0.0729815	-2.81544
ENSG00000100104	0.0705123	3.36153e-16	2.64538	0.00857511	0.0729815	-2.81583
ENSG00000142252	-0.0754824	-6.9249e-18	-2.64457	0.00859508	0.0731108	-2.81782
ENSG00000204438	0.077468	1.688e-16	2.64436	0.00860034	0.0731149	-2.81834
ENSG00000185275	0.0705317	-1.63733e-16	2.64322	0.00862875	0.0732843	-2.82116
ENSG00000130958	-0.0921536	-7.71001e-17	-2.64317	0.00862985	0.0732843	-2.82127
ENSG00000166508	0.0776721	1.91491e-16	2.64284	0.00863807	0.0732864	-2.82209
ENSG00000055732	0.239545	-4.71341e-17	2.64278	0.00863968	0.0732864	-2.82225
ENSG00000141543	0.0850256	1.65258e-16	2.64182	0.00866359	0.0734474	-2.82461
ENSG00000198000	0.0756186	6.18443e-17	2.64164	0.00866827	0.0734474	-2.82507
ENSG00000075290	-0.354832	-7.24465e-16	-2.64109	0.00868198	0.0735228	-2.82642
ENSG00000163161	0.0453539	5.88939e-17	2.64047	0.00869738	0.0735838	-2.82794
ENSG00000136156	-0.0750591	-3.65383e-17	-2.64042	0.00869881	0.0735838	-2.82808
ENSG00000132613	0.0706503	1.35806e-16	2.63998	0.00870978	0.0736359	-2.82915
ENSG00000181035	-0.111041	-2.29823e-16	-2.63909	0.00873222	0.0737062	-2.83135
ENSG00000159784	0.0731014	-2.66392e-16	2.63897	0.00873523	0.0737062	-2.83165
ENSG00000124743	-0.148821	-2.50231e-16	-2.63879	0.00873966	0.0737062	-2.83208
ENSG00000167106	0.056211	1.76774e-17	2.63839	0.00874977	0.0737062	-2.83307
ENSG00000171552	0.0801163	5.56538e-17	2.63833	0.00875121	0.0737062	-2.83321
ENSG00000166685	0.0437347	5.45543e-17	2.63819	0.00875484	0.0737062	-2.83356
ENSG00000132297	-0.463795	-4.13133e-16	-2.63819	0.00875486	0.0737062	-2.83356
ENSG00000060339	0.0670807	7.82864e-17	2.63812	0.00875665	0.0737062	-2.83374
ENSG00000230590	0.16539	-1.12925e-17	2.63759	0.00876996	0.0737777	-2.83504
ENSG00000031823	0.0557039	1.56576e-16	2.63739	0.00877506	0.07378	-2.83553
ENSG00000173545	0.0778134	-1.45493e-18	2.63613	0.00880689	0.0739874	-2.83863
ENSG00000151092	-0.0506287	-1.01397e-17	-2.63591	0.00881261	0.0739874	-2.83918
ENSG00000062282	0.184883	-5.67199e-16	2.63572	0.00881745	0.0739874	-2.83965
ENSG00000198742	0.0459311	3.03409e-17	2.63565	0.00881908	0.0739874	-2.83981
ENSG00000111371	0.133383	8.36025e-17	2.63479	0.00884105	0.0741172	-2.84194
ENSG00000125863	-0.0488153	-6.01893e-17	-2.63466	0.00884424	0.0741172	-2.84224
ENSG00000111110	-0.0908554	-2.49442e-16	-2.63437	0.00885182	0.07414	-2.84298
ENSG00000140876	-0.110766	-1.18879e-16	-2.6337	0.00886893	0.074224	-2.84463
ENSG00000183655	0.0639789	1.08672e-17	2.63343	0.0088758	0.074224	-2.84529
ENSG00000163864	-0.144426	-4.10928e-16	-2.6334	0.0088764	0.074224	-2.84534
ENSG00000131408	0.0808859	-9.40444e-17	2.63309	0.00888441	0.0742504	-2.84612
ENSG00000080709	0.0982508	4.82365e-17	2.63236	0.00890308	0.0743658	-2.84791
ENSG00000006327	0.123945	1.74379e-16	2.63127	0.00893109	0.0745154	-2.85059
ENSG00000114854	0.191236	3.4803e-16	2.63126	0.00893126	0.0745154	-2.85061
ENSG00000203279	-0.181334	-5.3519e-17	-2.63107	0.00893627	0.0745154	-2.85109
ENSG00000205036	-0.13273	-4.50804e-17	-2.6309	0.00894048	0.0745154	-2.85149
ENSG00000173599	0.0830396	4.65577e-18	2.63004	0.00896269	0.0746598	-2.85361
ENSG00000165943	-0.0476565	-6.59475e-18	-2.62935	0.00898051	0.0747365	-2.85531
ENSG00000095777	-0.0991333	-7.35579e-17	-2.62931	0.00898168	0.0747365	-2.85542
ENSG00000144021	-0.0302053	5.93303e-17	-2.62819	0.00901048	0.0749354	-2.85815
ENSG00000174194	0.243264	4.30972e-16	2.62793	0.00901739	0.0749522	-2.85881
ENSG00000131914	0.0585323	-7.35411e-17	2.62739	0.00903121	0.0750018	-2.86011
ENSG00000116273	0.0463197	-1.09136e-16	2.62716	0.0090374	0.0750018	-2.8607
ENSG00000081051	0.476696	3.76189e-16	2.62712	0.00903837	0.0750018	-2.86079
ENSG00000109066	0.0719247	3.74532e-17	2.62694	0.00904298	0.0750018	-2.86123
ENSG00000067715	-0.121629	-3.36671e-16	-2.6267	0.00904914	0.0750122	-2.86181
ENSG00000135828	-0.187325	-4.23832e-16	-2.62585	0.00907148	0.0751374	-2.86391
ENSG00000133104	-0.105417	-4.25959e-17	-2.62575	0.00907406	0.0751374	-2.86415
ENSG00000215513	-0.26823	-3.3939e-16	-2.62538	0.00908355	0.0751752	-2.86505
ENSG00000113504	0.0822061	2.4689e-17	2.62474	0.00910029	0.0752731	-2.86662
ENSG00000180747	0.139352	1.17491e-16	2.62451	0.00910628	0.0752819	-2.86718
ENSG00000180182	0.110279	-1.76656e-16	2.62425	0.00911313	0.0752978	-2.86782
ENSG00000186687	-0.0628953	-4.65228e-17	-2.62397	0.00912044	0.0753175	-2.86851
ENSG00000111877	0.0667648	1.15499e-16	2.62364	0.00912914	0.0753486	-2.86932
ENSG00000153814	-0.162343	-1.34861e-16	-2.6231	0.00914316	0.0754208	-2.87063
ENSG00000140832	0.0566036	8.05164e-17	2.62282	0.00915051	0.0754208	-2.87132
ENSG00000177963	0.0667391	1.91852e-16	2.62274	0.00915267	0.0754208	-2.87152
ENSG00000140830	0.0730823	1.33003e-16	2.62096	0.00919951	0.0757331	-2.87588
ENSG00000169021	0.108406	1.27597e-16	2.62093	0.00920048	0.0757331	-2.87597
ENSG00000106462	0.103272	2.78473e-16	2.62023	0.00921899	0.075835	-2.87768
ENSG00000161040	0.143102	1.53159e-16	2.62008	0.00922278	0.075835	-2.87803
ENSG00000108270	0.0676649	1.45084e-16	2.61847	0.00926557	0.0760341	-2.88198
ENSG00000103197	0.0575635	8.00631e-17	2.61838	0.00926791	0.0760341	-2.8822
ENSG00000100842	0.112458	-1.14606e-16	2.61802	0.00927734	0.0760341	-2.88307
ENSG00000196843	-0.119333	1.43378e-16	-2.61787	0.00928157	0.0760341	-2.88346
ENSG00000226416	-0.380553	-4.68006e-16	-2.61785	0.00928205	0.0760341	-2.8835
ENSG00000267413	-0.227355	-4.80048e-16	-2.61772	0.00928553	0.0760341	-2.88382
ENSG00000123095	-0.268608	4.28868e-17	-2.61757	0.00928954	0.0760341	-2.88419
ENSG00000165171	-0.336368	-2.97522e-16	-2.61755	0.00928999	0.0760341	-2.88423
ENSG00000174791	-0.106388	3.22446e-16	-2.61748	0.00929174	0.0760341	-2.88439
ENSG00000133624	0.0917241	1.03412e-17	2.61685	0.00930851	0.0760806	-2.88593
ENSG00000225648	0.107419	1.4072e-16	2.61677	0.00931062	0.0760806	-2.88612
ENSG00000141127	-0.0400613	3.34018e-17	-2.61671	0.00931234	0.0760806	-2.88628
ENSG00000100038	0.0595868	1.63428e-16	2.6162	0.00932605	0.0761519	-2.88754
ENSG00000168234	-0.143118	-2.96442e-16	-2.61458	0.00936929	0.0764642	-2.89148
ENSG00000164331	-0.0877871	-1.71212e-16	-2.61407	0.00938299	0.0765352	-2.89273
ENSG00000267565	0.105073	-1.83886e-16	2.61383	0.00938948	0.0765473	-2.89332
ENSG00000259715	-0.226501	-6.68193e-16	-2.61299	0.00941216	0.0766913	-2.89538
ENSG00000188677	-0.102066	2.60544e-17	-2.61156	0.00945072	0.0768381	-2.89887
ENSG00000162604	-0.0737637	-2.25743e-16	-2.6114	0.00945486	0.0768381	-2.89924
ENSG00000080819	-0.0523377	-2.667e-17	-2.61118	0.00946097	0.0768381	-2.89979
ENSG00000160284	-0.119285	-4.44246e-16	-2.61116	0.00946149	0.0768381	-2.89984
ENSG00000083097	0.0868722	-1.48291e-17	2.61112	0.00946262	0.0768381	-2.89994
ENSG00000215041	0.0627945	8.02897e-17	2.61109	0.00946338	0.0768381	-2.90001
ENSG00000167964	-0.113694	-1.23591e-16	-2.61102	0.00946534	0.0768381	-2.90018
ENSG00000103449	0.112693	-2.56627e-16	2.61068	0.00947437	0.0768706	-2.901
ENSG00000135763	0.0804001	6.84488e-17	2.61011	0.00948984	0.0769552	-2.90239
ENSG00000214455	-0.468139	-5.21749e-16	-2.60977	0.00949915	0.0769899	-2.90322
ENSG00000197768	-0.245249	-1.91312e-16	-2.60894	0.0095216	0.0770914	-2.90524
ENSG00000105298	0.0731414	5.86365e-17	2.60894	0.00952175	0.0770914	-2.90525
ENSG00000126003	0.0618195	9.47243e-18	2.6083	0.00953927	0.0771518	-2.90682
ENSG00000072657	-0.248497	-1.7279e-16	-2.60829	0.0095393	0.0771518	-2.90682
ENSG00000179262	-0.0752448	-2.48009e-17	-2.60788	0.00955058	0.0771633	-2.90783
ENSG00000173621	0.100134	1.94138e-16	2.60787	0.00955081	0.0771633	-2.90785
ENSG00000113231	-0.115627	-9.59358e-17	-2.60716	0.0095704	0.0772807	-2.9096
ENSG00000171169	-0.0524976	-5.79398e-17	-2.6061	0.00959931	0.0774732	-2.91217
ENSG00000105829	-0.0531308	-8.203e-17	-2.60534	0.00962014	0.0775984	-2.91402
ENSG00000244627	-0.0864806	-1.72692e-16	-2.60516	0.00962497	0.0775984	-2.91445
ENSG00000115461	-0.398463	6.01714e-16	-2.60463	0.00963964	0.0776758	-2.91574
ENSG00000182372	0.0619527	7.82584e-17	2.60406	0.00965545	0.0776873	-2.91714
ENSG00000182362	-0.0816901	-1.06865e-16	-2.60405	0.00965564	0.0776873	-2.91716
ENSG00000143862	0.0533041	3.83905e-17	2.60378	0.00966299	0.0776873	-2.91781
ENSG00000237594	-0.119896	-5.02342e-17	-2.60373	0.0096644	0.0776873	-2.91793
ENSG00000103326	0.07651	1.4321e-16	2.60366	0.00966646	0.0776873	-2.91811
ENSG00000188234	-0.501801	4.60563e-16	-2.60301	0.00968428	0.0777896	-2.91968
ENSG00000029639	-0.0601129	1.22306e-16	-2.60274	0.00969185	0.0777942	-2.92035
ENSG00000238178	-0.273634	-8.67362e-17	-2.60262	0.00969503	0.0777942	-2.92063
ENSG00000048471	0.0651359	2.51157e-17	2.60214	0.00970843	0.0778609	-2.92181
ENSG00000124098	-0.102066	-2.37176e-16	-2.60178	0.0097183	0.0778992	-2.92267
ENSG00000104738	0.0784119	2.79565e-16	2.60082	0.00974506	0.0780728	-2.92502
ENSG00000120498	-0.257016	-4.18348e-16	-2.60015	0.00976357	0.0781801	-2.92663
ENSG00000140350	0.0579887	4.60121e-17	2.5998	0.00977331	0.0781881	-2.92748
ENSG00000146530	0.212732	-6.05833e-16	2.59975	0.00977479	0.0781881	-2.92761
ENSG00000137968	-0.173412	-5.26047e-16	-2.59932	0.00978676	0.078215	-2.92866
ENSG00000146216	0.171971	-1.03448e-16	2.59923	0.00978937	0.078215	-2.92888
ENSG00000226266	0.118031	-6.29509e-17	2.59908	0.0097935	0.078215	-2.92924
ENSG00000169813	0.0477653	-4.15117e-17	2.59825	0.00981661	0.0782839	-2.93125
ENSG00000138190	0.085182	1.46139e-16	2.59821	0.00981792	0.0782839	-2.93137
ENSG00000170891	-0.134287	-1.5758e-16	-2.59818	0.00981871	0.0782839	-2.93143
ENSG00000158747	-0.203191	1.39158e-16	-2.59783	0.00982834	0.0782839	-2.93227
ENSG00000184678	-0.0933696	-1.00278e-17	-2.59756	0.00983596	0.0782839	-2.93293
ENSG00000156711	-0.0801595	-1.34133e-17	-2.59716	0.00984714	0.0782839	-2.9339
ENSG00000185885	-0.151271	-2.76655e-16	-2.59709	0.0098492	0.0782839	-2.93408
ENSG00000177842	0.0525125	-4.81512e-17	2.59707	0.00984968	0.0782839	-2.93412
ENSG00000186185	0.0516371	8.68705e-17	2.59698	0.00985215	0.0782839	-2.93433
ENSG00000198917	0.063227	3.30689e-17	2.59694	0.00985331	0.0782839	-2.93443
ENSG00000197822	0.0880186	8.03345e-17	2.59618	0.00987481	0.078414	-2.93629
ENSG00000124019	-0.139786	-6.33185e-16	-2.59577	0.00988637	0.078465	-2.93729
ENSG00000167612	-0.312843	2.79011e-17	-2.59501	0.00990778	0.0785942	-2.93913
ENSG00000096070	0.0693874	2.55256e-17	2.59343	0.00995218	0.0789055	-2.94294
ENSG00000188629	0.220862	-4.70446e-16	2.59245	0.00998017	0.0790863	-2.94533
ENSG00000095002	-0.0761252	1.02936e-16	-2.59189	0.0099961	0.0791716	-2.94669
ENSG00000197838	0.156611	-1.93394e-17	2.59156	0.0100054	0.0792045	-2.94749
ENSG00000198961	-0.0842513	-1.58968e-16	-2.59069	0.0100302	0.0793593	-2.94959
ENSG00000116883	-0.121038	-3.43666e-16	-2.59035	0.0100399	0.079395	-2.95041
ENSG00000111319	0.0682739	-8.7307e-17	2.5899	0.0100527	0.0794375	-2.9515
ENSG00000182544	0.0713491	5.09785e-17	2.5898	0.0100556	0.0794375	-2.95175
ENSG00000119328	0.0680078	2.49576e-17	2.58833	0.0100977	0.0797283	-2.9553
ENSG00000258441	0.116873	3.50683e-16	2.58699	0.0101362	0.0799911	-2.95854
ENSG00000158055	0.24631	1.95011e-16	2.58672	0.0101438	0.0800101	-2.95918
ENSG00000254353	0.538783	6.90845e-16	2.58651	0.0101499	0.0800167	-2.95969
ENSG00000100422	0.0553198	2.41356e-16	2.58626	0.0101572	0.080033	-2.96031
ENSG00000081721	0.0772566	2.8483e-17	2.5848	0.0101994	0.0803229	-2.96384
ENSG00000152193	0.124162	-2.88496e-16	2.58462	0.0102045	0.0803229	-2.96426
ENSG00000188848	0.106177	-1.37099e-17	2.5835	0.010237	0.0805043	-2.96697
ENSG00000138600	0.0866322	6.58076e-17	2.58347	0.0102381	0.0805043	-2.96706
ENSG00000142634	0.0742702	-1.80187e-18	2.58276	0.0102586	0.0806129	-2.96877
ENSG00000168214	-0.07816	-2.00078e-16	-2.58255	0.0102647	0.0806129	-2.96927
ENSG00000174500	-0.125277	-1.1203e-17	-2.58245	0.0102677	0.0806129	-2.96952
ENSG00000174446	-0.0703091	-2.64713e-17	-2.58197	0.0102815	0.0806485	-2.97066
ENSG00000266753	-0.127846	-1.5486e-16	-2.58193	0.0102828	0.0806485	-2.97077
ENSG00000225200	-0.239393	2.79414e-16	-2.58156	0.0102935	0.0806917	-2.97166
ENSG00000136932	0.101639	-1.71581e-16	2.58128	0.0103018	0.0807032	-2.97234
ENSG00000176994	0.0967008	8.7251e-17	2.58115	0.0103056	0.0807032	-2.97265
ENSG00000157542	0.182117	-5.6261e-16	2.58049	0.0103249	0.0808128	-2.97424
ENSG00000183844	0.150342	-9.07093e-17	2.58018	0.010334	0.0808428	-2.975
ENSG00000115977	0.107793	-5.44339e-18	2.57977	0.0103458	0.0808836	-2.97597
ENSG00000079739	-0.147606	-1.51962e-16	-2.57964	0.0103498	0.0808836	-2.9763
ENSG00000199169	0.195779	-3.54768e-16	2.57923	0.0103618	0.0809364	-2.97729
ENSG00000108309	0.0992482	-2.96828e-16	2.57768	0.0104072	0.0812087	-2.98101
ENSG00000227615	-0.23354	1.93517e-16	-2.57768	0.0104073	0.0812087	-2.98101
ENSG00000105976	-0.121046	-3.62367e-16	-2.57734	0.0104173	0.0812454	-2.98183
ENSG00000196428	0.0576296	-3.46721e-17	2.5771	0.0104243	0.0812588	-2.98241
ENSG00000215375	0.115938	2.4017e-16	2.57681	0.010433	0.0812748	-2.98311
ENSG00000023318	-0.0504175	-3.37404e-17	-2.57667	0.010437	0.0812748	-2.98344
ENSG00000157869	-0.0575022	-9.25979e-17	-2.57569	0.0104661	0.0814407	-2.98581
ENSG00000135930	0.0432658	5.31427e-17	2.57559	0.010469	0.0814407	-2.98604
ENSG00000113318	-0.0719411	1.07989e-16	-2.57535	0.0104763	0.0814561	-2.98663
ENSG00000233608	-0.225331	-1.79001e-16	-2.57514	0.0104825	0.081463	-2.98714
ENSG00000145882	-0.109543	-3.08591e-16	-2.57243	0.010563	0.0820473	-2.99365
ENSG00000163312	0.051448	-4.7842e-17	2.57217	0.0105708	0.0820662	-2.99428
ENSG00000138768	-0.0779753	-2.2491e-16	-2.57191	0.0105786	0.0820704	-2.9949
ENSG00000235999	-0.121546	3.91824e-17	-2.57168	0.0105856	0.0820704	-2.99546
ENSG00000198380	-0.0698539	-8.03121e-17	-2.57152	0.0105903	0.0820704	-2.99584
ENSG00000205544	-0.123331	-7.89271e-17	-2.57127	0.0105978	0.0820704	-2.99645
ENSG00000146267	0.0727013	1.59186e-16	2.57126	0.0105982	0.0820704	-2.99648
ENSG00000125618	-0.657569	3.58495e-16	-2.57081	0.0106115	0.0821316	-2.99754
ENSG00000261799	-0.0761257	-5.4336e-18	-2.57053	0.01062	0.0821397	-2.99822
ENSG00000158062	0.0834294	6.12777e-17	2.57042	0.0106233	0.0821397	-2.99849
ENSG00000145416	-0.120596	3.71119e-17	-2.56972	0.0106444	0.0822306	-3.00018
ENSG00000196683	-0.0970275	8.91648e-17	-2.56967	0.0106458	0.0822306	-3.00029
ENSG00000143919	-0.0520233	1.14576e-17	-2.56935	0.0106553	0.0822472	-3.00105
ENSG00000167085	0.0668804	9.3703e-17	2.56924	0.0106587	0.0822472	-3.00132
ENSG00000115129	0.110002	4.97138e-17	2.56893	0.0106679	0.082262	-3.00206
ENSG00000179115	0.0666366	2.58144e-16	2.56857	0.0106788	0.082262	-3.00292
ENSG00000163634	-0.0624474	-1.96863e-17	-2.56846	0.0106822	0.082262	-3.0032
ENSG00000169282	0.121253	-1.77658e-16	2.56834	0.0106858	0.082262	-3.00348
ENSG00000108055	0.0669029	-3.52541e-18	2.56817	0.0106909	0.082262	-3.00388
ENSG00000110321	0.0528854	6.44646e-17	2.56811	0.0106929	0.082262	-3.00404
ENSG00000117335	-0.0827433	-1.38193e-16	-2.56791	0.010699	0.0822675	-3.00453
ENSG00000131795	0.0584467	6.4638e-17	2.56748	0.0107118	0.0823251	-3.00555
ENSG00000160213	-0.0810111	1.57328e-16	-2.56715	0.0107218	0.0823256	-3.00634
ENSG00000005893	-0.0713187	-1.46948e-16	-2.5671	0.0107234	0.0823256	-3.00647
ENSG00000107443	0.0752301	-4.55225e-17	2.56694	0.0107281	0.0823256	-3.00684
ENSG00000138036	-0.0850993	-2.14904e-16	-2.5662	0.0107506	0.0824569	-3.00862
ENSG00000008128	0.116141	9.97186e-17	2.5657	0.0107659	0.082512	-3.00983
ENSG00000249532	0.212783	-8.53842e-16	2.56561	0.0107685	0.082512	-3.01004
ENSG00000198885	0.0790772	-5.14877e-17	2.56509	0.0107844	0.0825394	-3.01129
ENSG00000154217	-0.0547689	1.30717e-16	-2.56505	0.0107854	0.0825394	-3.01137
ENSG00000156304	0.0455541	2.03186e-17	2.56468	0.0107968	0.0825394	-3.01226
[truncated: 13,295 more rows]

## Sheet: IR vs IS_DE_ApP.csv
	logFC	AveExpr	t	P.Value	adj.P.Val	B
ENSG00000162869	-0.194784	-0.00399873	-4.7716	6.20665e-06	0.0949246	3.09188
ENSG00000229153	-0.291958	-0.00401148	-4.21321	5.50078e-05	0.239417	1.36169
ENSG00000121940	-0.127601	0.000577071	-4.18695	6.07074e-05	0.239417	1.28364
ENSG00000128045	-0.221102	0.000234567	-4.17868	6.26172e-05	0.239417	1.25913
ENSG00000136147	-0.139568	0.000438423	-4.11008	8.08415e-05	0.247278	1.05701
ENSG00000269728	-0.22706	0.00485769	-4.01668	0.000113983	0.290542	0.78541
ENSG00000142178	0.144518	0.00311991	3.96236	0.000138876	0.303425	0.62938
ENSG00000121570	-0.130841	-0.00349096	-3.92425	0.000159358	0.304653	0.520781
ENSG00000018408	-0.209559	-0.00451192	-3.89025	0.00018004	0.305948	0.424499
ENSG00000186665	-0.1153	0.00123352	-3.79975	0.000248298	0.315442	0.171096
ENSG00000228609	-0.241381	-0.0107386	-3.79316	0.000254132	0.315442	0.152801
ENSG00000100100	-0.225767	-0.00141421	-3.784	0.00026246	0.315442	0.127406
ENSG00000172731	-0.142731	0.00239024	-3.73796	0.000308372	0.315442	0.000494551
ENSG00000149269	-0.126942	-0.00303047	-3.73159	0.000315302	0.315442	-0.016993
ENSG00000250320	-0.251665	0.00114325	-3.72876	0.000318419	0.315442	-0.0247344
ENSG00000156959	0.164226	-0.00105214	3.70868	0.00034144	0.315442	-0.0796475
ENSG00000198960	0.143378	-0.00105427	3.67996	0.00037713	0.315442	-0.15782
ENSG00000139767	0.370197	-0.000251654	3.678	0.000379698	0.315442	-0.163155
ENSG00000131697	0.154415	-0.00555328	3.66015	0.000403782	0.315442	-0.21149
ENSG00000106789	-0.263139	-0.0022442	-3.64285	0.000428508	0.315442	-0.258187
ENSG00000134470	-0.300282	-0.000153345	-3.63972	0.000433129	0.315442	-0.266613
ENSG00000250397	0.306364	-0.0140477	3.61594	0.000469843	0.317741	-0.330507
ENSG00000265660	0.186464	0.000694491	3.61099	0.000477837	0.317741	-0.343753
ENSG00000133107	0.458608	0.0138801	3.57247	0.00054467	0.330512	-0.446483
ENSG00000244405	-0.260967	0.0011875	-3.56946	0.000550248	0.330512	-0.454475
ENSG00000163421	-0.268002	0.0019712	-3.55585	0.000576151	0.330512	-0.490551
ENSG00000225946	-0.244546	0.00464223	-3.5521	0.000583486	0.330512	-0.500469
ENSG00000183765	-0.11636	4.40319e-06	-3.53648	0.000615015	0.333557	-0.541725
ENSG00000100504	-0.232493	-0.00829169	-3.52815	0.000632481	0.333557	-0.563672
ENSG00000182919	-0.13932	0.00167858	-3.49455	0.000707765	0.349039	-0.651768
ENSG00000163873	0.372098	-0.00379685	3.48232	0.000737233	0.349039	-0.683705
ENSG00000187094	0.436187	0.0116675	3.47688	0.000750699	0.349039	-0.697873
ENSG00000224945	-0.304906	0.000335899	-3.4721	0.000762704	0.349039	-0.710291
ENSG00000081377	-0.134022	-0.0046172	-3.46616	0.000777912	0.349039	-0.725741
ENSG00000173898	0.2036	-0.000458046	3.45152	0.000816593	0.349039	-0.763707
ENSG00000267194	-0.191489	-0.00240848	-3.44967	0.00082159	0.349039	-0.768479
ENSG00000144227	0.427353	-0.00438741	3.4221	0.000899865	0.366921	-0.839636
ENSG00000258985	-0.21631	0.00372897	-3.41814	0.000911665	0.366921	-0.849819
ENSG00000114021	-0.137447	0.0060493	-3.39843	0.000972584	0.367574	-0.90036
ENSG00000197261	0.412227	0.0102271	3.39296	0.000990133	0.367574	-0.914328
ENSG00000215784	-0.224419	0.00446548	-3.3897	0.00100078	0.367574	-0.92268
ENSG00000073417	-0.12717	0.00165672	-3.38398	0.00101964	0.367574	-0.937262
ENSG00000139679	-0.511487	0.00267484	-3.37986	0.00103346	0.367574	-0.947771
ENSG00000184012	0.259886	0.00613258	3.36804	0.00107404	0.373325	-0.977838
ENSG00000248508	-0.221777	0.00288602	-3.33043	0.00121343	0.40109	-1.07303
ENSG00000178075	-0.267398	-0.00180828	-3.32746	0.00122511	0.40109	-1.08051
ENSG00000259953	-0.291458	-0.00279838	-3.32557	0.00123259	0.40109	-1.08525
ENSG00000138796	-0.0714031	-0.000282355	-3.30136	0.00133257	0.412193	-1.14603
ENSG00000179059	0.146388	0.00380244	3.29152	0.0013753	0.412193	-1.17062
ENSG00000235560	-0.176578	-0.0021912	-3.28398	0.00140894	0.412193	-1.18944
ENSG00000224420	0.317294	-0.0139629	3.28116	0.00142169	0.412193	-1.19645
ENSG00000100722	0.0997813	-0.0015254	3.27966	0.00142855	0.412193	-1.2002
ENSG00000163032	-0.260067	-0.00257944	-3.26935	0.00147637	0.412193	-1.22583
ENSG00000145779	-0.139694	0.00297434	-3.26719	0.0014866	0.412193	-1.2312
ENSG00000102572	-0.0636026	0.00139223	-3.26425	0.00150058	0.412193	-1.23848
ENSG00000152518	0.183184	-0.00300223	3.25958	0.00152309	0.412193	-1.25007
ENSG00000136238	-0.0701911	-7.17418e-05	-3.24837	0.0015784	0.412193	-1.27782
ENSG00000145439	-0.114146	0.000780212	-3.22729	0.00168748	0.412193	-1.32978
ENSG00000128536	-0.141501	-0.00281111	-3.21353	0.00176248	0.412193	-1.36357
ENSG00000072210	-0.187493	-0.00281413	-3.21072	0.00177815	0.412193	-1.37045
ENSG00000104142	0.14887	0.000411869	3.21058	0.00177892	0.412193	-1.37079
ENSG00000186834	0.110663	-0.000840392	3.19565	0.00186453	0.412193	-1.40729
ENSG00000119471	-0.172566	-0.00190897	-3.1935	0.00187718	0.412193	-1.41254
ENSG00000268913	-0.184734	-0.00443617	-3.18861	0.00190619	0.412193	-1.42445
ENSG00000228246	-0.140463	-0.000961124	-3.18643	0.00191929	0.412193	-1.42977
ENSG00000162878	0.379203	0.0132188	3.17978	0.00195967	0.412193	-1.44593
ENSG00000166847	0.0858155	-6.08588e-05	3.1612	0.0020769	0.412193	-1.491
ENSG00000163219	-0.356486	0.00756683	-3.15468	0.0021195	0.412193	-1.50675
ENSG00000143457	-0.0974507	-0.00171809	-3.15451	0.00212065	0.412193	-1.50717
ENSG00000175482	-0.185686	0.00126626	-3.15304	0.00213034	0.412193	-1.51071
ENSG00000258686	0.169496	0.000502939	3.15162	0.00213978	0.412193	-1.51413
ENSG00000119720	0.0940821	0.000311913	3.1459	0.00217824	0.412193	-1.52794
ENSG00000154328	-0.0928439	0.000991085	-3.14375	0.00219282	0.412193	-1.53312
ENSG00000197358	-0.509785	-0.00256163	-3.13798	0.00223246	0.412193	-1.547
ENSG00000101955	-0.219507	0.000246452	-3.1351	0.00225251	0.412193	-1.55393
ENSG00000136720	0.115922	-0.00217009	3.13303	0.00226699	0.412193	-1.5589
ENSG00000106012	0.165357	0.00162766	3.13218	0.00227298	0.412193	-1.56094
ENSG00000171055	-0.093221	0.000154619	-3.12918	0.0022942	0.412193	-1.56814
ENSG00000050344	-0.169763	-0.00158616	-3.12675	0.00231159	0.412193	-1.57399
ENSG00000122490	0.156002	-0.00489252	3.12394	0.00233176	0.412193	-1.58072
ENSG00000167840	0.155827	-0.00289467	3.12244	0.00234263	0.412193	-1.58432
ENSG00000166971	0.0821899	-0.00089765	3.11737	0.00237964	0.412193	-1.59646
ENSG00000105464	-0.333497	0.00839567	-3.11189	0.00242021	0.412193	-1.60955
ENSG00000185986	0.197031	-0.000486766	3.10896	0.00244223	0.412193	-1.61656
ENSG00000164050	0.106581	-0.00352123	3.10701	0.00245695	0.412193	-1.62121
ENSG00000056972	-0.162941	-0.0049909	-3.10623	0.00246287	0.412193	-1.62308
ENSG00000106123	0.176324	-0.00273766	3.09947	0.00251467	0.412193	-1.63919
ENSG00000100462	0.100057	-0.000709814	3.09629	0.00253935	0.412193	-1.64675
ENSG00000238206	-0.211893	0.00267371	-3.09046	0.00258528	0.412193	-1.66062
ENSG00000128394	-0.182975	0.00244506	-3.08875	0.00259889	0.412193	-1.66468
ENSG00000265992	-0.177679	-0.00455432	-3.08717	0.00261157	0.412193	-1.66844
ENSG00000174227	0.0949732	-0.00269152	3.08458	0.00263238	0.412193	-1.67458
ENSG00000243836	-0.265507	-0.00355438	-3.08207	0.00265271	0.412193	-1.68053
ENSG00000175928	0.161658	-0.00239524	3.07672	0.0026966	0.412193	-1.69322
ENSG00000171962	0.168126	0.00204008	3.07338	0.00272427	0.412193	-1.70112
ENSG00000148672	-0.0591931	-0.000926106	-3.07205	0.00273536	0.412193	-1.70426
ENSG00000226180	0.277198	0.00407789	3.071	0.00274421	0.412193	-1.70675
ENSG00000167904	-0.173433	0.00139401	-3.06968	0.00275529	0.412193	-1.70987
ENSG00000188070	0.154854	-0.00965182	3.06661	0.00278123	0.412193	-1.71711
ENSG00000242474	0.151895	0.00441945	3.0659	0.00278731	0.412193	-1.7188
ENSG00000131264	0.38596	-0.000804332	3.06566	0.00278934	0.412193	-1.71936
ENSG00000148690	-0.14051	-0.00255222	-3.06283	0.00281359	0.412193	-1.72605
ENSG00000100813	0.112374	0.00093114	3.06227	0.00281837	0.412193	-1.72737
ENSG00000107077	-0.143515	-0.00512205	-3.05955	0.00284184	0.412193	-1.73377
ENSG00000163530	-0.244623	0.00305745	-3.05799	0.00285544	0.412193	-1.73746
ENSG00000016864	-0.0740848	0.000925749	-3.05783	0.00285684	0.412193	-1.73784
ENSG00000160785	0.112356	0.00186297	3.04444	0.00297567	0.414198	-1.76932
ENSG00000162066	0.134842	0.00258551	3.04403	0.00297938	0.414198	-1.77029
ENSG00000214022	0.0971302	-0.00292838	3.04286	0.00299003	0.414198	-1.77304
ENSG00000152952	-0.244629	-0.00397262	-3.0412	0.00300512	0.414198	-1.77693
ENSG00000103196	-0.176989	-0.00576538	-3.03593	0.00305362	0.414198	-1.78929
ENSG00000186174	0.155094	-0.00197698	3.03357	0.00307554	0.414198	-1.79481
ENSG00000134287	0.112263	0.0030445	3.03302	0.00308069	0.414198	-1.79611
ENSG00000164176	-0.210903	0.00198019	-3.0293	0.00311563	0.414198	-1.80481
ENSG00000198001	-0.126016	0.00309745	-3.02691	0.00313828	0.414198	-1.8104
ENSG00000128594	0.292647	0.00464334	3.02656	0.00314156	0.414198	-1.81121
ENSG00000108296	0.0853995	-0.0038542	3.02065	0.00319828	0.418073	-1.82502
ENSG00000197774	0.20531	-0.00739078	3.01117	0.00329113	0.419186	-1.84709
ENSG00000006007	-0.0936953	0.000419638	-3.00987	0.00330406	0.419186	-1.85012
ENSG00000187260	-0.269749	-0.00848729	-3.00918	0.003311	0.419186	-1.85173
ENSG00000085377	-0.0759452	-0.000552752	-3.00863	0.00331643	0.419186	-1.853
ENSG00000196550	-0.167778	0.0044306	-2.99863	0.00341786	0.4259	-1.87623
ENSG00000131650	0.271465	0.00724961	2.99621	0.00344286	0.4259	-1.88185
ENSG00000259865	-0.178666	-0.00075913	-2.99409	0.00346491	0.4259	-1.88677
ENSG00000204580	0.135946	-0.00185078	2.98908	0.00351738	0.4259	-1.89835
ENSG00000113758	0.128094	-0.000267524	2.98598	0.00355029	0.4259	-1.90552
ENSG00000101811	0.0957151	0.00230161	2.98445	0.00356662	0.4259	-1.90906
ENSG00000076650	0.111249	-0.00265183	2.9809	0.00360477	0.4259	-1.91726
ENSG00000154065	-0.175831	0.00154534	-2.97962	0.0036186	0.4259	-1.92021
ENSG00000258366	0.1456	0.00165201	2.97948	0.00362018	0.4259	-1.92054
ENSG00000099814	0.125136	8.12331e-05	2.96624	0.00376636	0.435901	-1.95103
ENSG00000136682	0.13735	-0.000831437	2.96235	0.00381042	0.435901	-1.95998
ENSG00000128694	-0.150954	0.000182749	-2.96045	0.00383202	0.435901	-1.96433
ENSG00000197930	-0.163037	-0.00213794	-2.95904	0.00384823	0.435901	-1.96758
ENSG00000242539	-0.171838	0.00202216	-2.95209	0.00392865	0.435901	-1.98349
ENSG00000157890	0.238462	0.000336101	2.95081	0.00394368	0.435901	-1.98643
ENSG00000240445	0.152243	0.00233822	2.94563	0.00400486	0.435901	-1.99827
ENSG00000043143	0.180103	-0.000947868	2.94451	0.00401823	0.435901	-2.00084
ENSG00000121316	-0.187525	-0.00140817	-2.94373	0.00402759	0.435901	-2.00263
ENSG00000153885	0.109195	-0.00391069	2.94201	0.00404824	0.435901	-2.00656
ENSG00000169241	-0.0949434	-0.00117099	-2.94121	0.00405782	0.435901	-2.00838
ENSG00000122254	0.303646	-0.00434232	2.94075	0.00406333	0.435901	-2.00942
ENSG00000117151	-0.225693	0.00106608	-2.93911	0.00408321	0.435901	-2.01317
ENSG00000107758	-0.0765046	-0.00145069	-2.9358	0.00412354	0.435901	-2.02073
ENSG00000063180	0.257422	-0.00347786	2.93358	0.00415069	0.435901	-2.02578
ENSG00000126767	0.0700166	0.000474834	2.93273	0.00416121	0.435901	-2.02772
ENSG00000126775	0.0859222	-0.000847749	2.91858	0.00433903	0.444745	-2.05988
ENSG00000170745	-0.112123	-0.00176429	-2.90963	0.00445519	0.444745	-2.08017
ENSG00000183864	0.0844032	-0.00232799	2.90866	0.00446794	0.444745	-2.08237
ENSG00000154822	0.354097	0.00100941	2.90289	0.00454454	0.444745	-2.09542
ENSG00000230707	0.172246	0.00525821	2.9016	0.00456179	0.444745	-2.09833
ENSG00000173801	0.110188	-0.00129858	2.9003	0.0045792	0.444745	-2.10125
ENSG00000118785	-0.512721	0.00291322	-2.89965	0.00458794	0.444745	-2.10272
ENSG00000001626	0.386834	0.00851532	2.89924	0.00459346	0.444745	-2.10364
ENSG00000177303	0.106133	-0.000548944	2.89878	0.0045997	0.444745	-2.10468
ENSG00000169217	0.104327	0.0017276	2.89777	0.00461343	0.444745	-2.10697
ENSG00000183473	0.517683	-0.00101071	2.89756	0.00461631	0.444745	-2.10745
ENSG00000169045	0.0946845	-0.00121643	2.89031	0.00471565	0.444745	-2.12379
ENSG00000167306	0.125815	0.00185458	2.88943	0.00472776	0.444745	-2.12576
ENSG00000162600	-0.0962641	0.00204857	-2.8888	0.00473655	0.444745	-2.12718
ENSG00000083812	0.12935	-0.00335303	2.88874	0.00473732	0.444745	-2.12731
ENSG00000172379	0.235191	-0.00119038	2.8852	0.00478678	0.444745	-2.13528
ENSG00000150672	-0.202523	-0.00561256	-2.88231	0.00482748	0.444745	-2.14177
ENSG00000197971	-0.16382	0.000501949	-2.88188	0.00483349	0.444745	-2.14273
ENSG00000241732	-0.343424	0.00172251	-2.88086	0.00484804	0.444745	-2.14503
ENSG00000254837	-0.150703	0.00119868	-2.87881	0.00487717	0.444745	-2.14963
ENSG00000103249	0.100406	9.81208e-05	2.87785	0.00489086	0.444745	-2.15177
ENSG00000163322	-0.152432	-0.00311262	-2.87778	0.00489189	0.444745	-2.15194
ENSG00000160058	0.0719339	-0.000909889	2.87459	0.00493774	0.444745	-2.15909
ENSG00000137573	-0.355958	-0.0184998	-2.87137	0.00498432	0.444745	-2.16629
ENSG00000254726	0.129222	-0.00319223	2.86981	0.00500715	0.444745	-2.16979
ENSG00000078902	0.0995266	-0.000379912	2.86761	0.00503946	0.444745	-2.17472
ENSG00000151748	-0.0930759	0.00110207	-2.86509	0.00507661	0.444745	-2.18035
ENSG00000149428	0.0813372	0.000728251	2.86064	0.00514287	0.444745	-2.19029
ENSG00000142621	0.263822	0.00326113	2.85509	0.00522653	0.444745	-2.20265
ENSG00000267161	0.229572	-0.00607276	2.85491	0.00522926	0.444745	-2.20305
ENSG00000101463	0.229733	0.00795569	2.85408	0.005242	0.444745	-2.20491
ENSG00000231312	-0.186908	0.00513274	-2.85352	0.00525051	0.444745	-2.20616
ENSG00000162543	0.1819	-0.0101343	2.85323	0.00525501	0.444745	-2.20681
ENSG00000254339	-0.352343	-0.0110736	-2.85187	0.00527573	0.444745	-2.20983
ENSG00000139718	0.131851	0.000522276	2.8509	0.00529066	0.444745	-2.21199
ENSG00000224424	-0.222856	0.00783968	-2.84806	0.00533442	0.444745	-2.2183
ENSG00000186577	-0.171842	0.0038672	-2.84804	0.00533485	0.444745	-2.21836
ENSG00000119537	-0.0697831	0.00148108	-2.84569	0.00537131	0.444745	-2.22358
ENSG00000246263	-0.249614	-0.00180907	-2.84082	0.00544777	0.444745	-2.2344
ENSG00000171729	0.164435	-0.00380594	2.84064	0.0054506	0.444745	-2.2348
ENSG00000154429	-0.278828	-0.013598	-2.83996	0.00546126	0.444745	-2.23629
ENSG00000148908	-0.196767	0.00607576	-2.8396	0.00546698	0.444745	-2.23709
ENSG00000138131	-0.451427	0.00249693	-2.83695	0.0055091	0.4458	-2.24297
ENSG00000196597	0.113668	0.00160005	2.83283	0.0055753	0.448783	-2.25211
ENSG00000050438	0.191288	0.00115083	2.82709	0.00566848	0.453894	-2.26479
ENSG00000175449	-0.201898	0.00595459	-2.82396	0.00571997	0.455632	-2.27171
ENSG00000170439	0.206901	0.00443742	2.82191	0.00575401	0.455845	-2.27625
ENSG00000135414	0.144501	-0.006056	2.81793	0.00582047	0.455845	-2.28503
ENSG00000134297	-0.093198	-0.000916252	-2.81724	0.00583193	0.455845	-2.28653
ENSG00000261613	0.735154	0.00547566	2.81358	0.00589377	0.455845	-2.2946
ENSG00000235499	0.19881	-0.00815922	2.81356	0.00589411	0.455845	-2.29464
ENSG00000138594	-0.109172	-0.000506491	-2.80908	0.0059707	0.455845	-2.30451
ENSG00000203772	0.191054	-0.00417048	2.80642	0.00601646	0.455845	-2.31035
ENSG00000157077	0.0739569	-0.000854943	2.80618	0.00602056	0.455845	-2.31087
ENSG00000090581	0.0998461	-0.000889045	2.80511	0.00603917	0.455845	-2.31322
ENSG00000171456	0.125796	-0.00527857	2.8016	0.00610029	0.455845	-2.32092
ENSG00000067177	-0.106379	-0.000916501	-2.79769	0.00616921	0.455845	-2.3295
ENSG00000090924	0.110825	-0.00194207	2.79713	0.00617911	0.455845	-2.33073
ENSG00000203817	-0.355656	0.00629357	-2.79339	0.00624564	0.455845	-2.33891
ENSG00000164751	-0.090222	0.000121374	-2.79298	0.00625297	0.455845	-2.3398
ENSG00000099381	0.0900826	-0.000584039	2.79245	0.00626256	0.455845	-2.34097
ENSG00000112562	0.383417	0.00845485	2.79209	0.00626906	0.455845	-2.34177
ENSG00000250328	-0.29392	-0.00117006	-2.78738	0.0063541	0.455845	-2.35205
ENSG00000239713	-0.253853	0.00311376	-2.7872	0.00635748	0.455845	-2.35246
ENSG00000237923	0.217406	-0.00176904	2.78693	0.00636226	0.455845	-2.35303
ENSG00000006062	0.192767	0.00444783	2.7865	0.00637014	0.455845	-2.35398
ENSG00000197146	-0.342875	-0.00581242	-2.78322	0.00643009	0.455845	-2.36113
ENSG00000003056	0.0719117	-0.000295007	2.77258	0.00662843	0.455845	-2.38431
ENSG00000134463	-0.172922	-0.00178524	-2.77	0.00667741	0.455845	-2.38993
ENSG00000249945	-0.539258	-0.0060069	-2.76749	0.00672518	0.455845	-2.39537
ENSG00000049245	-0.072293	0.00408095	-2.76668	0.00674072	0.455845	-2.39713
ENSG00000188112	0.124369	0.000151284	2.76667	0.00674101	0.455845	-2.39716
ENSG00000145041	0.0882759	-0.00413673	2.76238	0.00682383	0.455845	-2.40647
ENSG00000166261	0.0957593	-0.00256708	2.76092	0.00685208	0.455845	-2.40962
ENSG00000196440	0.135235	6.13912e-05	2.75976	0.00687478	0.455845	-2.41214
ENSG00000173402	0.079064	0.00306077	2.75942	0.00688137	0.455845	-2.41287
ENSG00000146834	0.117582	-0.00330203	2.75899	0.00688979	0.455845	-2.4138
ENSG00000106537	-0.124716	0.000252596	-2.75826	0.0069041	0.455845	-2.41539
ENSG00000168792	-0.197636	-0.00353296	-2.75801	0.00690903	0.455845	-2.41593
ENSG00000117597	0.105752	-0.000775628	2.75649	0.00693893	0.455845	-2.41922
ENSG00000116667	0.203831	-0.00252409	2.75507	0.00696691	0.455845	-2.42229
ENSG00000070047	0.0952022	-0.00122783	2.75124	0.0070431	0.455845	-2.43058
ENSG00000161996	0.112196	-0.00103256	2.74866	0.00709464	0.455845	-2.43614
ENSG00000256288	-0.826089	0.0241389	-2.74832	0.00710147	0.455845	-2.43687
ENSG00000100296	0.124199	0.000778555	2.74755	0.00711702	0.455845	-2.43854
ENSG00000149115	0.126137	0.00152871	2.74563	0.00715579	0.455845	-2.44267
ENSG00000109111	0.0970152	-0.00149219	2.74529	0.00716271	0.455845	-2.44341
ENSG00000173876	-0.415758	-0.0216962	-2.74464	0.00717604	0.455845	-2.44483
ENSG00000132434	0.193018	0.000381932	2.74427	0.00718346	0.455845	-2.44561
ENSG00000163795	0.106978	-0.00194249	2.73902	0.00729087	0.455845	-2.45692
ENSG00000124788	-0.223559	-0.00252645	-2.73866	0.00729839	0.455845	-2.4577
ENSG00000188786	0.109644	-0.00174415	2.73701	0.0073324	0.455845	-2.46124
ENSG00000138061	-0.234962	-0.00504143	-2.73654	0.00734225	0.455845	-2.46227
ENSG00000145536	-0.314526	0.00217358	-2.73624	0.00734846	0.455845	-2.46291
ENSG00000128191	0.113561	0.00203316	2.73553	0.00736328	0.455845	-2.46445
ENSG00000176155	0.153137	-0.00451546	2.7334	0.00740767	0.455845	-2.46902
ENSG00000135446	0.114288	0.00198492	2.73267	0.00742292	0.455845	-2.47059
ENSG00000135643	-0.0970457	0.00147284	-2.73208	0.00743522	0.455845	-2.47185
ENSG00000169894	-0.173755	-0.00174943	-2.73105	0.0074569	0.455845	-2.47406
ENSG00000164291	-0.127758	-0.00702104	-2.73011	0.00747662	0.455845	-2.47607
ENSG00000149480	0.0839271	-0.00247118	2.73002	0.0074787	0.455845	-2.47629
ENSG00000160049	-0.0985612	0.00027299	-2.72964	0.00748666	0.455845	-2.4771
ENSG00000254429	-0.386774	0.00838375	-2.72908	0.00749834	0.455845	-2.47828
ENSG00000092098	0.0859886	0.00140234	2.72697	0.00754319	0.455845	-2.48282
ENSG00000006118	0.118304	-0.00547162	2.72407	0.00760511	0.455845	-2.48904
ENSG00000198150	-0.179157	-0.00157325	-2.72272	0.00763412	0.455845	-2.49194
ENSG00000070540	-0.148587	-0.00402669	-2.72163	0.00765741	0.455845	-2.49426
ENSG00000040633	0.111612	-0.00139899	2.72037	0.00768458	0.455845	-2.49695
ENSG00000154783	-0.159142	-0.000200331	-2.71914	0.00771139	0.455845	-2.4996
ENSG00000134323	0.118451	-0.00516803	2.71839	0.00772756	0.455845	-2.50119
ENSG00000198231	0.105345	0.00241868	2.71763	0.00774408	0.455845	-2.50282
ENSG00000107742	-0.238157	-0.0018906	-2.71575	0.00778509	0.455845	-2.50684
ENSG00000130147	0.11344	-0.000915088	2.71502	0.00780116	0.455845	-2.50841
ENSG00000153443	0.135384	-0.00303246	2.71236	0.00785969	0.455845	-2.51409
ENSG00000175048	-0.184893	0.00193117	-2.711	0.00788962	0.455845	-2.51698
ENSG00000212993	-0.244246	0.0122257	-2.70953	0.00792232	0.455845	-2.52013
ENSG00000168395	0.0739102	-0.000696651	2.70927	0.00792802	0.455845	-2.52067
ENSG00000110958	-0.0599304	-0.00100744	-2.70857	0.0079436	0.455845	-2.52217
ENSG00000188338	0.265891	0.00141291	2.70698	0.0079791	0.455845	-2.52556
ENSG00000111249	0.117418	-0.0010697	2.70636	0.00799312	0.455845	-2.52689
ENSG00000116752	0.112574	0.00192525	2.70622	0.00799609	0.455845	-2.52717
ENSG00000103037	0.111294	-0.000544616	2.70491	0.00802552	0.455845	-2.52997
ENSG00000143375	0.0945298	-0.000150676	2.70463	0.008032	0.455845	-2.53058
ENSG00000157895	0.115765	-0.00250693	2.70394	0.00804748	0.455845	-2.53204
ENSG00000261308	0.33925	0.00260963	2.69823	0.00817706	0.45995	-2.54418
ENSG00000143674	-0.112281	-0.0033626	-2.6968	0.00820997	0.45995	-2.54723
ENSG00000157087	0.266273	-0.0108919	2.69679	0.00821016	0.45995	-2.54725
ENSG00000013503	0.13552	0.00612216	2.69025	0.00836153	0.462039	-2.56113
ENSG00000002834	0.0719036	-0.000631597	2.6901	0.00836498	0.462039	-2.56144
ENSG00000015475	0.133909	-0.00329116	2.68968	0.00837486	0.462039	-2.56234
ENSG00000122741	-0.111222	0.00224903	-2.68929	0.00838394	0.462039	-2.56316
ENSG00000137500	-0.0834254	0.00212697	-2.68833	0.00840638	0.462039	-2.56519
ENSG00000151276	0.118434	0.000739775	2.68612	0.00845853	0.462039	-2.56989
ENSG00000130749	0.143481	-4.60516e-05	2.6861	0.00845893	0.462039	-2.56992
ENSG00000142192	-0.0981951	-0.00222092	-2.68161	0.0085655	0.462622	-2.57943
ENSG00000106080	-0.150211	-0.00381358	-2.68131	0.00857248	0.462622	-2.58005
ENSG00000077235	0.0673289	0.00011997	2.67909	0.00862586	0.462622	-2.58476
ENSG00000103274	0.0916354	0.00129393	2.67453	0.00873587	0.462622	-2.59438
ENSG00000225205	-0.254185	-0.00450832	-2.67408	0.00874686	0.462622	-2.59533
ENSG00000143248	0.297003	-0.00601936	2.67325	0.0087669	0.462622	-2.59707
ENSG00000180921	0.10641	-0.00260604	2.67249	0.00878557	0.462622	-2.59868
ENSG00000119969	-0.093536	-0.000633437	-2.66971	0.00885359	0.462622	-2.60453
ENSG00000106536	-0.250396	0.00293287	-2.66924	0.00886517	0.462622	-2.60553
ENSG00000186470	-0.289563	-0.0143033	-2.66884	0.00887511	0.462622	-2.60638
ENSG00000139200	0.176774	-0.00291442	2.66812	0.00889284	0.462622	-2.60789
ENSG00000136110	0.17863	0.0003894	2.66732	0.00891259	0.462622	-2.60957
ENSG00000137486	-0.356564	0.00843331	-2.66672	0.00892737	0.462622	-2.61083
ENSG00000204065	0.312747	0.00700469	2.66596	0.00894637	0.462622	-2.61244
ENSG00000164061	0.13441	0.00434742	2.66533	0.00896204	0.462622	-2.61377
ENSG00000129474	0.199887	-0.00347227	2.66246	0.00903356	0.462622	-2.6198
ENSG00000159733	-0.204635	-0.00393543	-2.66237	0.00903582	0.462622	-2.61999
ENSG00000136938	-0.104308	-0.00149868	-2.66225	0.00903885	0.462622	-2.62024
ENSG00000105639	-0.195469	0.00108105	-2.66198	0.00904551	0.462622	-2.6208
ENSG00000105171	0.0745328	0.00315886	2.66082	0.00907458	0.462622	-2.62323
ENSG00000247095	-0.398237	-0.00384093	-2.65914	0.00911708	0.463244	-2.62678
ENSG00000198060	-0.0661783	-0.00337145	-2.65786	0.00914934	0.463344	-2.62945
ENSG00000261087	-0.276967	-0.00226575	-2.65375	0.009254	0.464443	-2.63808
ENSG00000105127	0.0868108	-3.54274e-05	2.65327	0.00926632	0.464443	-2.63908
ENSG00000077264	0.223212	-0.0054732	2.65278	0.00927891	0.464443	-2.64011
ENSG00000100033	0.340275	-0.00709605	2.6501	0.0093479	0.464443	-2.64573
ENSG00000204228	-0.191491	-0.00181743	-2.64878	0.00938198	0.464443	-2.64849
ENSG00000162344	-0.225586	-0.00409258	-2.64755	0.009414	0.464443	-2.65107
ENSG00000141314	0.353358	-0.00380013	2.64645	0.00944259	0.464443	-2.65336
ENSG00000063176	0.169889	-0.00337591	2.64388	0.00950983	0.464443	-2.65874
ENSG00000142494	-0.401147	0.00549487	-2.64383	0.00951099	0.464443	-2.65883
ENSG00000167716	0.11367	-0.00174483	2.64232	0.00955065	0.464443	-2.66198
ENSG00000131051	0.0795535	-0.00617563	2.6409	0.00958823	0.464443	-2.66496
ENSG00000260231	-0.161146	-0.00115106	-2.6403	0.00960403	0.464443	-2.6662
ENSG00000158321	0.164247	0.00140025	2.63975	0.00961869	0.464443	-2.66736
ENSG00000014919	-0.0629594	4.15495e-05	-2.63942	0.00962735	0.464443	-2.66804
ENSG00000154102	-0.204635	0.0153299	-2.63842	0.0096541	0.464443	-2.67014
ENSG00000161904	0.111844	0.0025014	2.63737	0.00968196	0.464443	-2.67232
ENSG00000179403	0.152227	0.00181323	2.63672	0.00969927	0.464443	-2.67368
ENSG00000020129	0.118166	-0.00589289	2.63603	0.00971765	0.464443	-2.67511
ENSG00000129194	0.201365	0.00717863	2.63157	0.0098376	0.468333	-2.6844
ENSG00000117533	-0.150447	-0.00240641	-2.63074	0.00986029	0.468333	-2.68614
ENSG00000121542	-0.0887852	0.0031417	-2.62699	0.00996237	0.469729	-2.69394
ENSG00000161682	0.159017	-0.000581953	2.62639	0.00997875	0.469729	-2.69518
ENSG00000236824	-0.1895	0.0010365	-2.62628	0.00998181	0.469729	-2.69541
ENSG00000101079	-0.0907662	-0.000790257	-2.62061	0.0101382	0.470884	-2.70717
ENSG00000165801	0.101659	-0.000763032	2.61898	0.0101837	0.470884	-2.71056
ENSG00000251027	-0.255898	-0.00484834	-2.61706	0.0102374	0.470884	-2.71453
ENSG00000260552	-0.159171	-0.00355805	-2.617	0.0102391	0.470884	-2.71466
ENSG00000259479	0.293533	0.00051542	2.61695	0.0102405	0.470884	-2.71476
ENSG00000108312	0.117166	-0.000480802	2.61532	0.0102863	0.470884	-2.71814
ENSG00000168778	0.139562	0.00113525	2.61411	0.0103202	0.470884	-2.72063
ENSG00000026036	0.173638	-0.00887709	2.61102	0.010408	0.470884	-2.72703
ENSG00000108839	0.132614	0.000351064	2.61088	0.010412	0.470884	-2.72732
ENSG00000092203	0.0566773	-0.00060769	2.6108	0.0104142	0.470884	-2.72749
ENSG00000101098	0.150472	-0.00181913	2.6104	0.0104255	0.470884	-2.7283
ENSG00000143748	0.113079	0.00140924	2.61031	0.0104283	0.470884	-2.72851
ENSG00000163435	0.247905	0.0119653	2.60863	0.0104762	0.470884	-2.73197
ENSG00000232637	0.364122	-0.00023699	2.60807	0.0104922	0.470884	-2.73312
ENSG00000038274	-0.0708838	-0.00124612	-2.60803	0.0104935	0.470884	-2.73322
ENSG00000128849	0.130159	-0.000653617	2.60599	0.010552	0.470884	-2.73742
ENSG00000112658	0.0857015	-0.00102209	2.6043	0.0106007	0.470884	-2.7409
ENSG00000187994	-0.11963	0.00279149	-2.60283	0.0106435	0.470884	-2.74394
ENSG00000241163	-0.210494	-0.00655241	-2.6017	0.0106762	0.470884	-2.74627
ENSG00000198839	-0.0983718	-0.00317935	-2.6011	0.0106939	0.470884	-2.74751
ENSG00000109625	0.261205	-0.010792	2.601	0.0106968	0.470884	-2.74772
ENSG00000145979	-0.103676	0.00053643	-2.601	0.0106968	0.470884	-2.74772
ENSG00000100614	-0.104559	0.001098	-2.60018	0.0107206	0.470884	-2.7494
ENSG00000268220	-0.118618	0.00220272	-2.5991	0.0107523	0.470884	-2.75163
ENSG00000185344	0.0831725	-9.13107e-05	2.59611	0.0108403	0.470884	-2.75778
ENSG00000223891	-0.156647	0.00758165	-2.59487	0.010877	0.470884	-2.76034
ENSG00000189343	-0.397172	0.00664923	-2.59478	0.0108795	0.470884	-2.76051
ENSG00000166886	0.258415	-0.00385645	2.59399	0.0109028	0.470884	-2.76213
ENSG00000162664	0.118588	-0.00341396	2.59358	0.0109151	0.470884	-2.76298
ENSG00000102910	-0.0773751	-0.000736251	-2.59308	0.01093	0.470884	-2.76401
ENSG00000186907	0.203554	-0.00411953	2.59036	0.0110112	0.471471	-2.7696
ENSG00000181038	-0.0905042	0.00162631	-2.58906	0.0110501	0.471471	-2.77226
ENSG00000143951	0.180406	0.00143887	2.58884	0.0110569	0.471471	-2.77272
ENSG00000101180	0.232335	0.00171685	2.58846	0.0110681	0.471471	-2.77349
ENSG00000136811	-0.095375	-0.00231641	-2.58748	0.0110978	0.471471	-2.77551
ENSG00000258636	-0.436354	-0.00251632	-2.58578	0.0111493	0.472345	-2.779
ENSG00000101134	0.179255	-0.000236789	2.5812	0.0112884	0.476386	-2.78837
ENSG00000249115	0.09469	0.000766294	2.5797	0.0113345	0.476386	-2.79144
ENSG00000173065	-0.0935145	-0.00087665	-2.57872	0.0113648	0.476386	-2.79346
ENSG00000028137	-0.153358	-0.00078877	-2.57858	0.0113692	0.476386	-2.79375
ENSG00000231711	-0.257776	0.00155007	-2.57724	0.0114106	0.476812	-2.79649
ENSG00000177082	0.119848	-5.79549e-05	2.57139	0.0115928	0.478449	-2.80844
ENSG00000198003	-0.187183	0.00195434	-2.57109	0.0116021	0.478449	-2.80904
ENSG00000143013	-0.0802142	0.00143057	-2.57073	0.0116133	0.478449	-2.80977
ENSG00000188917	-0.0689869	-0.00276003	-2.57005	0.0116347	0.478449	-2.81116
ENSG00000073060	-0.101098	-0.00348924	-2.569	0.0116677	0.478449	-2.81329
ENSG00000170190	-0.11349	0.00281826	-2.56679	0.0117376	0.478449	-2.8178
ENSG00000119729	-0.101301	-0.00309864	-2.56654	0.0117456	0.478449	-2.81831
ENSG00000136160	-0.371285	-0.017134	-2.56626	0.0117545	0.478449	-2.81888
ENSG00000092201	0.0938229	-0.000545091	2.56424	0.011819	0.478449	-2.82301
ENSG00000023892	-0.130696	8.75339e-06	-2.56357	0.0118404	0.478449	-2.82437
ENSG00000162642	0.0868745	0.00238945	2.56193	0.0118927	0.478449	-2.82769
ENSG00000114648	0.11259	0.000732775	2.56123	0.0119154	0.478449	-2.82913
ENSG00000169744	-0.161354	-0.00473177	-2.561	0.0119228	0.478449	-2.8296
ENSG00000113593	0.0846311	-0.00229621	2.55797	0.0120205	0.478449	-2.83575
ENSG00000171757	-0.145065	0.0011026	-2.55754	0.0120345	0.478449	-2.83663
ENSG00000146830	0.0954107	0.000838449	2.55708	0.0120496	0.478449	-2.83757
ENSG00000130559	0.0674526	-0.000369302	2.55643	0.0120705	0.478449	-2.83887
ENSG00000153214	-0.116641	-0.000252496	-2.55581	0.0120909	0.478449	-2.84014
ENSG00000171885	-0.238129	-0.0010377	-2.55468	0.0121274	0.478449	-2.84242
ENSG00000185670	-0.110609	-0.00389358	-2.55437	0.0121376	0.478449	-2.84305
ENSG00000232677	0.101489	0.000515376	2.55233	0.0122045	0.478449	-2.84719
ENSG00000264107	-0.144078	0.00279526	-2.5519	0.0122186	0.478449	-2.84806
ENSG00000132749	-0.102749	0.00145072	-2.55111	0.0122446	0.478449	-2.84966
ENSG00000170633	0.0655803	-0.000178916	2.55033	0.0122703	0.478449	-2.85124
ENSG00000227345	-0.0527046	0.00162382	-2.54992	0.0122839	0.478449	-2.85207
ENSG00000165091	0.307788	-0.000126441	2.54959	0.0122949	0.478449	-2.85275
ENSG00000246465	-0.141963	-0.000565742	-2.54885	0.0123195	0.478449	-2.85426
ENSG00000169032	-0.0684248	0.0011481	-2.54834	0.0123364	0.478449	-2.85528
ENSG00000167397	-0.117181	0.00240916	-2.54735	0.0123692	0.478449	-2.85728
ENSG00000183741	0.127439	-0.00327118	2.54584	0.0124194	0.478449	-2.86033
ENSG00000142347	-0.197007	-0.00164259	-2.54256	0.0125293	0.478449	-2.86697
ENSG00000149050	0.151539	-0.00239482	2.54102	0.0125814	0.478449	-2.87009
ENSG00000090674	0.113533	0.0020237	2.541	0.0125819	0.478449	-2.87012
ENSG00000104823	-0.111877	0.00220512	-2.54059	0.0125959	0.478449	-2.87096
ENSG00000183337	0.127244	0.000310607	2.54045	0.0126004	0.478449	-2.87123
ENSG00000156983	0.0956234	-0.000105354	2.53941	0.0126359	0.478449	-2.87334
ENSG00000156515	-0.102662	0.000211195	-2.53878	0.0126572	0.478449	-2.87461
ENSG00000204634	-0.0987832	-0.00166819	-2.53698	0.0127183	0.478449	-2.87823
ENSG00000168591	0.059599	-0.000290533	2.53658	0.012732	0.478449	-2.87904
ENSG00000238045	0.178256	-0.00406027	2.53509	0.012783	0.478449	-2.88205
ENSG00000228989	-0.130457	0.00390209	-2.53446	0.0128047	0.478449	-2.88333
ENSG00000087085	-0.266519	0.00828035	-2.53234	0.0128775	0.478449	-2.88759
ENSG00000067445	0.0721278	-0.00102547	2.53229	0.0128792	0.478449	-2.88769
ENSG00000166343	-0.141049	0.00252187	-2.53222	0.0128815	0.478449	-2.88783
ENSG00000188868	-0.149778	-0.00297099	-2.53054	0.0129397	0.478449	-2.89121
ENSG00000141655	0.274116	0.0020666	2.53025	0.0129499	0.478449	-2.89181
ENSG00000151773	-0.162426	-0.000325609	-2.52948	0.0129765	0.478449	-2.89335
ENSG00000110497	0.0707498	0.000146107	2.5294	0.0129793	0.478449	-2.89351
ENSG00000151229	-0.205465	-0.0051707	-2.52923	0.0129849	0.478449	-2.89384
ENSG00000164663	0.122942	0.00372103	2.5284	0.0130139	0.478449	-2.89552
ENSG00000173890	-0.154986	-0.00403916	-2.52487	0.0131372	0.480406	-2.90261
ENSG00000133401	-0.170766	-0.00384252	-2.52382	0.0131743	0.480406	-2.90473
ENSG00000226266	0.145354	-0.00147742	2.52272	0.0132128	0.480406	-2.90692
ENSG00000013297	-0.29648	-0.0197191	-2.52218	0.0132319	0.480406	-2.90801
ENSG00000074660	-0.234442	-0.00102846	-2.52166	0.0132506	0.480406	-2.90907
ENSG00000108947	0.14002	-0.00641745	2.52095	0.0132754	0.480406	-2.91047
ENSG00000100461	0.0636445	-0.00345758	2.5186	0.0133589	0.480406	-2.91519
ENSG00000177084	0.0762782	-0.000714046	2.51786	0.0133856	0.480406	-2.91668
ENSG00000136379	-0.076721	0.000559001	-2.51737	0.0134028	0.480406	-2.91765
ENSG00000153140	-0.0947515	-0.00038506	-2.51693	0.0134186	0.480406	-2.91854
ENSG00000263826	0.252019	-0.00584569	2.51628	0.0134421	0.480406	-2.91985
ENSG00000100994	0.0848201	-0.00217154	2.51622	0.0134441	0.480406	-2.91996
ENSG00000005339	0.0891811	-0.00166145	2.51527	0.0134782	0.480503	-2.92187
ENSG00000170315	0.101303	-0.000643436	2.51263	0.0135732	0.481512	-2.92714
ENSG00000261586	0.286281	0.000342504	2.51116	0.0136266	0.481512	-2.93009
ENSG00000165591	-0.183861	0.00415554	-2.51094	0.0136346	0.481512	-2.93053
ENSG00000033011	0.12569	-0.00028718	2.51077	0.0136406	0.481512	-2.93086
ENSG00000129682	-0.189262	-0.000696532	-2.50974	0.0136782	0.481512	-2.93293
ENSG00000187325	0.127587	0.00357289	2.50926	0.0136954	0.481512	-2.93388
ENSG00000256417	-0.358146	0.00961457	-2.50637	0.0138013	0.482991	-2.93966
ENSG00000188215	0.080452	-0.00204695	2.50529	0.0138411	0.482991	-2.94182
ENSG00000130382	0.0991617	-0.00208228	2.50391	0.0138919	0.482991	-2.94457
ENSG00000166734	-0.0876817	0.00125558	-2.50265	0.0139383	0.482991	-2.94707
ENSG00000162227	0.108479	0.000391843	2.50214	0.0139573	0.482991	-2.9481
ENSG00000145794	0.187301	-0.00421474	2.50211	0.0139584	0.482991	-2.94816
ENSG00000018610	0.099882	0.00221715	2.5021	0.0139585	0.482991	-2.94816
ENSG00000221914	-0.0502306	-0.000270093	-2.50068	0.0140113	0.483723	-2.951
ENSG00000168036	0.0688933	-0.00243242	2.49978	0.0140449	0.483729	-2.95279
ENSG00000154237	-0.172236	-0.0031107	-2.49898	0.0140748	0.483729	-2.95439
ENSG00000142408	0.318615	-0.00721695	2.49701	0.0141484	0.483812	-2.9583
ENSG00000104691	0.127625	-0.000722311	2.49691	0.0141522	0.483812	-2.95851
ENSG00000073670	0.196143	-0.00042341	2.49575	0.0141959	0.483812	-2.96082
ENSG00000249863	-0.13107	0.00311895	-2.49517	0.0142176	0.483812	-2.96197
ENSG00000104980	0.113522	-0.00135989	2.4945	0.0142429	0.483812	-2.9633
ENSG00000101152	0.0740914	-0.000717274	2.49386	0.014267	0.483812	-2.96457
ENSG00000182473	0.0680007	-0.00293226	2.49241	0.014322	0.484604	-2.96746
ENSG00000244041	-0.175761	-0.00257845	-2.49038	0.014399	0.486135	-2.97148
ENSG00000163689	-0.119962	0.00155969	-2.48866	0.0144647	0.48639	-2.97489
ENSG00000163362	0.0879824	-0.00134571	2.48852	0.0144702	0.48639	-2.97518
ENSG00000143514	0.0830229	-0.00379978	2.48438	0.0146296	0.486436	-2.98339
ENSG00000113141	0.0689749	0.000315156	2.48409	0.0146406	0.486436	-2.98396
ENSG00000184507	0.17868	0.000456545	2.48393	0.0146469	0.486436	-2.98428
ENSG00000171097	-0.110362	0.00127401	-2.48324	0.0146736	0.486436	-2.98564
ENSG00000170425	-0.151381	-0.00462272	-2.48187	0.014727	0.486436	-2.98836
ENSG00000116183	-0.329441	0.00799206	-2.48128	0.0147499	0.486436	-2.98953
ENSG00000143771	0.106874	0.00169879	2.47995	0.0148014	0.486436	-2.99214
ENSG00000127831	0.258573	-0.00361132	2.47851	0.0148579	0.486436	-2.99499
ENSG00000170222	-0.0991843	0.000574469	-2.47814	0.0148723	0.486436	-2.99572
ENSG00000160828	0.173803	-0.0109681	2.47742	0.0149006	0.486436	-2.99715
ENSG00000145703	-0.166163	0.000229652	-2.4774	0.0149014	0.486436	-2.99719
ENSG00000148343	0.0971565	-0.00351191	2.47691	0.0149208	0.486436	-2.99816
ENSG00000160741	0.0798858	-0.00390135	2.47668	0.0149297	0.486436	-2.99861
ENSG00000093000	0.0678935	-0.00155958	2.47655	0.0149349	0.486436	-2.99887
ENSG00000178150	0.100648	0.000710309	2.4759	0.0149605	0.486436	-3.00016
ENSG00000083067	0.180408	0.000436794	2.47397	0.0150368	0.486436	-3.00396
ENSG00000158825	-0.288098	-0.000616689	-2.47352	0.0150548	0.486436	-3.00486
ENSG00000144028	0.0663286	0.00110066	2.47071	0.0151665	0.486436	-3.0104
ENSG00000135424	0.116353	-0.000934768	2.47024	0.0151852	0.486436	-3.01132
ENSG00000161526	0.0801438	-0.000124282	2.47009	0.0151912	0.486436	-3.01162
ENSG00000141084	0.0630514	-0.00159663	2.46988	0.0151997	0.486436	-3.01203
ENSG00000205903	0.154938	-0.00603201	2.46665	0.0153294	0.486436	-3.0184
ENSG00000104332	0.283246	-0.0168992	2.46391	0.0154401	0.486436	-3.02379
ENSG00000187605	0.162732	-0.00201872	2.46326	0.0154665	0.486436	-3.02506
ENSG00000204789	-0.20589	-0.00150193	-2.46317	0.0154703	0.486436	-3.02525
ENSG00000115641	0.124045	0.00169825	2.46284	0.0154837	0.486436	-3.0259
ENSG00000104983	-0.122221	0.00546496	-2.46239	0.0155017	0.486436	-3.02677
ENSG00000187456	-0.208786	-0.000455585	-2.46065	0.015573	0.486436	-3.0302
ENSG00000140263	0.0968407	-0.00423601	2.46011	0.015595	0.486436	-3.03126
ENSG00000166813	0.089115	-0.000639253	2.4598	0.0156074	0.486436	-3.03186
ENSG00000154803	0.107027	6.93203e-05	2.45932	0.0156271	0.486436	-3.0328
ENSG00000178951	0.0845795	-0.00108321	2.45897	0.0156415	0.486436	-3.03349
ENSG00000088727	0.118957	0.00348409	2.45787	0.0156868	0.486436	-3.03565
ENSG00000092094	0.106102	-0.000518607	2.45669	0.0157354	0.486436	-3.03796
ENSG00000136527	0.0719282	-0.000399062	2.45625	0.0157536	0.486436	-3.03883
ENSG00000160193	0.125198	-0.00148474	2.45559	0.0157811	0.486436	-3.04013
ENSG00000138074	0.104922	-0.0018182	2.45554	0.0157832	0.486436	-3.04023
ENSG00000114450	-0.146148	0.000677973	-2.45541	0.0157885	0.486436	-3.04049
ENSG00000215790	-0.190715	0.00643247	-2.45456	0.0158237	0.486436	-3.04215
ENSG00000144730	-0.219167	-0.00175599	-2.45401	0.0158462	0.486436	-3.04322
ENSG00000100985	-0.306048	0.00863272	-2.45265	0.0159028	0.486436	-3.04589
ENSG00000107020	-0.0918642	0.0041024	-2.45242	0.0159127	0.486436	-3.04635
ENSG00000166140	-0.0905877	-0.0034468	-2.45159	0.0159472	0.486436	-3.04797
ENSG00000106344	0.0753637	0.000614087	2.45022	0.0160044	0.486436	-3.05065
ENSG00000134569	-0.140898	-0.00370739	-2.44957	0.0160318	0.486436	-3.05193
ENSG00000008735	0.27743	-0.00303592	2.44955	0.0160324	0.486436	-3.05195
ENSG00000188732	-0.179221	-0.0104487	-2.44932	0.0160423	0.486436	-3.05241
ENSG00000158050	0.205013	-0.00143395	2.44897	0.0160569	0.486436	-3.0531
ENSG00000225119	-0.210776	-0.00517846	-2.44893	0.0160584	0.486436	-3.05317
ENSG00000120709	0.0753089	-0.0025109	2.44885	0.0160619	0.486436	-3.05333
ENSG00000206432	0.136116	-0.00379821	2.44567	0.016196	0.489162	-3.05955
ENSG00000068078	0.338385	0.00051442	2.4452	0.0162158	0.489162	-3.06046
ENSG00000112167	-0.0657812	0.00167299	-2.44366	0.0162814	0.489437	-3.06347
ENSG00000152492	-0.096006	0.00268738	-2.44278	0.0163186	0.489437	-3.06518
ENSG00000248275	-0.157171	-0.00155151	-2.44273	0.016321	0.489437	-3.06529
ENSG00000148288	-0.191645	-0.0132644	-2.44004	0.0164359	0.489451	-3.07054
ENSG00000225973	-0.116991	0.00389098	-2.43969	0.0164511	0.489451	-3.07123
ENSG00000185928	0.0675398	-0.00332826	2.43912	0.0164754	0.489451	-3.07233
ENSG00000239467	-0.14569	0.00481341	-2.43892	0.0164839	0.489451	-3.07272
ENSG00000146966	-0.130011	0.00769168	-2.43743	0.0165481	0.489451	-3.07562
ENSG00000128610	0.54416	0.00816329	2.43706	0.0165642	0.489451	-3.07635
ENSG00000161551	0.122552	-0.0028515	2.43688	0.0165721	0.489451	-3.0767
ENSG00000168118	-0.0931574	-0.00298079	-2.43675	0.0165775	0.489451	-3.07694
ENSG00000143633	0.0862277	-0.000401813	2.43585	0.0166166	0.489508	-3.0787
ENSG00000110104	0.120533	0.000311272	2.43523	0.0166434	0.489508	-3.07991
ENSG00000269858	0.102575	-0.000572277	2.43425	0.0166861	0.489821	-3.08182
ENSG00000165684	0.11799	-0.00190045	2.4333	0.0167272	0.490088	-3.08366
ENSG00000179542	0.927941	0.0261171	2.43186	0.0167903	0.490888	-3.08647
ENSG00000165476	-0.127965	-0.00415478	-2.43121	0.0168187	0.490888	-3.08774
ENSG00000100105	0.0810314	-0.00355196	2.42856	0.0169348	0.492518	-3.09287
ENSG00000083814	0.0868217	0.00228774	2.428	0.0169597	0.492518	-3.09397
ENSG00000172070	0.144364	0.000968167	2.42659	0.0170218	0.492518	-3.0967
ENSG00000169862	0.155621	-0.005783	2.42647	0.017027	0.492518	-3.09693
ENSG00000163840	-0.196325	0.0122435	-2.42628	0.0170356	0.492518	-3.0973
ENSG00000129351	0.0521389	-0.000837426	2.4253	0.0170789	0.492838	-3.0992
ENSG00000120948	0.0821587	-0.000591754	2.42414	0.0171307	0.493403	-3.10146
ENSG00000108352	0.128885	-0.00445211	2.42072	0.0172832	0.495255	-3.10808
ENSG00000107404	0.0864405	-0.000871595	2.42068	0.0172851	0.495255	-3.10816
ENSG00000105486	0.0893229	0.000315307	2.42047	0.0172947	0.495255	-3.10857
ENSG00000260025	-0.16343	0.00648964	-2.4198	0.0173245	0.495255	-3.10986
ENSG00000258242	-0.231158	0.0026619	-2.41767	0.0174208	0.497077	-3.11399
ENSG00000138400	0.190325	0.00658046	2.41543	0.0175222	0.497259	-3.11832
ENSG00000172057	0.0885863	0.000588943	2.41538	0.0175245	0.497259	-3.11842
ENSG00000124466	-0.158089	0.000546838	-2.41535	0.0175259	0.497259	-3.11848
ENSG00000095383	-0.21392	-0.00250406	-2.41404	0.0175851	0.497259	-3.121
ENSG00000176248	0.0952232	-0.00272061	2.41355	0.0176076	0.497259	-3.12195
ENSG00000040487	0.0971801	0.000441175	2.41254	0.0176538	0.497259	-3.1239
ENSG00000163319	0.0975067	0.00352609	2.41252	0.0176547	0.497259	-3.12394
ENSG00000178202	-0.10699	-0.00066887	-2.41039	0.0177522	0.499086	-3.12805
ENSG00000155666	0.0969547	0.0036173	2.4088	0.0178255	0.500226	-3.13112
ENSG00000105323	0.0541617	0.00129957	2.40619	0.017946	0.502262	-3.13615
ENSG00000105855	0.218731	0.0108906	2.40581	0.0179637	0.502262	-3.13688
ENSG00000163931	-0.0774787	-0.00314452	-2.40339	0.0180766	0.503797	-3.14155
ENSG00000137266	-0.149496	-0.00324432	-2.40173	0.0181539	0.503797	-3.14473
ENSG00000114279	-0.178525	-0.0034503	-2.40124	0.0181773	0.503797	-3.14569
ENSG00000107816	0.0907785	-0.00216101	2.40118	0.01818	0.503797	-3.1458
ENSG00000182318	0.0776745	-0.00135099	2.40107	0.0181852	0.503797	-3.14601
ENSG00000026950	-0.167657	0.00386332	-2.39972	0.0182485	0.503797	-3.1486
ENSG00000170949	-0.157247	-0.00470087	-2.39961	0.0182539	0.503797	-3.14882
ENSG00000144642	-0.378474	0.000889745	-2.39888	0.018288	0.503797	-3.15021
ENSG00000116580	0.0616131	-0.000642708	2.39831	0.0183151	0.503797	-3.15131
ENSG00000163947	-0.117058	0.00297691	-2.39724	0.0183657	0.504283	-3.15337
ENSG00000204256	0.0535395	-0.00206692	2.3943	0.0185053	0.504982	-3.15901
ENSG00000144566	-0.0760109	0.00247189	-2.39405	0.0185172	0.504982	-3.15949
ENSG00000167566	0.0883306	-0.00215631	2.39343	0.0185466	0.504982	-3.16067
ENSG00000255135	-0.0903327	0.00208979	-2.39323	0.0185562	0.504982	-3.16106
ENSG00000144724	-0.132278	-0.000907722	-2.39323	0.0185563	0.504982	-3.16106
ENSG00000204118	-0.32206	0.00988369	-2.39118	0.0186543	0.506747	-3.16498
ENSG00000224470	0.084215	0.00153484	2.38894	0.0187623	0.507678	-3.16928
ENSG00000103042	0.0883107	0.00175968	2.38818	0.0187991	0.507678	-3.17074
ENSG00000198648	-0.0683989	-0.000287961	-2.38809	0.0188034	0.507678	-3.17091
ENSG00000163904	0.115069	-0.0014749	2.38772	0.0188213	0.507678	-3.17162
ENSG00000165588	0.240341	-0.0062325	2.38632	0.0188891	0.507781	-3.1743
ENSG00000133454	0.265508	0.00849566	2.38476	0.0189649	0.507781	-3.17728
ENSG00000010278	-0.118245	-0.00195185	-2.38454	0.0189757	0.507781	-3.1777
ENSG00000135269	-0.178473	0.00224226	-2.38405	0.0189996	0.507781	-3.17864
ENSG00000153446	0.273473	0.00832536	2.38324	0.019039	0.507781	-3.18018
ENSG00000152076	0.212799	0.000236572	2.38206	0.0190969	0.507781	-3.18244
ENSG00000204315	0.0991851	0.00218445	2.3813	0.0191343	0.507781	-3.18389
ENSG00000117360	0.0659934	-0.00163754	2.38123	0.0191374	0.507781	-3.18401
ENSG00000237517	0.191125	-0.00137233	2.38036	0.0191801	0.507781	-3.18567
ENSG00000006016	-0.269286	-0.0068058	-2.37937	0.0192292	0.507781	-3.18757
ENSG00000177058	0.13573	1.44277e-05	2.37896	0.0192492	0.507781	-3.18835
ENSG00000160179	0.345649	0.00347312	2.37788	0.0193028	0.507781	-3.19041
ENSG00000183161	-0.0826236	0.00130621	-2.37676	0.019358	0.507781	-3.19254
ENSG00000187118	-0.0901943	0.00581142	-2.37564	0.019414	0.507781	-3.19469
ENSG00000111642	0.0608609	-0.0028773	2.37516	0.0194376	0.507781	-3.19559
ENSG00000172020	-0.191236	0.0019675	-2.37459	0.0194662	0.507781	-3.19669
ENSG00000135749	-0.106849	-0.000537488	-2.3739	0.0195004	0.507781	-3.19799
ENSG00000130762	0.117638	0.00433245	2.37336	0.0195276	0.507781	-3.19902
ENSG00000040531	0.101887	-6.62652e-05	2.37288	0.0195513	0.507781	-3.19993
ENSG00000152527	-0.163086	-0.00442926	-2.37269	0.0195608	0.507781	-3.20029
ENSG00000186625	-0.0564947	0.00319797	-2.37203	0.0195942	0.507781	-3.20156
ENSG00000137094	0.0920962	0.00398988	2.37142	0.0196248	0.507781	-3.20272
ENSG00000163900	0.0752604	0.000433607	2.37112	0.0196398	0.507781	-3.20328
ENSG00000139880	0.102543	-0.00412548	2.3703	0.0196808	0.507781	-3.20484
ENSG00000236859	-0.0806711	6.79227e-05	-2.3685	0.019772	0.507781	-3.20827
ENSG00000088247	0.062566	-2.48403e-05	2.36686	0.0198546	0.507781	-3.21137
ENSG00000158747	-0.286072	0.00797664	-2.36635	0.0198807	0.507781	-3.21235
ENSG00000156384	-0.114198	0.00609448	-2.36547	0.0199255	0.507781	-3.21402
ENSG00000237765	-0.0942765	0.00250594	-2.36387	0.0200071	0.507781	-3.21706
ENSG00000100554	0.086958	0.00010373	2.36328	0.0200373	0.507781	-3.21818
ENSG00000041802	0.089148	0.00292097	2.36282	0.020061	0.507781	-3.21905
ENSG00000221978	0.0675471	-0.00168574	2.36147	0.0201302	0.507781	-3.22161
ENSG00000182952	-0.0699804	0.00169599	-2.36061	0.0201744	0.507781	-3.22324
ENSG00000132359	-0.114608	-0.00147837	-2.36047	0.0201815	0.507781	-3.2235
ENSG00000176390	-0.061085	-0.00123777	-2.36001	0.0202051	0.507781	-3.22437
ENSG00000189184	0.205048	-0.00233716	2.35989	0.0202112	0.507781	-3.22459
ENSG00000076053	-0.0766313	-0.000678242	-2.35984	0.0202136	0.507781	-3.22468
ENSG00000182902	0.226332	0.00282818	2.35963	0.0202248	0.507781	-3.2251
ENSG00000164099	-0.145266	-0.00646666	-2.35902	0.0202564	0.507781	-3.22625
ENSG00000156453	0.110521	-0.00203574	2.35731	0.0203448	0.507781	-3.22949
ENSG00000164237	-0.111816	-0.000861652	-2.3564	0.0203918	0.507781	-3.2312
ENSG00000124766	-0.0958196	-0.00303391	-2.35608	0.0204087	0.507781	-3.23182
ENSG00000164442	0.200968	0.0014986	2.35564	0.0204313	0.507781	-3.23264
ENSG00000071054	0.0967265	-0.00133974	2.35456	0.0204875	0.507781	-3.23468
ENSG00000152137	0.161207	0.00235272	2.3541	0.0205119	0.507781	-3.23556
ENSG00000176903	0.0509249	-0.000144761	2.35378	0.0205285	0.507781	-3.23616
ENSG00000067113	0.181811	-0.000686304	2.35357	0.0205391	0.507781	-3.23655
ENSG00000197566	-0.150206	0.00182113	-2.35217	0.0206129	0.507781	-3.23921
ENSG00000113645	0.0752332	-0.000653682	2.35153	0.0206462	0.507781	-3.24041
ENSG00000137522	0.0562616	-0.00025647	2.35132	0.0206575	0.507781	-3.24081
ENSG00000070614	0.0966823	-0.000140701	2.35124	0.0206616	0.507781	-3.24096
ENSG00000182247	-0.0662764	0.00128537	-2.3505	0.0207004	0.507781	-3.24235
ENSG00000074219	0.0826977	-0.000262268	2.34985	0.0207344	0.507781	-3.24357
ENSG00000089195	0.115867	0.00225591	2.34767	0.0208496	0.507781	-3.24768
ENSG00000026508	-0.259746	0.00668712	-2.3476	0.0208537	0.507781	-3.24783
ENSG00000187049	0.0873166	-0.000166078	2.34692	0.0208894	0.507781	-3.2491
ENSG00000242802	0.134711	0.00344063	2.34685	0.0208934	0.507781	-3.24924
ENSG00000101445	-0.159453	-0.00439215	-2.34649	0.0209125	0.507781	-3.24992
ENSG00000224384	-0.124302	-0.00237769	-2.34566	0.0209568	0.507781	-3.25149
ENSG00000266208	0.185371	0.00183528	2.34558	0.0209608	0.507781	-3.25163
ENSG00000228315	0.106111	-0.00495536	2.34548	0.020966	0.507781	-3.25181
ENSG00000187189	0.0902821	-0.000518164	2.34545	0.0209677	0.507781	-3.25187
ENSG00000137992	-0.090025	0.000348842	-2.34514	0.0209842	0.507781	-3.25246
ENSG00000111788	0.125249	-0.00502769	2.34428	0.0210304	0.507781	-3.25409
ENSG00000151151	-0.12555	-0.00180408	-2.34416	0.0210363	0.507781	-3.2543
ENSG00000172037	0.0829088	-0.00358813	2.34409	0.0210405	0.507781	-3.25444
ENSG00000181027	0.0987632	-0.00141225	2.34356	0.0210688	0.507781	-3.25544
ENSG00000100626	0.160364	-0.00361886	2.34278	0.0211104	0.507781	-3.2569
ENSG00000140057	-0.15464	-0.00194188	-2.34233	0.0211346	0.507781	-3.25775
ENSG00000105722	0.10784	-0.000554018	2.34088	0.0212126	0.507781	-3.26049
ENSG00000126561	-0.135126	0.0025006	-2.33981	0.0212697	0.507781	-3.26248
ENSG00000067191	0.120024	-0.00132146	2.33926	0.0212998	0.507781	-3.26353
ENSG00000185101	0.145811	-0.00118036	2.33889	0.0213199	0.507781	-3.26423
ENSG00000108439	-0.0955663	0.00036831	-2.3379	0.0213732	0.507781	-3.26608
ENSG00000136156	-0.0995922	0.000127738	-2.33781	0.0213783	0.507781	-3.26626
ENSG00000184205	0.120567	0.0004821	2.33771	0.0213835	0.507781	-3.26644
ENSG00000172602	0.175599	0.00885567	2.33758	0.0213907	0.507781	-3.26668
ENSG00000257446	-0.166238	0.00284472	-2.33713	0.0214148	0.507781	-3.26752
ENSG00000182218	0.144007	0.00281577	2.33647	0.0214509	0.507847	-3.26877
ENSG00000101276	-0.179778	0.00126474	-2.33371	0.0216013	0.509743	-3.27395
ENSG00000145390	-0.144682	-0.00215059	-2.33329	0.0216241	0.509743	-3.27473
ENSG00000167578	-0.134429	0.00420163	-2.33317	0.0216309	0.509743	-3.27496
ENSG00000130821	0.135074	-0.000649204	2.33233	0.0216769	0.51004	-3.27654
ENSG00000100209	-0.0812449	0.00184568	-2.33093	0.0217536	0.510238	-3.27915
ENSG00000163932	0.0828659	-0.000208957	2.3288	0.0218709	0.510238	-3.28314
ENSG00000138161	0.43094	0.0148696	2.32847	0.0218895	0.510238	-3.28377
ENSG00000258704	-0.157636	-0.00175519	-2.32767	0.0219333	0.510238	-3.28525
ENSG00000182768	0.118061	-0.00619223	2.32593	0.0220302	0.510238	-3.28852
ENSG00000019485	0.0985124	-0.00448791	2.32511	0.0220759	0.510238	-3.29005
ENSG00000176915	0.060825	-0.00285484	2.32423	0.0221248	0.510238	-3.29169
ENSG00000175318	-0.194681	0.00806104	-2.32402	0.0221364	0.510238	-3.29208
ENSG00000261787	-0.198402	-0.00665134	-2.32358	0.0221611	0.510238	-3.2929
ENSG00000166348	0.106444	-0.00112867	2.3235	0.0221654	0.510238	-3.29305
ENSG00000165097	-0.09857	-0.000411895	-2.3212	0.0222947	0.510238	-3.29735
ENSG00000204899	-0.0927469	0.000993672	-2.3212	0.0222948	0.510238	-3.29736
ENSG00000198874	0.0608083	0.000759352	2.32098	0.0223067	0.510238	-3.29775
ENSG00000158966	0.128278	-0.00529325	2.32054	0.0223315	0.510238	-3.29857
ENSG00000214077	0.22865	0.0103054	2.3205	0.0223342	0.510238	-3.29866
ENSG00000152127	0.0969427	0.0018513	2.31997	0.0223637	0.510238	-3.29964
ENSG00000172006	0.109111	0.00103214	2.31982	0.0223721	0.510238	-3.29992
ENSG00000129933	0.0606783	-0.00265363	2.3191	0.0224127	0.510238	-3.30126
ENSG00000198453	-0.120648	9.57715e-05	-2.31682	0.0225421	0.510238	-3.30552
ENSG00000133980	0.0965829	-0.00074728	2.31662	0.0225532	0.510238	-3.30589
ENSG00000197037	0.087515	0.000287258	2.31512	0.0226384	0.510238	-3.30868
ENSG00000143321	0.0612132	-0.00238692	2.31465	0.0226657	0.510238	-3.30957
ENSG00000197136	0.0968163	-0.00157756	2.31329	0.0227433	0.510238	-3.3121
ENSG00000173566	-0.243465	-0.00476031	-2.31318	0.0227492	0.510238	-3.31229
ENSG00000203791	-0.116358	0.00202366	-2.31249	0.0227892	0.510238	-3.31359
ENSG00000126821	-0.112789	-0.0006377	-2.31187	0.0228243	0.510238	-3.31473
ENSG00000129566	-0.134545	-0.0012897	-2.31146	0.0228483	0.510238	-3.31551
ENSG00000172201	0.393105	-0.0125803	2.31066	0.0228943	0.510238	-3.31699
ENSG00000249853	0.266828	0.00585489	2.31065	0.0228945	0.510238	-3.317
ENSG00000140835	-0.0907517	-0.000303577	-2.31045	0.0229061	0.510238	-3.31738
ENSG00000267381	-0.10181	0.00304675	-2.31036	0.0229114	0.510238	-3.31755
ENSG00000165494	0.0835418	-0.0047056	2.31033	0.0229133	0.510238	-3.31761
ENSG00000167434	-0.295971	0.0108926	-2.30971	0.022949	0.510238	-3.31876
ENSG00000100767	0.191495	0.00140487	2.30938	0.022968	0.510238	-3.31937
ENSG00000170293	-0.0992899	0.00143663	-2.30884	0.0229989	0.510238	-3.32037
ENSG00000112763	0.0678345	-0.00576429	2.30861	0.0230121	0.510238	-3.32079
ENSG00000104490	-0.252428	0.00443695	-2.30793	0.0230516	0.510238	-3.32206
ENSG00000107518	-0.111179	-0.00236389	-2.30745	0.0230792	0.510238	-3.32294
ENSG00000150316	0.077039	-0.000510535	2.30743	0.0230809	0.510238	-3.323
ENSG00000121743	0.286805	-0.0137759	2.30691	0.023111	0.510238	-3.32396
ENSG00000091436	-0.106175	-0.00108655	-2.30583	0.0231738	0.510238	-3.32597
ENSG00000260578	-0.238272	-0.00442912	-2.30541	0.023198	0.510238	-3.32674
ENSG00000188610	-0.111151	-0.00466768	-2.30499	0.0232222	0.510238	-3.32751
ENSG00000111261	-0.101843	0.00412314	-2.30429	0.0232634	0.510238	-3.32882
ENSG00000167182	0.0850731	0.0015336	2.3036	0.0233035	0.510238	-3.33009
ENSG00000128274	-0.164561	-0.00038711	-2.30338	0.0233162	0.510238	-3.3305
ENSG00000131470	0.112363	-0.00284683	2.30317	0.0233286	0.510238	-3.33089
ENSG00000247735	-0.133403	0.00486572	-2.30316	0.0233291	0.510238	-3.33091
ENSG00000034063	0.186328	0.00331859	2.30259	0.0233624	0.510238	-3.33196
ENSG00000101751	-0.119018	0.00107705	-2.30159	0.0234214	0.510238	-3.33383
ENSG00000111664	0.175065	-0.00972704	2.30155	0.0234237	0.510238	-3.3339
ENSG00000067369	0.120251	-0.0060827	2.30121	0.0234436	0.510238	-3.33452
ENSG00000165617	-0.458072	-0.00375681	-2.30104	0.0234534	0.510238	-3.33484
ENSG00000214140	-0.191666	-0.00690136	-2.30033	0.0234955	0.510426	-3.33616
ENSG00000060642	-0.121836	-0.000840472	-2.29818	0.0236224	0.5117	-3.34014
ENSG00000180209	0.312651	0.00945815	2.29789	0.0236394	0.5117	-3.34067
ENSG00000184743	-0.125502	0.00344348	-2.29697	0.0236939	0.5117	-3.34238
ENSG00000188157	0.117615	0.000582853	2.29693	0.023696	0.5117	-3.34244
ENSG00000029363	0.143787	0.00116518	2.296	0.0237512	0.5117	-3.34416
ENSG00000134490	-0.0659794	0.00428809	-2.29562	0.0237743	0.5117	-3.34488
ENSG00000112852	0.0998892	0.00142972	2.29538	0.0237883	0.5117	-3.34531
ENSG00000172661	0.0878252	-0.00243743	2.29438	0.023848	0.512101	-3.34716
ENSG00000143569	0.0660663	-0.0024202	2.29355	0.0238976	0.512101	-3.3487
ENSG00000122884	-0.251545	-0.0111214	-2.29301	0.0239295	0.512101	-3.34968
ENSG00000206538	0.228862	-0.00203236	2.29215	0.0239814	0.512101	-3.35128
ENSG00000095951	0.102851	0.00191153	2.2918	0.0240021	0.512101	-3.35192
ENSG00000167523	0.104687	-0.00024087	2.29171	0.0240079	0.512101	-3.3521
ENSG00000054690	-0.101748	-0.00262639	-2.28984	0.0241203	0.513177	-3.35555
ENSG00000145362	0.14764	0.00440056	2.28931	0.0241519	0.513177	-3.35652
ENSG00000120332	0.215878	0.00766472	2.2889	0.0241765	0.513177	-3.35727
ENSG00000215452	0.112099	-0.000635519	2.28849	0.0242017	0.513177	-3.35804
ENSG00000172315	0.0916725	-4.15384e-05	2.28786	0.0242396	0.513177	-3.35919
ENSG00000125459	0.0895559	0.000150645	2.28753	0.0242596	0.513177	-3.3598
ENSG00000135451	0.0785559	0.00177543	2.28637	0.02433	0.513886	-3.36194
ENSG00000070756	-0.0487155	0.000258467	-2.28494	0.024417	0.513886	-3.36457
ENSG00000067836	0.103261	0.00136811	2.2847	0.0244317	0.513886	-3.36502
ENSG00000111726	-0.0760462	-0.00121198	-2.28452	0.0244427	0.513886	-3.36535
ENSG00000213551	0.0893697	-0.000168816	2.28421	0.0244612	0.513886	-3.36591
ENSG00000119314	-0.105386	0.00411541	-2.2829	0.0245411	0.514858	-3.36832
ENSG00000101361	0.127251	0.00126415	2.28233	0.0245766	0.514896	-3.36938
ENSG00000086666	-0.0601201	2.92138e-05	-2.28068	0.0246775	0.516303	-3.37241
ENSG00000174233	0.172926	-0.0023026	2.27975	0.0247345	0.516528	-3.37411
ENSG00000243004	-0.302172	0.0133158	-2.2787	0.0247996	0.516528	-3.37605
ENSG00000187626	0.0581837	0.00101657	2.27782	0.0248541	0.516528	-3.37767
ENSG00000242259	-0.0947127	0.00161729	-2.27738	0.024881	0.516528	-3.37847
ENSG00000154096	-0.134377	-0.00211154	-2.27687	0.0249124	0.516528	-3.37939
ENSG00000152268	-0.225591	0.00571397	-2.27685	0.024914	0.516528	-3.37944
ENSG00000107959	-0.123841	3.10523e-05	-2.27668	0.0249247	0.516528	-3.37976
ENSG00000168826	0.0744121	0.000350069	2.27488	0.0250365	0.518143	-3.38306
ENSG00000092445	0.0948446	-0.00510646	2.27231	0.0251968	0.519568	-3.38777
ENSG00000105705	0.0826707	0.00159987	2.27171	0.0252342	0.519568	-3.38886
ENSG00000257489	0.126793	-0.000901239	2.27165	0.0252379	0.519568	-3.38897
ENSG00000136450	0.0945914	-3.86623e-05	2.2716	0.0252412	0.519568	-3.38906
ENSG00000178385	0.128268	0.00260853	2.27088	0.0252862	0.519795	-3.39038
ENSG00000152465	-0.0585714	-0.000535336	-2.2697	0.0253608	0.520628	-3.39255
ENSG00000171877	-0.113266	0.00148808	-2.26838	0.0254438	0.520986	-3.39496
ENSG00000163754	-0.0935066	-0.00279196	-2.26786	0.0254764	0.520986	-3.3959
ENSG00000196935	-0.143882	0.00272131	-2.2678	0.0254804	0.520986	-3.39602
ENSG00000213903	0.128531	-0.00126322	2.26496	0.0256608	0.522624	-3.40121
ENSG00000071575	-0.123787	-0.00324393	-2.26482	0.0256696	0.522624	-3.40147
ENSG00000163462	0.104958	-0.00747684	2.26428	0.0257037	0.522624	-3.40244
ENSG00000072682	-0.233095	-0.00720024	-2.26377	0.0257366	0.522624	-3.40339
ENSG00000167604	0.107297	0.0012941	2.26206	0.0258456	0.522624	-3.4065
ENSG00000258405	-0.295895	0.00314568	-2.26102	0.0259123	0.522624	-3.4084
ENSG00000179476	-0.115076	0.00216993	-2.26051	0.0259451	0.522624	-3.40933
ENSG00000087077	0.08527	0.00104126	2.26026	0.0259614	0.522624	-3.40979
ENSG00000129195	0.102606	0.00224653	2.2597	0.0259968	0.522624	-3.4108
ENSG00000110442	0.143246	0.00483078	2.25925	0.0260263	0.522624	-3.41163
ENSG00000211451	-0.156853	-0.000567215	-2.25921	0.0260288	0.522624	-3.4117
ENSG00000101452	0.100312	-0.00254658	2.25833	0.0260855	0.522624	-3.41331
ENSG00000133121	-0.135523	-0.00245836	-2.25812	0.0260989	0.522624	-3.41368
ENSG00000132823	0.0664213	0.00114206	2.2572	0.0261587	0.522624	-3.41537
ENSG00000154079	-0.145629	0.00354418	-2.25676	0.0261871	0.522624	-3.41617
ENSG00000111846	-0.122655	-0.00190186	-2.25656	0.0261996	0.522624	-3.41652
ENSG00000130717	0.071783	7.87751e-05	2.25616	0.0262258	0.522624	-3.41726
ENSG00000166833	0.125237	0.00384482	2.25598	0.0262374	0.522624	-3.41758
ENSG00000103174	0.133855	-0.00209807	2.25478	0.0263156	0.522624	-3.41977
ENSG00000130669	0.0914075	0.000905749	2.25399	0.0263671	0.522624	-3.42121
ENSG00000178031	-0.220175	-0.00942626	-2.25365	0.0263887	0.522624	-3.42181
ENSG00000179134	0.0548696	-0.00144688	2.25362	0.0263913	0.522624	-3.42189
ENSG00000146826	0.0815813	-0.000892949	2.25314	0.0264225	0.522624	-3.42276
ENSG00000103168	0.0824229	0.000527509	2.25287	0.0264397	0.522624	-3.42324
ENSG00000115738	0.274401	-0.0105281	2.25274	0.0264482	0.522624	-3.42347
ENSG00000182541	0.0741065	0.000797765	2.25133	0.0265405	0.522624	-3.42604
ENSG00000197838	0.175088	0.00520385	2.25093	0.026567	0.522624	-3.42677
ENSG00000236714	-0.366761	-0.0301678	-2.25021	0.026614	0.522624	-3.42807
ENSG00000136827	0.0690578	0.000100161	2.24996	0.0266306	0.522624	-3.42853
ENSG00000218739	-0.165709	0.00624827	-2.24976	0.0266439	0.522624	-3.4289
ENSG00000131584	0.102435	-0.00466771	2.24902	0.0266921	0.522624	-3.43023
ENSG00000138756	0.0922664	0.00146703	2.24891	0.0266999	0.522624	-3.43044
ENSG00000261113	-0.146172	0.00230924	-2.24854	0.026724	0.522624	-3.43111
ENSG00000135966	0.0699396	-0.000709128	2.24834	0.0267375	0.522624	-3.43148
ENSG00000205323	0.126569	-0.00290223	2.24805	0.0267566	0.522624	-3.432
ENSG00000175938	-0.128084	-0.00192193	-2.24736	0.0268016	0.522672	-3.43324
ENSG00000177731	0.0678299	0.00673686	2.24698	0.0268274	0.522672	-3.43394
ENSG00000104147	0.0744096	0.00216442	2.24508	0.0269529	0.523672	-3.43738
ENSG00000157916	0.0577628	-0.000989519	2.24489	0.0269654	0.523672	-3.43772
ENSG00000069712	-0.185413	-0.0010412	-2.24465	0.0269814	0.523672	-3.43816
ENSG00000188191	0.118012	-0.00833746	2.24375	0.0270417	0.524058	-3.4398
ENSG00000130714	0.0883009	-0.00520804	2.24328	0.0270729	0.524058	-3.44065
ENSG00000187239	-0.0665039	-0.00149292	-2.24281	0.0271041	0.524058	-3.44149
ENSG00000267265	-0.139352	0.000321489	-2.24107	0.0272204	0.525564	-3.44464
ENSG00000118816	-0.0694252	-0.00198906	-2.24023	0.0272768	0.525564	-3.44616
ENSG00000179715	-0.18644	0.000402643	-2.23821	0.0274126	0.525564	-3.44981
ENSG00000184785	-0.128283	0.0063448	-2.23813	0.0274179	0.525564	-3.44996
ENSG00000153558	-0.159726	-0.00120622	-2.2377	0.0274474	0.525564	-3.45075
ENSG00000080603	0.0964132	-0.00230599	2.2367	0.0275146	0.525564	-3.45254
ENSG00000064989	0.327943	0.00173762	2.2366	0.0275217	0.525564	-3.45273
ENSG00000247903	-0.205344	0.00493851	-2.23402	0.0276962	0.525564	-3.45738
ENSG00000100941	0.104171	-0.0034376	2.2339	0.0277049	0.525564	-3.45761
ENSG00000148225	-0.256758	0.00053211	-2.23307	0.027761	0.525564	-3.4591
ENSG00000184702	-0.167805	-0.00107986	-2.23295	0.0277691	0.525564	-3.45931
ENSG00000068308	0.0689083	-0.00163301	2.23267	0.0277884	0.525564	-3.45982
ENSG00000100147	0.070638	-0.00281508	2.23175	0.0278513	0.525564	-3.46148
ENSG00000010361	-0.0879873	-0.00300868	-2.23161	0.0278611	0.525564	-3.46174
ENSG00000081818	-0.153816	-0.00292761	-2.23121	0.0278883	0.525564	-3.46246
ENSG00000144840	0.114223	0.00171487	2.22926	0.0280217	0.525564	-3.46596
ENSG00000155256	0.0720982	-0.00254924	2.22917	0.0280281	0.525564	-3.46613
ENSG00000164211	-0.191765	-0.00579752	-2.22781	0.0281216	0.525564	-3.46857
ENSG00000244479	-0.264076	0.00020991	-2.22729	0.0281571	0.525564	-3.4695
ENSG00000143850	0.149809	-0.00370873	2.22702	0.0281762	0.525564	-3.47
ENSG00000244045	0.0871047	0.000826661	2.22646	0.0282145	0.525564	-3.471
ENSG00000108961	0.148755	-0.000624467	2.22596	0.0282492	0.525564	-3.4719
ENSG00000163683	-0.120966	0.00189442	-2.22508	0.0283102	0.525564	-3.47348
ENSG00000074935	-0.108539	-0.0026423	-2.22487	0.028325	0.525564	-3.47386
ENSG00000137726	0.179106	-0.00561783	2.22447	0.0283523	0.525564	-3.47457
ENSG00000168255	0.261683	-0.0111985	2.22447	0.028353	0.525564	-3.47459
ENSG00000163482	0.0895511	-0.00451605	2.22412	0.0283771	0.525564	-3.47521
ENSG00000088808	0.0736728	-0.00134073	2.22386	0.028395	0.525564	-3.47568
ENSG00000243927	-0.103907	0.00339335	-2.22362	0.0284114	0.525564	-3.4761
ENSG00000116544	0.164186	0.000786512	2.22309	0.0284487	0.525564	-3.47706
ENSG00000162433	-0.19195	-0.000954988	-2.22285	0.0284651	0.525564	-3.47749
ENSG00000197619	0.103156	-0.00204949	2.22267	0.0284778	0.525564	-3.47781
ENSG00000112759	0.0744317	-0.000573494	2.22218	0.028512	0.525564	-3.47869
ENSG00000103549	0.0783492	-0.00408387	2.22122	0.0285788	0.525564	-3.48041
ENSG00000008282	-0.0669512	-0.00155468	-2.22084	0.0286056	0.525564	-3.4811
ENSG00000137962	-0.211506	0.000825586	-2.22033	0.0286415	0.525564	-3.48202
ENSG00000162836	-0.136426	0.00449655	-2.21957	0.0286947	0.525564	-3.48338
ENSG00000159079	0.119064	0.00387111	2.21949	0.0287	0.525564	-3.48352
ENSG00000138767	-0.113945	-0.0009877	-2.21945	0.0287031	0.525564	-3.4836
ENSG00000196867	-0.300972	0.00999769	-2.21824	0.028788	0.525564	-3.48576
ENSG00000176383	-0.172177	-0.00640493	-2.21687	0.0288847	0.525564	-3.48822
ENSG00000170100	0.11	0.00569548	2.21635	0.028921	0.525564	-3.48915
ENSG00000230207	-0.326427	0.0148024	-2.21603	0.0289443	0.525564	-3.48974
ENSG00000198208	0.149437	0.00477302	2.21512	0.0290084	0.525564	-3.49136
ENSG00000198482	-0.126169	-0.00301962	-2.21472	0.0290365	0.525564	-3.49207
ENSG00000259850	-0.0738497	-0.00281418	-2.21329	0.0291384	0.525564	-3.49464
ENSG00000178074	-0.0778728	0.00111926	-2.21192	0.0292358	0.525564	-3.49708
ENSG00000120738	0.550969	-0.0123237	2.21173	0.0292492	0.525564	-3.49742
ENSG00000163444	0.0580008	-0.00127438	2.2117	0.0292516	0.525564	-3.49748
ENSG00000110090	-0.262632	0.00893454	-2.21166	0.0292545	0.525564	-3.49755
ENSG00000144320	-0.0936928	-0.00251673	-2.21156	0.0292614	0.525564	-3.49773
ENSG00000167522	0.0814451	0.00112033	2.21133	0.0292779	0.525564	-3.49814
ENSG00000188770	0.213	0.00180724	2.21113	0.0292922	0.525564	-3.4985
ENSG00000140350	0.0732961	-0.00030713	2.21098	0.0293026	0.525564	-3.49876
ENSG00000169756	-0.086665	0.00134833	-2.20938	0.0294171	0.525564	-3.50162
ENSG00000120925	-0.0900251	0.00040712	-2.2092	0.02943	0.525564	-3.50194
ENSG00000006453	-0.0714684	-0.00225171	-2.2082	0.0295021	0.525564	-3.50373
ENSG00000167394	0.0813498	-0.00214091	2.20729	0.0295676	0.525564	-3.50536
ENSG00000150967	0.124146	0.000530977	2.20719	0.029575	0.525564	-3.50554
ENSG00000151881	-0.103293	0.00113613	-2.20711	0.0295806	0.525564	-3.50568
ENSG00000141699	-0.0427332	-0.0012766	-2.20704	0.0295853	0.525564	-3.5058
ENSG00000144655	0.128708	-0.00282392	2.2069	0.0295956	0.525564	-3.50605
ENSG00000198830	0.0789509	0.0033261	2.20684	0.0295998	0.525564	-3.50616
ENSG00000256008	-0.151777	-0.00257952	-2.20619	0.0296466	0.525564	-3.50731
ENSG00000183208	0.132349	-0.0021918	2.20605	0.0296569	0.525564	-3.50757
ENSG00000101695	-0.113343	-0.00442327	-2.20598	0.0296623	0.525564	-3.5077
ENSG00000254876	0.222776	0.00194301	2.20496	0.0297355	0.525564	-3.50951
ENSG00000132561	-0.121721	-0.00683232	-2.20433	0.0297814	0.525564	-3.51064
ENSG00000168502	0.103612	0.00172447	2.20432	0.029782	0.525564	-3.51065
ENSG00000102218	-0.125129	0.00297707	-2.20432	0.0297821	0.525564	-3.51066
ENSG00000134324	-0.146318	-0.00289054	-2.2042	0.0297909	0.525564	-3.51087
ENSG00000163626	-0.0665062	0.00237124	-2.20419	0.0297918	0.525564	-3.51089
ENSG00000171956	-0.332459	-0.00331073	-2.20278	0.0298939	0.525564	-3.5134
ENSG00000108960	-0.0998505	-0.00264033	-2.20275	0.0298964	0.525564	-3.51346
ENSG00000163877	0.0589437	0.000691263	2.20219	0.0299369	0.525564	-3.51445
ENSG00000215375	0.142752	-0.00264177	2.20203	0.0299488	0.525564	-3.51474
ENSG00000143093	0.096363	-0.00134779	2.20186	0.0299613	0.525564	-3.51505
ENSG00000165795	0.160668	-0.00729097	2.20166	0.0299757	0.525564	-3.5154
ENSG00000115363	-0.173741	-0.00320623	-2.20161	0.0299791	0.525564	-3.51549
ENSG00000048028	-0.121401	-0.00279784	-2.20127	0.0300043	0.525564	-3.5161
ENSG00000142039	0.0916007	-0.000689083	2.20109	0.0300174	0.525564	-3.51642
ENSG00000260336	-0.111627	0.00268182	-2.20018	0.0300834	0.525564	-3.51803
ENSG00000207547	0.18225	0.00332431	2.20013	0.0300875	0.525564	-3.51813
ENSG00000167680	0.140516	0.0025599	2.19961	0.0301255	0.525564	-3.51905
ENSG00000244342	0.254153	0.00765581	2.19906	0.0301652	0.525564	-3.52002
ENSG00000183908	0.363046	0.00529069	2.19891	0.0301765	0.525564	-3.52029
ENSG00000163399	0.0546364	-0.00164196	2.19857	0.0302013	0.525564	-3.52089
ENSG00000110925	0.0584295	-0.00136397	2.19576	0.0304085	0.525564	-3.5259
ENSG00000267350	0.051625	0.000649842	2.19573	0.0304103	0.525564	-3.52594
ENSG00000160117	-0.205271	-0.0091163	-2.19566	0.0304155	0.525564	-3.52607
ENSG00000180035	0.07967	-0.00339601	2.19533	0.0304397	0.525564	-3.52665
ENSG00000143772	-0.182597	-0.00594958	-2.19528	0.0304436	0.525564	-3.52674
ENSG00000159166	0.121497	0.00503193	2.19311	0.0306045	0.525564	-3.5306
ENSG00000205643	-0.081857	0.000792614	-2.19269	0.0306352	0.525564	-3.53134
ENSG00000054282	-0.10447	0.00271338	-2.19263	0.0306397	0.525564	-3.53144
ENSG00000131797	0.0968371	-0.000478215	2.19237	0.0306593	0.525564	-3.53191
ENSG00000074181	0.0933184	8.1686e-05	2.19205	0.0306831	0.525564	-3.53248
ENSG00000067221	-0.110558	0.00459064	-2.19195	0.0306902	0.525564	-3.53265
ENSG00000140511	0.199862	-0.00886136	2.19152	0.0307224	0.525564	-3.53342
ENSG00000151470	-0.13974	0.00133405	-2.19151	0.0307236	0.525564	-3.53344
ENSG00000090447	0.0778042	0.000152071	2.19101	0.0307602	0.525564	-3.53432
ENSG00000260054	0.103145	-0.00395765	2.19098	0.0307629	0.525564	-3.53438
ENSG00000138821	-0.29852	-0.00121267	-2.19004	0.0308329	0.525564	-3.53604
ENSG00000125746	-0.136009	0.00173791	-2.18983	0.0308487	0.525564	-3.53642
ENSG00000230487	0.180998	-0.001902	2.18978	0.0308524	0.525564	-3.53651
ENSG00000179023	0.242473	0.0100065	2.18894	0.0309152	0.525564	-3.53799
ENSG00000223813	-0.155633	-0.000156542	-2.18796	0.030989	0.525564	-3.53974
ENSG00000256663	0.208103	-0.00191772	2.18785	0.0309972	0.525564	-3.53993
ENSG00000100425	0.0644821	-0.00170249	2.18776	0.0310033	0.525564	-3.54008
ENSG00000105650	-0.151882	-0.000457256	-2.18756	0.0310188	0.525564	-3.54044
ENSG00000160392	0.0836811	0.00118627	2.1869	0.0310686	0.525564	-3.54162
ENSG00000169641	0.0701279	-0.00197016	2.18662	0.0310891	0.525564	-3.5421
ENSG00000151746	0.108316	0.000968054	2.18614	0.0311253	0.525564	-3.54295
ENSG00000078549	0.208385	-0.00112368	2.18574	0.0311556	0.525564	-3.54366
ENSG00000213588	0.074226	0.00183483	2.18561	0.0311654	0.525564	-3.54389
ENSG00000251271	-0.194755	0.000437962	-2.18302	0.0313615	0.525564	-3.54848
ENSG00000099968	-0.0525133	0.00013474	-2.18277	0.0313805	0.525564	-3.54892
ENSG00000188389	0.23659	0.0106218	2.18228	0.0314171	0.525564	-3.54977
ENSG00000106144	0.065313	-0.00039537	2.18215	0.0314271	0.525564	-3.55001
ENSG00000227838	-0.198088	-0.00627599	-2.18197	0.0314408	0.525564	-3.55032
ENSG00000250579	-0.220258	-0.00500111	-2.1819	0.0314465	0.525564	-3.55046
ENSG00000111676	0.0918608	-0.000151229	2.18163	0.0314667	0.525564	-3.55093
ENSG00000155330	-0.0659766	-0.00011381	-2.18098	0.0315162	0.525564	-3.55208
ENSG00000260588	0.125152	0.0058334	2.18083	0.031528	0.525564	-3.55235
ENSG00000164171	-0.167261	0.00162301	-2.18049	0.0315536	0.525564	-3.55294
ENSG00000151882	-0.171665	6.04835e-05	-2.18039	0.0315613	0.525564	-3.55312
ENSG00000121957	-0.118584	0.00126569	-2.18031	0.0315673	0.525564	-3.55326
ENSG00000091542	-0.0712	-0.00282402	-2.18014	0.0315806	0.525564	-3.55357
ENSG00000116984	-0.0855262	0.002048	-2.17921	0.0316509	0.526068	-3.55519
ENSG00000105576	0.0676435	-0.00111275	2.17782	0.0317576	0.526068	-3.55765
ENSG00000122873	-0.0647795	-0.00288958	-2.17741	0.0317893	0.526068	-3.55838
ENSG00000182606	-0.0560259	0.00173828	-2.17706	0.0318157	0.526068	-3.55899
ENSG00000170915	-0.113245	-0.0014675	-2.17658	0.0318529	0.526068	-3.55984
ENSG00000110851	0.0688591	0.00122648	2.17648	0.0318607	0.526068	-3.56002
ENSG00000197283	0.0880202	-0.00264397	2.17645	0.0318628	0.526068	-3.56007
ENSG00000103067	0.0595713	0.00140335	2.17498	0.0319758	0.526068	-3.56266
ENSG00000164626	0.0954574	-0.00498657	2.17445	0.0320165	0.526068	-3.56359
ENSG00000254614	-0.217292	0.000851016	-2.17394	0.0320562	0.526068	-3.56449
ENSG00000117713	0.085207	-0.00203612	2.17264	0.032157	0.526068	-3.56678
ENSG00000166451	0.081495	0.0031224	2.171	0.0322838	0.526068	-3.56966
ENSG00000186684	0.111492	-0.00207505	2.17096	0.0322872	0.526068	-3.56973
ENSG00000214922	-0.335267	-0.00752127	-2.17081	0.0322988	0.526068	-3.57
ENSG00000109606	0.0558985	-0.00350639	2.17049	0.0323234	0.526068	-3.57055
ENSG00000262246	-0.114147	0.00254434	-2.16974	0.0323825	0.526068	-3.57189
ENSG00000140750	0.0544665	0.00146002	2.16962	0.0323914	0.526068	-3.57209
ENSG00000080644	-0.131522	0.000267639	-2.16947	0.0324035	0.526068	-3.57236
ENSG00000143847	-0.299975	-0.0124327	-2.16917	0.0324266	0.526068	-3.57288
ENSG00000243701	-0.153627	0.00661417	-2.16915	0.0324283	0.526068	-3.57292
ENSG00000185361	-0.141701	0.00108428	-2.16846	0.032482	0.526068	-3.57413
ENSG00000203326	-0.13605	-0.0052095	-2.16841	0.0324863	0.526068	-3.57422
ENSG00000172818	0.174675	0.00072427	2.16818	0.032504	0.526068	-3.57462
ENSG00000249430	0.0959364	-0.000816346	2.16803	0.0325161	0.526068	-3.57489
ENSG00000170584	-0.0539565	0.000685809	-2.16786	0.0325293	0.526068	-3.57519
ENSG00000048392	-0.134425	-0.00102173	-2.16708	0.03259	0.526068	-3.57655
ENSG00000174903	0.073074	-0.00297134	2.16694	0.0326014	0.526068	-3.57681
ENSG00000110696	0.0657948	0.000470997	2.16681	0.0326117	0.526068	-3.57704
ENSG00000108309	0.118589	0.00213316	2.16632	0.0326502	0.526068	-3.5779
ENSG00000139546	0.0759763	0.000189904	2.16618	0.0326608	0.526068	-3.57814
ENSG00000179562	0.0584731	0.00129505	2.16557	0.0327085	0.526068	-3.5792
ENSG00000005471	-0.166687	-0.00461918	-2.16508	0.0327469	0.526068	-3.58006
ENSG00000126457	0.0831592	0.000410695	2.16498	0.0327552	0.526068	-3.58024
ENSG00000198933	0.13222	-0.00244258	2.16399	0.0328331	0.526068	-3.58198
ENSG00000147853	-0.118065	0.00226571	-2.16263	0.0329406	0.526068	-3.58436
ENSG00000205047	0.119778	0.00193639	2.16189	0.0329992	0.526068	-3.58566
ENSG00000129353	0.0704645	0.000920859	2.16168	0.0330158	0.526068	-3.58603
ENSG00000196924	0.0752344	-0.00103616	2.16154	0.033027	0.526068	-3.58627
ENSG00000134882	-0.0405223	-0.00170551	-2.16033	0.033123	0.526068	-3.58839
ENSG00000106003	0.136588	-0.00189303	2.1596	0.0331813	0.526068	-3.58967
ENSG00000117758	-0.0995699	-0.00281502	-2.15949	0.0331902	0.526068	-3.58987
ENSG00000167105	-0.0863439	-0.000771953	-2.15923	0.0332103	0.526068	-3.59031
ENSG00000215717	-0.0648511	0.00268127	-2.15923	0.0332106	0.526068	-3.59032
ENSG00000198189	-0.104795	-0.00447424	-2.15902	0.0332274	0.526068	-3.59069
ENSG00000237136	-0.658887	-0.00377233	-2.1587	0.033253	0.526068	-3.59125
ENSG00000156298	-0.184647	0.00184561	-2.15869	0.033254	0.526068	-3.59127
ENSG00000141639	0.156013	0.00149459	2.15854	0.0332657	0.526068	-3.59153
ENSG00000188343	-0.0765881	0.00148556	-2.15742	0.0333553	0.526068	-3.59349
ENSG00000235437	0.0812168	0.00170855	2.15647	0.0334308	0.526068	-3.59514
ENSG00000167447	0.05773	-0.0011637	2.15616	0.0334564	0.526068	-3.5957
ENSG00000175274	0.190211	0.000542899	2.156	0.0334686	0.526068	-3.59596
ENSG00000258738	-0.107477	0.00126114	-2.15585	0.0334807	0.526068	-3.59623
ENSG00000122952	0.0870314	-0.000413838	2.15583	0.0334822	0.526068	-3.59626
ENSG00000017373	0.216715	0.00198403	2.15565	0.0334966	0.526068	-3.59657
ENSG00000109118	0.0526034	0.000302182	2.15558	0.0335027	0.526068	-3.5967
ENSG00000135250	-0.0532916	-0.0030722	-2.15484	0.0335621	0.52618	-3.598
ENSG00000131149	0.0786437	0.00169482	2.15372	0.0336525	0.52618	-3.59996
ENSG00000115840	0.0875194	0.00105397	2.15342	0.0336761	0.52618	-3.60047
ENSG00000182379	-0.227199	0.00250076	-2.15329	0.0336872	0.52618	-3.60071
ENSG00000157542	0.218723	-0.00367433	2.15319	0.0336951	0.52618	-3.60088
ENSG00000134697	0.0666205	0.00120956	2.15293	0.0337163	0.52618	-3.60134
ENSG00000102897	-0.0687479	0.00203354	-2.15209	0.0337842	0.526372	-3.6028
ENSG00000165029	0.296966	0.00334225	2.15192	0.0337974	0.526372	-3.60309
ENSG00000123737	0.0885079	0.00405838	2.1511	0.0338642	0.526876	-3.60453
ENSG00000119280	0.0841585	0.00195719	2.14988	0.0339626	0.52787	-3.60664
ENSG00000170364	0.0953411	0.00191558	2.14864	0.0340639	0.528906	-3.60881
ENSG00000242715	-0.181025	0.00286993	-2.14789	0.0341249	0.529165	-3.61012
ENSG00000107021	0.0562852	0.00193777	2.14746	0.0341604	0.529165	-3.61087
ENSG00000074211	-0.115476	0.00200272	-2.14673	0.03422	0.529165	-3.61215
ENSG00000136504	-0.114195	-0.00256565	-2.14647	0.0342412	0.529165	-3.6126
ENSG00000133216	0.117864	-0.00330663	2.14534	0.034334	0.529165	-3.61457
ENSG00000100600	-0.0549861	-0.000390647	-2.14468	0.0343877	0.529165	-3.61571
ENSG00000176783	0.0949092	-0.00424804	2.14422	0.0344258	0.529165	-3.61651
ENSG00000196843	-0.13963	-0.00224851	-2.14419	0.0344277	0.529165	-3.61655
ENSG00000051009	0.0641212	6.74512e-05	2.14397	0.0344461	0.529165	-3.61694
ENSG00000156711	-0.0977075	0.00265428	-2.14374	0.0344647	0.529165	-3.61734
ENSG00000164045	0.0843844	-0.000695961	2.14351	0.0344841	0.529165	-3.61775
ENSG00000144401	-0.0786231	-0.000760528	-2.14337	0.0344957	0.529165	-3.61799
ENSG00000242485	0.0962391	0.00359304	2.14196	0.0346119	0.530415	-3.62044
ENSG00000214194	-0.0903511	0.00159681	-2.14143	0.0346556	0.530554	-3.62136
ENSG00000137166	0.152505	0.00749214	2.14006	0.0347693	0.531762	-3.62374
ENSG00000183856	0.0725055	0.00150816	2.13879	0.0348744	0.532656	-3.62594
ENSG00000204438	0.0952468	-0.000957312	2.13851	0.0348974	0.532656	-3.62642
ENSG00000267621	0.250804	-0.00783079	2.13784	0.0349535	0.53298	-3.62759
ENSG00000168906	0.153736	-0.00167275	2.13731	0.0349975	0.533119	-3.62851
ENSG00000105698	0.0770213	-0.00114654	2.13657	0.0350598	0.533537	-3.6298
ENSG00000135931	-0.0461369	-0.00218553	-2.13494	0.035196	0.533803	-3.63262
ENSG00000130768	0.145347	-8.52927e-07	2.13469	0.035217	0.533803	-3.63306
ENSG00000115194	0.226965	-0.00518386	2.13447	0.035235	0.533803	-3.63343
ENSG00000204856	-0.084655	-0.00266178	-2.13412	0.0352648	0.533803	-3.63404
ENSG00000127511	0.0603453	-0.000296688	2.13391	0.0352824	0.533803	-3.63441
ENSG00000147905	-0.070504	0.000913194	-2.13386	0.0352867	0.533803	-3.6345
ENSG00000070182	0.121807	0.00281193	2.13177	0.0354624	0.535453	-3.63811
ENSG00000105699	0.0850254	0.0018701	2.13065	0.0355568	0.535453	-3.64004
ENSG00000134109	-0.111811	-0.00081767	-2.13058	0.0355625	0.535453	-3.64016
ENSG00000263899	-0.109301	0.000976297	-2.12971	0.0356369	0.535453	-3.64168
ENSG00000175766	0.284372	-0.000436666	2.12954	0.0356511	0.535453	-3.64197
ENSG00000107960	-0.0936393	0.00350132	-2.12916	0.0356829	0.535453	-3.64262
ENSG00000104059	0.120569	0.00435518	2.12882	0.0357123	0.535453	-3.64322
ENSG00000186493	0.742746	-0.0306924	2.12821	0.0357636	0.535453	-3.64426
ENSG00000125966	0.255305	0.00288323	2.12803	0.0357787	0.535453	-3.64457
ENSG00000089234	0.0554474	-0.000108581	2.12732	0.0358398	0.535453	-3.64581
ENSG00000204967	0.131953	0.000599917	2.12649	0.0359104	0.535453	-3.64724
ENSG00000230269	-0.202558	0.000501235	-2.12594	0.0359571	0.535453	-3.64818
ENSG00000032742	0.108631	0.00237627	2.12581	0.0359685	0.535453	-3.64841
ENSG00000136051	-0.111561	0.00116019	-2.12575	0.0359734	0.535453	-3.64851
ENSG00000048140	0.0704447	0.000648019	2.12496	0.0360406	0.535453	-3.64987
ENSG00000107438	-0.128823	-0.00295995	-2.12486	0.0360498	0.535453	-3.65005
ENSG00000168803	-0.0924475	5.72135e-05	-2.12452	0.0360788	0.535453	-3.65064
ENSG00000101115	0.0866616	-0.00365193	2.12429	0.0360978	0.535453	-3.65102
ENSG00000076554	-0.0948721	-0.000816875	-2.12386	0.0361348	0.535453	-3.65177
ENSG00000214336	0.250023	-0.00149325	2.12299	0.0362101	0.535453	-3.65328
ENSG00000133119	0.100764	0.00104908	2.12248	0.0362532	0.535453	-3.65414
ENSG00000138496	-0.21403	0.0177557	-2.12207	0.0362892	0.535453	-3.65486
ENSG00000052802	-0.177484	-0.00633919	-2.12183	0.0363097	0.535453	-3.65528
ENSG00000260686	-0.149706	0.00556021	-2.12126	0.0363587	0.535453	-3.65626
ENSG00000106615	-0.0460912	-0.000750221	-2.12106	0.036376	0.535453	-3.6566
ENSG00000233608	-0.282577	6.6018e-05	-2.12089	0.0363902	0.535453	-3.65688
ENSG00000196517	0.182172	-0.00272806	2.11995	0.0364712	0.535453	-3.6585
ENSG00000173698	0.132323	0.00483967	2.11989	0.0364772	0.535453	-3.65862
ENSG00000138303	-0.053429	-0.000513293	-2.11946	0.0365143	0.535453	-3.65936
ENSG00000229271	0.365407	0.00951009	2.11936	0.0365228	0.535453	-3.65953
ENSG00000075223	-0.333039	-0.000864418	-2.11908	0.0365466	0.535453	-3.66
ENSG00000181381	-0.222053	-0.00152679	-2.11901	0.0365532	0.535453	-3.66013
ENSG00000131061	-0.116861	-0.00157986	-2.11898	0.0365552	0.535453	-3.66017
ENSG00000115163	-0.0845163	0.00122517	-2.1185	0.0365972	0.535453	-3.66101
ENSG00000163046	0.193218	-0.003868	2.11822	0.0366211	0.535453	-3.66148
ENSG00000169021	0.129073	0.00293599	2.11698	0.0367295	0.535733	-3.66363
ENSG00000137497	0.0728107	-0.00326108	2.11665	0.0367578	0.535733	-3.66419
ENSG00000148357	0.291993	-0.0101281	2.11657	0.0367648	0.535733	-3.66433
ENSG00000215256	-0.101426	0.00484383	-2.11639	0.0367804	0.535733	-3.66463
ENSG00000133104	-0.124524	0.000972865	-2.11545	0.0368627	0.536193	-3.66626
ENSG00000163660	0.0707274	-0.00144559	2.11479	0.0369198	0.536193	-3.66738
ENSG00000230882	0.131018	-0.00171389	2.11458	0.0369381	0.536193	-3.66774
ENSG00000169933	-0.355401	0.00693135	-2.11442	0.0369523	0.536193	-3.66802
ENSG00000134575	0.0920668	0.000815756	2.11219	0.0371475	0.538276	-3.67184
ENSG00000186205	0.0750274	-0.000633429	2.11149	0.0372092	0.538276	-3.67305
ENSG00000168938	-0.162745	-0.00285946	-2.11143	0.0372141	0.538276	-3.67315
ENSG00000152256	-0.242211	-0.00539715	-2.11118	0.0372365	0.538276	-3.67358
ENSG00000151611	-0.115322	-0.000549925	-2.11008	0.0373331	0.539162	-3.67546
ENSG00000186141	0.0789693	-0.000184664	2.10926	0.0374061	0.53928	-3.67688
ENSG00000124098	-0.128581	0.000664496	-2.1089	0.0374374	0.53928	-3.67749
ENSG00000174740	-0.175758	0.000979199	-2.10879	0.0374471	0.53928	-3.67767
ENSG00000218426	-0.199195	0.0103531	-2.10787	0.037529	0.539952	-3.67926
ENSG00000024862	0.0635829	0.00404078	2.10714	0.0375934	0.540091	-3.6805
ENSG00000104356	0.0814032	0.000284732	2.10654	0.0376468	0.540091	-3.68153
ENSG00000162496	0.170198	0.00452695	2.10639	0.0376596	0.540091	-3.68178
ENSG00000167258	0.0743397	-0.0016656	2.10617	0.03768	0.540091	-3.68217
ENSG00000255836	0.148888	-0.00217535	2.10566	0.0377249	0.540161	-3.68304
ENSG00000186496	-0.145789	0.00550925	-2.10392	0.0378797	0.540161	-3.68601
ENSG00000123179	-0.0878794	-0.000371741	-2.10285	0.0379757	0.540161	-3.68784
ENSG00000140382	-0.058013	-0.000807266	-2.1028	0.0379799	0.540161	-3.68792
ENSG00000090932	-0.272342	-0.000345626	-2.10256	0.0380017	0.540161	-3.68834
ENSG00000254389	-0.121737	-2.78339e-05	-2.10208	0.0380449	0.540161	-3.68917
ENSG00000087087	0.0918964	-0.00142003	2.10178	0.0380715	0.540161	-3.68967
ENSG00000023318	-0.0598989	-0.00043677	-2.10165	0.0380836	0.540161	-3.6899
ENSG00000167981	0.0984974	-0.00127899	2.10157	0.0380902	0.540161	-3.69003
ENSG00000147439	0.0868637	-0.00059394	2.10157	0.0380905	0.540161	-3.69003
ENSG00000163755	-0.091498	-0.00217874	-2.10144	0.0381024	0.540161	-3.69026
ENSG00000198756	-0.140898	-0.00314165	-2.10137	0.0381086	0.540161	-3.69038
ENSG00000204977	0.086063	-0.000713733	2.09966	0.0382623	0.540596	-3.6933
ENSG00000011021	-0.0838406	-0.00407437	-2.09946	0.0382803	0.540596	-3.69364
ENSG00000005882	0.0991592	0.000775691	2.09927	0.038297	0.540596	-3.69395
ENSG00000233757	0.151642	0.000617623	2.09891	0.0383293	0.540596	-3.69456
ENSG00000203943	-0.165373	0.00270541	-2.09859	0.0383588	0.540596	-3.69512
ENSG00000118507	-0.155005	0.0011682	-2.09829	0.0383861	0.540596	-3.69564
ENSG00000172794	-0.168641	-0.00282093	-2.09828	0.0383867	0.540596	-3.69565
ENSG00000182054	-0.0934078	0.000850296	-2.09601	0.0385923	0.541657	-3.69952
ENSG00000184384	-0.185908	0.000606424	-2.09549	0.0386391	0.541657	-3.7004
ENSG00000158062	0.0969586	-2.58679e-05	2.09545	0.0386431	0.541657	-3.70047
ENSG00000136840	-0.0807749	-0.00118741	-2.09545	0.0386432	0.541657	-3.70048
ENSG00000088205	0.115069	-0.00277829	2.09543	0.038645	0.541657	-3.70051
ENSG00000084628	0.0804211	-0.00292376	2.09486	0.0386966	0.541657	-3.70148
ENSG00000139433	-0.181274	0.0029166	-2.09432	0.0387462	0.541657	-3.7024
ENSG00000188636	0.0726994	-0.00255768	2.09405	0.0387702	0.541657	-3.70285
ENSG00000196876	0.152207	-0.000890993	2.09316	0.0388512	0.541657	-3.70437
ENSG00000214357	-0.112389	0.000430278	-2.09258	0.0389045	0.541657	-3.70536
ENSG00000196372	-0.0723658	-0.000581946	-2.0915	0.0390035	0.541657	-3.7072
ENSG00000198498	0.0931823	0.0010767	2.0915	0.0390036	0.541657	-3.7072
ENSG00000108375	-0.226214	0.00165659	-2.09146	0.0390071	0.541657	-3.70727
ENSG00000116584	0.0850364	-0.00191175	2.09107	0.0390422	0.541657	-3.70792
ENSG00000047365	0.246886	-0.00575412	2.09081	0.0390663	0.541657	-3.70837
ENSG00000130202	0.0824433	0.000528878	2.09051	0.0390945	0.541657	-3.70889
ENSG00000145901	-0.111499	-0.00232451	-2.09018	0.0391243	0.541657	-3.70944
ENSG00000146070	0.222411	-0.000567843	2.09009	0.0391329	0.541657	-3.7096
ENSG00000006194	0.0715841	-0.00245566	2.08973	0.0391661	0.541657	-3.71021
ENSG00000146109	0.0758814	0.00194825	2.08933	0.039202	0.541657	-3.71088
ENSG00000196338	0.140506	-0.00996749	2.08823	0.0393038	0.541657	-3.71275
ENSG00000136854	-0.0797464	-0.00123559	-2.0877	0.0393529	0.541657	-3.71366
ENSG00000171155	-0.0804223	0.00205835	-2.08753	0.0393683	0.541657	-3.71394
ENSG00000107175	0.0689595	0.00117713	2.08736	0.0393836	0.541657	-3.71422
ENSG00000167601	0.156993	0.00139319	2.08728	0.0393912	0.541657	-3.71436
ENSG00000264016	-0.141862	-0.000828278	-2.08692	0.0394246	0.541657	-3.71498
ENSG00000180182	0.135028	-0.00216078	2.08676	0.0394396	0.541657	-3.71525
ENSG00000105971	-0.308499	0.0022231	-2.08661	0.0394538	0.541657	-3.71551
ENSG00000139684	-0.0665331	-0.00149644	-2.08603	0.0395066	0.541743	-3.71648
ENSG00000243566	0.389425	0.0112191	2.08515	0.0395885	0.541743	-3.71798
ENSG00000231925	-0.0933202	0.00356807	-2.08508	0.0395954	0.541743	-3.71811
ENSG00000144021	-0.0362134	0.000652942	-2.08501	0.0396017	0.541743	-3.71822
ENSG00000170681	0.104644	-0.00246959	2.08435	0.0396627	0.542093	-3.71934
ENSG00000162999	-0.148317	0.00439162	-2.08337	0.0397538	0.542474	-3.721
ENSG00000135097	0.12568	-0.00374054	2.08329	0.0397616	0.542474	-3.72114
ENSG00000148356	-0.0562955	-0.000821868	-2.08268	0.0398186	0.54252	-3.72217
ENSG00000176087	0.0625605	0.000871536	2.08224	0.0398594	0.54252	-3.72292
ENSG00000246582	-0.154588	-0.0143769	-2.08211	0.0398714	0.54252	-3.72313
ENSG00000168505	-0.332333	0.0154449	-2.08118	0.0399584	0.542719	-3.72471
ENSG00000167600	0.11825	-0.00298246	2.08094	0.039981	0.542719	-3.72512
ENSG00000160961	-0.135434	0.00467571	-2.08081	0.0399925	0.542719	-3.72533
ENSG00000167302	0.0744803	-6.88836e-05	2.08043	0.0400287	0.542729	-3.72598
ENSG00000144867	0.0715777	-0.000139522	2.07953	0.0401127	0.543387	-3.7275
ENSG00000184344	-0.310869	0.00490048	-2.07877	0.0401845	0.543694	-3.72879
ENSG00000204128	-0.216894	-0.010363	-2.07853	0.0402065	0.543694	-3.72919
ENSG00000179304	0.134172	-0.00616429	2.07607	0.0404391	0.546176	-3.73336
ENSG00000038358	0.0618984	-0.0030909	2.07583	0.0404615	0.546176	-3.73376
ENSG00000185885	-0.182018	-0.000249821	-2.07539	0.0405025	0.546248	-3.73449
ENSG00000155744	0.118251	0.000353598	2.07482	0.0405565	0.546495	-3.73546
ENSG00000071564	0.0585218	-0.00139928	2.07426	0.0406099	0.546733	-3.73641
ENSG00000120860	-0.101941	0.0052161	-2.07355	0.0406773	0.547023	-3.73761
ENSG00000068912	-0.0560286	-0.000746537	-2.07328	0.0407031	0.547023	-3.73806
ENSG00000123427	-0.129096	0.00227649	-2.07114	0.040907	0.547899	-3.74168
ENSG00000241697	0.182122	-0.00335429	2.07059	0.0409596	0.547899	-3.74261
ENSG00000056736	0.140509	-0.00801639	2.06992	0.0410234	0.547899	-3.74373
ENSG00000130052	-0.17167	0.00525037	-2.06981	0.0410341	0.547899	-3.74392
ENSG00000007402	0.187926	0.00464237	2.06948	0.0410658	0.547899	-3.74448
ENSG00000168000	0.102896	-0.00208322	2.06947	0.0410664	0.547899	-3.74449
ENSG00000181135	0.0850826	0.00380419	2.06835	0.0411734	0.547899	-3.74637
ENSG00000163964	-0.0973424	4.12004e-05	-2.06796	0.0412113	0.547899	-3.74703
ENSG00000130349	-0.0628119	0.00512697	-2.06773	0.0412328	0.547899	-3.74741
ENSG00000104435	-0.327127	-0.0181227	-2.06722	0.041282	0.547899	-3.74827
ENSG00000128585	-0.0723383	-0.00179245	-2.06676	0.0413267	0.547899	-3.74905
ENSG00000197769	0.20557	0.00457293	2.06666	0.041336	0.547899	-3.74922
ENSG00000269554	0.101562	-0.00360157	2.0656	0.0414385	0.547899	-3.751
ENSG00000199102	0.255981	0.00886618	2.06523	0.0414743	0.547899	-3.75163
ENSG00000140829	0.0650347	-0.000379765	2.06521	0.0414758	0.547899	-3.75165
ENSG00000110031	-0.0946854	0.00561095	-2.06407	0.0415858	0.547899	-3.75357
ENSG00000158764	0.158174	0.000449477	2.0634	0.0416514	0.547899	-3.7547
ENSG00000132801	0.0986172	-0.00495583	2.06287	0.0417024	0.547899	-3.75559
ENSG00000229638	-0.231675	0.0165694	-2.06278	0.0417113	0.547899	-3.75574
ENSG00000066583	0.083336	-0.00146448	2.06263	0.0417256	0.547899	-3.75599
ENSG00000106868	-0.144378	-0.000212707	-2.06235	0.041753	0.547899	-3.75647
ENSG00000259692	-0.173425	0.00628975	-2.06228	0.0417597	0.547899	-3.75658
ENSG00000119640	-0.095519	0.00337306	-2.06159	0.0418266	0.547899	-3.75774
ENSG00000205485	0.142656	-0.00249933	2.0614	0.0418449	0.547899	-3.75805
ENSG00000168758	0.0761042	-0.00144103	2.06099	0.0418852	0.547899	-3.75875
ENSG00000173599	0.0944274	-0.00516851	2.06073	0.0419108	0.547899	-3.75919
ENSG00000266999	-0.178417	0.00872108	-2.06003	0.0419784	0.547899	-3.76035
ENSG00000144468	-0.0770336	0.0020542	-2.05974	0.0420066	0.547899	-3.76084
ENSG00000163516	-0.0898576	-0.00233231	-2.0595	0.0420301	0.547899	-3.76124
ENSG00000213971	0.102465	0.00737969	2.05935	0.0420456	0.547899	-3.76151
ENSG00000254635	-0.113317	0.000113174	-2.05932	0.0420476	0.547899	-3.76154
ENSG00000101343	0.0563254	0.000820976	2.05854	0.0421244	0.547899	-3.76286
ENSG00000180626	0.154014	-0.00144269	2.05825	0.0421523	0.547899	-3.76334
ENSG00000060749	0.10658	0.000924793	2.05816	0.0421616	0.547899	-3.76349
ENSG00000232573	-0.254292	0.0226864	-2.05811	0.0421662	0.547899	-3.76357
ENSG00000169594	0.402371	0.0198633	2.05732	0.0422442	0.547899	-3.76491
ENSG00000130054	0.0871248	-0.00331673	2.05676	0.0422983	0.547899	-3.76583
ENSG00000131914	0.0713608	-0.000688973	2.05666	0.0423085	0.547899	-3.76601
ENSG00000080371	-0.0700301	0.0020375	-2.05573	0.0423998	0.547899	-3.76756
ENSG00000236673	-0.327214	-0.0138636	-2.05533	0.0424391	0.547899	-3.76823
ENSG00000257576	-0.223101	0.0183379	-2.05527	0.0424455	0.547899	-3.76834
ENSG00000177842	0.0625059	-0.00112109	2.05484	0.0424873	0.547899	-3.76905
ENSG00000225200	-0.294677	0.0142392	-2.05472	0.0424991	0.547899	-3.76925
ENSG00000236155	-0.141088	0.00650064	-2.05472	0.0424999	0.547899	-3.76926
ENSG00000184254	-0.230308	0.0117094	-2.0547	0.0425011	0.547899	-3.76928
ENSG00000124613	-0.121162	0.00145927	-2.05333	0.042637	0.547899	-3.77158
ENSG00000182195	0.841776	0.0358815	2.05321	0.0426487	0.547899	-3.77178
ENSG00000188428	-0.0617253	-0.00163541	-2.05301	0.0426686	0.547899	-3.77212
ENSG00000185306	-0.113291	0.00113233	-2.05251	0.042718	0.547899	-3.77295
ENSG00000162413	0.0855772	-0.00325264	2.05227	0.0427416	0.547899	-3.77335
ENSG00000169981	0.0936903	-0.000843299	2.05205	0.0427635	0.547899	-3.77372
ENSG00000114503	-0.0554936	0.000145656	-2.05152	0.0428161	0.547899	-3.77461
ENSG00000188921	-0.12674	-1.41861e-05	-2.05138	0.0428304	0.547899	-3.77485
ENSG00000141127	-0.0429293	0.000199092	-2.05106	0.042862	0.547899	-3.77538
ENSG00000138944	0.136747	0.00139238	2.05041	0.0429266	0.547899	-3.77647
ENSG00000058091	-0.186483	0.000154634	-2.04997	0.0429702	0.547899	-3.7772
ENSG00000179163	-0.10562	0.00264714	-2.04996	0.0429711	0.547899	-3.77721
ENSG00000189337	-0.0960736	-0.000843249	-2.04878	0.0430885	0.547899	-3.77918
ENSG00000164070	-0.153507	-0.00289581	-2.04827	0.0431392	0.547899	-3.78003
ENSG00000146576	0.0749767	-0.00116839	2.048	0.0431669	0.547899	-3.78049
ENSG00000231770	0.130742	0.0144802	2.04735	0.043232	0.547899	-3.78158
ENSG00000105339	-0.116665	0.00256634	-2.04707	0.0432594	0.547899	-3.78203
ENSG00000171307	0.0702515	-0.00189582	2.04607	0.0433595	0.547899	-3.7837
ENSG00000177646	0.0648561	0.00187134	2.04473	0.0434942	0.547899	-3.78594
ENSG00000103888	-0.19467	-0.00408725	-2.04467	0.0434999	0.547899	-3.78603
ENSG00000111679	-0.102573	0.00451734	-2.04438	0.0435301	0.547899	-3.78653
ENSG00000214174	-0.0958608	0.00218556	-2.04428	0.0435392	0.547899	-3.78668
ENSG00000213889	-0.106389	-0.00104243	-2.04414	0.0435535	0.547899	-3.78692
ENSG00000011332	0.218679	0.00668812	2.04411	0.0435573	0.547899	-3.78698
ENSG00000073111	0.0764724	1.68158e-05	2.04408	0.0435594	0.547899	-3.78702
ENSG00000196700	0.108092	-0.00373503	2.0438	0.0435876	0.547899	-3.78748
ENSG00000111145	-0.16248	-0.00214446	-2.04364	0.0436045	0.547899	-3.78776
ENSG00000055483	0.0700818	-0.00149077	2.04315	0.0436537	0.547899	-3.78857
ENSG00000086300	-0.115224	0.00299771	-2.04251	0.0437178	0.547899	-3.78963
ENSG00000164023	0.308759	0.00959104	2.04238	0.0437314	0.547899	-3.78985
ENSG00000166415	-0.292669	0.00920697	-2.04092	0.0438793	0.547899	-3.79229
ENSG00000103152	-0.111773	0.00243842	-2.04053	0.0439186	0.547899	-3.79293
ENSG00000108830	0.122277	-0.00273781	2.04016	0.0439559	0.547899	-3.79354
ENSG00000203995	-0.203574	0.00111959	-2.04	0.0439724	0.547899	-3.79381
ENSG00000120725	-0.0749221	-0.00101853	-2.03934	0.0440392	0.547899	-3.79491
ENSG00000100302	-0.13888	-0.00547829	-2.03881	0.0440934	0.547899	-3.79579
ENSG00000109381	-0.0761023	-0.00188515	-2.0377	0.044206	0.547899	-3.79763
ENSG00000179933	-0.0698298	0.0026024	-2.03739	0.0442383	0.547899	-3.79815
ENSG00000144061	0.0990754	0.00312651	2.03727	0.0442503	0.547899	-3.79835
ENSG00000155324	-0.0832457	-0.0038062	-2.03688	0.0442902	0.547899	-3.799
ENSG00000164080	0.11364	-0.00244829	2.03684	0.044294	0.547899	-3.79906
ENSG00000113407	0.107884	-0.000633707	2.03681	0.0442974	0.547899	-3.79912
ENSG00000138641	-0.20026	0.00411249	-2.03655	0.0443235	0.547899	-3.79954
ENSG00000259153	-0.0940533	0.00333039	-2.03602	0.0443782	0.547899	-3.80043
ENSG00000224687	-0.118723	0.00664351	-2.03529	0.0444529	0.547899	-3.80164
ENSG00000146094	0.191598	-0.00835854	2.03505	0.0444779	0.547899	-3.80204
ENSG00000117036	0.0607402	0.00274606	2.03457	0.0445264	0.547899	-3.80283
ENSG00000177181	-0.184157	-0.0120685	-2.03452	0.0445322	0.547899	-3.80292
ENSG00000134508	0.106481	-0.00160255	2.03387	0.0445982	0.547899	-3.80399
ENSG00000258839	0.111601	0.00489908	2.03383	0.044603	0.547899	-3.80406
ENSG00000225868	-0.192673	0.00306407	-2.03341	0.0446455	0.547899	-3.80475
ENSG00000168785	-0.0805926	-0.00128725	-2.03286	0.0447027	0.547899	-3.80567
ENSG00000118496	0.0782786	-0.000159545	2.03272	0.0447164	0.547899	-3.80589
ENSG00000165349	0.1341	-0.00476504	2.03234	0.0447559	0.547899	-3.80653
ENSG00000267565	0.112624	0.000418504	2.03214	0.0447771	0.547899	-3.80687
ENSG00000137968	-0.214857	0.00268403	-2.03193	0.044798	0.547899	-3.8072
ENSG00000050426	-0.0811427	-0.000837726	-2.03189	0.0448022	0.547899	-3.80727
ENSG00000257474	-0.593867	-0.00893282	-2.03167	0.0448249	0.547899	-3.80764
ENSG00000182175	0.123479	-0.00224595	2.03148	0.0448443	0.547899	-3.80795
ENSG00000136874	-0.0866611	0.000234931	-2.03063	0.044933	0.547899	-3.80937
ENSG00000148834	-0.145374	0.00480057	-2.0306	0.0449354	0.547899	-3.80941
ENSG00000189366	-0.242397	0.00378762	-2.03057	0.0449386	0.547899	-3.80946
ENSG00000181472	0.0981504	-0.00216307	2.02999	0.0449984	0.547899	-3.81042
ENSG00000171517	-0.12896	-0.00427908	-2.02968	0.045031	0.547899	-3.81094
ENSG00000114742	0.069189	-0.00202853	2.02967	0.0450315	0.547899	-3.81094
ENSG00000168488	0.075579	-0.00166983	2.02949	0.0450502	0.547899	-3.81124
ENSG00000020256	0.0620609	-0.00352252	2.02915	0.0450857	0.547899	-3.81181
ENSG00000100413	0.134284	-0.00181529	2.02864	0.0451389	0.547899	-3.81266
ENSG00000112232	0.454721	-0.0277128	2.02853	0.0451499	0.547899	-3.81283
ENSG00000173621	0.109976	-0.000542231	2.02848	0.0451554	0.547899	-3.81292
ENSG00000164764	-0.121053	-0.00115282	-2.02838	0.045166	0.547899	-3.81309
ENSG00000166949	-0.104075	0.00192618	-2.02823	0.0451814	0.547899	-3.81334
ENSG00000071127	0.0614029	0.000693418	2.02725	0.0452828	0.547899	-3.81495
ENSG00000142173	-0.168033	-0.000474023	-2.02671	0.0453395	0.547899	-3.81585
ENSG00000197771	0.0606431	-0.000646608	2.02648	0.0453639	0.547899	-3.81623
ENSG00000173638	0.0728417	-0.000750983	2.02647	0.0453644	0.547899	-3.81624
ENSG00000164236	0.169189	-0.000111131	2.02621	0.045392	0.547899	-3.81668
ENSG00000264364	0.16428	-0.00225732	2.02541	0.0454752	0.547899	-3.818
ENSG00000166136	-0.1037	0.0063139	-2.02516	0.0455013	0.547899	-3.81841
ENSG00000158669	0.0475091	-0.000982889	2.02495	0.0455229	0.547899	-3.81875
ENSG00000135090	-0.10287	-0.00123623	-2.02466	0.0455533	0.547899	-3.81923
ENSG00000121083	0.0892637	0.00247401	2.02458	0.0455616	0.547899	-3.81936
ENSG00000250903	-0.116009	0.00230722	-2.02436	0.0455849	0.547899	-3.81973
ENSG00000166863	0.208179	0.00434573	2.02405	0.0456173	0.547899	-3.82024
ENSG00000135919	-0.236948	0.00522724	-2.02401	0.0456212	0.547899	-3.8203
ENSG00000196371	-0.104966	0.00231142	-2.02244	0.0457864	0.547899	-3.8229
ENSG00000206535	-0.093577	0.00158611	-2.02169	0.0458657	0.547899	-3.82414
ENSG00000123739	-0.0599785	-0.00213285	-2.02152	0.0458829	0.547899	-3.82441
ENSG00000182944	0.0623229	0.000176857	2.02137	0.0458988	0.547899	-3.82466
ENSG00000079739	-0.171922	-0.00453628	-2.02114	0.0459236	0.547899	-3.82505
ENSG00000069943	-0.0764607	-0.00358923	-2.02058	0.0459821	0.547899	-3.82596
ENSG00000268573	-0.115831	0.00339889	-2.02023	0.0460192	0.547899	-3.82654
ENSG00000127955	-0.0666316	-0.000128806	-2.0201	0.0460331	0.547899	-3.82676
ENSG00000174456	-0.115728	-0.000453957	-2.01992	0.0460515	0.547899	-3.82705
ENSG00000250067	0.164422	-0.00547071	2.01978	0.0460666	0.547899	-3.82728
ENSG00000163864	-0.16602	-0.00196059	-2.0194	0.0461069	0.547899	-3.82791
ENSG00000176095	0.0531935	-0.00147796	2.01885	0.0461652	0.547899	-3.82882
ENSG00000125740	0.206484	-0.00392544	2.01866	0.0461847	0.547899	-3.82912
ENSG00000174996	0.0673307	-0.00195329	2.01866	0.046185	0.547899	-3.82913
ENSG00000267243	0.81853	0.0194995	2.01842	0.0462107	0.547899	-3.82953
ENSG00000204560	0.0573869	-0.000363998	2.01841	0.046212	0.547899	-3.82955
ENSG00000214548	0.987124	-0.000916296	2.01827	0.046227	0.547899	-3.82978
ENSG00000153904	-0.109306	0.000375934	-2.01825	0.0462288	0.547899	-3.82981
ENSG00000164118	-0.0992821	0.00256314	-2.01823	0.0462305	0.547899	-3.82983
ENSG00000140153	0.0518836	-0.0011571	2.01818	0.0462358	0.547899	-3.82992
ENSG00000180867	-0.176666	-0.00275313	-2.01774	0.0462831	0.547899	-3.83065
ENSG00000135999	0.0644533	-0.00441674	2.01632	0.0464331	0.547899	-3.83298
ENSG00000101871	-0.131935	-0.000466059	-2.01509	0.0465644	0.547899	-3.835
ENSG00000054793	0.116261	0.00117738	2.01481	0.0465946	0.547899	-3.83547
ENSG00000247137	0.119684	0.00948585	2.01421	0.0466582	0.547899	-3.83645
ENSG00000099251	-0.227855	-0.0128344	-2.01369	0.0467141	0.547899	-3.83731
ENSG00000169047	0.0661032	-0.00328316	2.01339	0.0467463	0.547899	-3.8378
ENSG00000154222	0.0693937	0.000804094	2.0133	0.0467553	0.547899	-3.83794
ENSG00000174206	-0.105399	0.00337697	-2.01288	0.0468004	0.547899	-3.83863
ENSG00000054967	0.0884012	-0.0016959	2.01249	0.0468427	0.547899	-3.83928
ENSG00000225135	-0.161242	0.00188577	-2.01242	0.0468495	0.547899	-3.83939
ENSG00000228998	0.12891	-0.00635388	2.01213	0.0468811	0.547899	-3.83987
ENSG00000147416	0.0610657	3.41397e-05	2.01196	0.0468993	0.547899	-3.84015
ENSG00000127220	0.108997	-0.00390614	2.01128	0.046972	0.547899	-3.84126
ENSG00000156853	0.0505907	-0.00308959	2.01112	0.0469897	0.547899	-3.84153
ENSG00000179855	-0.18676	-0.00793765	-2.01089	0.0470141	0.547899	-3.8419
ENSG00000134775	0.177265	-0.00112126	2.0108	0.047024	0.547899	-3.84206
ENSG00000148339	0.0700974	0.000706444	2.01075	0.0470296	0.547899	-3.84214
ENSG00000204396	0.12674	-0.0129542	2.01001	0.0471088	0.547899	-3.84335
ENSG00000068654	0.0735752	0.000546952	2.00974	0.0471375	0.547899	-3.84379
ENSG00000146872	0.0544552	-0.000399843	2.0096	0.047153	0.547899	-3.84402
ENSG00000241404	0.148441	-0.00844355	2.00958	0.0471547	0.547899	-3.84405
ENSG00000121964	-0.0703176	0.00341606	-2.00944	0.0471703	0.547899	-3.84428
ENSG00000197181	-0.494392	0.0303372	-2.00931	0.0471841	0.547899	-3.8445
ENSG00000117394	-0.178086	-0.0079302	-2.00926	0.0471898	0.547899	-3.84458
ENSG00000258053	-0.311305	0.0159859	-2.00912	0.0472044	0.547899	-3.8448
ENSG00000102974	0.0496399	-0.0024632	2.00904	0.0472137	0.547899	-3.84495
ENSG00000037897	0.110084	0.0017538	2.00883	0.0472365	0.547899	-3.84529
ENSG00000261409	-0.124995	0.00549196	-2.00868	0.047252	0.547899	-3.84553
ENSG00000197016	-0.12156	0.00433147	-2.00865	0.047256	0.547899	-3.84559
ENSG00000115484	-0.0430124	-0.00189766	-2.00835	0.0472881	0.547899	-3.84607
ENSG00000255248	-0.334869	-0.00484777	-2.00835	0.0472882	0.547899	-3.84608
ENSG00000232472	-0.258727	0.0193873	-2.00695	0.0474389	0.548289	-3.84836
ENSG00000091592	0.150367	0.00307919	2.00661	0.0474766	0.548289	-3.84893
ENSG00000106351	0.130819	-0.000665523	2.00651	0.0474869	0.548289	-3.84908
ENSG00000168140	0.129789	-0.00178827	2.00607	0.0475352	0.548289	-3.84981
ENSG00000157216	0.0582859	-0.000132228	2.00548	0.0475992	0.548289	-3.85078
ENSG00000143502	0.268591	0.00222807	2.00521	0.0476286	0.548289	-3.85122
ENSG00000147536	0.0709857	0.00164206	2.00501	0.0476504	0.548289	-3.85155
ENSG00000145087	0.250677	-0.00802467	2.00478	0.0476744	0.548289	-3.85191
ENSG00000212802	-0.256162	0.0216172	-2.00467	0.0476865	0.548289	-3.85209
ENSG00000173542	-0.0796491	0.00121473	-2.00461	0.0476933	0.548289	-3.8522
ENSG00000254277	-0.152177	-0.00178683	-2.0044	0.0477163	0.548289	-3.85254
ENSG00000107372	0.0940495	-0.00203438	2.00358	0.0478056	0.548875	-3.85388
ENSG00000198380	-0.0825734	0.00225084	-2.00327	0.0478391	0.548875	-3.85438
ENSG00000151135	-0.124518	-0.00269228	-2.00219	0.0479573	0.549819	-3.85615
ENSG00000101327	0.229236	0.0133635	2.00174	0.0480064	0.54997	-3.85689
ENSG00000137760	0.105756	0.000467654	1.9985	0.0483625	0.551603	-3.86219
ENSG00000123416	0.0656071	-0.000162239	1.99798	0.0484196	0.551603	-3.86303
ENSG00000185275	0.0819506	-0.0033178	1.99789	0.0484292	0.551603	-3.86317
ENSG00000139832	-0.155401	-0.000280029	-1.99785	0.0484339	0.551603	-3.86324
ENSG00000027697	0.0621628	0.000337016	1.99677	0.0485535	0.551603	-3.86501
ENSG00000129460	0.0739932	0.000428165	1.99648	0.0485848	0.551603	-3.86547
ENSG00000187531	0.0832847	-0.000719881	1.99645	0.0485883	0.551603	-3.86552
ENSG00000143437	-0.072778	-0.000619666	-1.99637	0.0485972	0.551603	-3.86565
ENSG00000197019	0.125591	9.37552e-05	1.99621	0.0486151	0.551603	-3.86592
ENSG00000124194	0.160878	-0.00242754	1.996	0.0486383	0.551603	-3.86626
ENSG00000215301	0.0723123	-0.00071738	1.99598	0.0486407	0.551603	-3.8663
ENSG00000169783	0.119648	0.00043958	1.99564	0.0486785	0.551603	-3.86685
ENSG00000214597	-0.17134	-0.000431468	-1.99562	0.0486802	0.551603	-3.86688
ENSG00000198961	-0.0896704	-0.00237802	-1.99533	0.0487122	0.551603	-3.86735
ENSG00000065491	-0.0531079	0.00118701	-1.99522	0.048725	0.551603	-3.86754
ENSG00000111790	-0.0648511	-0.00472465	-1.99521	0.048726	0.551603	-3.86755
ENSG00000144057	-0.182324	-0.0115071	-1.99487	0.048764	0.551625	-3.86811
ENSG00000106733	-0.151074	0.000708901	-1.99405	0.0488545	0.55224	-3.86944
ENSG00000132640	0.0797331	-0.00207919	1.99369	0.0488944	0.552283	-3.87002
ENSG00000058085	-0.121578	0.00154737	-1.993	0.0489718	0.552392	-3.87116
ENSG00000125352	-0.0755502	0.00233363	-1.99294	0.0489777	0.552392	-3.87124
ENSG00000113712	0.0526617	-0.00140205	1.99124	0.0491676	0.552392	-3.87401
ENSG00000011198	0.108867	0.00187774	1.99058	0.0492418	0.552392	-3.87509
ENSG00000121653	0.0839399	0.00130233	1.99028	0.0492752	0.552392	-3.87558
ENSG00000186272	0.10121	0.002705	1.9901	0.0492947	0.552392	-3.87586
ENSG00000112234	-0.0935104	-0.00290197	-1.99002	0.0493042	0.552392	-3.876
ENSG00000033030	0.07658	-0.000545557	1.98982	0.0493268	0.552392	-3.87633
ENSG00000169062	0.0793174	-0.00589634	1.98973	0.0493359	0.552392	-3.87646
ENSG00000247556	-0.0676266	0.000521755	-1.9894	0.049373	0.552392	-3.877
ENSG00000183023	-0.250973	0.00201924	-1.98938	0.0493756	0.552392	-3.87704
ENSG00000204590	0.0842861	-0.00101229	1.98912	0.0494045	0.552392	-3.87746
ENSG00000118777	-0.228624	-0.00351685	-1.98875	0.0494468	0.552392	-3.87807
ENSG00000212670	-0.119856	-0.00479501	-1.98821	0.0495064	0.552392	-3.87893
ENSG00000111684	0.0628269	0.00054157	1.98815	0.0495131	0.552392	-3.87903
ENSG00000116885	0.0918732	-0.000601562	1.98737	0.0496013	0.552392	-3.8803
ENSG00000078304	-0.0523636	-0.000346118	-1.98709	0.0496326	0.552392	-3.88075
ENSG00000132382	0.0974337	0.00021262	1.98656	0.0496923	0.552392	-3.88161
ENSG00000175395	-0.230325	-0.0071509	-1.98532	0.049832	0.552392	-3.88362
ENSG00000170891	-0.152629	-0.00246739	-1.98523	0.049843	0.552392	-3.88378
ENSG00000136240	-0.0757727	-0.00273346	-1.985	0.0498682	0.552392	-3.88414
ENSG00000198382	-0.103118	0.00320344	-1.98495	0.0498747	0.552392	-3.88424
ENSG00000009954	0.0630925	-0.00163254	1.98466	0.0499076	0.552392	-3.88471
ENSG00000204344	0.0807272	0.000471301	1.98406	0.0499751	0.552392	-3.88567
ENSG00000187105	-0.12934	-0.00104122	-1.98356	0.0500316	0.552392	-3.88648
ENSG00000228288	-0.15806	0.00236576	-1.98354	0.0500338	0.552392	-3.88651
ENSG00000133835	-0.0568511	-0.00129565	-1.98334	0.0500565	0.552392	-3.88684
ENSG00000197696	-0.10756	0.00268466	-1.98333	0.0500575	0.552392	-3.88685
ENSG00000139514	0.114622	0.000744543	1.98321	0.0500712	0.552392	-3.88705
ENSG00000111371	0.135242	-0.00213262	1.98303	0.0500919	0.552392	-3.88734
ENSG00000167721	0.0881645	-0.000290674	1.98275	0.050123	0.552392	-3.88779
ENSG00000197063	0.0703104	-0.0032983	1.98257	0.0501435	0.552392	-3.88808
ENSG00000076826	0.0924113	-0.00226357	1.98202	0.0502066	0.552392	-3.88898
ENSG00000132326	0.1035	-0.00235757	1.982	0.050209	0.552392	-3.88901
ENSG00000198728	0.067761	-0.00362265	1.98197	0.0502127	0.552392	-3.88907
ENSG00000128602	0.0700761	-0.00134184	1.98149	0.0502668	0.552392	-3.88984
ENSG00000111641	0.0823703	9.42373e-07	1.98144	0.0502721	0.552392	-3.88991
ENSG00000133739	-0.0840019	-0.0034795	-1.98112	0.0503092	0.552392	-3.89044
ENSG00000184602	0.066857	0.00334937	1.98109	0.0503127	0.552392	-3.89049
ENSG00000117410	0.0614019	0.000192692	1.98056	0.0503725	0.552652	-3.89134
ENSG00000133624	0.0999289	-0.00171445	1.9799	0.050448	0.552847	-3.89241
ENSG00000100678	-0.367589	-0.00067416	-1.97972	0.0504682	0.552847	-3.8927
ENSG00000148600	-0.231591	-0.00995059	-1.97929	0.0505175	0.552847	-3.8934
ENSG00000115875	0.107627	-0.000445016	1.97914	0.0505349	0.552847	-3.89364
ENSG00000143919	-0.0569192	0.0033275	-1.97844	0.0506147	0.553002	-3.89477
ENSG00000163486	-0.0909911	-0.00182349	-1.97825	0.0506365	0.553002	-3.89508
ENSG00000149970	0.126102	0.00238628	1.97739	0.0507358	0.553002	-3.89648
ENSG00000125703	-0.0707589	0.00023812	-1.97735	0.0507402	0.553002	-3.89654
ENSG00000188488	0.148295	0.00363629	1.97704	0.0507757	0.553002	-3.89704
ENSG00000196683	-0.110875	0.00662811	-1.9769	0.0507912	0.553002	-3.89726
ENSG00000130958	-0.108443	2.53204e-05	-1.97681	0.0508022	0.553002	-3.89741
ENSG00000108270	0.0720186	0.00133385	1.97569	0.05093	0.553438	-3.89921
ENSG00000144746	-0.0724025	-0.00253668	-1.97546	0.0509569	0.553438	-3.89959
ENSG00000137275	0.11776	-0.00296039	1.97521	0.0509854	0.553438	-3.89999
ENSG00000160213	-0.0950768	0.00522911	-1.9752	0.050987	0.553438	-3.90001
ENSG00000109911	-0.0768021	0.00280801	-1.97423	0.0510991	0.553593	-3.90158
ENSG00000141627	-0.0615224	-0.000513217	-1.97403	0.0511214	0.553593	-3.90189
ENSG00000180815	-0.147081	-0.0102404	-1.97389	0.0511385	0.553593	-3.90213
ENSG00000170412	0.153543	0.00130612	1.97382	0.051146	0.553593	-3.90223
ENSG00000120727	0.0388376	-0.000749553	1.9735	0.0511827	0.553599	-3.90275
ENSG00000182481	0.0616319	0.00464128	1.97296	0.0512457	0.553888	-3.90363
ENSG00000102554	-0.267648	0.0042698	-1.9722	0.0513331	0.554076	-3.90484
ENSG00000055732	0.276318	0.00411289	1.97072	0.051505	0.554076	-3.90723
ENSG00000168214	-0.081378	-0.00206283	-1.97009	0.0515784	0.554076	-3.90825
ENSG00000266709	-0.175303	0.00153942	-1.97009	0.0515786	0.554076	-3.90825
ENSG00000180488	-0.0863281	0.000785692	-1.97001	0.0515873	0.554076	-3.90837
ENSG00000140968	-0.172468	-0.00560044	-1.9698	0.0516118	0.554076	-3.90871
ENSG00000158122	-0.0607549	0.00094462	-1.96964	0.0516315	0.554076	-3.90898
ENSG00000136010	-0.162497	0.006059	-1.96958	0.0516377	0.554076	-3.90907
ENSG00000198218	0.0354437	0.00081045	1.96947	0.0516502	0.554076	-3.90924
ENSG00000196950	-0.105159	-0.00212137	-1.96906	0.0516985	0.554076	-3.90991
ENSG00000230316	0.438603	0.00955377	1.96881	0.0517278	0.554076	-3.91031
ENSG00000187866	0.0480692	0.00118385	1.96851	0.0517622	0.554076	-3.91079
ENSG00000030066	0.0787652	0.000693401	1.96827	0.0517912	0.554076	-3.91119
ENSG00000163879	0.110756	-0.00447266	1.96776	0.0518505	0.554076	-3.91201
ENSG00000148840	0.0703942	-0.000363769	1.96766	0.0518613	0.554076	-3.91215
ENSG00000267058	-0.0927253	-0.00515268	-1.96764	0.0518642	0.554076	-3.91219
ENSG00000126460	0.101475	-0.00388273	1.96736	0.0518967	0.554076	-3.91264
ENSG00000162231	0.0715897	0.00168694	1.96719	0.0519171	0.554076	-3.91292
ENSG00000161542	-0.0547179	-0.000676123	-1.96689	0.0519514	0.554076	-3.91339
ENSG00000187398	0.442768	0.0181393	1.96627	0.0520244	0.554468	-3.9144
ENSG00000124193	0.103044	-0.000436959	1.96514	0.0521573	0.554882	-3.91622
ENSG00000124831	-0.0733125	-0.000799398	-1.96485	0.0521907	0.554882	-3.91667
ENSG00000188677	-0.119173	0.00331667	-1.96461	0.0522196	0.554882	-3.91707
ENSG00000172795	-0.0735246	0.00269224	-1.96402	0.0522891	0.554882	-3.91802
ENSG00000102003	0.197003	0.000188974	1.96363	0.0523344	0.554882	-3.91864
ENSG00000203761	0.110872	-0.00784866	1.96269	0.0524461	0.554882	-3.92016
ENSG00000170775	-0.229274	-0.00745391	-1.96249	0.052469	0.554882	-3.92047
ENSG00000186106	-0.0598816	-0.0010688	-1.96235	0.0524854	0.554882	-3.92069
ENSG00000179523	-0.0913176	0.00223515	-1.96234	0.0524874	0.554882	-3.92072
ENSG00000135116	0.220155	0.00750602	1.96135	0.0526035	0.554882	-3.9223
ENSG00000167962	0.0686495	0.000449915	1.96127	0.0526133	0.554882	-3.92243
ENSG00000164008	-0.0497678	0.000684517	-1.96115	0.0526273	0.554882	-3.92262
ENSG00000175130	0.0733066	0.00130017	1.95968	0.0528016	0.554882	-3.92498
ENSG00000136861	0.0670733	-0.00216779	1.95968	0.0528018	0.554882	-3.92498
ENSG00000184788	-0.0904584	0.00225177	-1.95958	0.0528131	0.554882	-3.92513
ENSG00000137547	0.0796279	0.00202697	1.95923	0.0528552	0.554882	-3.9257
ENSG00000004864	0.0640991	0.00127095	1.95905	0.0528764	0.554882	-3.92599
ENSG00000140950	0.0642774	0.00131075	1.95893	0.0528905	0.554882	-3.92618
ENSG00000262714	-0.429876	-0.00340067	-1.95834	0.0529611	0.554882	-3.92713
ENSG00000143549	0.0647393	-0.000757826	1.95735	0.0530791	0.554882	-3.92872
ENSG00000073921	-0.0653745	0.000282648	-1.95702	0.0531187	0.554882	-3.92925
ENSG00000102786	0.0980835	-0.00591447	1.9569	0.0531319	0.554882	-3.92943
ENSG00000204055	-0.10619	-0.00124729	-1.9568	0.0531445	0.554882	-3.92959
ENSG00000197122	0.0729375	0.000232927	1.95635	0.0531983	0.554882	-3.93032
ENSG00000112739	0.0824057	-0.00315948	1.95531	0.0533227	0.554882	-3.93198
ENSG00000111110	-0.0979358	-0.00237436	-1.95515	0.0533421	0.554882	-3.93224
ENSG00000100926	0.0897004	-0.00445016	1.95494	0.0533662	0.554882	-3.93256
ENSG00000117519	0.057107	-0.00100988	1.95486	0.0533767	0.554882	-3.9327
ENSG00000071794	-0.112425	-0.00239012	-1.95454	0.0534142	0.554882	-3.9332
ENSG00000115556	0.0979347	-0.000536306	1.95433	0.0534399	0.554882	-3.93355
ENSG00000205476	0.065696	0.00191743	1.95421	0.0534547	0.554882	-3.93374
ENSG00000101193	-0.0534091	0.00387383	-1.95409	0.0534685	0.554882	-3.93393
ENSG00000121897	-0.0623903	0.00271075	-1.95344	0.0535463	0.554882	-3.93496
ENSG00000151117	0.129382	0.00778813	1.95333	0.0535601	0.554882	-3.93515
ENSG00000075239	-0.0747142	-0.000346155	-1.95313	0.0535844	0.554882	-3.93547
ENSG00000164136	-0.269792	0.00814755	-1.95301	0.0535984	0.554882	-3.93566
ENSG00000116005	-0.0660152	-0.00328667	-1.95292	0.0536089	0.554882	-3.9358
ENSG00000151014	-0.0958897	-0.000727769	-1.95283	0.0536196	0.554882	-3.93594
ENSG00000196569	-0.211119	-0.00282114	-1.95246	0.0536646	0.554882	-3.93654
ENSG00000185619	0.0581497	-0.00386547	1.95219	0.0536968	0.554882	-3.93696
ENSG00000132676	-0.0477413	0.000608849	-1.95193	0.0537286	0.554882	-3.93739
ENSG00000134748	0.045926	-0.000866024	1.95167	0.0537593	0.554882	-3.93779
ENSG00000269001	-0.172348	-0.00413779	-1.95155	0.0537742	0.554882	-3.93799
ENSG00000178409	0.0896335	-0.00464213	1.95116	0.0538209	0.554882	-3.93861
ENSG00000132773	0.129618	0.00313288	1.95116	0.0538211	0.554882	-3.93861
ENSG00000075290	-0.38997	0.00563153	-1.95112	0.0538264	0.554882	-3.93868
ENSG00000140832	0.061438	-0.00102858	1.95095	0.0538469	0.554882	-3.93895
ENSG00000160360	0.0889633	-0.00356206	1.95094	0.0538472	0.554882	-3.93896
ENSG00000176994	0.0923576	-0.000915901	1.95083	0.0538605	0.554882	-3.93913
ENSG00000175582	-0.0654404	-0.0014904	-1.95069	0.0538773	0.554882	-3.93936
ENSG00000177406	-0.124541	-0.0018352	-1.94997	0.0539651	0.55521	-3.94052
ENSG00000205978	0.130866	-0.00593984	1.94983	0.0539817	0.55521	-3.94074
ENSG00000165449	0.169625	0.00763208	1.94906	0.0540749	0.555367	-3.94196
ENSG00000148337	0.059126	-0.00240377	1.94892	0.0540917	0.555367	-3.94218
ENSG00000218510	-0.0992345	-0.00110275	-1.9488	0.054106	0.555367	-3.94237
ENSG00000106927	0.259552	-0.0122499	1.94845	0.0541484	0.55543	-3.94293
ENSG00000230629	-0.225162	0.0190862	-1.94734	0.0542839	0.556054	-3.94471
ENSG00000143315	0.0786084	-0.000542389	1.94724	0.0542954	0.556054	-3.94486
ENSG00000138771	-0.0919249	0.000741106	-1.94705	0.0543184	0.556054	-3.94516
ENSG00000179115	0.0737554	0.000231536	1.94664	0.0543688	0.55613	-3.94582
ENSG00000260539	-0.0689641	0.00150251	-1.94619	0.0544227	0.55613	-3.94653
ENSG00000173480	0.0760425	-0.00323212	1.94601	0.0544449	0.55613	-3.94682
ENSG00000173653	0.0647205	-0.000182119	1.9458	0.0544712	0.55613	-3.94716
ENSG00000144827	-0.0570533	-0.000252223	-1.94468	0.0546073	0.556838	-3.94894
ENSG00000084073	0.116701	0.0015238	1.94463	0.0546134	0.556838	-3.94902
ENSG00000157326	-0.14442	-0.000747244	-1.94343	0.0547597	0.557159	-3.95093
ENSG00000100528	-0.0666244	-0.00163603	-1.94316	0.0547927	0.557159	-3.95135
ENSG00000154814	0.0706141	0.00221851	1.94266	0.0548545	0.557159	-3.95216
ENSG00000256383	-0.126352	-0.00248499	-1.94251	0.0548729	0.557159	-3.95239
ENSG00000105204	0.106813	-0.00199601	1.94191	0.0549459	0.557159	-3.95334
ENSG00000116991	-0.198251	0.00573062	-1.94155	0.0549902	0.557159	-3.95391
ENSG00000104408	-0.056966	-0.00294519	-1.94091	0.0550689	0.557159	-3.95493
ENSG00000146373	-0.107981	-0.000885335	-1.94089	0.0550715	0.557159	-3.95497
ENSG00000132846	0.14709	-0.00203418	1.94072	0.0550932	0.557159	-3.95525
ENSG00000133019	-0.141858	-0.000867022	-1.9407	0.0550946	0.557159	-3.95526
ENSG00000185220	0.0880027	-0.00213811	1.94065	0.0551015	0.557159	-3.95535
ENSG00000234616	0.0834203	-0.000459552	1.94013	0.0551652	0.557159	-3.95618
ENSG00000162599	-0.160887	-0.00903014	-1.94002	0.0551788	0.557159	-3.95635
ENSG00000148843	0.0610574	-0.000800661	1.93996	0.0551862	0.557159	-3.95645
ENSG00000089351	-0.0921389	-0.00209696	-1.93992	0.0551913	0.557159	-3.95651
ENSG00000072849	0.0792934	0.00222015	1.93938	0.0552575	0.55746	-3.95737
ENSG00000114491	0.0770252	0.00156948	1.93851	0.0553646	0.558172	-3.95874
ENSG00000204248	0.147265	-0.00273565	1.93779	0.055454	0.558705	-3.95989
ENSG00000175221	0.0699772	0.000255288	1.93696	0.0555571	0.558856	-3.96121
ENSG00000122512	0.067107	0.0019933	1.93693	0.0555609	0.558856	-3.96126
ENSG00000142303	0.153773	-0.00632752	1.93678	0.0555787	0.558856	-3.96149
ENSG00000154217	-0.0616987	-0.00126172	-1.93569	0.055714	0.559848	-3.96322
ENSG00000076662	-0.134564	-0.00255636	-1.9342	0.0558992	0.560157	-3.96558
ENSG00000160299	0.0647123	-0.00223056	1.93402	0.0559225	0.560157	-3.96587
ENSG00000130706	0.103067	0.00217895	1.93399	0.0559261	0.560157	-3.96592
ENSG00000013288	-0.14957	-0.00131648	-1.93393	0.0559332	0.560157	-3.96601
ENSG00000171824	0.068084	0.000433508	1.93381	0.0559486	0.560157	-3.9662
ENSG00000186104	-0.0822346	-0.0038486	-1.93364	0.0559691	0.560157	-3.96647
ENSG00000123146	-0.174992	0.00644391	-1.93318	0.056027	0.560157	-3.9672
ENSG00000171316	0.102253	0.000947904	1.93305	0.0560425	0.560157	-3.9674
ENSG00000181192	-0.0722322	0.00182537	-1.9328	0.0560743	0.560157	-3.9678
ENSG00000261069	0.39615	-0.00388383	1.93212	0.0561595	0.560642	-3.96888
ENSG00000268521	0.149474	-0.0099895	1.93126	0.0562668	0.561272	-3.97024
ENSG00000080819	-0.0520685	-0.00041705	-1.93087	0.0563152	0.561272	-3.97085
ENSG00000256576	-0.178437	0.00224782	-1.93048	0.0563644	0.561272	-3.97147
ENSG00000212998	0.160227	-0.00487307	1.92991	0.0564359	0.561272	-3.97237
ENSG00000148737	0.0804667	0.000100764	1.92985	0.0564433	0.561272	-3.97246
ENSG00000161960	0.130379	-0.0121362	1.92934	0.056508	0.561272	-3.97328
ENSG00000177879	-0.0527169	-0.00118223	-1.92908	0.05654	0.561272	-3.97368
ENSG00000174564	-0.153973	0.0109255	-1.92904	0.0565457	0.561272	-3.97375
ENSG00000060339	0.0735644	-0.00237903	1.92866	0.056593	0.561272	-3.97434
ENSG00000147174	0.128212	0.00176577	1.92832	0.0566354	0.561272	-3.97488
ENSG00000166181	0.0697405	-0.000288988	1.92796	0.0566813	0.561272	-3.97545
ENSG00000164615	-0.0817335	-0.00120763	-1.92793	0.0566854	0.561272	-3.9755
ENSG00000140443	-0.0958166	0.00103934	-1.92781	0.0566997	0.561272	-3.97568
ENSG00000260267	-0.169053	-0.00563513	-1.92731	0.0567632	0.561537	-3.97648
ENSG00000103197	0.0579709	-0.00080729	1.92623	0.0569002	0.562001	-3.97819
ENSG00000124459	0.0864297	-0.00278641	1.92621	0.0569025	0.562001	-3.97822
ENSG00000099364	0.0804448	-0.00340684	1.92597	0.0569324	0.562001	-3.97859
ENSG00000042429	0.0665729	-0.00165819	1.92514	0.0570376	0.562001	-3.9799
ENSG00000206129	-0.150332	0.00250202	-1.92501	0.0570539	0.562001	-3.9801
ENSG00000143753	0.100618	-0.000824613	1.9248	0.0570806	0.562001	-3.98044
ENSG00000006744	0.0545142	0.00213638	1.92471	0.057092	0.562001	-3.98058
ENSG00000117643	-0.120308	-0.000914388	-1.92462	0.0571041	0.562001	-3.98073
ENSG00000163558	-0.0717989	-0.00253447	-1.92422	0.0571547	0.562138	-3.98136
ENSG00000167395	0.0602117	-0.00407865	1.92384	0.0572027	0.562248	-3.98195
ENSG00000163141	0.243948	-0.00161476	1.92236	0.0573909	0.56321	-3.98429
ENSG00000122033	-0.0527282	0.000680746	-1.92152	0.0574975	0.56321	-3.9856
ENSG00000176749	0.0668372	-0.00284671	1.92116	0.0575438	0.56321	-3.98618
ENSG00000143393	0.0477493	-0.000974632	1.92043	0.0576373	0.56321	-3.98733
ENSG00000212304	0.105273	-0.00283862	1.91991	0.0577031	0.56321	-3.98814
ENSG00000144136	0.0970295	-0.00294839	1.91946	0.0577614	0.56321	-3.98885
ENSG00000204217	-0.118277	-0.00127645	-1.91942	0.0577665	0.56321	-3.98892
ENSG00000156976	-0.0917139	-0.00300899	-1.91931	0.0577805	0.56321	-3.98909
ENSG00000134910	0.0630527	-0.00682654	1.91913	0.0578032	0.56321	-3.98937
ENSG00000130254	0.10678	-0.00174459	1.9184	0.0578972	0.56321	-3.99052
ENSG00000204851	-0.145672	0.00260363	-1.91826	0.0579142	0.56321	-3.99073
ENSG00000144306	-0.114791	0.00403961	-1.91823	0.0579191	0.56321	-3.99079
ENSG00000064393	0.0887303	-0.00118278	1.9181	0.0579352	0.56321	-3.99099
ENSG00000080200	-0.0813827	-0.00341603	-1.91808	0.0579384	0.56321	-3.99103
ENSG00000121022	0.0542199	-0.000184695	1.91801	0.0579468	0.56321	-3.99113
ENSG00000231889	-0.0901301	0.000809015	-1.91779	0.0579746	0.56321	-3.99147
ENSG00000115461	-0.464321	-0.000952368	-1.91771	0.0579849	0.56321	-3.9916
ENSG00000133640	0.148036	0.00217221	1.9174	0.0580248	0.56321	-3.99208
ENSG00000153006	-0.107874	-2.68379e-05	-1.917	0.0580768	0.56321	-3.99272
ENSG00000054654	-0.0801711	0.00361371	-1.9167	0.0581153	0.56321	-3.99319
ENSG00000156304	0.052221	-0.00305993	1.91662	0.0581258	0.56321	-3.99332
ENSG00000104936	0.101176	-0.00640108	1.91636	0.0581595	0.56321	-3.99373
ENSG00000080546	-0.126973	0.00379327	-1.91623	0.0581759	0.56321	-3.99393
ENSG00000198477	0.0742114	-0.000331287	1.91602	0.0582035	0.56321	-3.99426
ENSG00000005812	0.0871476	0.000539969	1.9156	0.0582567	0.56321	-3.99491
ENSG00000169813	0.050981	-0.000522493	1.91505	0.0583273	0.56321	-3.99577
ENSG00000116096	-0.133268	-0.00323566	-1.9149	0.0583471	0.56321	-3.99601
ENSG00000156968	0.129288	0.000578398	1.91469	0.0583739	0.56321	-3.99634
ENSG00000100104	0.0709555	0.00138595	1.91427	0.0584284	0.56321	-3.997
ENSG00000153531	0.20281	-0.0027212	1.91372	0.0584996	0.56321	-3.99786
ENSG00000167106	0.0621509	-0.00155407	1.91372	0.0584998	0.56321	-3.99786
ENSG00000076321	0.0580543	-0.000294945	1.91319	0.058568	0.56321	-3.99869
ENSG00000158792	0.111653	0.00121005	1.91291	0.0586044	0.56321	-3.99913
ENSG00000204569	0.0725746	-0.00141096	1.91245	0.0586648	0.56321	-3.99986
ENSG00000131238	0.0492771	-0.0014957	1.912	0.0587229	0.56321	-4.00056
ENSG00000152284	0.0714716	-0.00141946	1.91147	0.0587921	0.56321	-4.0014
ENSG00000131043	0.0568353	0.00240427	1.91104	0.0588479	0.56321	-4.00207
ENSG00000164331	-0.0893773	0.00225077	-1.91044	0.0589255	0.56321	-4.00301
ENSG00000064270	0.175181	0.00087622	1.91026	0.0589484	0.56321	-4.00328
ENSG00000177000	-0.0685261	0.00070572	-1.91012	0.0589671	0.56321	-4.00351
ENSG00000179912	-0.0806936	0.00308677	-1.90919	0.0590884	0.56321	-4.00496
ENSG00000079432	0.0828713	-0.0044904	1.90851	0.0591773	0.56321	-4.00603
ENSG00000255455	-0.10529	0.0081414	-1.90779	0.0592712	0.56321	-4.00715
ENSG00000117115	-0.151762	0.00075346	-1.90763	0.059293	0.56321	-4.00741
ENSG00000103942	0.085292	0.00102446	1.90753	0.0593061	0.56321	-4.00757
ENSG00000063978	0.0528981	-0.00089733	1.90737	0.0593266	0.56321	-4.00781
ENSG00000103707	-0.05477	0.00298357	-1.90737	0.0593266	0.56321	-4.00781
ENSG00000214389	-0.305948	0.0190348	-1.90733	0.0593314	0.56321	-4.00787
ENSG00000121236	-0.136977	-0.00138833	-1.90731	0.0593338	0.56321	-4.0079
ENSG00000122203	-0.0529083	-0.00181651	-1.9072	0.0593489	0.56321	-4.00808
ENSG00000108654	0.0769132	-0.000726679	1.90666	0.059419	0.56321	-4.00892
ENSG00000115226	0.107823	3.58016e-05	1.90663	0.059424	0.56321	-4.00898
ENSG00000020633	-0.200836	-0.01145	-1.90661	0.0594261	0.56321	-4.009
ENSG00000184905	0.137891	-0.0110774	1.90661	0.0594264	0.56321	-4.009
ENSG00000224848	-0.149827	0.0104762	-1.90553	0.0595674	0.56321	-4.01068
ENSG00000198910	-0.116947	-8.26391e-05	-1.90538	0.0595881	0.56321	-4.01093
ENSG00000142556	0.0691239	-0.00137361	1.9049	0.0596502	0.56321	-4.01167
ENSG00000237214	-0.283313	0.0108508	-1.90471	0.0596753	0.56321	-4.01196
ENSG00000048828	-0.0713662	-0.00456678	-1.90426	0.0597347	0.56321	-4.01267
ENSG00000166508	0.0879295	0.00215459	1.90376	0.0598003	0.56321	-4.01345
ENSG00000172667	-0.176027	0.00191154	-1.90366	0.059814	0.56321	-4.01361
ENSG00000186073	-0.0552395	0.000953545	-1.90365	0.0598153	0.56321	-4.01362
ENSG00000131724	-0.130396	-0.00076976	-1.90343	0.0598437	0.56321	-4.01396
ENSG00000172009	0.071898	-0.00259045	1.90326	0.0598672	0.56321	-4.01424
ENSG00000196104	-0.446314	-0.0234338	-1.90312	0.059885	0.56321	-4.01445
ENSG00000127947	-0.0616384	0.00184815	-1.90311	0.0598868	0.56321	-4.01447
ENSG00000111704	-0.149416	-0.00764465	-1.90271	0.0599399	0.56321	-4.0151
ENSG00000102096	-0.0826133	0.00142464	-1.90265	0.0599479	0.56321	-4.01519
ENSG00000184014	-0.0743024	-0.00201465	-1.90232	0.059991	0.56321	-4.0157
ENSG00000129173	0.11032	-0.000485381	1.90176	0.0600649	0.56321	-4.01657
ENSG00000095777	-0.111064	-0.000974023	-1.90172	0.0600698	0.56321	-4.01663
ENSG00000180914	-0.254521	0.00157265	-1.90157	0.0600907	0.56321	-4.01688
ENSG00000207927	0.233245	0.00261748	1.90096	0.060171	0.56321	-4.01782
ENSG00000199145	0.232019	0.00713766	1.90068	0.0602076	0.56321	-4.01825
ENSG00000125618	-0.722599	-0.00175178	-1.90051	0.0602304	0.56321	-4.01852
ENSG00000250046	0.126798	0.0016368	1.90048	0.0602346	0.56321	-4.01857
ENSG00000198783	0.0470598	-0.00180217	1.90045	0.0602388	0.56321	-4.01862
ENSG00000261799	-0.0720997	0.00577975	-1.8999	0.0603112	0.56321	-4.01947
ENSG00000164024	-0.0484757	-0.00225115	-1.89961	0.0603503	0.56321	-4.01993
ENSG00000105829	-0.0545077	-0.000780573	-1.89928	0.0603943	0.56321	-4.02044
ENSG00000156345	0.0827473	-0.00785736	1.89895	0.0604376	0.56321	-4.02095
ENSG00000162576	0.184974	-0.00376011	1.89874	0.0604654	0.56321	-4.02128
ENSG00000197712	-0.128318	0.000796238	-1.89862	0.060482	0.56321	-4.02147
ENSG00000155621	-0.0789216	0.00112725	-1.89855	0.0604912	0.56321	-4.02158
ENSG00000131408	0.0831644	-0.0020707	1.89826	0.0605291	0.56321	-4.02202
ENSG00000108055	0.0777163	3.58435e-05	1.89823	0.0605329	0.56321	-4.02207
ENSG00000224897	-0.152379	0.00822353	-1.89794	0.0605727	0.56321	-4.02253
ENSG00000177628	0.0800644	0.000947958	1.89787	0.0605822	0.56321	-4.02264
ENSG00000167100	0.140402	0.00277007	1.89744	0.0606389	0.56321	-4.0233
ENSG00000112293	0.0982607	0.00373666	1.89744	0.0606395	0.56321	-4.02331
ENSG00000267169	0.111675	-0.000335735	1.89708	0.0606874	0.56321	-4.02387
ENSG00000150459	0.0854388	0.00132045	1.89707	0.0606885	0.56321	-4.02388
ENSG00000100056	0.0752896	0.00265479	1.89673	0.0607331	0.563282	-4.0244
ENSG00000163386	-0.0972661	0.00048627	-1.89586	0.0608495	0.563344	-4.02576
ENSG00000234009	-0.146347	0.0091621	-1.89553	0.0608937	0.563344	-4.02627
ENSG00000013441	0.142365	-0.00883105	1.89467	0.0610096	0.563344	-4.02761
ENSG00000162959	0.159944	-0.00221776	1.89446	0.0610372	0.563344	-4.02793
ENSG00000127054	0.061501	0.000344851	1.89424	0.0610672	0.563344	-4.02828
ENSG00000146216	0.17716	-0.0026936	1.89421	0.0610711	0.563344	-4.02833
ENSG00000132613	0.0689323	-0.000821856	1.89418	0.0610748	0.563344	-4.02837
ENSG00000140319	0.0641258	0.000872504	1.89405	0.0610925	0.563344	-4.02857
ENSG00000143398	0.0433364	-0.000809303	1.89345	0.061173	0.563344	-4.02951
ENSG00000227615	-0.265952	0.0236156	-1.89317	0.0612105	0.563344	-4.02994
ENSG00000173327	0.0691861	-0.00138388	1.89305	0.0612268	0.563344	-4.03013
ENSG00000144834	-0.15527	-0.00073504	-1.89278	0.0612636	0.563344	-4.03055
ENSG00000184922	0.0795738	0.00149539	1.8927	0.061274	0.563344	-4.03067
ENSG00000123444	0.076496	0.00233591	1.89269	0.0612746	0.563344	-4.03068
ENSG00000170561	0.68548	-0.0376809	1.89224	0.0613355	0.563344	-4.03138
ENSG00000120159	-0.0511758	-0.00111803	-1.89209	0.0613566	0.563344	-4.03162
ENSG00000171345	0.121115	0.00100117	1.89188	0.0613845	0.563344	-4.03195
ENSG00000243811	-0.120793	-0.00133654	-1.89174	0.0614028	0.563344	-4.03216
ENSG00000100284	0.065753	0.000651028	1.89075	0.0615366	0.563525	-4.0337
ENSG00000183604	0.158319	0.000658329	1.89063	0.0615536	0.563525	-4.03389
ENSG00000267244	0.120747	-0.0092948	1.89038	0.0615867	0.563525	-4.03427
ENSG00000187522	0.0692053	0.000245159	1.89038	0.0615873	0.563525	-4.03428
ENSG00000033627	0.0484423	-0.00218974	1.89022	0.0616085	0.563525	-4.03452
ENSG00000167554	-0.111073	-0.0048187	-1.88966	0.0616834	0.563525	-4.03538
ENSG00000074527	-0.223782	0.00446401	-1.8893	0.0617329	0.563525	-4.03595
ENSG00000204822	0.11027	-0.00883747	1.88871	0.0618126	0.563525	-4.03686
ENSG00000104231	-0.0564421	0.000381113	-1.88869	0.0618154	0.563525	-4.03689
ENSG00000259748	-0.121042	-0.006839	-1.88865	0.0618204	0.563525	-4.03695
ENSG00000111728	-0.166713	-0.005296	-1.8886	0.0618278	0.563525	-4.03703
ENSG00000167323	-0.0707436	-0.00105369	-1.88716	0.0620226	0.564955	-4.03926
ENSG00000089057	0.097065	0.000904663	1.8869	0.0620586	0.564955	-4.03967
ENSG00000140941	-0.0403875	0.00177093	-1.88649	0.0621139	0.565122	-4.04029
ENSG00000100038	0.0648068	-0.00196921	1.88614	0.0621621	0.565224	-4.04084
ENSG00000162434	-0.0826427	0.00068893	-1.88555	0.0622417	0.565238	-4.04175
ENSG00000090054	0.0529687	0.000261998	1.8853	0.0622761	0.565238	-4.04214
ENSG00000112983	0.0509253	-0.000194616	1.88494	0.0623256	0.565238	-4.0427
ENSG00000254428	0.144607	0.00127546	1.88489	0.0623324	0.565238	-4.04278
ENSG00000156253	0.248785	-0.00342187	1.8843	0.0624135	0.565238	-4.04369
ENSG00000225507	-0.111023	-0.000695036	-1.88395	0.062461	0.565238	-4.04423
ENSG00000092068	0.111436	0.0023449	1.88389	0.0624684	0.565238	-4.04431
ENSG00000183844	0.158023	-0.00367648	1.88339	0.0625376	0.565238	-4.0451
ENSG00000088179	0.12466	0.00471681	1.88339	0.0625381	0.565238	-4.0451
ENSG00000164172	-0.0638689	-0.000505891	-1.88319	0.0625652	0.565238	-4.04541
ENSG00000185338	-0.168592	0.00468839	-1.88241	0.0626714	0.565238	-4.04661
ENSG00000119285	0.081261	0.00124489	1.88209	0.0627155	0.565238	-4.0471
ENSG00000163412	-0.0925039	0.00171497	-1.88186	0.0627468	0.565238	-4.04746
ENSG00000198715	0.060625	0.00016496	1.88181	0.0627542	0.565238	-4.04754
ENSG00000226752	0.123965	-0.00919205	1.8817	0.0627686	0.565238	-4.0477
ENSG00000109066	0.073338	-0.002465	1.88126	0.06283	0.565238	-4.04839
ENSG00000133895	0.0562398	0.000894714	1.88091	0.0628778	0.565238	-4.04893
ENSG00000234912	0.0984177	-0.00157752	1.88087	0.0628838	0.565238	-4.049
ENSG00000205758	-0.064868	0.00142065	-1.88081	0.0628913	0.565238	-4.04908
ENSG00000119888	-0.0770719	-0.00221544	-1.88073	0.0629028	0.565238	-4.04921
ENSG00000224914	0.146909	0.0094537	1.88013	0.0629848	0.565605	-4.05013
ENSG00000197721	-0.208781	0.00582034	-1.87976	0.0630362	0.565605	-4.0507
ENSG00000135245	-0.104076	-0.000538625	-1.87853	0.0632054	0.565605	-4.0526
ENSG00000137285	-0.115285	0.00326059	-1.87841	0.0632217	0.565605	-4.05278
ENSG00000196357	0.082582	0.00103244	1.87815	0.0632582	0.565605	-4.05318
ENSG00000149313	-0.0628201	-0.0010417	-1.87793	0.0632892	0.565605	-4.05353
ENSG00000089250	0.173966	-0.00618518	1.8774	0.0633623	0.565605	-4.05435
ENSG00000251363	-0.144691	0.010462	-1.87734	0.0633704	0.565605	-4.05444
ENSG00000170275	-0.0642029	-0.00307649	-1.87732	0.0633735	0.565605	-4.05447
ENSG00000228223	-0.0764611	0.00177743	-1.87729	0.0633768	0.565605	-4.05451
ENSG00000103449	0.128451	-0.00305461	1.877	0.0634171	0.565605	-4.05495
ENSG00000132017	0.0593268	0.00164626	1.87684	0.0634395	0.565605	-4.0552
ENSG00000120057	0.159998	0.00235734	1.87683	0.0634409	0.565605	-4.05522
ENSG00000166233	-0.0564112	-0.000183607	-1.87649	0.0634873	0.565605	-4.05574
ENSG00000111319	0.076308	-0.00129023	1.87597	0.0635596	0.565605	-4.05654
ENSG00000124067	-0.115501	-0.00208159	-1.87538	0.0636423	0.565605	-4.05746
ENSG00000147799	0.0781733	-0.00258303	1.87536	0.0636452	0.565605	-4.05749
ENSG00000119927	0.071644	0.00101583	1.87483	0.0637184	0.565605	-4.0583
ENSG00000260630	-0.146535	-0.00424766	-1.87442	0.0637752	0.565605	-4.05893
ENSG00000205707	-0.0793531	-0.00155228	-1.87424	0.0638012	0.565605	-4.05921
ENSG00000183826	0.0891329	-0.00881521	1.87423	0.063802	0.565605	-4.05922
ENSG00000125827	0.0648332	0.00122507	1.87389	0.0638495	0.565605	-4.05975
ENSG00000260032	-0.0607422	0.000564534	-1.87333	0.0639271	0.565605	-4.0606
ENSG00000104884	0.0603627	-0.000271265	1.87314	0.0639532	0.565605	-4.06089
ENSG00000165156	0.153677	0.000576042	1.87302	0.0639709	0.565605	-4.06109
ENSG00000158023	-0.166513	-0.00985988	-1.8729	0.0639866	0.565605	-4.06126
ENSG00000157978	-0.0705303	0.00216238	-1.87288	0.0639894	0.565605	-4.06129
ENSG00000161040	0.130488	-0.000989024	1.87259	0.0640305	0.565605	-4.06174
ENSG00000013374	0.0428662	-0.000596514	1.87233	0.0640671	0.565605	-4.06215
ENSG00000112679	-0.0709739	-0.00457709	-1.87212	0.0640955	0.565605	-4.06246
ENSG00000242299	-0.236821	0.0223317	-1.87201	0.0641118	0.565605	-4.06264
ENSG00000233718	0.0731323	0.00254719	1.8719	0.0641271	0.565605	-4.06281
ENSG00000128973	0.0936365	-0.00271769	1.87152	0.0641796	0.565742	-4.06338
ENSG00000235954	-0.0554453	0.0013132	-1.87073	0.0642903	0.566115	-4.0646
ENSG00000248835	-0.0784724	0.00305972	-1.87069	0.0642962	0.566115	-4.06466
ENSG00000166436	0.156135	0.00115869	1.86965	0.0644419	0.566115	-4.06626
ENSG00000117620	-0.105258	-0.00224228	-1.86924	0.0644998	0.566115	-4.06689
ENSG00000141682	-0.104499	-0.00340148	-1.86915	0.0645124	0.566115	-4.06703
ENSG00000198000	0.0827939	-0.000155665	1.86911	0.0645178	0.566115	-4.06709
ENSG00000147592	-0.0787648	-7.12022e-05	-1.86887	0.0645523	0.566115	-4.06747
ENSG00000262468	-0.154771	0.00485776	-1.86886	0.0645531	0.566115	-4.06747
ENSG00000142252	-0.073573	0.00289438	-1.86885	0.064555	0.566115	-4.0675
ENSG00000155868	-0.0526169	0.00427428	-1.86795	0.0646804	0.566889	-4.06886
ENSG00000137824	0.0548744	-0.000300583	1.86754	0.0647385	0.567074	-4.0695
ENSG00000229404	-0.132078	-0.00190664	-1.86674	0.0648522	0.567713	-4.07073
ENSG00000062282	0.198102	-0.00262717	1.86619	0.0649288	0.567713	-4.07156
ENSG00000079150	-0.106292	-0.00128239	-1.86582	0.0649812	0.567713	-4.07213
ENSG00000171453	0.0829615	0.000887301	1.86557	0.0650165	0.567713	-4.07252
ENSG00000135956	0.0465645	0.0019142	1.86552	0.0650238	0.567713	-4.07259
ENSG00000161202	0.0452392	-0.00110286	1.86498	0.0650998	0.567713	-4.07342
ENSG00000046889	-0.111189	-0.00390962	-1.8646	0.0651542	0.567713	-4.074
ENSG00000129657	-0.0765921	-0.00369904	-1.8645	0.0651687	0.567713	-4.07416
ENSG00000125675	-0.214925	-0.00554306	-1.86442	0.0651804	0.567713	-4.07429
ENSG00000144579	0.0818119	-0.00211872	1.86419	0.0652117	0.567713	-4.07463
ENSG00000151092	-0.0540019	-0.00158811	-1.86414	0.0652198	0.567713	-4.07471
ENSG00000196214	-0.0471008	0.00115242	-1.86352	0.0653069	0.567999	-4.07565
ENSG00000198912	-0.0675029	0.000809851	-1.86243	0.0654629	0.567999	-4.07733
ENSG00000178397	-0.0564999	-0.001037	-1.86213	0.0655043	0.567999	-4.07778
ENSG00000168310	-0.108204	0.000317508	-1.86201	0.0655222	0.567999	-4.07797
ENSG00000179294	0.168773	0.00146478	1.86114	0.0656455	0.567999	-4.07929
ENSG00000234771	0.11138	-0.00753204	1.86036	0.0657578	0.567999	-4.0805
ENSG00000119328	0.0704189	0.00377474	1.86011	0.0657935	0.567999	-4.08088
ENSG00000153130	-0.0890174	0.00163602	-1.86007	0.0657991	0.567999	-4.08094
ENSG00000123810	0.0861965	-0.00077689	1.85966	0.0658571	0.567999	-4.08156
ENSG00000152969	-0.125379	-0.008853	-1.85955	0.0658724	0.567999	-4.08172
ENSG00000168101	0.0826212	2.79846e-05	1.85953	0.0658765	0.567999	-4.08177
ENSG00000176222	-0.0870805	-0.00165681	-1.85928	0.0659121	0.567999	-4.08215
ENSG00000125731	-0.129361	-0.000762689	-1.85916	0.0659292	0.567999	-4.08233
ENSG00000184489	-0.0849206	0.00101802	-1.85833	0.0660476	0.567999	-4.08359
ENSG00000181191	0.0769861	0.00106413	1.85806	0.0660858	0.567999	-4.084
ENSG00000069482	-0.238689	0.0108107	-1.85805	0.0660877	0.567999	-4.08402
ENSG00000223572	-0.102793	-0.000890227	-1.85765	0.0661445	0.567999	-4.08462
ENSG00000164574	-0.116273	0.00114636	-1.85762	0.0661495	0.567999	-4.08468
ENSG00000142235	0.0959528	-0.000253161	1.8574	0.0661808	0.567999	-4.08501
ENSG00000166716	0.0538068	-0.00234871	1.85735	0.0661877	0.567999	-4.08508
ENSG00000129084	-0.0696613	0.00477235	-1.85687	0.0662572	0.567999	-4.08582
ENSG00000112208	-0.102709	-0.00162957	-1.85687	0.0662578	0.567999	-4.08583
ENSG00000243646	-0.135847	0.00142903	-1.8567	0.0662815	0.567999	-4.08608
ENSG00000134253	0.0732272	-0.000898406	1.85645	0.0663177	0.567999	-4.08647
ENSG00000251664	0.125294	0.00315367	1.85613	0.0663628	0.567999	-4.08694
ENSG00000145916	-0.0632255	0.00112257	-1.85602	0.06638	0.567999	-4.08713
ENSG00000054118	0.0714061	0.00196378	1.85587	0.0664014	0.567999	-4.08735
ENSG00000158805	0.0892742	-0.00386085	1.85581	0.0664089	0.567999	-4.08743
ENSG00000068394	0.0567277	0.00206267	1.85578	0.0664132	0.567999	-4.08748
ENSG00000153814	-0.18545	0.00392421	-1.85562	0.0664371	0.567999	-4.08773
ENSG00000126003	0.0634865	-0.00206464	1.85537	0.0664723	0.567999	-4.0881
ENSG00000231955	-0.09822	0.00212872	-1.85535	0.0664759	0.567999	-4.08814
ENSG00000135372	0.0579419	-2.46381e-05	1.85492	0.0665375	0.567999	-4.08879
ENSG00000077782	0.112591	-0.00606711	1.85485	0.0665476	0.567999	-4.0889
ENSG00000135547	-0.133792	-0.00461485	-1.85472	0.0665669	0.567999	-4.0891
ENSG00000066117	0.0353206	3.82236e-05	1.85375	0.066707	0.567999	-4.09058
ENSG00000100867	0.307527	0.0239021	1.85371	0.0667127	0.567999	-4.09064
ENSG00000140396	0.086127	-0.00173189	1.85349	0.0667441	0.567999	-4.09097
ENSG00000122642	-0.145449	-0.00738851	-1.85343	0.066753	0.567999	-4.09107
ENSG00000250786	-0.164344	-0.00363812	-1.85302	0.0668115	0.567999	-4.09168
ENSG00000142634	0.079916	-0.00235555	1.85285	0.0668366	0.567999	-4.09195
ENSG00000136098	-0.0920601	-0.00383052	-1.85284	0.0668376	0.567999	-4.09196
ENSG00000125686	0.0575839	-0.000286149	1.85276	0.0668496	0.567999	-4.09208
ENSG00000118971	-0.128778	-0.00583236	-1.85233	0.0669118	0.568211	-4.09274
ENSG00000028116	0.0586808	0.00192144	1.85081	0.0671325	0.569502	-4.09505
ENSG00000067141	0.0619647	-0.00100182	1.85077	0.0671382	0.569502	-4.09511
ENSG00000047617	0.104353	0.00281204	1.85048	0.0671802	0.569542	-4.09555
ENSG00000165943	-0.0489371	0.00058337	-1.84838	0.0674866	0.571684	-4.09875
ENSG00000168806	0.0750981	0.000173561	1.84823	0.0675076	0.571684	-4.09897
ENSG00000136928	-0.21695	0.00735008	-1.84763	0.0675953	0.57211	-4.09988
ENSG00000092853	0.0875063	0.000955385	1.84731	0.0676424	0.572192	-4.10037
ENSG00000011132	0.0686017	0.00241089	1.84657	0.067751	0.572794	-4.1015
ENSG00000247092	0.0885593	0.00113368	1.84535	0.0679299	0.573635	-4.10335
ENSG00000117143	-0.045096	-0.00265948	-1.84478	0.0680131	0.573635	-4.10421
ENSG00000113504	0.0893071	-0.00675107	1.84477	0.0680146	0.573635	-4.10423
ENSG00000230453	0.152768	0.000200122	1.84476	0.0680161	0.573635	-4.10424
ENSG00000155792	-0.161772	0.00104618	-1.84461	0.0680381	0.573635	-4.10447
ENSG00000247796	-0.0898388	-0.00161515	-1.84361	0.0681847	0.574386	-4.10598
ENSG00000150712	0.0553222	-0.000936799	1.84336	0.0682214	0.574386	-4.10636
ENSG00000129480	-0.0825036	0.00257334	-1.84307	0.0682651	0.574386	-4.10681
ENSG00000168256	0.0475772	-0.00297665	1.84179	0.0684533	0.574386	-4.10874
ENSG00000072657	-0.272996	0.00174399	-1.84168	0.068469	0.574386	-4.1089
ENSG00000019144	0.0575236	-0.0013551	1.84137	0.0685149	0.574386	-4.10937
ENSG00000112081	0.113407	0.00287146	1.84128	0.0685292	0.574386	-4.10952
ENSG00000159784	0.0791962	-0.000491089	1.84111	0.0685545	0.574386	-4.10978
ENSG00000130544	0.0688143	0.00264565	1.84077	0.0686037	0.574386	-4.11028
ENSG00000184675	0.0675729	-0.00556874	1.84076	0.0686057	0.574386	-4.1103
ENSG00000164975	-0.100075	-0.00583653	-1.84066	0.0686211	0.574386	-4.11046
ENSG00000225151	-0.288206	-0.00442768	-1.84007	0.0687077	0.574386	-4.11134
ENSG00000215041	0.062475	-0.00191812	1.83978	0.0687514	0.574386	-4.11179
ENSG00000104738	0.0892915	0.000343074	1.83977	0.068752	0.574386	-4.1118
ENSG00000126698	0.055998	-6.16052e-05	1.83958	0.0687805	0.574386	-4.11209
ENSG00000238178	-0.311341	-0.0110905	-1.83953	0.0687879	0.574386	-4.11216
ENSG00000204334	-0.154327	0.0118111	-1.83946	0.0687989	0.574386	-4.11227
ENSG00000182492	-0.285354	-0.00129464	-1.83918	0.0688393	0.574386	-4.11269
ENSG00000162604	-0.0728849	-0.00176099	-1.83915	0.0688435	0.574386	-4.11273
ENSG00000250565	-0.114728	-0.00121275	-1.83892	0.0688783	0.574386	-4.11308
ENSG00000148824	0.130753	-0.0053409	1.83842	0.0689525	0.574692	-4.11384
ENSG00000140320	0.0735398	-0.00229587	1.83767	0.0690635	0.575304	-4.11497
ENSG00000119185	0.077336	0.00110354	1.83642	0.0692494	0.576538	-4.11685
ENSG00000186522	-0.0549742	-0.0012429	-1.8358	0.0693419	0.576538	-4.11779
ENSG00000133606	-0.0522234	0.000345685	-1.83556	0.069379	0.576538	-4.11817
ENSG00000011566	-0.0794397	-0.00264724	-1.83529	0.0694184	0.576538	-4.11856
ENSG00000160345	0.0856052	0.00161218	1.83511	0.0694459	0.576538	-4.11884
ENSG00000118363	0.0649781	-0.000385925	1.83499	0.0694632	0.576538	-4.11902
ENSG00000120279	-0.381335	-0.000113881	-1.83491	0.0694755	0.576538	-4.11914
ENSG00000158296	0.104006	-0.000186895	1.83393	0.0696216	0.577436	-4.12061
ENSG00000166780	0.0966588	-0.000666762	1.83322	0.0697283	0.577503	-4.12169
ENSG00000124787	0.0837978	0.00131588	1.83294	0.06977	0.577503	-4.12211
ENSG00000160014	0.0522005	-0.00123804	1.83274	0.0698003	0.577503	-4.12241
ENSG00000198917	0.0662654	0.000633881	1.83242	0.0698482	0.577503	-4.12289
ENSG00000103550	0.0632121	0.000617296	1.83238	0.0698542	0.577503	-4.12295
ENSG00000005893	-0.0749884	0.000142868	-1.83227	0.0698714	0.577503	-4.12313
ENSG00000214784	-0.105724	0.0032685	-1.83212	0.0698939	0.577503	-4.12335
ENSG00000244198	-0.399795	0.0221693	-1.83154	0.0699809	0.577736	-4.12422
ENSG00000180011	-0.1211	-0.00263652	-1.83143	0.0699977	0.577736	-4.12439
ENSG00000161203	0.0550886	0.000532708	1.83112	0.0700442	0.577808	-4.12486
ENSG00000178233	0.203294	-0.0175389	1.82943	0.0702982	0.578826	-4.12739
ENSG00000156795	-0.0689498	-0.000593048	-1.82938	0.0703064	0.578826	-4.12748
ENSG00000128805	0.11962	-0.000884908	1.82937	0.070307	0.578826	-4.12748
ENSG00000160714	0.0463446	-0.000348239	1.8293	0.070319	0.578826	-4.1276
ENSG00000169282	0.129538	0.00119377	1.82854	0.0704328	0.579451	-4.12873
ENSG00000122965	0.0985929	-0.0016828	1.82784	0.0705398	0.579882	-4.1298
ENSG00000132522	0.13719	0.00202868	1.82769	0.070561	0.579882	-4.13001
ENSG00000258441	0.126716	-0.00169923	1.82641	0.0707554	0.581165	-4.13194
ENSG00000176619	0.0520613	7.96331e-05	1.82606	0.0708096	0.581165	-4.13247
ENSG00000236682	-0.257949	-0.0102618	-1.82591	0.0708312	0.581165	-4.13269
ENSG00000107164	0.0375376	-0.000308578	1.82523	0.0709353	0.581515	-4.13371
ENSG00000243709	-0.452272	-0.0051125	-1.82497	0.0709746	0.581515	-4.1341
ENSG00000111850	-0.0844241	0.00330063	-1.82469	0.0710172	0.581515	-4.13452
ENSG00000142396	0.0757389	0.00021924	1.82425	0.0710835	0.581515	-4.13518
ENSG00000167470	0.0747882	0.00159526	1.82415	0.0711001	0.581515	-4.13534
ENSG00000186185	0.0539297	0.00249432	1.82413	0.0711019	0.581515	-4.13536
ENSG00000160401	0.109563	0.00166379	1.82356	0.0711891	0.581861	-4.13622
ENSG00000187741	0.0671415	-0.00189707	1.82325	0.0712367	0.581861	-4.13668
ENSG00000178464	-0.235374	0.0192787	-1.82293	0.0712857	0.581861	-4.13716
ENSG00000140538	0.132213	-0.00141476	1.82257	0.0713404	0.581861	-4.1377
ENSG00000184678	-0.0994077	-0.00351479	-1.82243	0.0713624	0.581861	-4.13792
ENSG00000133858	-0.0889937	0.00142065	-1.82156	0.071495	0.581861	-4.13922
ENSG00000121417	0.0585183	0.000257372	1.82135	0.0715268	0.581861	-4.13953
ENSG00000138670	0.169844	-0.000676181	1.82066	0.0716336	0.581861	-4.14057
ENSG00000158195	-0.0485947	-0.000284968	-1.82061	0.0716402	0.581861	-4.14064
ENSG00000198885	0.0847048	-0.00510269	1.82056	0.071648	0.581861	-4.14071
ENSG00000178252	0.0634966	0.000843086	1.81974	0.0717741	0.581861	-4.14194
ENSG00000189229	-0.248733	0.0105107	-1.81968	0.0717831	0.581861	-4.14203
ENSG00000182107	-0.0801286	0.0019994	-1.81935	0.0718333	0.581861	-4.14252
ENSG00000147140	0.0358231	-0.00219608	1.81919	0.0718583	0.581861	-4.14276
ENSG00000160803	0.0543398	-0.00389796	1.8189	0.0719038	0.581861	-4.14321
ENSG00000123178	-0.0645845	-0.000970551	-1.81889	0.0719053	0.581861	-4.14322
ENSG00000152193	0.134086	-0.00315472	1.81884	0.071913	0.581861	-4.1433
ENSG00000102871	-0.321276	-0.00593579	-1.81828	0.0719979	0.581861	-4.14412
ENSG00000165458	0.0746344	-0.00468479	1.81814	0.07202	0.581861	-4.14434
ENSG00000163820	-0.0653705	-0.00068011	-1.81811	0.0720241	0.581861	-4.14438
ENSG00000177455	-0.201052	0.00372127	-1.81796	0.0720486	0.581861	-4.14462
ENSG00000163812	0.0459665	-0.00102278	1.81754	0.0721124	0.581861	-4.14523
ENSG00000135900	-0.0480894	0.00083347	-1.8174	0.0721338	0.581861	-4.14544
ENSG00000123636	0.0909697	-0.000896042	1.81724	0.072159	0.581861	-4.14569
ENSG00000184047	0.0638027	-0.000697672	1.81698	0.0721996	0.581861	-4.14608
ENSG00000114770	0.0574634	-0.00193992	1.81676	0.072233	0.581861	-4.1464
ENSG00000226976	-0.217823	0.0204316	-1.81649	0.0722747	0.581861	-4.14681
ENSG00000115816	0.102481	-0.00098967	1.81621	0.0723181	0.581861	-4.14723
ENSG00000079277	-0.0685992	0.00289984	-1.81616	0.0723261	0.581861	-4.1473
ENSG00000186591	-0.0579979	-0.00233169	-1.81536	0.0724491	0.581861	-4.14849
ENSG00000116237	0.0535915	-0.00111363	1.81514	0.0724837	0.581861	-4.14883
ENSG00000269837	0.101394	0.007278	1.81508	0.0724935	0.581861	-4.14892
ENSG00000160298	-0.0728293	-0.00239033	-1.81477	0.0725413	0.581861	-4.14938
ENSG00000087253	-0.0888129	-0.00150063	-1.81457	0.0725719	0.581861	-4.14968
ENSG00000253917	-0.184003	0.00921598	-1.81376	0.072698	0.581861	-4.15089
ENSG00000131187	-0.164362	0.00321705	-1.81362	0.0727196	0.581861	-4.1511
ENSG00000142686	0.0977913	-0.00353593	1.81357	0.0727276	0.581861	-4.15118
ENSG00000162636	-0.123902	-0.00294837	-1.81356	0.0727291	0.581861	-4.15119
ENSG00000092096	0.0822675	-0.00499665	1.81346	0.0727442	0.581861	-4.15134
ENSG00000083838	0.0727797	-0.00195233	1.81346	0.0727446	0.581861	-4.15134
ENSG00000128346	-0.0987332	0.00146471	-1.81338	0.0727563	0.581861	-4.15145
ENSG00000055044	0.0881168	-0.0018591	1.81282	0.0728441	0.581861	-4.1523
ENSG00000235999	-0.131721	-0.00278968	-1.81273	0.0728579	0.581861	-4.15243
ENSG00000157259	-0.0735332	-0.00121148	-1.81265	0.0728697	0.581861	-4.15254
ENSG00000076067	-0.119877	-0.000398428	-1.81261	0.0728765	0.581861	-4.15261
ENSG00000226015	-0.222114	0.017383	-1.81234	0.0729183	0.581861	-4.15301
ENSG00000157107	-0.0978803	0.00107208	-1.81204	0.0729651	0.581861	-4.15345
ENSG00000168038	0.135424	-0.0105757	1.81177	0.0730061	0.581861	-4.15385
ENSG00000197362	0.0550955	-0.000171142	1.81129	0.0730814	0.581861	-4.15457
ENSG00000130826	0.0658987	-0.00076391	1.81112	0.0731081	0.581861	-4.15482
ENSG00000112578	0.059896	0.0012636	1.81111	0.0731091	0.581861	-4.15483
ENSG00000036054	-0.1358	0.00461219	-1.81103	0.0731226	0.581861	-4.15496
ENSG00000146232	0.0930139	0.00146756	1.81055	0.0731972	0.58203	-4.15568
ENSG00000204186	-0.154686	-0.00951098	-1.81019	0.0732536	0.58203	-4.15621
ENSG00000182923	-0.0551897	0.000560464	-1.80986	0.0733054	0.58203	-4.15671
ENSG00000105298	0.0711473	0.0007908	1.80962	0.0733431	0.58203	-4.15707
ENSG00000136925	0.0835054	-0.00191108	1.80885	0.0734634	0.58203	-4.15821
ENSG00000125834	0.0444353	-0.000297871	1.80854	0.073511	0.58203	-4.15866
ENSG00000177425	-0.104189	-0.00122079	-1.80843	0.0735287	0.58203	-4.15883
ENSG00000135763	0.082087	0.00118165	1.80825	0.0735573	0.58203	-4.1591
ENSG00000188566	0.085317	-0.000569269	1.80822	0.0735614	0.58203	-4.15914
ENSG00000116273	0.0505779	-0.000438972	1.80803	0.073592	0.58203	-4.15943
ENSG00000171169	-0.0528418	0.000396114	-1.80783	0.0736229	0.58203	-4.15973
ENSG00000204815	0.115881	-0.00136912	1.8076	0.0736589	0.58203	-4.16007
ENSG00000173567	0.145232	0.00165106	1.80754	0.0736687	0.58203	-4.16016
ENSG00000183655	0.0649247	0.00161158	1.80747	0.0736795	0.58203	-4.16026
ENSG00000074416	-0.265219	-0.00228887	-1.80724	0.0737148	0.58203	-4.1606
ENSG00000158470	0.0613401	0.000570929	1.80696	0.073759	0.58203	-4.16102
ENSG00000181458	-0.12893	-0.00913223	-1.80676	0.0737907	0.58203	-4.16132
ENSG00000168234	-0.157099	0.00241873	-1.80623	0.0738736	0.582182	-4.1621
ENSG00000114554	0.0541641	-0.00176305	1.80614	0.0738877	0.582182	-4.16223
ENSG00000196923	0.118067	0.00101942	1.80516	0.0740428	0.582182	-4.1637
ENSG00000177045	0.093609	-0.00231799	1.80513	0.0740468	0.582182	-4.16374
ENSG00000176014	-0.149337	0.00274199	-1.80489	0.0740858	0.582182	-4.1641
ENSG00000176105	-0.0656388	-0.000348782	-1.80474	0.0741083	0.582182	-4.16432
ENSG00000041982	-0.29165	0.0121222	-1.8046	0.074131	0.582182	-4.16453
ENSG00000155545	0.0789016	-0.00402736	1.80441	0.074161	0.582182	-4.16481
ENSG00000182544	0.0717618	-0.00163019	1.8043	0.0741775	0.582182	-4.16497
ENSG00000077044	-0.0618751	-0.00295982	-1.80399	0.0742267	0.582182	-4.16543
ENSG00000261353	-0.117441	0.00423789	-1.80387	0.0742461	0.582182	-4.16561
ENSG00000261604	-0.2279	-0.0155594	-1.80374	0.0742668	0.582182	-4.16581
ENSG00000198468	-0.272326	0.00729019	-1.80283	0.0744098	0.582467	-4.16715
ENSG00000174500	-0.13103	-0.00224299	-1.80282	0.0744126	0.582467	-4.16718
ENSG00000064703	0.0684842	0.0014498	1.80235	0.0744872	0.582467	-4.16788
ENSG00000149531	-0.232923	-0.000257097	-1.80229	0.0744954	0.582467	-4.16795
ENSG00000215252	-0.220386	0.00178013	-1.80217	0.0745157	0.582467	-4.16814
ENSG00000188177	-0.191261	-0.000397763	-1.80207	0.0745317	0.582467	-4.16829
ENSG00000227640	0.230301	0.0073781	1.80076	0.0747393	0.583527	-4.17023
ENSG00000134247	-0.0588435	0.00197452	-1.80052	0.0747769	0.583527	-4.17059
ENSG00000102471	-0.0868908	-0.00268068	-1.80049	0.0747818	0.583527	-4.17063
ENSG00000146063	0.0755071	-0.00416972	1.79993	0.0748706	0.583569	-4.17146
ENSG00000165379	-0.34919	-0.00373561	-1.7999	0.0748761	0.583569	-4.17151
ENSG00000132153	0.0524454	0.00123162	1.79961	0.0749213	0.583569	-4.17193
ENSG00000058600	0.0479719	-0.00106469	1.7992	0.074987	0.583569	-4.17254
ENSG00000167881	-0.0333727	0.000314954	-1.79854	0.0750924	0.583569	-4.17352
ENSG00000125851	0.231691	-0.00623405	1.79824	0.0751406	0.583569	-4.17397
ENSG00000167861	0.10425	-0.000657822	1.79813	0.0751567	0.583569	-4.17412
ENSG00000130921	-0.0499957	-0.0014337	-1.79813	0.0751574	0.583569	-4.17413
ENSG00000106100	-0.070894	0.00487752	-1.79803	0.0751738	0.583569	-4.17428
ENSG00000126883	0.049562	0.000698591	1.7979	0.0751944	0.583569	-4.17447
ENSG00000183137	-0.0834208	0.000418351	-1.79782	0.0752069	0.583569	-4.17459
ENSG00000107833	-0.0800627	0.00259248	-1.79733	0.0752849	0.583878	-4.17531
ENSG00000127837	0.0612807	0.0016441	1.79675	0.0753778	0.583939	-4.17617
ENSG00000253706	-0.227102	0.013134	-1.79611	0.0754799	0.583939	-4.17711
ENSG00000112365	0.0958906	0.00332635	1.7961	0.0754816	0.583939	-4.17713
ENSG00000007516	-0.123107	-0.00600922	-1.79594	0.0755069	0.583939	-4.17736
ENSG00000151657	0.057379	-0.00193268	1.79573	0.0755416	0.583939	-4.17768
ENSG00000167004	-0.0524218	0.00220193	-1.79571	0.0755449	0.583939	-4.17771
ENSG00000167674	0.0621159	0.000987355	1.79561	0.0755601	0.583939	-4.17785
ENSG00000241399	-0.117994	-0.00722327	-1.79503	0.0756538	0.584368	-4.17872
ENSG00000198739	0.327593	-0.0139322	1.79462	0.0757191	0.584577	-4.17932
ENSG00000187630	-0.0989581	0.00352011	-1.79249	0.0760625	0.586067	-4.18247
ENSG00000187008	-0.121238	0.00472888	-1.79247	0.0760657	0.586067	-4.1825
ENSG00000050767	-0.13013	0.00146509	-1.79233	0.0760875	0.586067	-4.1827
ENSG00000144199	-0.0704454	0.00383271	-1.79158	0.0762081	0.586067	-4.1838
ENSG00000183935	0.142934	-0.00166398	1.79154	0.0762145	0.586067	-4.18386
ENSG00000171208	-0.119784	-0.00253134	-1.79105	0.076295	0.586067	-4.1846
ENSG00000157869	-0.0543059	0.000620848	-1.79099	0.0763037	0.586067	-4.18468
ENSG00000001617	-0.103116	-0.00367646	-1.7906	0.0763665	0.586067	-4.18525
ENSG00000188549	-0.139992	0.00249988	-1.79024	0.076425	0.586067	-4.18579
ENSG00000127080	0.0622846	-0.00175646	1.79024	0.0764254	0.586067	-4.18579
ENSG00000143198	-0.0781001	0.00294235	-1.79016	0.0764387	0.586067	-4.18591
ENSG00000157450	0.0660953	-0.00374133	1.79009	0.0764495	0.586067	-4.18601
ENSG00000008086	0.138602	-0.00276393	1.78975	0.0765044	0.586067	-4.18651
ENSG00000163191	-0.15718	0.00439959	-1.78932	0.0765742	0.586067	-4.18714
ENSG00000160959	0.0550382	-0.00343356	1.78917	0.0765983	0.586067	-4.18736
ENSG00000060688	0.0543821	0.00127014	1.78857	0.0766952	0.586067	-4.18824
ENSG00000109956	0.0840069	-0.00165913	1.78798	0.0767911	0.586067	-4.18911
ENSG00000053524	-0.136254	0.00128209	-1.78791	0.0768025	0.586067	-4.18922
[truncated: 13,295 more rows]

## Sheet: DE_AS vs ApP_top500_ranked
rank_v2	DE_v2_ENSG	DE_v2_symbol	rank_v3	DE_v3_ENSG	DE_v3_symbol
1	ENSG00000162869	PPP1R21	1	ENSG00000162869	PPP1R21
2	ENSG00000229153	EPHA1-AS1	2	ENSG00000229153	EPHA1-AS1
3	ENSG00000142178	SIK1	7	ENSG00000142178	SIK1
4	ENSG00000121940	CLCC1	3	ENSG00000121940	CLCC1
5	ENSG00000128045	RASL11B	4	ENSG00000128045	RASL11B
6	ENSG00000149269	PAK1	14	ENSG00000149269	PAK1
7	ENSG00000121570	DPPA4	8	ENSG00000121570	DPPA4
8	ENSG00000228609	NA	11	ENSG00000228609	NA
9	ENSG00000133107	TRPC4	24	ENSG00000133107	TRPC4
10	ENSG00000100100	PIK3IP1	12	ENSG00000100100	PIK3IP1
11	ENSG00000187094	CCK	32	ENSG00000187094	CCK
12	ENSG00000184012	TMPRSS2	44	ENSG00000184012	TMPRSS2
13	ENSG00000139767	SRRM4	18	ENSG00000139767	SRRM4
14	ENSG00000018408	WWTR1	9	ENSG00000018408	WWTR1
15	ENSG00000267194	NA	36	ENSG00000267194	NA
16	ENSG00000100504	PYGL	29	ENSG00000100504	PYGL
17	ENSG00000269728	NA	6	ENSG00000269728	NA
18	ENSG00000136147	PHF11	5	ENSG00000136147	PHF11
19	ENSG00000186665	C17orf58	10	ENSG00000186665	C17orf58
20	ENSG00000106789	CORO2A	20	ENSG00000106789	CORO2A
21	ENSG00000189343	RPS2P46	352	ENSG00000189343	RPS2P46
22	ENSG00000186834	HEXIM1	62	ENSG00000186834	HEXIM1
23	ENSG00000198960	ARMCX6	17	ENSG00000198960	ARMCX6
24	ENSG00000172731	LRRC20	13	ENSG00000172731	LRRC20
25	ENSG00000248508	SRP14-AS1	45	ENSG00000248508	SRP14-AS1
26	ENSG00000182919	C11orf54	30	ENSG00000182919	C11orf54
27	ENSG00000163219	ARHGAP25	68	ENSG00000163219	ARHGAP25
28	ENSG00000187260	WDR86	120	ENSG00000187260	WDR86
29	ENSG00000138796	HADH	48	ENSG00000138796	HADH
30	ENSG00000183765	CHEK2	28	ENSG00000183765	CHEK2
31	ENSG00000160058	BSDC1	169	ENSG00000160058	BSDC1
32	ENSG00000152518	ZFP36L2	56	ENSG00000152518	ZFP36L2
33	ENSG00000162878	PKDCC	66	ENSG00000162878	PKDCC
34	ENSG00000148690	FRA10AC1	102	ENSG00000148690	FRA10AC1
35	ENSG00000186470	BTN3A2	290	ENSG00000186470	BTN3A2
36	ENSG00000134287	ARF3	113	ENSG00000134287	ARF3
37	ENSG00000160049	DFFA	248	ENSG00000160049	DFFA
38	ENSG00000215784	FAM72D	41	ENSG00000215784	FAM72D
39	ENSG00000050344	NFE2L3	79	ENSG00000050344	NFE2L3
40	ENSG00000163873	GRIK3	31	ENSG00000163873	GRIK3
41	ENSG00000136720	HS6ST1	76	ENSG00000136720	HS6ST1
42	ENSG00000056972	TRAF3IP2	86	ENSG00000056972	TRAF3IP2
43	ENSG00000006007	GDE1	119	ENSG00000006007	GDE1
44	ENSG00000119471	HSDL2	63	ENSG00000119471	HSDL2
45	ENSG00000131697	NPHP4	19	ENSG00000131697	NPHP4
46	ENSG00000178075	GRAMD1C	46	ENSG00000178075	GRAMD1C
47	ENSG00000244405	ETV5	25	ENSG00000244405	ETV5
48	ENSG00000105464	GRIN2D	83	ENSG00000105464	GRIN2D
49	ENSG00000238206	NA	89	ENSG00000238206	NA
50	ENSG00000143457	GOLPH3L	69	ENSG00000143457	GOLPH3L
51	ENSG00000100813	ACIN1	103	ENSG00000100813	ACIN1
52	ENSG00000139679	LPAR6	43	ENSG00000139679	LPAR6
53	ENSG00000085377	PREP	121	ENSG00000085377	PREP
54	ENSG00000001626	CFTR	154	ENSG00000001626	CFTR
55	ENSG00000136238	RAC1	57	ENSG00000136238	RAC1
56	ENSG00000163421	PROK2	26	ENSG00000163421	PROK2
57	ENSG00000132434	LANCL2	235	ENSG00000132434	LANCL2
58	ENSG00000197261	C6orf141	40	ENSG00000197261	C6orf141
59	ENSG00000119720	NRDE2	72	ENSG00000119720	NRDE2
60	ENSG00000128694	OSGEPL1	133	ENSG00000128694	OSGEPL1
61	ENSG00000243836	WDR86-AS1	93	ENSG00000243836	WDR86-AS1
62	ENSG00000261613	NA	196	ENSG00000261613	NA
63	ENSG00000166847	DCTN5	67	ENSG00000166847	DCTN5
64	ENSG00000160785	SLC25A44	107	ENSG00000160785	SLC25A44
65	ENSG00000148672	GLUD1	96	ENSG00000148672	GLUD1
66	ENSG00000171055	FEZ2	78	ENSG00000171055	FEZ2
67	ENSG00000225946	NA	27	ENSG00000225946	NA
68	ENSG00000163032	VSNL1	53	ENSG00000163032	VSNL1
69	ENSG00000101811	CSTF2	127	ENSG00000101811	CSTF2
70	ENSG00000156959	LHFPL4	16	ENSG00000156959	LHFPL4
71	ENSG00000134470	IL15RA	21	ENSG00000134470	IL15RA
72	ENSG00000081377	CDC14B	34	ENSG00000081377	CDC14B
73	ENSG00000250397	NA	22	ENSG00000250397	NA
74	ENSG00000043143	JADE2	138	ENSG00000043143	JADE2
75	ENSG00000168778	TCTN2	332	ENSG00000168778	TCTN2
76	ENSG00000114021	NIT2	39	ENSG00000114021	NIT2
77	ENSG00000173898	SPTBN2	35	ENSG00000173898	SPTBN2
78	ENSG00000128594	LRRC4	116	ENSG00000128594	LRRC4
79	ENSG00000169217	CD2BP2	156	ENSG00000169217	CD2BP2
80	ENSG00000128536	CDHR3	59	ENSG00000128536	CDHR3
81	ENSG00000100722	ZC3H14	52	ENSG00000100722	ZC3H14
82	ENSG00000099814	CEP170B	131	ENSG00000099814	CEP170B
83	ENSG00000131650	KREMEN2	123	ENSG00000131650	KREMEN2
84	ENSG00000106123	EPHB6	87	ENSG00000106123	EPHB6
85	ENSG00000172379	ARNT2	162	ENSG00000172379	ARNT2
86	ENSG00000106012	IQCE	77	ENSG00000106012	IQCE
87	ENSG00000167840	ZNF232	81	ENSG00000167840	ZNF232
88	ENSG00000006062	MAP3K14	212	ENSG00000006062	MAP3K14
89	ENSG00000188732	FAM221A	NA	NA	NA
90	ENSG00000235560	NA	50	ENSG00000235560	NA
91	ENSG00000150672	DLG2	163	ENSG00000150672	DLG2
92	ENSG00000145439	CBR4	58	ENSG00000145439	CBR4
93	ENSG00000136682	CBWD2	132	ENSG00000136682	CBWD2
94	ENSG00000101463	SYNDIG1	177	ENSG00000101463	SYNDIG1
95	ENSG00000168395	ING5	263	ENSG00000168395	ING5
96	ENSG00000104142	VPS18	61	ENSG00000104142	VPS18
97	ENSG00000137573	SULF1	170	ENSG00000137573	SULF1
98	ENSG00000175928	LRRN1	94	ENSG00000175928	LRRN1
99	ENSG00000163435	ELF3	338	ENSG00000163435	ELF3
100	ENSG00000144227	NXPH2	37	ENSG00000144227	NXPH2
101	ENSG00000072210	ALDH3A2	60	ENSG00000072210	ALDH3A2
102	ENSG00000167904	TMEM68	98	ENSG00000167904	TMEM68
103	ENSG00000250328	NA	209	ENSG00000250328	NA
104	ENSG00000241732	NA	165	ENSG00000241732	NA
105	ENSG00000197971	MBP	164	ENSG00000197971	MBP
106	ENSG00000014919	COX15	316	ENSG00000014919	COX15
107	ENSG00000188070	C11orf95	99	ENSG00000188070	C11orf95
108	ENSG00000103196	CRISPLD2	111	ENSG00000103196	CRISPLD2
109	ENSG00000129194	SOX15	321	ENSG00000129194	SOX15
110	ENSG00000078902	TOLLIP	172	ENSG00000078902	TOLLIP
111	ENSG00000214022	REPIN1	109	ENSG00000214022	REPIN1
112	ENSG00000119537	KDSR	184	ENSG00000119537	KDSR
113	ENSG00000261308	FIGNL2	271	ENSG00000261308	FIGNL2
114	ENSG00000149428	HYOU1	174	ENSG00000149428	HYOU1
115	ENSG00000224945	NA	33	ENSG00000224945	NA
116	ENSG00000050438	SLC4A8	191	ENSG00000050438	SLC4A8
117	ENSG00000170745	KCNS3	148	ENSG00000170745	KCNS3
118	ENSG00000226180	NA	97	ENSG00000226180	NA
119	ENSG00000265992	ESRG	91	ENSG00000265992	ESRG
120	ENSG00000134463	ECHDC3	215	ENSG00000134463	ECHDC3
121	ENSG00000100462	PRMT5	88	ENSG00000100462	PRMT5
122	ENSG00000016864	GLT8D1	106	ENSG00000016864	GLT8D1
123	ENSG00000145779	TNFAIP8	54	ENSG00000145779	TNFAIP8
124	ENSG00000073417	PDE8A	42	ENSG00000073417	PDE8A
125	ENSG00000188917	TRMT2B	370	ENSG00000188917	TRMT2B
126	ENSG00000169241	SLC50A1	141	ENSG00000169241	SLC50A1
127	ENSG00000173876	NA	234	ENSG00000173876	NA
128	ENSG00000250320	NA	15	ENSG00000250320	NA
129	ENSG00000105639	JAK3	299	ENSG00000105639	JAK3
130	ENSG00000128394	APOBEC3F	90	ENSG00000128394	APOBEC3F
131	ENSG00000013503	POLR3B	274	ENSG00000013503	POLR3B
132	ENSG00000258985	NA	38	ENSG00000258985	NA
133	ENSG00000196550	FAM72A	122	ENSG00000196550	FAM72A
134	ENSG00000149480	MTA2	247	ENSG00000149480	MTA2
135	ENSG00000102572	STK24	55	ENSG00000102572	STK24
136	ENSG00000169045	HNRNPH1	158	ENSG00000169045	HNRNPH1
137	ENSG00000137094	DNAJB5	NA	NA	NA
138	ENSG00000254837	NA	166	ENSG00000254837	NA
139	ENSG00000228246	NA	65	ENSG00000228246	NA
140	ENSG00000166261	ZNF202	220	ENSG00000166261	ZNF202
141	ENSG00000152952	PLOD2	110	ENSG00000152952	PLOD2
142	ENSG00000186174	BCL9L	112	ENSG00000186174	BCL9L
143	ENSG00000265660	MIR4664	23	ENSG00000265660	MIR4664
144	ENSG00000163795	ZNF513	236	ENSG00000163795	ZNF513
145	ENSG00000232637	NA	339	ENSG00000232637	NA
146	ENSG00000145979	TBC1D7	347	ENSG00000145979	TBC1D7
147	ENSG00000240445	FOXO3B	137	ENSG00000240445	FOXO3B
148	ENSG00000153885	KCTD15	140	ENSG00000153885	KCTD15
149	ENSG00000164291	ARSK	246	ENSG00000164291	ARSK
150	ENSG00000141655	TNFRSF11A	412	ENSG00000141655	TNFRSF11A
151	ENSG00000246263	UBR5-AS1	185	ENSG00000246263	UBR5-AS1
152	ENSG00000175482	POLD4	70	ENSG00000175482	POLD4
153	ENSG00000259479	SORD2P	330	ENSG00000259479	SORD2P
154	ENSG00000185986	SDHAP3	84	ENSG00000185986	SDHAP3
155	ENSG00000154783	FGD5	255	ENSG00000154783	FGD5
156	ENSG00000173402	DAG1	222	ENSG00000173402	DAG1
157	ENSG00000107077	KDM4C	104	ENSG00000107077	KDM4C
158	ENSG00000135931	ARMC9	NA	NA	NA
159	ENSG00000101955	SRPX	75	ENSG00000101955	SRPX
160	ENSG00000105127	AKAP8	304	ENSG00000105127	AKAP8
161	ENSG00000197930	ERO1A	134	ENSG00000197930	ERO1A
162	ENSG00000198231	DDX42	257	ENSG00000198231	DDX42
163	ENSG00000197358	BNIP3P1	74	ENSG00000197358	BNIP3P1
164	ENSG00000242474	NA	100	ENSG00000242474	NA
165	ENSG00000259953	NA	47	ENSG00000259953	NA
166	ENSG00000070540	WIPI1	253	ENSG00000070540	WIPI1
167	ENSG00000183473	NA	157	ENSG00000183473	NA
168	ENSG00000152137	HSPB8	NA	NA	NA
169	ENSG00000159733	ZFYVE28	297	ENSG00000159733	ZFYVE28
170	ENSG00000134297	PLEKHA8P1	195	ENSG00000134297	PLEKHA8P1
171	ENSG00000163530	DPPA2	105	ENSG00000163530	DPPA2
172	ENSG00000136938	ANP32B	298	ENSG00000136938	ANP32B
173	ENSG00000268913	NA	64	ENSG00000268913	NA
174	ENSG00000113758	DBN1	126	ENSG00000113758	DBN1
175	ENSG00000108296	NA	117	ENSG00000108296	NA
176	ENSG00000157890	MEGF11	136	ENSG00000157890	MEGF11
177	ENSG00000164050	PLXNB1	85	ENSG00000164050	PLXNB1
178	ENSG00000148908	RGS10	188	ENSG00000148908	RGS10
179	ENSG00000106536	POU6F2	289	ENSG00000106536	POU6F2
180	ENSG00000126775	ATG14	147	ENSG00000126775	ATG14
181	ENSG00000112562	SMOC2	208	ENSG00000112562	SMOC2
182	ENSG00000143748	NVL	337	ENSG00000143748	NVL
183	ENSG00000099968	BCL2L13	NA	NA	NA
184	ENSG00000100994	PYGB	428	ENSG00000100994	PYGB
185	ENSG00000130762	ARHGEF16	NA	NA	NA
186	ENSG00000246465	NA	393	ENSG00000246465	NA
187	ENSG00000162600	OMA1	160	ENSG00000162600	OMA1
188	ENSG00000131264	CDX4	101	ENSG00000131264	CDX4
189	ENSG00000122490	PQLC1	80	ENSG00000122490	PQLC1
190	ENSG00000154429	CCSAP	187	ENSG00000154429	CCSAP
191	ENSG00000154328	NEIL2	73	ENSG00000154328	NEIL2
192	ENSG00000163322	FAM175A	168	ENSG00000163322	FAM175A
193	ENSG00000076650	GPATCH1	128	ENSG00000076650	GPATCH1
194	ENSG00000121316	PLBD1	139	ENSG00000121316	PLBD1
195	ENSG00000196597	ZNF782	190	ENSG00000196597	ZNF782
196	ENSG00000203817	NA	205	ENSG00000203817	NA
197	ENSG00000136110	LECT1	292	ENSG00000136110	LECT1
198	ENSG00000122254	HS3ST2	142	ENSG00000122254	HS3ST2
199	ENSG00000254726	MEX3A	171	ENSG00000254726	MEX3A
200	ENSG00000237923	NA	211	ENSG00000237923	NA
201	ENSG00000172070	NA	NA	NA	NA
202	ENSG00000129474	AJUBA	296	ENSG00000129474	AJUBA
203	ENSG00000119729	RHOQ	373	ENSG00000119729	RHOQ
204	ENSG00000164751	PEX2	206	ENSG00000164751	PEX2
205	ENSG00000161904	LEMD2	318	ENSG00000161904	LEMD2
206	ENSG00000132749	MTL5	389	ENSG00000132749	MTL5
207	ENSG00000146834	MEPCE	223	ENSG00000146834	MEPCE
208	ENSG00000130147	SH3BP4	259	ENSG00000130147	SH3BP4
209	ENSG00000248275	TRIM52-AS1	NA	NA	NA
210	ENSG00000122741	DCAF10	277	ENSG00000122741	DCAF10
211	ENSG00000183864	TOB2	149	ENSG00000183864	TOB2
212	ENSG00000067445	TRO	409	ENSG00000067445	TRO
213	ENSG00000135446	CDK4	243	ENSG00000135446	CDK4
214	ENSG00000114648	KLHL18	378	ENSG00000114648	KLHL18
215	ENSG00000185670	ZBTB3	386	ENSG00000185670	ZBTB3
216	ENSG00000134323	MYCN	256	ENSG00000134323	MYCN
217	ENSG00000154065	ANKRD29	129	ENSG00000154065	ANKRD29
218	ENSG00000105855	ITGB8	NA	NA	NA
219	ENSG00000107758	PPP3CB	144	ENSG00000107758	PPP3CB
220	ENSG00000185344	ATP6V0A2	350	ENSG00000185344	ATP6V0A2
221	ENSG00000160179	ABCG1	NA	NA	NA
222	ENSG00000139718	SETD1B	181	ENSG00000139718	SETD1B
223	ENSG00000171456	ASXL1	202	ENSG00000171456	ASXL1
224	ENSG00000127831	VIL1	463	ENSG00000127831	VIL1
225	ENSG00000198001	IRAK4	115	ENSG00000198001	IRAK4
226	ENSG00000170633	RNF34	390	ENSG00000170633	RNF34
227	ENSG00000136811	ODF2	360	ENSG00000136811	ODF2
228	ENSG00000074660	SCARF1	421	ENSG00000074660	SCARF1
229	ENSG00000198839	ZNF277	345	ENSG00000198839	ZNF277
230	ENSG00000172602	RND1	NA	NA	NA
231	ENSG00000175449	RFESD	192	ENSG00000175449	RFESD
232	ENSG00000171757	LRRC34	381	ENSG00000171757	LRRC34
233	ENSG00000225205	NA	285	ENSG00000225205	NA
234	ENSG00000204580	DDR1	125	ENSG00000204580	DDR1
235	ENSG00000174227	PIGG	92	ENSG00000174227	PIGG
236	ENSG00000100296	THOC5	231	ENSG00000100296	THOC5
237	ENSG00000148288	GBGT1	NA	NA	NA
238	ENSG00000153443	UBALD1	260	ENSG00000153443	UBALD1
239	ENSG00000212993	POU5F1B	262	ENSG00000212993	POU5F1B
240	ENSG00000168118	RAB4A	NA	NA	NA
241	ENSG00000143674	NA	272	ENSG00000143674	NA
242	ENSG00000068078	FGFR3	NA	NA	NA
243	ENSG00000117597	DIEXF	226	ENSG00000117597	DIEXF
244	ENSG00000117151	CTBS	143	ENSG00000117151	CTBS
245	ENSG00000143951	WDPCP	358	ENSG00000143951	WDPCP
246	ENSG00000126767	ELK1	146	ENSG00000126767	ELK1
247	ENSG00000002834	LASP1	275	ENSG00000002834	LASP1
248	ENSG00000128191	DGCR8	241	ENSG00000128191	DGCR8
249	ENSG00000135643	KCNMB4	244	ENSG00000135643	KCNMB4
250	ENSG00000197146	NA	213	ENSG00000197146	NA
251	ENSG00000173065	FAM222B	364	ENSG00000173065	FAM222B
252	ENSG00000176155	CCDC57	242	ENSG00000176155	CCDC57
253	ENSG00000143248	RGS5	286	ENSG00000143248	RGS5
254	ENSG00000267161	NA	176	ENSG00000267161	NA
255	ENSG00000110958	PTGES3	264	ENSG00000110958	PTGES3
256	ENSG00000070047	PHRF1	228	ENSG00000070047	PHRF1
257	ENSG00000180921	FAM83H	287	ENSG00000180921	FAM83H
258	ENSG00000181038	METTL23	357	ENSG00000181038	METTL23
259	ENSG00000170315	UBB	430	ENSG00000170315	UBB
260	ENSG00000177303	CASKIN2	155	ENSG00000177303	CASKIN2
261	ENSG00000178150	ZNF114	470	ENSG00000178150	ZNF114
262	ENSG00000254339	NA	180	ENSG00000254339	NA
263	ENSG00000130749	ZC3H4	280	ENSG00000130749	ZC3H4
264	ENSG00000083812	ZNF324	161	ENSG00000083812	ZNF324
265	ENSG00000260231	JHDM1D-AS1	314	ENSG00000260231	JHDM1D-AS1
266	ENSG00000154822	PLCL2	150	ENSG00000154822	PLCL2
267	ENSG00000040633	PHF23	254	ENSG00000040633	PHF23
268	ENSG00000117533	VAMP4	322	ENSG00000117533	VAMP4
269	ENSG00000156983	BRPF1	402	ENSG00000156983	BRPF1
270	ENSG00000107742	SPOCK2	258	ENSG00000107742	SPOCK2
271	ENSG00000101079	NDRG3	326	ENSG00000101079	NDRG3
272	ENSG00000183161	FANCF	NA	NA	NA
273	ENSG00000103274	NUBP1	284	ENSG00000103274	NUBP1
274	ENSG00000108312	UBTF	331	ENSG00000108312	UBTF
275	ENSG00000041802	LSG1	NA	NA	NA
276	ENSG00000224420	ADM5	51	ENSG00000224420	ADM5
277	ENSG00000103037	SETD6	268	ENSG00000103037	SETD6
278	ENSG00000170439	METTL7B	193	ENSG00000170439	METTL7B
279	ENSG00000112658	SRF	342	ENSG00000112658	SRF
280	ENSG00000103249	CLCN7	167	ENSG00000103249	CLCN7
281	ENSG00000116752	BCAS2	267	ENSG00000116752	BCAS2
282	ENSG00000188112	C6orf132	218	ENSG00000188112	C6orf132
283	ENSG00000204634	TBC1D8	404	ENSG00000204634	TBC1D8
284	ENSG00000090674	MCOLN1	399	ENSG00000090674	MCOLN1
285	ENSG00000092203	TOX4	335	ENSG00000092203	TOX4
286	ENSG00000197774	EME2	118	ENSG00000197774	EME2
287	ENSG00000261087	NA	303	ENSG00000261087	NA
288	ENSG00000166971	AKTIP	82	ENSG00000166971	AKTIP
289	ENSG00000140057	AK7	NA	NA	NA
290	ENSG00000100033	PRODH	306	ENSG00000100033	PRODH
291	ENSG00000163931	TKT	NA	NA	NA
292	ENSG00000231312	NA	178	ENSG00000231312	NA
293	ENSG00000177058	SLC38A9	NA	NA	NA
294	ENSG00000151748	SAV1	173	ENSG00000151748	SAV1
295	ENSG00000166886	NAB2	353	ENSG00000166886	NAB2
296	ENSG00000186577	C6orf1	183	ENSG00000186577	C6orf1
297	ENSG00000187456	NA	483	ENSG00000187456	NA
298	ENSG00000142621	FHAD1	175	ENSG00000142621	FHAD1
299	ENSG00000218510	LINC00339	NA	NA	NA
300	ENSG00000169894	MUC3A	245	ENSG00000169894	MUC3A
301	ENSG00000196440	ARMCX4	221	ENSG00000196440	ARMCX4
302	ENSG00000171729	TMEM51	186	ENSG00000171729	TMEM51
303	ENSG00000102910	LONP2	355	ENSG00000102910	LONP2
304	ENSG00000177082	WDR73	367	ENSG00000177082	WDR73
305	ENSG00000093000	NUP50	469	ENSG00000093000	NUP50
306	ENSG00000187994	RINL	343	ENSG00000187994	RINL
307	ENSG00000090924	PLEKHG2	204	ENSG00000090924	PLEKHG2
308	ENSG00000003056	M6PR	214	ENSG00000003056	M6PR
309	ENSG00000149115	TNKS1BP1	232	ENSG00000149115	TNKS1BP1
310	ENSG00000105722	ERF	NA	NA	NA
311	ENSG00000261586	NA	431	ENSG00000261586	NA
312	ENSG00000204228	HSD17B8	307	ENSG00000204228	HSD17B8
313	ENSG00000204256	BRD2	NA	NA	NA
314	ENSG00000158825	CDA	472	ENSG00000158825	CDA
315	ENSG00000015475	BID	276	ENSG00000015475	BID
316	ENSG00000232677	LINC00665	387	ENSG00000232677	LINC00665
317	ENSG00000231711	LINC00899	366	ENSG00000231711	LINC00899
318	ENSG00000116183	PAPPA2	461	ENSG00000116183	PAPPA2
319	ENSG00000179403	VWA1	319	ENSG00000179403	VWA1
320	ENSG00000142192	APP	281	ENSG00000142192	APP
321	ENSG00000128849	CGNL1	341	ENSG00000128849	CGNL1
322	ENSG00000107959	PITRM1	NA	NA	NA
323	ENSG00000138594	TMOD3	198	ENSG00000138594	TMOD3
324	ENSG00000203772	SPRN	199	ENSG00000203772	SPRN
325	ENSG00000151470	C4orf33	NA	NA	NA
326	ENSG00000168792	ABHD15	225	ENSG00000168792	ABHD15
327	ENSG00000104691	UBXN8	447	ENSG00000104691	UBXN8
328	ENSG00000172057	ORMDL3	NA	NA	NA
329	ENSG00000221914	PPP2R2A	443	ENSG00000221914	PPP2R2A
330	ENSG00000169744	LDB2	379	ENSG00000169744	LDB2
331	ENSG00000171097	CCBL1	459	ENSG00000171097	CCBL1
332	ENSG00000118785	SPP1	153	ENSG00000118785	SPP1
333	ENSG00000147905	ZCCHC7	NA	NA	NA
334	ENSG00000138061	CYP1B1	239	ENSG00000138061	CYP1B1
335	ENSG00000115641	FHL2	481	ENSG00000115641	FHL2
336	ENSG00000164663	USP49	416	ENSG00000164663	USP49
337	ENSG00000167306	MYO5B	159	ENSG00000167306	MYO5B
338	ENSG00000137166	FOXP4	NA	NA	NA
339	ENSG00000156384	SFR1	NA	NA	NA
340	ENSG00000111249	CUX2	266	ENSG00000111249	CUX2
341	ENSG00000069712	KIAA1107	NA	NA	NA
342	ENSG00000090581	GNPTG	201	ENSG00000090581	GNPTG
343	ENSG00000198150	NA	252	ENSG00000198150	NA
344	ENSG00000099381	SETD1A	207	ENSG00000099381	SETD1A
345	ENSG00000100105	PATZ1	NA	NA	NA
346	ENSG00000112852	PCDHB2	NA	NA	NA
347	ENSG00000109111	SUPT6H	233	ENSG00000109111	SUPT6H
348	ENSG00000010361	FUZ	NA	NA	NA
349	ENSG00000181027	FKRP	NA	NA	NA
350	ENSG00000162066	AMDHD2	108	ENSG00000162066	AMDHD2
351	ENSG00000135414	GDF11	194	ENSG00000135414	GDF11
352	ENSG00000242539	NA	135	ENSG00000242539	NA
353	ENSG00000189184	PCDH18	NA	NA	NA
354	ENSG00000135749	PCNXL2	NA	NA	NA
355	ENSG00000132561	MATN2	NA	NA	NA
356	ENSG00000197037	ZSCAN25	NA	NA	NA
357	ENSG00000152076	CCDC74B	NA	NA	NA
358	ENSG00000151773	CCDC122	413	ENSG00000151773	CCDC122
359	ENSG00000260552	NA	329	ENSG00000260552	NA
360	ENSG00000173801	JUP	152	ENSG00000173801	JUP
361	ENSG00000158321	AUTS2	315	ENSG00000158321	AUTS2
362	ENSG00000112763	BTN2A1	NA	NA	NA
363	ENSG00000249945	NA	216	ENSG00000249945	NA
364	ENSG00000170949	ZNF160	NA	NA	NA
365	ENSG00000119969	HELLS	288	ENSG00000119969	HELLS
366	ENSG00000006118	TMEM132A	251	ENSG00000006118	TMEM132A
367	ENSG00000175048	ZDHHC14	261	ENSG00000175048	ZDHHC14
368	ENSG00000174233	ADCY6	NA	NA	NA
369	ENSG00000259865	NA	124	ENSG00000259865	NA
370	ENSG00000162836	ACP6	NA	NA	NA
371	ENSG00000161682	FAM171A2	324	ENSG00000161682	FAM171A2
372	ENSG00000120738	EGR1	NA	NA	NA
373	ENSG00000173890	GPR160	417	ENSG00000173890	GPR160
374	ENSG00000101152	DNAJC5	451	ENSG00000101152	DNAJC5
375	ENSG00000144401	METTL21A	NA	NA	NA
376	ENSG00000224424	PRKAR2A-AS1	182	ENSG00000224424	PRKAR2A-AS1
377	ENSG00000161996	WDR90	229	ENSG00000161996	WDR90
378	ENSG00000182902	SLC25A18	NA	NA	NA
379	ENSG00000184743	ATL3	NA	NA	NA
380	ENSG00000141314	RHBDL3	309	ENSG00000141314	RHBDL3
381	ENSG00000206432	TMEM200C	NA	NA	NA
382	ENSG00000105576	TNPO2	NA	NA	NA
383	ENSG00000115484	CCT4	NA	NA	NA
384	ENSG00000163689	C3orf67	454	ENSG00000163689	C3orf67
385	ENSG00000071054	MAP4K4	NA	NA	NA
386	ENSG00000162664	ZNF326	354	ENSG00000162664	ZNF326
387	ENSG00000049245	VAMP3	217	ENSG00000049245	VAMP3
388	ENSG00000138771	SHROOM3	NA	NA	NA
389	ENSG00000136379	ABHD17C	425	ENSG00000136379	ABHD17C
390	ENSG00000156515	HK1	403	ENSG00000156515	HK1
391	ENSG00000142347	MYO1F	397	ENSG00000142347	MYO1F
392	ENSG00000119185	ITGB1BP1	NA	NA	NA
393	ENSG00000198648	STK39	NA	NA	NA
394	ENSG00000136160	EDNRB	374	ENSG00000136160	EDNRB
395	ENSG00000157895	C12orf43	270	ENSG00000157895	C12orf43
396	ENSG00000070756	PABPC1	NA	NA	NA
397	ENSG00000146826	C7orf43	NA	NA	NA
398	ENSG00000122873	CISD1	NA	NA	NA
399	ENSG00000177406	NA	NA	NA	NA
400	ENSG00000177731	FLII	NA	NA	NA
401	ENSG00000092201	SUPT16H	375	ENSG00000092201	SUPT16H
402	ENSG00000160117	ANKLE1	NA	NA	NA
403	ENSG00000128610	FEZF1	NA	NA	NA
404	ENSG00000151276	MAGI1	279	ENSG00000151276	MAGI1
405	ENSG00000171962	LRRC48	95	ENSG00000171962	LRRC48
406	ENSG00000040531	CTNS	NA	NA	NA
407	ENSG00000092098	RNF31	250	ENSG00000092098	RNF31
408	ENSG00000181381	DDX60L	NA	NA	NA
409	ENSG00000157916	RER1	NA	NA	NA
410	ENSG00000143772	ITPKB	NA	NA	NA
411	ENSG00000033011	ALG1	433	ENSG00000033011	ALG1
412	ENSG00000136854	STXBP1	NA	NA	NA
413	ENSG00000146109	ABT1	NA	NA	NA
414	ENSG00000106344	RBM28	499	ENSG00000106344	RBM28
415	ENSG00000089195	TRMT6	NA	NA	NA
416	ENSG00000092094	OSGEP	489	ENSG00000092094	OSGEP
417	ENSG00000188215	DCUN1D3	437	ENSG00000188215	DCUN1D3
418	ENSG00000256288	NA	230	ENSG00000256288	NA
419	ENSG00000137992	DBT	NA	NA	NA
420	ENSG00000182218	HHIPL1	NA	NA	NA
421	ENSG00000162642	C1orf52	377	ENSG00000162642	C1orf52
422	ENSG00000167716	WDR81	312	ENSG00000167716	WDR81
423	ENSG00000144028	SNRNP200	473	ENSG00000144028	SNRNP200
424	ENSG00000013297	CLDN11	420	ENSG00000013297	CLDN11
425	ENSG00000124788	ATXN1	237	ENSG00000124788	ATXN1
426	ENSG00000110442	COMMD9	NA	NA	NA
427	ENSG00000034063	NA	NA	NA	NA
428	ENSG00000183908	LRRC55	NA	NA	NA
429	ENSG00000101361	NOP56	NA	NA	NA
430	ENSG00000106080	FKBP14	282	ENSG00000106080	FKBP14
431	ENSG00000136827	TOR1A	NA	NA	NA
432	ENSG00000008735	MAPK8IP2	NA	NA	NA
433	ENSG00000018610	CXorf56	442	ENSG00000018610	CXorf56
434	ENSG00000106733	NMRK1	NA	NA	NA
435	ENSG00000100614	PPM1A	348	ENSG00000100614	PPM1A
436	ENSG00000247095	MIR210HG	301	ENSG00000247095	MIR210HG
437	ENSG00000113593	PPWD1	380	ENSG00000113593	PPWD1
438	ENSG00000145041	VPRBP	219	ENSG00000145041	VPRBP
439	ENSG00000188338	SLC38A3	265	ENSG00000188338	SLC38A3
440	ENSG00000167182	SP2	NA	NA	NA
441	ENSG00000038274	MAT2B	340	ENSG00000038274	MAT2B
442	ENSG00000162543	UBXN10	179	ENSG00000162543	UBXN10
443	ENSG00000120709	FAM53C	NA	NA	NA
444	ENSG00000105171	POP4	300	ENSG00000105171	POP4
445	ENSG00000110925	CSRNP2	NA	NA	NA
446	ENSG00000170222	ADPRM	464	ENSG00000170222	ADPRM
447	ENSG00000236824	BCYRN1	325	ENSG00000236824	BCYRN1
448	ENSG00000160193	WDR4	491	ENSG00000160193	WDR4
449	ENSG00000100461	RBM23	423	ENSG00000100461	RBM23
450	ENSG00000179542	SLITRK4	NA	NA	NA
451	ENSG00000187239	FNBP1	NA	NA	NA
452	ENSG00000165588	OTX2	NA	NA	NA
453	ENSG00000256417	NA	436	ENSG00000256417	NA
454	ENSG00000104823	ECH1	400	ENSG00000104823	ECH1
455	ENSG00000261787	TCF24	NA	NA	NA
456	ENSG00000130559	CAMSAP1	383	ENSG00000130559	CAMSAP1
457	ENSG00000205903	ZNF316	477	ENSG00000205903	ZNF316
458	ENSG00000251027	NA	328	ENSG00000251027	NA
459	ENSG00000169594	BNC1	NA	NA	NA
460	ENSG00000116667	C1orf21	227	ENSG00000116667	C1orf21
461	ENSG00000155792	DEPTOR	NA	NA	NA
462	ENSG00000116584	ARHGEF2	NA	NA	NA
463	ENSG00000236714	NA	NA	NA	NA
464	ENSG00000166451	CENPN	NA	NA	NA
465	ENSG00000135424	ITGA7	474	ENSG00000135424	ITGA7
466	ENSG00000164061	BSN	295	ENSG00000164061	BSN
467	ENSG00000101180	HRH3	359	ENSG00000101180	HRH3
468	ENSG00000131051	RBM39	313	ENSG00000131051	RBM39
469	ENSG00000150967	ABCB9	NA	NA	NA
470	ENSG00000132823	OSER1	NA	NA	NA
471	ENSG00000070614	NDST1	NA	NA	NA
472	ENSG00000138756	BMP2K	NA	NA	NA
473	ENSG00000164176	EDIL3	114	ENSG00000164176	EDIL3
474	ENSG00000172818	OVOL1	NA	NA	NA
475	ENSG00000249853	HS3ST5	NA	NA	NA
476	ENSG00000224914	LINC00863	NA	NA	NA
477	ENSG00000067177	PHKA1	203	ENSG00000067177	PHKA1
478	ENSG00000110104	CCDC86	NA	NA	NA
479	ENSG00000119280	C1orf198	NA	NA	NA
480	ENSG00000168036	CTNNB1	444	ENSG00000168036	CTNNB1
481	ENSG00000152127	MGAT5	NA	NA	NA
482	ENSG00000225973	PIGBOS1	NA	NA	NA
483	ENSG00000242259	C22orf39	NA	NA	NA
484	ENSG00000165476	REEP3	NA	NA	NA
485	ENSG00000153446	C16orf89	NA	NA	NA
486	ENSG00000106003	LFNG	NA	NA	NA
487	ENSG00000073060	SCARB1	371	ENSG00000073060	SCARB1
488	ENSG00000198933	TBKBP1	NA	NA	NA
489	ENSG00000254635	WAC-AS1	NA	NA	NA
490	ENSG00000155666	KDM8	NA	NA	NA
491	ENSG00000152527	PLEKHH2	NA	NA	NA
492	ENSG00000243004	NA	NA	NA	NA
493	ENSG00000105699	LSR	NA	NA	NA
494	ENSG00000029363	BCLAF1	NA	NA	NA
495	ENSG00000143850	PLEKHA6	NA	NA	NA
496	ENSG00000244479	OR2A1-AS1	NA	NA	NA
497	ENSG00000077235	GTF3C1	283	ENSG00000077235	GTF3C1
498	ENSG00000168255	POLR2J3	NA	NA	NA
499	ENSG00000198874	TYW1	NA	NA	NA
500	ENSG00000101751	POLI	NA	NA	NA
NA	NA	NA	327	ENSG00000165801	ARHGEF40
NA	NA	NA	293	ENSG00000137486	ARRB1
NA	NA	NA	249	ENSG00000254429	NA
NA	NA	NA	49	ENSG00000179059	ZFP42
NA	NA	NA	71	ENSG00000258686	NA
NA	NA	NA	130	ENSG00000258366	RTEL1
NA	NA	NA	145	ENSG00000063180	CA11
NA	NA	NA	151	ENSG00000230707	NA
NA	NA	NA	189	ENSG00000138131	LOXL4
NA	NA	NA	197	ENSG00000235499	NA
NA	NA	NA	200	ENSG00000157077	ZFYVE9
NA	NA	NA	210	ENSG00000239713	APOBEC3G
NA	NA	NA	224	ENSG00000106537	TSPAN13
NA	NA	NA	238	ENSG00000188786	MTF1
NA	NA	NA	240	ENSG00000145536	ADAMTS16
NA	NA	NA	269	ENSG00000143375	CGN
NA	NA	NA	273	ENSG00000157087	ATP2B2
NA	NA	NA	278	ENSG00000137500	CCDC90B
NA	NA	NA	291	ENSG00000139200	PIANP
NA	NA	NA	294	ENSG00000204065	TCEAL5
NA	NA	NA	302	ENSG00000198060	2016-03-05
NA	NA	NA	305	ENSG00000077264	PAK3
NA	NA	NA	308	ENSG00000162344	FGF19
NA	NA	NA	310	ENSG00000063176	SPHK2
NA	NA	NA	311	ENSG00000142494	SLC47A1
NA	NA	NA	317	ENSG00000154102	C16orf74
NA	NA	NA	320	ENSG00000020129	NCDN
NA	NA	NA	323	ENSG00000121542	SEC22A
NA	NA	NA	333	ENSG00000026036	RTEL1-TNFRSF6B
NA	NA	NA	334	ENSG00000108839	ALOX12
NA	NA	NA	336	ENSG00000101098	RIMS4
NA	NA	NA	344	ENSG00000241163	LINC00877
NA	NA	NA	346	ENSG00000109625	CPZ
NA	NA	NA	349	ENSG00000268220	NA
NA	NA	NA	351	ENSG00000223891	OSER1-AS1
NA	NA	NA	356	ENSG00000186907	RTN4RL2
NA	NA	NA	361	ENSG00000258636	NA
NA	NA	NA	362	ENSG00000101134	DOK5
NA	NA	NA	363	ENSG00000249115	HAUS5
NA	NA	NA	365	ENSG00000028137	TNFRSF1B
NA	NA	NA	368	ENSG00000198003	CCDC151
NA	NA	NA	369	ENSG00000143013	LMO4
NA	NA	NA	372	ENSG00000170190	SLC16A5
NA	NA	NA	376	ENSG00000023892	DEF6
NA	NA	NA	382	ENSG00000146830	GIGYF1
NA	NA	NA	384	ENSG00000153214	TMEM87B
NA	NA	NA	385	ENSG00000171885	AQP4
NA	NA	NA	388	ENSG00000264107	NA
NA	NA	NA	391	ENSG00000227345	PARG
NA	NA	NA	392	ENSG00000165091	TMC1
NA	NA	NA	394	ENSG00000169032	MAP2K1
NA	NA	NA	395	ENSG00000167397	VKORC1
NA	NA	NA	396	ENSG00000183741	CBX6
NA	NA	NA	398	ENSG00000149050	ZNF214
NA	NA	NA	401	ENSG00000183337	BCOR
NA	NA	NA	405	ENSG00000168591	TMUB2
NA	NA	NA	406	ENSG00000238045	NA
NA	NA	NA	407	ENSG00000228989	NA
NA	NA	NA	408	ENSG00000087085	ACHE
NA	NA	NA	410	ENSG00000166343	MSS51
NA	NA	NA	411	ENSG00000188868	ZNF563
NA	NA	NA	414	ENSG00000110497	AMBRA1
NA	NA	NA	415	ENSG00000151229	SLC2A13
NA	NA	NA	418	ENSG00000133401	PDZD2
NA	NA	NA	419	ENSG00000226266	NA
NA	NA	NA	422	ENSG00000108947	EFNB3
NA	NA	NA	424	ENSG00000177084	POLE
NA	NA	NA	426	ENSG00000153140	CETN3
NA	NA	NA	427	ENSG00000263826	NA
NA	NA	NA	429	ENSG00000005339	CREBBP
NA	NA	NA	432	ENSG00000165591	FAAH2
NA	NA	NA	434	ENSG00000129682	FGF13
NA	NA	NA	435	ENSG00000187325	TAF9B
NA	NA	NA	438	ENSG00000130382	MLLT1
NA	NA	NA	439	ENSG00000166734	CASC4
NA	NA	NA	440	ENSG00000162227	TAF6L
NA	NA	NA	441	ENSG00000145794	MEGF10
NA	NA	NA	445	ENSG00000154237	LRRK1
NA	NA	NA	446	ENSG00000142408	CACNG8
NA	NA	NA	448	ENSG00000073670	ADAM11
NA	NA	NA	449	ENSG00000249863	NA
NA	NA	NA	450	ENSG00000104980	TIMM44
NA	NA	NA	452	ENSG00000182473	EXOC7
NA	NA	NA	453	ENSG00000244041	LINC01011
NA	NA	NA	455	ENSG00000163362	C1orf106
NA	NA	NA	456	ENSG00000143514	TP53BP2
NA	NA	NA	457	ENSG00000113141	IK
NA	NA	NA	458	ENSG00000184507	NUTM1
NA	NA	NA	460	ENSG00000170425	ADORA2B
NA	NA	NA	462	ENSG00000143771	CNIH4
NA	NA	NA	465	ENSG00000160828	NA
NA	NA	NA	466	ENSG00000145703	IQGAP2
NA	NA	NA	467	ENSG00000148343	FAM73B
NA	NA	NA	468	ENSG00000160741	CRTC2
NA	NA	NA	471	ENSG00000083067	TRPM3
NA	NA	NA	475	ENSG00000161526	SAP30BP
NA	NA	NA	476	ENSG00000141084	RANBP10
NA	NA	NA	478	ENSG00000104332	SFRP1
NA	NA	NA	479	ENSG00000187605	TET3
NA	NA	NA	480	ENSG00000204789	ZNF204P
NA	NA	NA	482	ENSG00000104983	CCDC61
NA	NA	NA	484	ENSG00000140263	SORD
NA	NA	NA	485	ENSG00000166813	KIF7
NA	NA	NA	486	ENSG00000154803	FLCN
NA	NA	NA	487	ENSG00000178951	ZBTB7A
NA	NA	NA	488	ENSG00000088727	KIF9
NA	NA	NA	490	ENSG00000136527	TRA2B
NA	NA	NA	492	ENSG00000138074	SLC5A6
NA	NA	NA	493	ENSG00000114450	GNB4
NA	NA	NA	494	ENSG00000215790	SLC35E2
NA	NA	NA	495	ENSG00000144730	IL17RD
NA	NA	NA	496	ENSG00000100985	MMP9
NA	NA	NA	497	ENSG00000107020	PLGRKT
NA	NA	NA	498	ENSG00000166140	ZFYVE19
NA	NA	NA	500	ENSG00000134569	LRP4

## Sheet: DE_Ranks_Top500AS_Top500ApP
AS_DE_rank	AS_DE_ENSG	AS_DE_HGNC	ApP_DE_rank	ApP_DE_ENSG	ApP_DE_HGNC	rank difference	absolute rank difference
1	ENSG00000162869	PPP1R21	1	ENSG00000162869	PPP1R21	0	0		total number of genes ranked	15294
2	ENSG00000229153	EPHA1-AS1	2	ENSG00000229153	EPHA1-AS1	0	0
3	ENSG00000142178	SIK1	7	ENSG00000142178	SIK1	4	4		median rank AS	308
4	ENSG00000121940	CLCC1	3	ENSG00000121940	CLCC1	-1	1		median rank ApP	308
5	ENSG00000128045	RASL11B	4	ENSG00000128045	RASL11B	-1	1
6	ENSG00000149269	PAK1	14	ENSG00000149269	PAK1	8	8		mean rank AS	346.954
7	ENSG00000121570	DPPA4	8	ENSG00000121570	DPPA4	1	1		mean rank ApP	349.707
8	ENSG00000228609	NA	11	ENSG00000228609	NA	3	3
9	ENSG00000133107	TRPC4	24	ENSG00000133107	TRPC4	15	15		median rank difference	0
10	ENSG00000100100	PIK3IP1	12	ENSG00000100100	PIK3IP1	2	2		mean rank difference	2.75285
11	ENSG00000187094	CCK	32	ENSG00000187094	CCK	21	21
12	ENSG00000184012	TMPRSS2	44	ENSG00000184012	TMPRSS2	32	32		median absolute rank difference	115
13	ENSG00000139767	SRRM4	18	ENSG00000139767	SRRM4	5	5		mean absolute rank difference	195.247
14	ENSG00000018408	WWTR1	9	ENSG00000018408	WWTR1	-5	5
15	ENSG00000267194	NA	36	ENSG00000267194	NA	21	21
16	ENSG00000100504	PYGL	29	ENSG00000100504	PYGL	13	13
17	ENSG00000269728	NA	6	ENSG00000269728	NA	-11	11
18	ENSG00000136147	PHF11	5	ENSG00000136147	PHF11	-13	13
19	ENSG00000186665	C17orf58	10	ENSG00000186665	C17orf58	-9	9
20	ENSG00000106789	CORO2A	20	ENSG00000106789	CORO2A	0	0
21	ENSG00000189343	RPS2P46	352	ENSG00000189343	RPS2P46	331	331
22	ENSG00000186834	HEXIM1	62	ENSG00000186834	HEXIM1	40	40
23	ENSG00000198960	ARMCX6	17	ENSG00000198960	ARMCX6	-6	6
24	ENSG00000172731	LRRC20	13	ENSG00000172731	LRRC20	-11	11
25	ENSG00000248508	SRP14-AS1	45	ENSG00000248508	SRP14-AS1	20	20
26	ENSG00000182919	C11orf54	30	ENSG00000182919	C11orf54	4	4
27	ENSG00000163219	ARHGAP25	68	ENSG00000163219	ARHGAP25	41	41
28	ENSG00000187260	WDR86	120	ENSG00000187260	WDR86	92	92
29	ENSG00000138796	HADH	48	ENSG00000138796	HADH	19	19
30	ENSG00000183765	CHEK2	28	ENSG00000183765	CHEK2	-2	2
31	ENSG00000160058	BSDC1	169	ENSG00000160058	BSDC1	138	138
32	ENSG00000152518	ZFP36L2	56	ENSG00000152518	ZFP36L2	24	24
33	ENSG00000162878	PKDCC	66	ENSG00000162878	PKDCC	33	33
34	ENSG00000148690	FRA10AC1	102	ENSG00000148690	FRA10AC1	68	68
35	ENSG00000186470	BTN3A2	290	ENSG00000186470	BTN3A2	255	255
36	ENSG00000134287	ARF3	113	ENSG00000134287	ARF3	77	77
37	ENSG00000160049	DFFA	248	ENSG00000160049	DFFA	211	211
38	ENSG00000215784	FAM72D	41	ENSG00000215784	FAM72D	3	3
39	ENSG00000050344	NFE2L3	79	ENSG00000050344	NFE2L3	40	40
40	ENSG00000163873	GRIK3	31	ENSG00000163873	GRIK3	-9	9
41	ENSG00000136720	HS6ST1	76	ENSG00000136720	HS6ST1	35	35
42	ENSG00000056972	TRAF3IP2	86	ENSG00000056972	TRAF3IP2	44	44
43	ENSG00000006007	GDE1	119	ENSG00000006007	GDE1	76	76
44	ENSG00000119471	HSDL2	63	ENSG00000119471	HSDL2	19	19
45	ENSG00000131697	NPHP4	19	ENSG00000131697	NPHP4	-26	26
46	ENSG00000178075	GRAMD1C	46	ENSG00000178075	GRAMD1C	0	0
47	ENSG00000244405	ETV5	25	ENSG00000244405	ETV5	-22	22
48	ENSG00000105464	GRIN2D	83	ENSG00000105464	GRIN2D	35	35
49	ENSG00000238206	NA	89	ENSG00000238206	NA	40	40
50	ENSG00000143457	GOLPH3L	69	ENSG00000143457	GOLPH3L	19	19
51	ENSG00000100813	ACIN1	103	ENSG00000100813	ACIN1	52	52
52	ENSG00000139679	LPAR6	43	ENSG00000139679	LPAR6	-9	9
53	ENSG00000085377	PREP	121	ENSG00000085377	PREP	68	68
54	ENSG00000001626	CFTR	154	ENSG00000001626	CFTR	100	100
55	ENSG00000136238	RAC1	57	ENSG00000136238	RAC1	2	2
56	ENSG00000163421	PROK2	26	ENSG00000163421	PROK2	-30	30
57	ENSG00000132434	LANCL2	235	ENSG00000132434	LANCL2	178	178
58	ENSG00000197261	C6orf141	40	ENSG00000197261	C6orf141	-18	18
59	ENSG00000119720	NRDE2	72	ENSG00000119720	NRDE2	13	13
60	ENSG00000128694	OSGEPL1	133	ENSG00000128694	OSGEPL1	73	73
61	ENSG00000243836	WDR86-AS1	93	ENSG00000243836	WDR86-AS1	32	32
62	ENSG00000261613	NA	196	ENSG00000261613	NA	134	134
63	ENSG00000166847	DCTN5	67	ENSG00000166847	DCTN5	4	4
64	ENSG00000160785	SLC25A44	107	ENSG00000160785	SLC25A44	43	43
65	ENSG00000148672	GLUD1	96	ENSG00000148672	GLUD1	31	31
66	ENSG00000171055	FEZ2	78	ENSG00000171055	FEZ2	12	12
67	ENSG00000225946	NA	27	ENSG00000225946	NA	-40	40
68	ENSG00000163032	VSNL1	53	ENSG00000163032	VSNL1	-15	15
69	ENSG00000101811	CSTF2	127	ENSG00000101811	CSTF2	58	58
70	ENSG00000156959	LHFPL4	16	ENSG00000156959	LHFPL4	-54	54
71	ENSG00000134470	IL15RA	21	ENSG00000134470	IL15RA	-50	50
72	ENSG00000081377	CDC14B	34	ENSG00000081377	CDC14B	-38	38
73	ENSG00000250397	NA	22	ENSG00000250397	NA	-51	51
74	ENSG00000043143	JADE2	138	ENSG00000043143	JADE2	64	64
75	ENSG00000168778	TCTN2	332	ENSG00000168778	TCTN2	257	257
76	ENSG00000114021	NIT2	39	ENSG00000114021	NIT2	-37	37
77	ENSG00000173898	SPTBN2	35	ENSG00000173898	SPTBN2	-42	42
78	ENSG00000128594	LRRC4	116	ENSG00000128594	LRRC4	38	38
79	ENSG00000169217	CD2BP2	156	ENSG00000169217	CD2BP2	77	77
80	ENSG00000128536	CDHR3	59	ENSG00000128536	CDHR3	-21	21
81	ENSG00000100722	ZC3H14	52	ENSG00000100722	ZC3H14	-29	29
82	ENSG00000099814	CEP170B	131	ENSG00000099814	CEP170B	49	49
83	ENSG00000131650	KREMEN2	123	ENSG00000131650	KREMEN2	40	40
84	ENSG00000106123	EPHB6	87	ENSG00000106123	EPHB6	3	3
85	ENSG00000172379	ARNT2	162	ENSG00000172379	ARNT2	77	77
86	ENSG00000106012	IQCE	77	ENSG00000106012	IQCE	-9	9
87	ENSG00000167840	ZNF232	81	ENSG00000167840	ZNF232	-6	6
88	ENSG00000006062	MAP3K14	212	ENSG00000006062	MAP3K14	124	124
89	ENSG00000188732	FAM221A	502	ENSG00000188732	FAM221A	413	413
90	ENSG00000235560	NA	50	ENSG00000235560	NA	-40	40
91	ENSG00000150672	DLG2	163	ENSG00000150672	DLG2	72	72
92	ENSG00000145439	CBR4	58	ENSG00000145439	CBR4	-34	34
93	ENSG00000136682	CBWD2	132	ENSG00000136682	CBWD2	39	39
94	ENSG00000101463	SYNDIG1	177	ENSG00000101463	SYNDIG1	83	83
95	ENSG00000168395	ING5	263	ENSG00000168395	ING5	168	168
96	ENSG00000104142	VPS18	61	ENSG00000104142	VPS18	-35	35
97	ENSG00000137573	SULF1	170	ENSG00000137573	SULF1	73	73
98	ENSG00000175928	LRRN1	94	ENSG00000175928	LRRN1	-4	4
99	ENSG00000163435	ELF3	338	ENSG00000163435	ELF3	239	239
100	ENSG00000144227	NXPH2	37	ENSG00000144227	NXPH2	-63	63
101	ENSG00000072210	ALDH3A2	60	ENSG00000072210	ALDH3A2	-41	41
102	ENSG00000167904	TMEM68	98	ENSG00000167904	TMEM68	-4	4
103	ENSG00000250328	NA	209	ENSG00000250328	NA	106	106
104	ENSG00000241732	NA	165	ENSG00000241732	NA	61	61
105	ENSG00000197971	MBP	164	ENSG00000197971	MBP	59	59
106	ENSG00000014919	COX15	316	ENSG00000014919	COX15	210	210
107	ENSG00000188070	C11orf95	99	ENSG00000188070	C11orf95	-8	8
108	ENSG00000103196	CRISPLD2	111	ENSG00000103196	CRISPLD2	3	3
109	ENSG00000129194	SOX15	321	ENSG00000129194	SOX15	212	212
110	ENSG00000078902	TOLLIP	172	ENSG00000078902	TOLLIP	62	62
111	ENSG00000214022	REPIN1	109	ENSG00000214022	REPIN1	-2	2
112	ENSG00000119537	KDSR	184	ENSG00000119537	KDSR	72	72
113	ENSG00000261308	FIGNL2	271	ENSG00000261308	FIGNL2	158	158
114	ENSG00000149428	HYOU1	174	ENSG00000149428	HYOU1	60	60
115	ENSG00000224945	NA	33	ENSG00000224945	NA	-82	82
116	ENSG00000050438	SLC4A8	191	ENSG00000050438	SLC4A8	75	75
117	ENSG00000170745	KCNS3	148	ENSG00000170745	KCNS3	31	31
118	ENSG00000226180	NA	97	ENSG00000226180	NA	-21	21
119	ENSG00000265992	ESRG	91	ENSG00000265992	ESRG	-28	28
120	ENSG00000134463	ECHDC3	215	ENSG00000134463	ECHDC3	95	95
121	ENSG00000100462	PRMT5	88	ENSG00000100462	PRMT5	-33	33
122	ENSG00000016864	GLT8D1	106	ENSG00000016864	GLT8D1	-16	16
123	ENSG00000145779	TNFAIP8	54	ENSG00000145779	TNFAIP8	-69	69
124	ENSG00000073417	PDE8A	42	ENSG00000073417	PDE8A	-82	82
125	ENSG00000188917	TRMT2B	370	ENSG00000188917	TRMT2B	245	245
126	ENSG00000169241	SLC50A1	141	ENSG00000169241	SLC50A1	15	15
127	ENSG00000173876	NA	234	ENSG00000173876	NA	107	107
128	ENSG00000250320	NA	15	ENSG00000250320	NA	-113	113
129	ENSG00000105639	JAK3	299	ENSG00000105639	JAK3	170	170
130	ENSG00000128394	APOBEC3F	90	ENSG00000128394	APOBEC3F	-40	40
131	ENSG00000013503	POLR3B	274	ENSG00000013503	POLR3B	143	143
132	ENSG00000258985	NA	38	ENSG00000258985	NA	-94	94
133	ENSG00000196550	FAM72A	122	ENSG00000196550	FAM72A	-11	11
134	ENSG00000149480	MTA2	247	ENSG00000149480	MTA2	113	113
135	ENSG00000102572	STK24	55	ENSG00000102572	STK24	-80	80
136	ENSG00000169045	HNRNPH1	158	ENSG00000169045	HNRNPH1	22	22
137	ENSG00000137094	DNAJB5	589	ENSG00000137094	DNAJB5	452	452
138	ENSG00000254837	NA	166	ENSG00000254837	NA	28	28
139	ENSG00000228246	NA	65	ENSG00000228246	NA	-74	74
140	ENSG00000166261	ZNF202	220	ENSG00000166261	ZNF202	80	80
141	ENSG00000152952	PLOD2	110	ENSG00000152952	PLOD2	-31	31
142	ENSG00000186174	BCL9L	112	ENSG00000186174	BCL9L	-30	30
143	ENSG00000265660	MIR4664	23	ENSG00000265660	MIR4664	-120	120
144	ENSG00000163795	ZNF513	236	ENSG00000163795	ZNF513	92	92
145	ENSG00000232637	NA	339	ENSG00000232637	NA	194	194
146	ENSG00000145979	TBC1D7	347	ENSG00000145979	TBC1D7	201	201
147	ENSG00000240445	FOXO3B	137	ENSG00000240445	FOXO3B	-10	10
148	ENSG00000153885	KCTD15	140	ENSG00000153885	KCTD15	-8	8
149	ENSG00000164291	ARSK	246	ENSG00000164291	ARSK	97	97
150	ENSG00000141655	TNFRSF11A	412	ENSG00000141655	TNFRSF11A	262	262
151	ENSG00000246263	UBR5-AS1	185	ENSG00000246263	UBR5-AS1	34	34
152	ENSG00000175482	POLD4	70	ENSG00000175482	POLD4	-82	82
153	ENSG00000259479	SORD2P	330	ENSG00000259479	SORD2P	177	177
154	ENSG00000185986	SDHAP3	84	ENSG00000185986	SDHAP3	-70	70
155	ENSG00000154783	FGD5	255	ENSG00000154783	FGD5	100	100
156	ENSG00000173402	DAG1	222	ENSG00000173402	DAG1	66	66
157	ENSG00000107077	KDM4C	104	ENSG00000107077	KDM4C	-53	53
158	ENSG00000135931	ARMC9	1006	ENSG00000135931	ARMC9	848	848
159	ENSG00000101955	SRPX	75	ENSG00000101955	SRPX	-84	84
160	ENSG00000105127	AKAP8	304	ENSG00000105127	AKAP8	144	144
161	ENSG00000197930	ERO1A	134	ENSG00000197930	ERO1A	-27	27
162	ENSG00000198231	DDX42	257	ENSG00000198231	DDX42	95	95
163	ENSG00000197358	BNIP3P1	74	ENSG00000197358	BNIP3P1	-89	89
164	ENSG00000242474	NA	100	ENSG00000242474	NA	-64	64
165	ENSG00000259953	NA	47	ENSG00000259953	NA	-118	118
166	ENSG00000070540	WIPI1	253	ENSG00000070540	WIPI1	87	87
167	ENSG00000183473	NA	157	ENSG00000183473	NA	-10	10
168	ENSG00000152137	HSPB8	612	ENSG00000152137	HSPB8	444	444
169	ENSG00000159733	ZFYVE28	297	ENSG00000159733	ZFYVE28	128	128
170	ENSG00000134297	PLEKHA8P1	195	ENSG00000134297	PLEKHA8P1	25	25
171	ENSG00000163530	DPPA2	105	ENSG00000163530	DPPA2	-66	66
172	ENSG00000136938	ANP32B	298	ENSG00000136938	ANP32B	126	126
173	ENSG00000268913	NA	64	ENSG00000268913	NA	-109	109
174	ENSG00000113758	DBN1	126	ENSG00000113758	DBN1	-48	48
175	ENSG00000108296	NA	117	ENSG00000108296	NA	-58	58
176	ENSG00000157890	MEGF11	136	ENSG00000157890	MEGF11	-40	40
177	ENSG00000164050	PLXNB1	85	ENSG00000164050	PLXNB1	-92	92
178	ENSG00000148908	RGS10	188	ENSG00000148908	RGS10	10	10
179	ENSG00000106536	POU6F2	289	ENSG00000106536	POU6F2	110	110
180	ENSG00000126775	ATG14	147	ENSG00000126775	ATG14	-33	33
181	ENSG00000112562	SMOC2	208	ENSG00000112562	SMOC2	27	27
182	ENSG00000143748	NVL	337	ENSG00000143748	NVL	155	155
183	ENSG00000099968	BCL2L13	908	ENSG00000099968	BCL2L13	725	725
184	ENSG00000100994	PYGB	428	ENSG00000100994	PYGB	244	244
185	ENSG00000130762	ARHGEF16	585	ENSG00000130762	ARHGEF16	400	400
186	ENSG00000246465	NA	393	ENSG00000246465	NA	207	207
187	ENSG00000162600	OMA1	160	ENSG00000162600	OMA1	-27	27
188	ENSG00000131264	CDX4	101	ENSG00000131264	CDX4	-87	87
189	ENSG00000122490	PQLC1	80	ENSG00000122490	PQLC1	-109	109
190	ENSG00000154429	CCSAP	187	ENSG00000154429	CCSAP	-3	3
191	ENSG00000154328	NEIL2	73	ENSG00000154328	NEIL2	-118	118
192	ENSG00000163322	ABRAXAS1	168	ENSG00000163322	ABRAXAS1	-24	24
193	ENSG00000076650	GPATCH1	128	ENSG00000076650	GPATCH1	-65	65
194	ENSG00000121316	PLBD1	139	ENSG00000121316	PLBD1	-55	55
195	ENSG00000196597	ZNF782	190	ENSG00000196597	ZNF782	-5	5
196	ENSG00000203817	NA	205	ENSG00000203817	NA	9	9
197	ENSG00000136110	CNMD	292	ENSG00000136110	CNMD	95	95
198	ENSG00000122254	HS3ST2	142	ENSG00000122254	HS3ST2	-56	56
199	ENSG00000254726	MEX3A	171	ENSG00000254726	MEX3A	-28	28
200	ENSG00000237923	LINC02570	211	ENSG00000237923	LINC02570	11	11
201	ENSG00000172070	NA	527	ENSG00000172070	NA	326	326
202	ENSG00000129474	AJUBA	296	ENSG00000129474	AJUBA	94	94
203	ENSG00000119729	RHOQ	373	ENSG00000119729	RHOQ	170	170
204	ENSG00000164751	PEX2	206	ENSG00000164751	PEX2	2	2
205	ENSG00000161904	LEMD2	318	ENSG00000161904	LEMD2	113	113
206	ENSG00000132749	TESMIN	389	ENSG00000132749	TESMIN	183	183
207	ENSG00000146834	MEPCE	223	ENSG00000146834	MEPCE	16	16
208	ENSG00000130147	SH3BP4	259	ENSG00000130147	SH3BP4	51	51
209	ENSG00000248275	TRIM52-AS1	510	ENSG00000248275	TRIM52-AS1	301	301
210	ENSG00000122741	DCAF10	277	ENSG00000122741	DCAF10	67	67
211	ENSG00000183864	TOB2	149	ENSG00000183864	TOB2	-62	62
212	ENSG00000067445	TRO	409	ENSG00000067445	TRO	197	197
213	ENSG00000135446	CDK4	243	ENSG00000135446	CDK4	30	30
214	ENSG00000114648	KLHL18	378	ENSG00000114648	KLHL18	164	164
215	ENSG00000185670	ZBTB3	386	ENSG00000185670	ZBTB3	171	171
216	ENSG00000134323	MYCN	256	ENSG00000134323	MYCN	40	40
217	ENSG00000154065	ANKRD29	129	ENSG00000154065	ANKRD29	-88	88
218	ENSG00000105855	ITGB8	547	ENSG00000105855	ITGB8	329	329
219	ENSG00000107758	PPP3CB	144	ENSG00000107758	PPP3CB	-75	75
220	ENSG00000185344	ATP6V0A2	350	ENSG00000185344	ATP6V0A2	130	130
221	ENSG00000160179	ABCG1	579	ENSG00000160179	ABCG1	358	358
222	ENSG00000139718	SETD1B	181	ENSG00000139718	SETD1B	-41	41
223	ENSG00000171456	ASXL1	202	ENSG00000171456	ASXL1	-21	21
224	ENSG00000127831	VIL1	463	ENSG00000127831	VIL1	239	239
225	ENSG00000198001	IRAK4	115	ENSG00000198001	IRAK4	-110	110
226	ENSG00000170633	RNF34	390	ENSG00000170633	RNF34	164	164
227	ENSG00000136811	ODF2	360	ENSG00000136811	ODF2	133	133
228	ENSG00000074660	SCARF1	421	ENSG00000074660	SCARF1	193	193
229	ENSG00000198839	ZNF277	345	ENSG00000198839	ZNF277	116	116
230	ENSG00000172602	RND1	644	ENSG00000172602	RND1	414	414
231	ENSG00000175449	RFESD	192	ENSG00000175449	RFESD	-39	39
232	ENSG00000171757	LRRC34	381	ENSG00000171757	LRRC34	149	149
233	ENSG00000225205	NA	285	ENSG00000225205	NA	52	52
234	ENSG00000204580	DDR1	125	ENSG00000204580	DDR1	-109	109
235	ENSG00000174227	PIGG	92	ENSG00000174227	PIGG	-143	143
236	ENSG00000100296	THOC5	231	ENSG00000100296	THOC5	-5	5
237	ENSG00000148288	GBGT1	511	ENSG00000148288	GBGT1	274	274
238	ENSG00000153443	UBALD1	260	ENSG00000153443	UBALD1	22	22
239	ENSG00000212993	POU5F1B	262	ENSG00000212993	POU5F1B	23	23
240	ENSG00000168118	RAB4A	518	ENSG00000168118	RAB4A	278	278
241	ENSG00000143674	MAP3K21	272	ENSG00000143674	MAP3K21	31	31
242	ENSG00000068078	FGFR3	507	ENSG00000068078	FGFR3	265	265
243	ENSG00000117597	UTP25	226	ENSG00000117597	UTP25	-17	17
244	ENSG00000117151	CTBS	143	ENSG00000117151	CTBS	-101	101
245	ENSG00000143951	WDPCP	358	ENSG00000143951	WDPCP	113	113
246	ENSG00000126767	ELK1	146	ENSG00000126767	ELK1	-100	100
247	ENSG00000002834	LASP1	275	ENSG00000002834	LASP1	28	28
248	ENSG00000128191	DGCR8	241	ENSG00000128191	DGCR8	-7	7
249	ENSG00000135643	KCNMB4	244	ENSG00000135643	KCNMB4	-5	5
250	ENSG00000197146	NA	213	ENSG00000197146	NA	-37	37
251	ENSG00000173065	FAM222B	364	ENSG00000173065	FAM222B	113	113
252	ENSG00000176155	CCDC57	242	ENSG00000176155	CCDC57	-10	10
253	ENSG00000143248	RGS5	286	ENSG00000143248	RGS5	33	33
254	ENSG00000267161	NA	176	ENSG00000267161	NA	-78	78
255	ENSG00000110958	PTGES3	264	ENSG00000110958	PTGES3	9	9
256	ENSG00000070047	PHRF1	228	ENSG00000070047	PHRF1	-28	28
257	ENSG00000180921	FAM83H	287	ENSG00000180921	FAM83H	30	30
258	ENSG00000181038	METTL23	357	ENSG00000181038	METTL23	99	99
259	ENSG00000170315	UBB	430	ENSG00000170315	UBB	171	171
260	ENSG00000177303	CASKIN2	155	ENSG00000177303	CASKIN2	-105	105
261	ENSG00000178150	ZNF114	470	ENSG00000178150	ZNF114	209	209
262	ENSG00000254339	NA	180	ENSG00000254339	NA	-82	82
263	ENSG00000130749	ZC3H4	280	ENSG00000130749	ZC3H4	17	17
264	ENSG00000083812	ZNF324	161	ENSG00000083812	ZNF324	-103	103
265	ENSG00000260231	KDM7A-DT	314	ENSG00000260231	KDM7A-DT	49	49
266	ENSG00000154822	PLCL2	150	ENSG00000154822	PLCL2	-116	116
267	ENSG00000040633	PHF23	254	ENSG00000040633	PHF23	-13	13
268	ENSG00000117533	VAMP4	322	ENSG00000117533	VAMP4	54	54
269	ENSG00000156983	BRPF1	402	ENSG00000156983	BRPF1	133	133
270	ENSG00000107742	SPOCK2	258	ENSG00000107742	SPOCK2	-12	12
271	ENSG00000101079	NDRG3	326	ENSG00000101079	NDRG3	55	55
272	ENSG00000183161	FANCF	580	ENSG00000183161	FANCF	308	308
273	ENSG00000103274	NUBP1	284	ENSG00000103274	NUBP1	11	11
274	ENSG00000108312	UBTF	331	ENSG00000108312	UBTF	57	57
275	ENSG00000041802	LSG1	598	ENSG00000041802	LSG1	323	323
276	ENSG00000224420	ADM5	51	ENSG00000224420	ADM5	-225	225
277	ENSG00000103037	SETD6	268	ENSG00000103037	SETD6	-9	9
278	ENSG00000170439	METTL7B	193	ENSG00000170439	METTL7B	-85	85
279	ENSG00000112658	SRF	342	ENSG00000112658	SRF	63	63
280	ENSG00000103249	CLCN7	167	ENSG00000103249	CLCN7	-113	113
281	ENSG00000116752	BCAS2	267	ENSG00000116752	BCAS2	-14	14
282	ENSG00000188112	C6orf132	218	ENSG00000188112	C6orf132	-64	64
283	ENSG00000204634	TBC1D8	404	ENSG00000204634	TBC1D8	121	121
284	ENSG00000090674	MCOLN1	399	ENSG00000090674	MCOLN1	115	115
285	ENSG00000092203	TOX4	335	ENSG00000092203	TOX4	50	50
286	ENSG00000197774	EME2	118	ENSG00000197774	EME2	-168	168
287	ENSG00000261087	NA	303	ENSG00000261087	NA	16	16
288	ENSG00000166971	AKTIP	82	ENSG00000166971	AKTIP	-206	206
289	ENSG00000140057	AK7	636	ENSG00000140057	AK7	347	347
290	ENSG00000100033	PRODH	306	ENSG00000100033	PRODH	16	16
291	ENSG00000163931	TKT	548	ENSG00000163931	TKT	257	257
292	ENSG00000231312	NA	178	ENSG00000231312	NA	-114	114
293	ENSG00000177058	SLC38A9	578	ENSG00000177058	SLC38A9	285	285
294	ENSG00000151748	SAV1	173	ENSG00000151748	SAV1	-121	121
295	ENSG00000166886	NAB2	353	ENSG00000166886	NAB2	58	58
296	ENSG00000186577	SMIM29	183	ENSG00000186577	SMIM29	-113	113
297	ENSG00000187456	NA	483	ENSG00000187456	NA	186	186
298	ENSG00000142621	FHAD1	175	ENSG00000142621	FHAD1	-123	123
299	ENSG00000218510	LINC00339	1490	ENSG00000218510	LINC00339	1191	1191
300	ENSG00000169894	MUC3A	245	ENSG00000169894	MUC3A	-55	55
301	ENSG00000196440	ARMCX4	221	ENSG00000196440	ARMCX4	-80	80
302	ENSG00000171729	TMEM51	186	ENSG00000171729	TMEM51	-116	116
303	ENSG00000102910	LONP2	355	ENSG00000102910	LONP2	52	52
304	ENSG00000177082	WDR73	367	ENSG00000177082	WDR73	63	63
305	ENSG00000093000	NUP50	469	ENSG00000093000	NUP50	164	164
306	ENSG00000187994	RINL	343	ENSG00000187994	RINL	37	37
307	ENSG00000090924	PLEKHG2	204	ENSG00000090924	PLEKHG2	-103	103
308	ENSG00000003056	M6PR	214	ENSG00000003056	M6PR	-94	94
309	ENSG00000149115	TNKS1BP1	232	ENSG00000149115	TNKS1BP1	-77	77
310	ENSG00000105722	ERF	637	ENSG00000105722	ERF	327	327
311	ENSG00000261586	NA	431	ENSG00000261586	NA	120	120
312	ENSG00000204228	HSD17B8	307	ENSG00000204228	HSD17B8	-5	5
313	ENSG00000204256	BRD2	558	ENSG00000204256	BRD2	245	245
314	ENSG00000158825	CDA	472	ENSG00000158825	CDA	158	158
315	ENSG00000015475	BID	276	ENSG00000015475	BID	-39	39
316	ENSG00000232677	LINC00665	387	ENSG00000232677	LINC00665	71	71
317	ENSG00000231711	LINC00899	366	ENSG00000231711	LINC00899	49	49
318	ENSG00000116183	PAPPA2	461	ENSG00000116183	PAPPA2	143	143
319	ENSG00000179403	VWA1	319	ENSG00000179403	VWA1	0	0
320	ENSG00000142192	APP	281	ENSG00000142192	APP	-39	39
321	ENSG00000128849	CGNL1	341	ENSG00000128849	CGNL1	20	20
322	ENSG00000107959	PITRM1	738	ENSG00000107959	PITRM1	416	416
323	ENSG00000138594	TMOD3	198	ENSG00000138594	TMOD3	-125	125
324	ENSG00000203772	SPRN	199	ENSG00000203772	SPRN	-125	125
325	ENSG00000151470	C4orf33	891	ENSG00000151470	C4orf33	566	566
326	ENSG00000168792	ABHD15	225	ENSG00000168792	ABHD15	-101	101
327	ENSG00000104691	UBXN8	447	ENSG00000104691	UBXN8	120	120
328	ENSG00000172057	ORMDL3	538	ENSG00000172057	ORMDL3	210	210
329	ENSG00000221914	PPP2R2A	443	ENSG00000221914	PPP2R2A	114	114
330	ENSG00000169744	LDB2	379	ENSG00000169744	LDB2	49	49
331	ENSG00000171097	KYAT1	459	ENSG00000171097	KYAT1	128	128
332	ENSG00000118785	SPP1	153	ENSG00000118785	SPP1	-179	179
333	ENSG00000147905	ZCCHC7	1011	ENSG00000147905	ZCCHC7	678	678
334	ENSG00000138061	CYP1B1	239	ENSG00000138061	CYP1B1	-95	95
335	ENSG00000115641	FHL2	481	ENSG00000115641	FHL2	146	146
336	ENSG00000164663	USP49	416	ENSG00000164663	USP49	80	80
337	ENSG00000167306	MYO5B	159	ENSG00000167306	MYO5B	-178	178
338	ENSG00000137166	FOXP4	1000	ENSG00000137166	FOXP4	662	662
339	ENSG00000156384	SFR1	595	ENSG00000156384	SFR1	256	256
340	ENSG00000111249	CUX2	266	ENSG00000111249	CUX2	-74	74
341	ENSG00000069712	KIAA1107	788	ENSG00000069712	KIAA1107	447	447
342	ENSG00000090581	GNPTG	201	ENSG00000090581	GNPTG	-141	141
343	ENSG00000198150	NA	252	ENSG00000198150	NA	-91	91
344	ENSG00000099381	SETD1A	207	ENSG00000099381	SETD1A	-137	137
345	ENSG00000100105	PATZ1	525	ENSG00000100105	PATZ1	180	180
346	ENSG00000112852	PCDHB2	711	ENSG00000112852	PCDHB2	365	365
347	ENSG00000109111	SUPT6H	233	ENSG00000109111	SUPT6H	-114	114
348	ENSG00000010361	FUZ	805	ENSG00000010361	FUZ	457	457
349	ENSG00000181027	FKRP	634	ENSG00000181027	FKRP	285	285
350	ENSG00000162066	AMDHD2	108	ENSG00000162066	AMDHD2	-242	242
351	ENSG00000135414	GDF11	194	ENSG00000135414	GDF11	-157	157
352	ENSG00000242539	NA	135	ENSG00000242539	NA	-217	217
353	ENSG00000189184	PCDH18	603	ENSG00000189184	PCDH18	250	250
354	ENSG00000135749	PCNX2	584	ENSG00000135749	PCNX2	230	230
355	ENSG00000132561	MATN2	859	ENSG00000132561	MATN2	504	504
356	ENSG00000197037	ZSCAN25	671	ENSG00000197037	ZSCAN25	315	315
357	ENSG00000152076	CCDC74B	573	ENSG00000152076	CCDC74B	216	216
358	ENSG00000151773	CCDC122	413	ENSG00000151773	CCDC122	55	55
359	ENSG00000260552	NA	329	ENSG00000260552	NA	-30	30
360	ENSG00000173801	JUP	152	ENSG00000173801	JUP	-208	208
361	ENSG00000158321	AUTS2	315	ENSG00000158321	AUTS2	-46	46
362	ENSG00000112763	BTN2A1	686	ENSG00000112763	BTN2A1	324	324
363	ENSG00000249945	NA	216	ENSG00000249945	NA	-147	147
364	ENSG00000170949	ZNF160	554	ENSG00000170949	ZNF160	190	190
365	ENSG00000119969	HELLS	288	ENSG00000119969	HELLS	-77	77
366	ENSG00000006118	TMEM132A	251	ENSG00000006118	TMEM132A	-115	115
367	ENSG00000175048	ZDHHC14	261	ENSG00000175048	ZDHHC14	-106	106
368	ENSG00000174233	ADCY6	732	ENSG00000174233	ADCY6	364	364
369	ENSG00000259865	NA	124	ENSG00000259865	NA	-245	245
370	ENSG00000162836	ACP6	828	ENSG00000162836	ACP6	458	458
371	ENSG00000161682	FAM171A2	324	ENSG00000161682	FAM171A2	-47	47
372	ENSG00000120738	EGR1	839	ENSG00000120738	EGR1	467	467
373	ENSG00000173890	GPR160	417	ENSG00000173890	GPR160	44	44
374	ENSG00000101152	DNAJC5	451	ENSG00000101152	DNAJC5	77	77
375	ENSG00000144401	METTL21A	997	ENSG00000144401	METTL21A	622	622
376	ENSG00000224424	PRKAR2A-AS1	182	ENSG00000224424	PRKAR2A-AS1	-194	194
377	ENSG00000161996	WDR90	229	ENSG00000161996	WDR90	-148	148
378	ENSG00000182902	SLC25A18	605	ENSG00000182902	SLC25A18	227	227
379	ENSG00000184743	ATL3	707	ENSG00000184743	ATL3	328	328
380	ENSG00000141314	RHBDL3	309	ENSG00000141314	RHBDL3	-71	71
381	ENSG00000206432	TMEM200C	506	ENSG00000206432	TMEM200C	125	125
382	ENSG00000105576	TNPO2	921	ENSG00000105576	TNPO2	539	539
383	ENSG00000115484	CCT4	1319	ENSG00000115484	CCT4	936	936
384	ENSG00000163689	C3orf67	454	ENSG00000163689	C3orf67	70	70
385	ENSG00000071054	MAP4K4	611	ENSG00000071054	MAP4K4	226	226
386	ENSG00000162664	ZNF326	354	ENSG00000162664	ZNF326	-32	32
387	ENSG00000049245	VAMP3	217	ENSG00000049245	VAMP3	-170	170
388	ENSG00000138771	SHROOM3	1494	ENSG00000138771	SHROOM3	1106	1106
389	ENSG00000136379	ABHD17C	425	ENSG00000136379	ABHD17C	36	36
390	ENSG00000156515	HK1	403	ENSG00000156515	HK1	13	13
391	ENSG00000142347	MYO1F	397	ENSG00000142347	MYO1F	6	6
392	ENSG00000119185	ITGB1BP1	1837	ENSG00000119185	ITGB1BP1	1445	1445
393	ENSG00000198648	STK39	566	ENSG00000198648	STK39	173	173
394	ENSG00000136160	EDNRB	374	ENSG00000136160	EDNRB	-20	20
395	ENSG00000157895	C12orf43	270	ENSG00000157895	C12orf43	-125	125
396	ENSG00000070756	PABPC1	725	ENSG00000070756	PABPC1	329	329
397	ENSG00000146826	C7orf43	771	ENSG00000146826	C7orf43	374	374
398	ENSG00000122873	CISD1	922	ENSG00000122873	CISD1	524	524
399	ENSG00000177406	NA	1486	ENSG00000177406	NA	1087	1087
400	ENSG00000177731	FLII	785	ENSG00000177731	FLII	385	385
401	ENSG00000092201	SUPT16H	375	ENSG00000092201	SUPT16H	-26	26
402	ENSG00000160117	ANKLE1	881	ENSG00000160117	ANKLE1	479	479
403	ENSG00000128610	FEZF1	516	ENSG00000128610	FEZF1	113	113
404	ENSG00000151276	MAGI1	279	ENSG00000151276	MAGI1	-125	125
405	ENSG00000171962	DRC3	95	ENSG00000171962	DRC3	-310	310
406	ENSG00000040531	CTNS	586	ENSG00000040531	CTNS	180	180
407	ENSG00000092098	RNF31	250	ENSG00000092098	RNF31	-157	157
408	ENSG00000181381	DDX60L	1043	ENSG00000181381	DDX60L	635	635
409	ENSG00000157916	RER1	787	ENSG00000157916	RER1	378	378
410	ENSG00000143772	ITPKB	883	ENSG00000143772	ITPKB	473	473
411	ENSG00000033011	ALG1	433	ENSG00000033011	ALG1	22	22
412	ENSG00000136854	STXBP1	1108	ENSG00000136854	STXBP1	696	696
413	ENSG00000146109	ABT1	1106	ENSG00000146109	ABT1	693	693
414	ENSG00000106344	RBM28	499	ENSG00000106344	RBM28	85	85
415	ENSG00000089195	TRMT6	621	ENSG00000089195	TRMT6	206	206
416	ENSG00000092094	OSGEP	489	ENSG00000092094	OSGEP	73	73
417	ENSG00000188215	DCUN1D3	437	ENSG00000188215	DCUN1D3	20	20
418	ENSG00000256288	NA	230	ENSG00000256288	NA	-188	188
419	ENSG00000137992	DBT	630	ENSG00000137992	DBT	211	211
420	ENSG00000182218	HHIPL1	646	ENSG00000182218	HHIPL1	226	226
421	ENSG00000162642	C1orf52	377	ENSG00000162642	C1orf52	-44	44
422	ENSG00000167716	WDR81	312	ENSG00000167716	WDR81	-110	110
423	ENSG00000144028	SNRNP200	473	ENSG00000144028	SNRNP200	50	50
424	ENSG00000013297	CLDN11	420	ENSG00000013297	CLDN11	-4	4
425	ENSG00000124788	ATXN1	237	ENSG00000124788	ATXN1	-188	188
426	ENSG00000110442	COMMD9	758	ENSG00000110442	COMMD9	332	332
427	ENSG00000034063	NA	699	ENSG00000034063	NA	272	272
428	ENSG00000183908	LRRC55	877	ENSG00000183908	LRRC55	449	449
429	ENSG00000101361	NOP56	730	ENSG00000101361	NOP56	301	301
430	ENSG00000106080	FKBP14	282	ENSG00000106080	FKBP14	-148	148
431	ENSG00000136827	TOR1A	777	ENSG00000136827	TOR1A	346	346
432	ENSG00000008735	MAPK8IP2	501	ENSG00000008735	MAPK8IP2	69	69
433	ENSG00000018610	CXorf56	442	ENSG00000018610	CXorf56	9	9
434	ENSG00000106733	NMRK1	1353	ENSG00000106733	NMRK1	919	919
435	ENSG00000100614	PPM1A	348	ENSG00000100614	PPM1A	-87	87
436	ENSG00000247095	MIR210HG	301	ENSG00000247095	MIR210HG	-135	135
437	ENSG00000113593	PPWD1	380	ENSG00000113593	PPWD1	-57	57
438	ENSG00000145041	DCAF1	219	ENSG00000145041	DCAF1	-219	219
439	ENSG00000188338	SLC38A3	265	ENSG00000188338	SLC38A3	-174	174
440	ENSG00000167182	SP2	695	ENSG00000167182	SP2	255	255
441	ENSG00000038274	MAT2B	340	ENSG00000038274	MAT2B	-101	101
442	ENSG00000162543	UBXN10	179	ENSG00000162543	UBXN10	-263	263
443	ENSG00000120709	FAM53C	505	ENSG00000120709	FAM53C	62	62
444	ENSG00000105171	POP4	300	ENSG00000105171	POP4	-144	144
445	ENSG00000110925	CSRNP2	879	ENSG00000110925	CSRNP2	434	434
446	ENSG00000170222	ADPRM	464	ENSG00000170222	ADPRM	18	18
447	ENSG00000236824	BCYRN1	325	ENSG00000236824	BCYRN1	-122	122
448	ENSG00000160193	WDR4	491	ENSG00000160193	WDR4	43	43
449	ENSG00000100461	RBM23	423	ENSG00000100461	RBM23	-26	26
450	ENSG00000179542	SLITRK4	523	ENSG00000179542	SLITRK4	73	73
451	ENSG00000187239	FNBP1	791	ENSG00000187239	FNBP1	340	340
452	ENSG00000165588	OTX2	568	ENSG00000165588	OTX2	116	116
453	ENSG00000256417	NA	436	ENSG00000256417	NA	-17	17
454	ENSG00000104823	ECH1	400	ENSG00000104823	ECH1	-54	54
455	ENSG00000261787	TCF24	659	ENSG00000261787	TCF24	204	204
456	ENSG00000130559	CAMSAP1	383	ENSG00000130559	CAMSAP1	-73	73
457	ENSG00000205903	ZNF316	477	ENSG00000205903	ZNF316	20	20
458	ENSG00000251027	LINC01950	328	ENSG00000251027	LINC01950	-130	130
459	ENSG00000169594	BNC1	1174	ENSG00000169594	BNC1	715	715
460	ENSG00000116667	C1orf21	227	ENSG00000116667	C1orf21	-233	233
461	ENSG00000155792	DEPTOR	1814	ENSG00000155792	DEPTOR	1353	1353
462	ENSG00000116584	ARHGEF2	1100	ENSG00000116584	ARHGEF2	638	638
463	ENSG00000236714	LINC01844	776	ENSG00000236714	LINC01844	313	313
464	ENSG00000166451	CENPN	931	ENSG00000166451	CENPN	467	467
465	ENSG00000135424	ITGA7	474	ENSG00000135424	ITGA7	9	9
466	ENSG00000164061	BSN	295	ENSG00000164061	BSN	-171	171
467	ENSG00000101180	HRH3	359	ENSG00000101180	HRH3	-108	108
468	ENSG00000131051	RBM39	313	ENSG00000131051	RBM39	-155	155
469	ENSG00000150967	ABCB9	850	ENSG00000150967	ABCB9	381	381
470	ENSG00000132823	OSER1	762	ENSG00000132823	OSER1	292	292
471	ENSG00000070614	NDST1	618	ENSG00000070614	NDST1	147	147
472	ENSG00000138756	BMP2K	780	ENSG00000138756	BMP2K	308	308
473	ENSG00000164176	EDIL3	114	ENSG00000164176	EDIL3	-359	359
474	ENSG00000172818	OVOL1	942	ENSG00000172818	OVOL1	468	468
475	ENSG00000249853	HS3ST5	679	ENSG00000249853	HS3ST5	204	204
476	ENSG00000224914	LINC00863	1703	ENSG00000224914	LINC00863	1227	1227
477	ENSG00000067177	PHKA1	203	ENSG00000067177	PHKA1	-274	274
478	ENSG00000110104	CCDC86	520	ENSG00000110104	CCDC86	42	42
479	ENSG00000119280	C1orf198	984	ENSG00000119280	C1orf198	505	505
480	ENSG00000168036	CTNNB1	444	ENSG00000168036	CTNNB1	-36	36
481	ENSG00000152127	MGAT5	666	ENSG00000152127	MGAT5	185	185
482	ENSG00000225973	PIGBOS1	512	ENSG00000225973	PIGBOS1	30	30
483	ENSG00000242259	C22orf39	735	ENSG00000242259	C22orf39	252	252
484	ENSG00000165476	REEP3	524	ENSG00000165476	REEP3	40	40
485	ENSG00000153446	C16orf89	572	ENSG00000153446	C16orf89	87	87
486	ENSG00000106003	LFNG	959	ENSG00000106003	LFNG	473	473
487	ENSG00000073060	SCARB1	371	ENSG00000073060	SCARB1	-116	116
488	ENSG00000198933	TBKBP1	953	ENSG00000198933	TBKBP1	465	465
489	ENSG00000254635	WAC-AS1	1169	ENSG00000254635	WAC-AS1	680	680
490	ENSG00000155666	KDM8	545	ENSG00000155666	KDM8	55	55
491	ENSG00000152527	PLEKHH2	587	ENSG00000152527	PLEKHH2	96	96
492	ENSG00000243004	NA	733	ENSG00000243004	NA	241	241
493	ENSG00000105699	LSR	1013	ENSG00000105699	LSR	520	520
494	ENSG00000029363	BCLAF1	709	ENSG00000029363	BCLAF1	215	215
495	ENSG00000143850	PLEKHA6	811	ENSG00000143850	PLEKHA6	316	316
496	ENSG00000244479	OR2A1-AS1	810	ENSG00000244479	OR2A1-AS1	314	314
497	ENSG00000077235	GTF3C1	283	ENSG00000077235	GTF3C1	-214	214
498	ENSG00000168255	POLR2J3	817	ENSG00000168255	POLR2J3	319	319
499	ENSG00000198874	TYW1	663	ENSG00000198874	TYW1	164	164
500	ENSG00000101751	POLI	700	ENSG00000101751	POLI	200	200
1732	ENSG00000179059	ZFP42	49	ENSG00000179059	ZFP42	-1683	1683
679	ENSG00000258686	NA	71	ENSG00000258686	NA	-608	608
574	ENSG00000258366	RTEL1	130	ENSG00000258366	RTEL1	-444	444
535	ENSG00000063180	CA11	145	ENSG00000063180	CA11	-390	390
610	ENSG00000230707	NA	151	ENSG00000230707	NA	-459	459
575	ENSG00000138131	LOXL4	189	ENSG00000138131	LOXL4	-386	386
729	ENSG00000235499	NA	197	ENSG00000235499	NA	-532	532
587	ENSG00000157077	ZFYVE9	200	ENSG00000157077	ZFYVE9	-387	387
525	ENSG00000239713	APOBEC3G	210	ENSG00000239713	APOBEC3G	-315	315
970	ENSG00000106537	TSPAN13	224	ENSG00000106537	TSPAN13	-746	746
561	ENSG00000188786	MTF1	238	ENSG00000188786	MTF1	-323	323
589	ENSG00000145536	ADAMTS16	240	ENSG00000145536	ADAMTS16	-349	349
507	ENSG00000254429	NA	249	ENSG00000254429	NA	-258	258
605	ENSG00000143375	CGN	269	ENSG00000143375	CGN	-336	336
1253	ENSG00000157087	ATP2B2	273	ENSG00000157087	ATP2B2	-980	980
572	ENSG00000137500	CCDC90B	278	ENSG00000137500	CCDC90B	-294	294
906	ENSG00000139200	PIANP	291	ENSG00000139200	PIANP	-615	615
704	ENSG00000137486	ARRB1	293	ENSG00000137486	ARRB1	-411	411
822	ENSG00000204065	TCEAL5	294	ENSG00000204065	TCEAL5	-528	528
751	ENSG00000198060	2005-03-01	302	ENSG00000198060	2005-03-01	-449	449
537	ENSG00000077264	PAK3	305	ENSG00000077264	PAK3	-232	232
617	ENSG00000162344	FGF19	308	ENSG00000162344	FGF19	-309	309
527	ENSG00000063176	SPHK2	310	ENSG00000063176	SPHK2	-217	217
645	ENSG00000142494	SLC47A1	311	ENSG00000142494	SLC47A1	-334	334
502	ENSG00000154102	C16orf74	317	ENSG00000154102	C16orf74	-185	185
614	ENSG00000020129	NCDN	320	ENSG00000020129	NCDN	-294	294
1177	ENSG00000121542	SEC22A	323	ENSG00000121542	SEC22A	-854	854
799	ENSG00000165801	ARHGEF40	327	ENSG00000165801	ARHGEF40	-472	472
1100	ENSG00000026036	RTEL1-TNFRSF6B	333	ENSG00000026036	RTEL1-TNFRSF6B	-767	767
1547	ENSG00000108839	ALOX12	334	ENSG00000108839	ALOX12	-1213	1213
759	ENSG00000101098	RIMS4	336	ENSG00000101098	RIMS4	-423	423
627	ENSG00000241163	LINC00877	344	ENSG00000241163	LINC00877	-283	283
681	ENSG00000109625	CPZ	346	ENSG00000109625	CPZ	-335	335
603	ENSG00000268220	NA	349	ENSG00000268220	NA	-254	254
566	ENSG00000223891	OSER1-DT	351	ENSG00000223891	OSER1-DT	-215	215
625	ENSG00000186907	RTN4RL2	356	ENSG00000186907	RTN4RL2	-269	269
1021	ENSG00000258636	NA	361	ENSG00000258636	NA	-660	660
553	ENSG00000101134	DOK5	362	ENSG00000101134	DOK5	-191	191
700	ENSG00000249115	HAUS5	363	ENSG00000249115	HAUS5	-337	337
654	ENSG00000028137	TNFRSF1B	365	ENSG00000028137	TNFRSF1B	-289	289
725	ENSG00000198003	CCDC151	368	ENSG00000198003	CCDC151	-357	357
1066	ENSG00000143013	LMO4	369	ENSG00000143013	LMO4	-697	697
598	ENSG00000170190	SLC16A5	372	ENSG00000170190	SLC16A5	-226	226
636	ENSG00000023892	DEF6	376	ENSG00000023892	DEF6	-260	260
733	ENSG00000146830	GIGYF1	382	ENSG00000146830	GIGYF1	-351	351
727	ENSG00000153214	TMEM87B	384	ENSG00000153214	TMEM87B	-343	343
609	ENSG00000171885	AQP4	385	ENSG00000171885	AQP4	-224	224
907	ENSG00000264107	NA	388	ENSG00000264107	NA	-519	519
675	ENSG00000227345	PARG	391	ENSG00000227345	PARG	-284	284
551	ENSG00000165091	TMC1	392	ENSG00000165091	TMC1	-159	159
1183	ENSG00000169032	MAP2K1	394	ENSG00000169032	MAP2K1	-789	789
697	ENSG00000167397	VKORC1	395	ENSG00000167397	VKORC1	-302	302
779	ENSG00000183741	CBX6	396	ENSG00000183741	CBX6	-383	383
912	ENSG00000149050	ZNF214	398	ENSG00000149050	ZNF214	-514	514
536	ENSG00000183337	BCOR	401	ENSG00000183337	BCOR	-135	135
856	ENSG00000168591	TMUB2	405	ENSG00000168591	TMUB2	-451	451
1242	ENSG00000238045	NA	406	ENSG00000238045	NA	-836	836
516	ENSG00000228989	NA	407	ENSG00000228989	NA	-109	109
1238	ENSG00000087085	ACHE	408	ENSG00000087085	ACHE	-830	830
834	ENSG00000166343	MSS51	410	ENSG00000166343	MSS51	-424	424
1093	ENSG00000188868	ZNF563	411	ENSG00000188868	ZNF563	-682	682
583	ENSG00000110497	AMBRA1	414	ENSG00000110497	AMBRA1	-169	169
562	ENSG00000151229	SLC2A13	415	ENSG00000151229	SLC2A13	-147	147
599	ENSG00000133401	PDZD2	418	ENSG00000133401	PDZD2	-181	181
1915	ENSG00000226266	NA	419	ENSG00000226266	NA	-1496	1496
935	ENSG00000108947	EFNB3	422	ENSG00000108947	EFNB3	-513	513
819	ENSG00000177084	POLE	424	ENSG00000177084	POLE	-395	395
538	ENSG00000153140	CETN3	426	ENSG00000153140	CETN3	-112	112
623	ENSG00000263826	NA	427	ENSG00000263826	NA	-196	196
552	ENSG00000005339	CREBBP	429	ENSG00000005339	CREBBP	-123	123
1003	ENSG00000165591	FAAH2	432	ENSG00000165591	FAAH2	-571	571
539	ENSG00000129682	FGF13	434	ENSG00000129682	FGF13	-105	105
524	ENSG00000187325	TAF9B	435	ENSG00000187325	TAF9B	-89	89
710	ENSG00000130382	MLLT1	438	ENSG00000130382	MLLT1	-272	272
785	ENSG00000166734	CASC4	439	ENSG00000166734	CASC4	-346	346
508	ENSG00000162227	TAF6L	440	ENSG00000162227	TAF6L	-68	68
927	ENSG00000145794	MEGF10	441	ENSG00000145794	MEGF10	-486	486
1149	ENSG00000154237	LRRK1	445	ENSG00000154237	LRRK1	-704	704
980	ENSG00000142408	CACNG8	446	ENSG00000142408	CACNG8	-534	534
620	ENSG00000073670	ADAM11	448	ENSG00000073670	ADAM11	-172	172
1119	ENSG00000249863	NA	449	ENSG00000249863	NA	-670	670
790	ENSG00000104980	TIMM44	450	ENSG00000104980	TIMM44	-340	340
690	ENSG00000182473	EXOC7	452	ENSG00000182473	EXOC7	-238	238
1091	ENSG00000244041	LINC01011	453	ENSG00000244041	LINC01011	-638	638
652	ENSG00000163362	INAVA	455	ENSG00000163362	INAVA	-197	197
628	ENSG00000143514	TP53BP2	456	ENSG00000143514	TP53BP2	-172	172
606	ENSG00000113141	IK	457	ENSG00000113141	IK	-149	149
1305	ENSG00000184507	NUTM1	458	ENSG00000184507	NUTM1	-847	847
684	ENSG00000170425	ADORA2B	460	ENSG00000170425	ADORA2B	-224	224
676	ENSG00000143771	CNIH4	462	ENSG00000143771	CNIH4	-214	214
777	ENSG00000160828	NA	465	ENSG00000160828	NA	-312	312
558	ENSG00000145703	IQGAP2	466	ENSG00000145703	IQGAP2	-92	92
649	ENSG00000148343	MIGA2	467	ENSG00000148343	MIGA2	-182	182
775	ENSG00000160741	CRTC2	468	ENSG00000160741	CRTC2	-307	307
682	ENSG00000083067	TRPM3	471	ENSG00000083067	TRPM3	-211	211
564	ENSG00000161526	SAP30BP	475	ENSG00000161526	SAP30BP	-89	89
545	ENSG00000141084	RANBP10	476	ENSG00000141084	RANBP10	-69	69
1058	ENSG00000104332	SFRP1	478	ENSG00000104332	SFRP1	-580	580
892	ENSG00000187605	TET3	479	ENSG00000187605	TET3	-413	413
646	ENSG00000204789	ZNF204P	480	ENSG00000204789	ZNF204P	-166	166
756	ENSG00000104983	CCDC61	482	ENSG00000104983	CCDC61	-274	274
1063	ENSG00000140263	SORD	484	ENSG00000140263	SORD	-579	579
612	ENSG00000166813	KIF7	485	ENSG00000166813	KIF7	-127	127
634	ENSG00000154803	FLCN	486	ENSG00000154803	FLCN	-148	148
643	ENSG00000178951	ZBTB7A	487	ENSG00000178951	ZBTB7A	-156	156
659	ENSG00000088727	KIF9	488	ENSG00000088727	KIF9	-171	171
672	ENSG00000136527	TRA2B	490	ENSG00000136527	TRA2B	-182	182
511	ENSG00000138074	SLC5A6	492	ENSG00000138074	SLC5A6	-19	19
1030	ENSG00000114450	GNB4	493	ENSG00000114450	GNB4	-537	537
986	ENSG00000215790	SLC35E2A	494	ENSG00000215790	SLC35E2A	-492	492
708	ENSG00000144730	IL17RD	495	ENSG00000144730	IL17RD	-213	213
923	ENSG00000100985	MMP9	496	ENSG00000100985	MMP9	-427	427
655	ENSG00000107020	PLGRKT	497	ENSG00000107020	PLGRKT	-158	158
699	ENSG00000166140	ZFYVE19	498	ENSG00000166140	ZFYVE19	-201	201
565	ENSG00000134569	LRP4	500	ENSG00000134569	LRP4	-65	65
