# Supplementary material for: Predictive network modeling in human induced pluripotent stem cells identifies key driver genes for insulin responsiveness
Source: PLoS Comput Biol. 2020 Dec 23;16(12):e1008491. doi: 10.1371/journal.pcbi.1008491 (PMC7790417; doi:10.1371/journal.pcbi.1008491)
Supplement: S4 Table — (XLSX) [file pcbi.1008491.s012.xlsx]

## Sheet: Key Drivers - AS
Gene symbol	Ensembl ID	KD count - Total	KD count - IR	KD count - IS	Source of KD counts
BNIP3	ENSG00000176171	2	1	1	IR pink; IS black
CREB3L2	ENSG00000182158	2	2	0	IR pink; IR red
ENO1	ENSG00000074800	2	2	0	IR pink; IR red
FDPS	ENSG00000160752	2	1	1	IR brown; IS black
HMGCS1	ENSG00000112972	2	1	1	IR brown; IS black
IGFBP2	ENSG00000115457	2	1	1	IR pink; IS black
NODAL	ENSG00000156574	2	2	0	IR coral; IR greenyellow
SLC16A3	ENSG00000141526	2	1	1	IR pink; IS black
SQLE	ENSG00000104549	2	1	1	IR brown; IS black
ACAT2	ENSG00000120437	1	0	1	IS black
ACLY	ENSG00000131473	1	1	0	IR brown
ACP2	ENSG00000134575	1	1	0	IR pink
ADAR	ENSG00000160710	1	0	1	IS black
ADM2	ENSG00000128165	1	1	0	IR pink
ALDOA	ENSG00000149925	1	1	0	IR pink
ALPPL2	ENSG00000163286	1	0	1	IS salmon
ANAPC11	ENSG00000141552	1	1	0	IR red
ATN1	ENSG00000111676	1	1	0	IR red
ATP1B2	ENSG00000129244	1	1	0	IR brown
ATP5G3	ENSG00000154518	1	0	1	IS salmon
ATP5J2	ENSG00000241468	1	1	0	IR red
ATP5L	ENSG00000167283	1	0	1	IS salmon
BRPF1	ENSG00000156983	1	1	0	IR DE
BTF3	ENSG00000145741	1	1	0	IR red
BYSL	ENSG00000112578	1	1	0	IR pink
BZW1	ENSG00000082153	1	1	0	IR brown
C17orf107	ENSG00000205710	1	1	0	IR pink
C4orf3	ENSG00000164096	1	1	0	IR pink
CACNA1F	ENSG00000102001	1	1	0	IR brown
CARD11	ENSG00000198286	1	0	1	IS black
CARS	ENSG00000110619	1	1	0	IR pink
CAV2	ENSG00000105971	1	1	0	IR coral
CCDC153	ENSG00000248712	1	1	0	IR brown
CD55	ENSG00000196352	1	1	0	IR pink
CDHR1	ENSG00000148600	1	1	0	IR brown
CDK14	ENSG00000058091	1	1	0	IR brown
CENPH	ENSG00000153044	1	1	0	IR greenyellow
CHAC1	ENSG00000128965	1	1	0	IR pink
CHP2	ENSG00000166869	1	1	0	IR brown
CHPF	ENSG00000123989	1	1	0	IR greenyellow
CHRNA5	ENSG00000169684	1	1	0	IR brown
CIART	ENSG00000159208	1	0	1	IS salmon
CLASP1	ENSG00000074054	1	1	0	IR red
CLYBL	ENSG00000125246	1	1	0	IR brown
COX7A2	ENSG00000112695	1	1	0	IR red
CXADR	ENSG00000154639	1	1	0	IR red
CYB5B	ENSG00000103018	1	1	0	IR brown
CYCS	ENSG00000172115	1	1	0	IR brown
DAB2	ENSG00000153071	1	1	0	IR brown
DDX28	ENSG00000182810	1	1	0	IR pink
DHCR24	ENSG00000116133	1	0	1	IS black
DICER1-AS1	ENSG00000235706	1	1	0	IR brown
DOCK1	ENSG00000150760	1	1	0	IR pink
DUOX1	ENSG00000137857	1	1	0	IR brown
E2F4	ENSG00000205250	1	0	1	IS DE
ECEL1P1	ENSG00000204121	1	0	1	IS black
EEA1	ENSG00000102189	1	1	0	IR red
EGLN1	ENSG00000135766	1	0	1	IS black
EHD1	ENSG00000110047	1	1	0	IR greenyellow
EIF1B	ENSG00000114784	1	1	0	IR greenyellow
EIF3H	ENSG00000147677	1	1	0	IR red
EIF5	ENSG00000100664	1	1	0	IR brown
ELP3	ENSG00000134014	1	1	0	IR pink
ENO2	ENSG00000111674	1	1	0	IR pink
ENSG00000261586	ENSG00000261586	1	0	1	IS black
ENTPD2	ENSG00000054179	1	1	0	IR brown
ESCO2	ENSG00000171320	1	1	0	IR brown
EXD3	ENSG00000187609	1	1	0	IR brown
EXOC1	ENSG00000090989	1	1	0	IR pink
FADS2	ENSG00000134824	1	1	0	IR brown
FAM162A	ENSG00000114023	1	0	1	IS black
FAM96B	ENSG00000166595	1	1	0	IR red
FGF11	ENSG00000161958	1	1	0	IR pink
FGF4	ENSG00000075388	1	0	1	IS black
FURIN	ENSG00000140564	1	1	0	IR coral
FUT1	ENSG00000174951	1	1	0	IR pink
GADD45GIP1	ENSG00000179271	1	1	0	IR red
GARS	ENSG00000106105	1	1	0	IR pink
GGA2	ENSG00000103365	1	1	0	IR pink
GNAQ	ENSG00000156052	1	1	0	IR brown
GPI	ENSG00000105220	1	1	0	IR pink
GYLTL1B	ENSG00000165905	1	1	0	IR brown
HCFC2	ENSG00000111727	1	1	0	IR pink
HCN3	ENSG00000143630	1	1	0	IR brown
HIF3A	ENSG00000124440	1	0	1	IS tan
HINT1	ENSG00000169567	1	0	1	IS salmon
HK1	ENSG00000156515	1	1	0	IR pink
HMGCR	ENSG00000113161	1	0	1	IS black
HNRNPA0	ENSG00000177733	1	1	0	IR DE
HPN	ENSG00000105707	1	1	0	IR brown
ICAM5	ENSG00000105376	1	1	0	IR brown
IDH1	ENSG00000138413	1	1	0	IR brown
IFT140	ENSG00000187535	1	1	0	IR brown
INHBE	ENSG00000139269	1	1	0	IR pink
INSIG1	ENSG00000186480	1	0	1	IS black
IQSEC2	ENSG00000124313	1	0	1	IS black
IREB2	ENSG00000136381	1	1	0	IR red
ITGB3BP	ENSG00000142856	1	1	0	IR brown
JDP2	ENSG00000140044	1	1	0	IR pink
KDM4B	ENSG00000127663	1	1	0	IR pink
KEAP1	ENSG00000079999	1	1	0	IR DE
KIF17	ENSG00000117245	1	1	0	IR brown
KIF1BP	ENSG00000198954	1	1	0	IR greenyellow
LDHA	ENSG00000134333	1	1	0	IR pink
LINC-ROR	ENSG00000258609	1	1	0	IR coral
LSM7	ENSG00000130332	1	1	0	IR red
LTBP4	ENSG00000090006	1	1	0	IR brown
MACROD1	ENSG00000133315	1	1	0	IR brown
MAP4	ENSG00000047849	1	1	0	IR greenyellow
MCM2	ENSG00000073111	1	1	0	IR DE
MINOS1	ENSG00000173436	1	1	0	IR brown
MIR210HG	ENSG00000247095	1	1	0	IR pink
MLXIP	ENSG00000175727	1	1	0	IR greenyellow
MRPL51	ENSG00000111639	1	1	0	IR red
MRPL52	ENSG00000172590	1	1	0	IR red
MSMO1	ENSG00000052802	1	1	0	IR brown
MTA2	ENSG00000149480	1	0	1	IS black
MTA3	ENSG00000057935	1	0	1	IS black
MTMR6	ENSG00000139505	1	1	0	IR red
MTR	ENSG00000116984	1	1	0	IR greenyellow
MVD	ENSG00000167508	1	1	0	IR brown
MYCBPAP	ENSG00000136449	1	1	0	IR brown
MYO15A	ENSG00000091536	1	1	0	IR brown
NACA	ENSG00000196531	1	1	0	IR red
NCOR1	ENSG00000141027	1	1	0	IR red
NDUFA12	ENSG00000184752	1	0	1	IS salmon
NDUFA3	ENSG00000170906	1	1	0	IR red
NDUFA4L2	ENSG00000185633	1	0	1	IS black
NDUFB1	ENSG00000183648	1	1	0	IR red
NELFA	ENSG00000185049	1	1	0	IR red
NFATC4	ENSG00000100968	1	1	0	IR brown
NIPSNAP1	ENSG00000184117	1	1	0	IR brown
NOXA1	ENSG00000188747	1	1	0	IR brown
NPTN	ENSG00000156642	1	0	1	IS tan
NR1D2	ENSG00000174738	1	1	0	IR greenyellow
NR2C1	ENSG00000120798	1	0	1	IS black
NSDHL	ENSG00000147383	1	1	0	IR brown
P4HTM	ENSG00000178467	1	1	0	IR brown
PAM	ENSG00000145730	1	1	0	IR brown
PAXIP1	ENSG00000157212	1	1	0	IR brown
PBX2	ENSG00000204304	1	0	1	IS black
PCIF1	ENSG00000100982	1	1	0	IR brown
PCK2	ENSG00000100889	1	1	0	IR pink
PCYT2	ENSG00000185813	1	0	1	IS black
PDE4C	ENSG00000105650	1	1	0	IR pink
PDE6B	ENSG00000133256	1	1	0	IR brown
PDGFD	ENSG00000170962	1	0	1	IS black
PDZD4	ENSG00000067840	1	1	0	IR greenyellow
PFKFB4	ENSG00000114268	1	1	0	IR pink
PHLDB2	ENSG00000144824	1	0	1	IS black
PHYH	ENSG00000107537	1	1	0	IR brown
PIK3C2A	ENSG00000011405	1	1	0	IR red
PLA2G3	ENSG00000100078	1	1	0	IR brown
PLA2G6	ENSG00000184381	1	1	0	IR brown
PNCK	ENSG00000130822	1	1	0	IR brown
PNPT1	ENSG00000138035	1	0	1	IS black
POLE2	ENSG00000100479	1	1	0	IR pink
POLR2K	ENSG00000147669	1	0	1	IS salmon
POLR3GL	ENSG00000121851	1	1	0	IR brown
PPAP2A	ENSG00000067113	1	1	0	IR pink
PPID	ENSG00000171497	1	1	0	IR brown
PPP1R3F	ENSG00000049769	1	1	0	IR brown
PRKAA1	ENSG00000132356	1	0	1	IS black
PRKCSH	ENSG00000130175	1	1	0	IR red
PRX	ENSG00000105227	1	1	0	IR brown
PSAT1	ENSG00000135069	1	1	0	IR pink
PUS1	ENSG00000177192	1	0	1	IS DE
RASA3	ENSG00000185989	1	0	1	IS black
RGMA	ENSG00000182175	1	1	0	IR red
RIT1	ENSG00000143622	1	0	1	IS black
RMDN1	ENSG00000176623	1	1	0	IR greenyellow
RPL11	ENSG00000142676	1	1	0	IR red
RPL18	ENSG00000063177	1	1	0	IR red
RPL26	ENSG00000161970	1	1	0	IR red
RPL27	ENSG00000131469	1	1	0	IR red
RPL27A	ENSG00000166441	1	1	0	IR red
RPL35A	ENSG00000182899	1	1	0	IR red
RPL36	ENSG00000130255	1	1	0	IR red
RPL38	ENSG00000172809	1	1	0	IR red
RPLP1	ENSG00000137818	1	1	0	IR red
RPLP2	ENSG00000177600	1	1	0	IR red
RPS21	ENSG00000171858	1	1	0	IR red
RRP1	ENSG00000160214	1	0	1	IS DE
SC5D	ENSG00000109929	1	1	0	IR brown
SCAP	ENSG00000114650	1	0	1	IS black
SCYL2	ENSG00000136021	1	1	0	IR brown
SDK2	ENSG00000069188	1	1	0	IR greenyellow
SIX4	ENSG00000100625	1	1	0	IR red
SKP2	ENSG00000145604	1	1	0	IR brown
SLC25A6	ENSG00000169100	1	1	0	IR brown
SLC27A1	ENSG00000130304	1	0	1	IS tan
SLC45A4	ENSG00000022567	1	1	0	IR brown
SNRNP70	ENSG00000104852	1	1	0	IR red
SPAG4	ENSG00000061656	1	0	1	IS black
ST3GAL6	ENSG00000064225	1	0	1	IS black
STK16	ENSG00000115661	1	1	0	IR red
STT3B	ENSG00000163527	1	1	0	IR red
SUPT5H	ENSG00000196235	1	0	1	IS DE
SUV420H2	ENSG00000133247	1	1	0	IR brown
SYT6	ENSG00000134207	1	0	1	IS salmon
TCEB1	ENSG00000154582	1	0	1	IS salmon
TFCP2L1	ENSG00000115112	1	0	1	IS black
TFDP1	ENSG00000198176	1	1	0	IR brown
TFPI	ENSG00000003436	1	1	0	IR brown
TFR2	ENSG00000106327	1	0	1	IS black
TMEM219	ENSG00000149932	1	1	0	IR brown
TMEM54	ENSG00000121900	1	0	1	IS black
TMEM9	ENSG00000116857	1	1	0	IR red
TMF1	ENSG00000144747	1	0	1	IS black
TMPO	ENSG00000120802	1	1	0	IR red
TNC	ENSG00000041982	1	0	1	IS black
TNIP1	ENSG00000145901	1	1	0	IR pink
TNNI3	ENSG00000129991	1	1	0	IR brown
TP73	ENSG00000078900	1	0	1	IS black
TPT1-AS1	ENSG00000170919	1	1	0	IR brown
TRAK2	ENSG00000115993	1	1	0	IR brown
TRIP12	ENSG00000153827	1	1	0	IR brown
TRUB2	ENSG00000167112	1	0	1	IS DE
TSPAN12	ENSG00000106025	1	1	0	IR brown
U2AF2	ENSG00000063244	1	0	1	IS DE
UBE2D1	ENSG00000072401	1	1	0	IR red
UBQLN4	ENSG00000160803	1	0	1	IS black
UHMK1	ENSG00000152332	1	0	1	IS black
UQCRH	ENSG00000173660	1	1	0	IR red
USP1	ENSG00000162607	1	1	0	IR pink
USP14	ENSG00000101557	1	0	1	IS tan
USP34	ENSG00000115464	1	1	0	IR red
WDHD1	ENSG00000198554	1	1	0	IR greenyellow
ZC3H18	ENSG00000158545	1	0	1	IS DE
ZDHHC22	ENSG00000177108	1	0	1	IS black
ZSCAN2	ENSG00000176371	1	1	0	IR greenyellow

## Sheet: Key Drivers - ApP
Gene symbol	Ensembl ID	KD count - Total	KD count - IR	KD count - IS	Source of KD counts
BNIP3	ENSG00000176171	2	1	1	IR tan; IS midnightblue
CARS	ENSG00000110619	2	1	1	IR tan; IS midnightblue
HECTD2	ENSG00000165338	2	2	0	IR purple; IR tan
HMGCR	ENSG00000113161	2	2	0	IR blue; IR purple
HPN	ENSG00000105707	2	1	1	IR blue; IS blue
IDH1	ENSG00000138413	2	1	1	IR blue; IS blue
NDUFB1	ENSG00000183648	2	1	1	IR purple; IS red
NYNRIN	ENSG00000205978	2	1	1	IR blue; IS cyan
PGK1	ENSG00000102144	2	1	1	IR tan; IS midnightblue
PRKACA	ENSG00000072062	2	1	1	IR purple; IS midnightblue
SCD	ENSG00000099194	2	1	1	IR blue; IS blue
SHANK3	ENSG00000251322	2	1	1	IR blue; IS blue
SLC27A1	ENSG00000130304	2	1	1	IR blue; IS blue
TMEM54	ENSG00000121900	2	1	1	IR tan; IS blue
ACLY	ENSG00000131473	1	0	1	IS blue
ACSL1	ENSG00000151726	1	1	0	IR blue
ADNP	ENSG00000101126	1	1	0	IR purple
ALPPL2	ENSG00000163286	1	0	1	IS blue
ANAPC11	ENSG00000141552	1	0	1	IS red
AOC2	ENSG00000131480	1	1	0	IR blue
AP3M1	ENSG00000185009	1	0	1	IS midnightblue
ARHGAP5	ENSG00000100852	1	1	0	IR purple
ARL8B	ENSG00000134108	1	1	0	IR tan
ARPC1B	ENSG00000130429	1	1	0	IR blue
ARRB1	ENSG00000137486	1	1	0	IR chocolate
ATG4C	ENSG00000125703	1	1	0	IR purple
ATP2A3	ENSG00000074370	1	1	0	IR tan
ATP2B2	ENSG00000157087	1	1	0	IR purple
ATP5J2	ENSG00000241468	1	1	0	IR purple
AZI2	ENSG00000163512	1	0	1	IS cyan
BACH2	ENSG00000112182	1	0	1	IS midnightblue
BCKDHA	ENSG00000248098	1	1	0	IR purple
BCKDK	ENSG00000103507	1	1	0	IR tan
BCL3	ENSG00000069399	1	0	1	IS midnightblue
BLOC1S5	ENSG00000188428	1	1	0	IR purple
BMPR1A	ENSG00000107779	1	0	1	IS midnightblue
BOD1	ENSG00000145919	1	0	1	IS midnightblue
BTBD10	ENSG00000148925	1	1	0	IR tan
BTBD7	ENSG00000011114	1	1	0	IR chocolate
C10orf76	ENSG00000120029	1	0	1	IS cyan
C18orf54	ENSG00000166845	1	1	0	IR purple
C1orf233	ENSG00000228594	1	1	0	IR blue
C9orf78	ENSG00000136819	1	1	0	IR blue
CBLC	ENSG00000142273	1	1	0	IR blue
CCDC8	ENSG00000169515	1	1	0	IR purple
CCL2	ENSG00000108691	1	1	0	IR purple
CCRN4L	ENSG00000151014	1	1	0	IR tan
CD300A	ENSG00000167851	1	1	0	IR tan
CECR5	ENSG00000069998	1	1	0	IR tan
CEP55	ENSG00000138180	1	1	0	IR blue
CHD1	ENSG00000153922	1	1	0	IR tan
CHERP	ENSG00000085872	1	1	0	IR purple
COX6B2	ENSG00000160471	1	1	0	IR blue
COX7A2	ENSG00000112695	1	1	0	IR purple
CSTF2T	ENSG00000177613	1	1	0	IR chocolate
DCLK1	ENSG00000133083	1	1	0	IR blue
DLG2	ENSG00000150672	1	1	0	IR purple
DOCK7	ENSG00000116641	1	1	0	IR tan
DSTNP2	ENSG00000248593	1	1	0	IR blue
ECEL1P1	ENSG00000204121	1	1	0	IR blue
EEA1	ENSG00000102189	1	0	1	IS cyan
EGFL7	ENSG00000172889	1	0	1	IS cyan
EGLN1	ENSG00000135766	1	1	0	IR tan
EIF4A1P10	ENSG00000229132	1	0	1	IS cyan
EIF4E	ENSG00000151247	1	0	1	IS midnightblue
ELOVL6	ENSG00000170522	1	0	1	IS blue
ENSG00000213609	ENSG00000213609	1	1	0	IR purple
ENSG00000217648	ENSG00000217648	1	1	0	IR tan
ENSG00000218175	ENSG00000218175	1	0	1	IS cyan
ENSG00000228205	ENSG00000228205	1	0	1	IS cyan
ENSG00000229119	ENSG00000229119	1	1	0	IR purple
ENSG00000233762	ENSG00000233762	1	1	0	IR purple
ENSG00000244313	ENSG00000244313	1	1	0	IR purple
ENSG00000256185	ENSG00000256185	1	1	0	IR blue
ENSG00000264281	ENSG00000264281	1	1	0	IR purple
EPN3	ENSG00000049283	1	1	0	IR purple
ESPL1	ENSG00000135476	1	1	0	IR blue
EXD3	ENSG00000187609	1	1	0	IR blue
FAM162A	ENSG00000114023	1	1	0	IR tan
FBXW8	ENSG00000174989	1	1	0	IR tan
FDFT1	ENSG00000079459	1	1	0	IR blue
FDPS	ENSG00000160752	1	1	0	IR blue
FNIP1	ENSG00000217128	1	1	0	IR tan
FOCAD	ENSG00000188352	1	0	1	IS blue
GARS	ENSG00000106105	1	1	0	IR tan
GDI2	ENSG00000057608	1	0	1	IS midnightblue
GFY	ENSG00000261949	1	1	0	IR blue
GINS1	ENSG00000101003	1	1	0	IR purple
GLB1L	ENSG00000163521	1	1	0	IR purple
GLRX3	ENSG00000108010	1	1	0	IR purple
GOLGA8A	ENSG00000175265	1	0	1	IS blue
GRM1	ENSG00000152822	1	1	0	IR tan
HECTD3	ENSG00000126107	1	1	0	IR purple
HNRNPA1	ENSG00000135486	1	1	0	IR purple
HRC	ENSG00000130528	1	0	1	IS blue
IFRD1	ENSG00000006652	1	1	0	IR tan
IGSF10	ENSG00000152580	1	0	1	IS blue
INHBE	ENSG00000139269	1	1	0	IR tan
ISCA1	ENSG00000135070	1	1	0	IR blue
ITPR1	ENSG00000150995	1	0	1	IS cyan
IWS1	ENSG00000163166	1	1	0	IR tan
JADE2	ENSG00000043143	1	1	0	IR purple
JDP2	ENSG00000140044	1	0	1	IS midnightblue
KANSL1	ENSG00000120071	1	0	1	IS cyan
KCNN1	ENSG00000105642	1	1	0	IR blue
KCTD9	ENSG00000104756	1	1	0	IR tan
L1CAM	ENSG00000198910	1	1	0	IR tan
LARP4	ENSG00000161813	1	1	0	IR tan
LDHA	ENSG00000134333	1	0	1	IS midnightblue
LIMA1	ENSG00000050405	1	1	0	IR tan
LINC00493	ENSG00000232388	1	1	0	IR purple
LINC-ROR	ENSG00000258609	1	1	0	IR chocolate
MACROD1	ENSG00000133315	1	0	1	IS midnightblue
MAP4	ENSG00000047849	1	1	0	IR purple
MARS	ENSG00000166986	1	1	0	IR tan
MARS2	ENSG00000247626	1	1	0	IR purple
MB21D2	ENSG00000180611	1	1	0	IR blue
MCM2	ENSG00000073111	1	1	0	IR tan
MED20	ENSG00000124641	1	0	1	IS midnightblue
MIR210HG	ENSG00000247095	1	1	0	IR tan
MLLT3	ENSG00000171843	1	0	1	IS midnightblue
MRPL13	ENSG00000172172	1	0	1	IS cyan
MRPS24	ENSG00000062582	1	1	0	IR purple
MYO1E	ENSG00000157483	1	1	0	IR blue
MYO6	ENSG00000196586	1	1	0	IR tan
NAT8L	ENSG00000185818	1	1	0	IR blue
NDUFB10	ENSG00000140990	1	1	0	IR tan
NDUFS4	ENSG00000164258	1	1	0	IR purple
NECAP2	ENSG00000157191	1	0	1	IS cyan
NEDD8	ENSG00000129559	1	0	1	IS red
NEURL4	ENSG00000215041	1	1	0	IR tan
NFIB	ENSG00000147862	1	1	0	IR purple
NIN	ENSG00000100503	1	0	1	IS midnightblue
NOVA2	ENSG00000104967	1	0	1	IS cyan
NPTN	ENSG00000156642	1	1	0	IR blue
NUDT1	ENSG00000106268	1	1	0	IR purple
OPTN	ENSG00000123240	1	1	0	IR purple
OSTF1	ENSG00000134996	1	1	0	IR blue
PACSIN2	ENSG00000100266	1	1	0	IR purple
PALM	ENSG00000099864	1	0	1	IS blue
PCK2	ENSG00000100889	1	1	0	IR tan
PCYT2	ENSG00000185813	1	1	0	IR blue
PDGFD	ENSG00000170962	1	0	1	IS blue
PEX5L	ENSG00000114757	1	1	0	IR tan
PFDN6	ENSG00000204220	1	0	1	IS red
PFN1	ENSG00000108518	1	1	0	IR purple
PHF2	ENSG00000197724	1	0	1	IS cyan
PHPT1	ENSG00000054148	1	1	0	IR purple
POLR2J	ENSG00000005075	1	1	0	IR purple
POMT2	ENSG00000009830	1	0	1	IS blue
PPAP2A	ENSG00000067113	1	0	1	IS blue
PPP1R7	ENSG00000115685	1	1	0	IR purple
PPP1R9B	ENSG00000108819	1	0	1	IS cyan
PPP3CA	ENSG00000138814	1	0	1	IS blue
PREX2	ENSG00000046889	1	1	0	IR blue
PRKAR2B	ENSG00000005249	1	0	1	IS brown
PRPF40B	ENSG00000110844	1	1	0	IR purple
PRSS8	ENSG00000052344	1	1	0	IR purple
PRUNE2	ENSG00000106772	1	1	0	IR blue
PTK7	ENSG00000112655	1	0	1	IS cyan
PTOV1	ENSG00000104960	1	1	0	IR purple
RAB2B	ENSG00000129472	1	1	0	IR blue
RALGDS	ENSG00000160271	1	1	0	IR tan
RALY	ENSG00000125970	1	1	0	IR purple
RBPMS	ENSG00000157110	1	0	1	IS midnightblue
RELB	ENSG00000104856	1	0	1	IS midnightblue
RNF111	ENSG00000157450	1	1	0	IR tan
RNF149	ENSG00000163162	1	1	0	IR tan
RNF207	ENSG00000158286	1	1	0	IR tan
ROMO1	ENSG00000125995	1	1	0	IR purple
RP2	ENSG00000102218	1	0	1	IS cyan
RPL10AP6	ENSG00000226360	1	1	0	IR purple
RPL18AP3	ENSG00000213442	1	1	0	IR purple
RPL23A	ENSG00000198242	1	1	0	IR purple
RPL27A	ENSG00000166441	1	1	0	IR purple
RPL35A	ENSG00000182899	1	1	0	IR purple
RPL35P5	ENSG00000225573	1	0	1	IS cyan
RPL37A	ENSG00000197756	1	1	0	IR purple
RPL38	ENSG00000172809	1	1	0	IR purple
RPL3P2	ENSG00000227939	1	0	1	IS cyan
RPL4P5	ENSG00000230207	1	0	1	IS cyan
RPL6P27	ENSG00000235552	1	1	0	IR purple
RPLP2	ENSG00000177600	1	1	0	IR tan
RPS10	ENSG00000124614	1	1	0	IR purple
RPS15AP17	ENSG00000225405	1	1	0	IR purple
RPS19	ENSG00000105372	1	1	0	IR purple
RPS29	ENSG00000213741	1	1	0	IR purple
SDF2L1	ENSG00000128228	1	1	0	IR tan
SERF2	ENSG00000140264	1	1	0	IR purple
SERPING1	ENSG00000149131	1	1	0	IR tan
SF3A3	ENSG00000183431	1	0	1	IS midnightblue
SH3BP1	ENSG00000100092	1	1	0	IR purple
SH3GL1	ENSG00000141985	1	1	0	IR tan
SLC16A7	ENSG00000118596	1	0	1	IS midnightblue
SLC1A2	ENSG00000110436	1	0	1	IS cyan
SLC25A4	ENSG00000151729	1	1	0	IR tan
SLC30A3	ENSG00000115194	1	1	0	IR purple
SLC39A13	ENSG00000165915	1	0	1	IS midnightblue
SLIRP	ENSG00000119705	1	1	0	IR tan
SMIM10L2A	ENSG00000178947	1	1	0	IR blue
SNCB	ENSG00000074317	1	0	1	IS midnightblue
SORL1	ENSG00000137642	1	0	1	IS midnightblue
SOX15	ENSG00000129194	1	1	0	IR tan
SPAG4	ENSG00000061656	1	1	0	IR tan
SRP72	ENSG00000174780	1	0	1	IS midnightblue
SRSF7	ENSG00000115875	1	0	1	IS cyan
STS	ENSG00000101846	1	1	0	IR blue
SUFU	ENSG00000107882	1	0	1	IS cyan
SYNE1	ENSG00000131018	1	0	1	IS cyan
TAF5L	ENSG00000135801	1	1	0	IR purple
TCAF1	ENSG00000198420	1	1	0	IR purple
TCEA2	ENSG00000171703	1	0	1	IS midnightblue
TCF7L2	ENSG00000148737	1	1	0	IR purple
TGOLN2	ENSG00000152291	1	0	1	IS cyan
TM7SF2	ENSG00000149809	1	1	0	IR purple
TMEM101	ENSG00000091947	1	1	0	IR blue
TMEM134	ENSG00000172663	1	0	1	IS midnightblue
TMEM208	ENSG00000168701	1	1	0	IR purple
TMEM209	ENSG00000146842	1	1	0	IR purple
TNIK	ENSG00000154310	1	1	0	IR blue
TP53BP2	ENSG00000143514	1	0	1	IS cyan
TPR	ENSG00000047410	1	1	0	IR tan
TRAPPC2L	ENSG00000167515	1	1	0	IR purple
TRAPPC6A	ENSG00000007255	1	0	1	IS blue
TSC22D3	ENSG00000157514	1	1	0	IR tan
TUBAP2	ENSG00000214391	1	0	1	IS cyan
UBE2T	ENSG00000077152	1	0	1	IS cyan
USH1G	ENSG00000182040	1	1	0	IR tan
UTP20	ENSG00000120800	1	0	1	IS blue
XRCC6	ENSG00000196419	1	1	0	IR purple
YIPF6	ENSG00000181704	1	1	0	IR tan
ZBTB47	ENSG00000114853	1	1	0	IR blue
ZBTB5	ENSG00000168795	1	1	0	IR purple
ZC3H11A	ENSG00000058673	1	1	0	IR blue
ZC3HAV1	ENSG00000105939	1	1	0	IR purple
ZCCHC12	ENSG00000174460	1	1	0	IR blue
ZNF395	ENSG00000186918	1	0	1	IS midnightblue

## Sheet: Key Drivers - AS & ApP overlap
Gene symbol	Ensembl ID	KD count - Total	KD count - AS IR	KD count - AS IS	KD count - ApP IR	KD count - ApP IS
BNIP3	ENSG00000176171	4	1	1	1	1
CARS	ENSG00000110619	3	1	0	1	1
IDH1	ENSG00000138413	3	1	0	1	1
NDUFB1	ENSG00000183648	3	1	0	1	1
HMGCR	ENSG00000113161	3	0	1	2	0
HPN	ENSG00000105707	3	1	0	1	1
FDPS	ENSG00000160752	3	1	1	1	0
SLC27A1	ENSG00000130304	3	0	1	1	1
TMEM54	ENSG00000121900	3	0	1	1	1
MIR210HG	ENSG00000247095	2	1	0	1	0
MCM2	ENSG00000073111	2	1	0	1	0
SPAG4	ENSG00000061656	2	0	1	1	0
EGLN1	ENSG00000135766	2	0	1	1	0
ALPPL2	ENSG00000163286	2	0	1	0	1
PGK1	ENSG00000102144	2	0	0	1	1
LDHA	ENSG00000134333	2	1	0	0	1
ECEL1P1	ENSG00000204121	2	0	1	1	0
LINC-ROR	ENSG00000258609	2	1	0	1	0
FAM162A	ENSG00000114023	2	0	1	1	0
RPLP2	ENSG00000177600	2	1	0	1	0
GARS	ENSG00000106105	2	1	0	1	0
SQLE	ENSG00000104549	2	1	1	0	0
PCK2	ENSG00000100889	2	1	0	1	0
RPL27A	ENSG00000166441	2	1	0	1	0
COX7A2	ENSG00000112695	2	1	0	1	0
INHBE	ENSG00000139269	2	1	0	1	0
MAP4	ENSG00000047849	2	1	0	1	0
ATP5J2	ENSG00000241468	2	1	0	1	0
JDP2	ENSG00000140044	2	1	0	0	1
PDGFD	ENSG00000170962	2	0	1	0	1
MACROD1	ENSG00000133315	2	1	0	0	1
EEA1	ENSG00000102189	2	1	0	0	1
NPTN	ENSG00000156642	2	0	1	1	0
RPL38	ENSG00000172809	2	1	0	1	0
ANAPC11	ENSG00000141552	2	1	0	0	1
EXD3	ENSG00000187609	2	1	0	1	0
ACLY	ENSG00000131473	2	1	0	0	1
RPL35A	ENSG00000182899	2	1	0	1	0
PCYT2	ENSG00000185813	2	0	1	1	0
PPAP2A	ENSG00000067113	2	1	0	0	1
MARS	ENSG00000166986	1	0	0	1	0
RPL26	ENSG00000161970	1	1	0	0	0
RBPMS	ENSG00000157110	1	0	0	0	1
PSAT1	ENSG00000135069	1	1	0	0	0
TCEA2	ENSG00000171703	1	0	0	0	1
