# Supplementary material for: Predictive network modeling in human induced pluripotent stem cells identifies key driver genes for insulin responsiveness
Source: PLoS Comput Biol. 2020 Dec 23;16(12):e1008491. doi: 10.1371/journal.pcbi.1008491 (PMC7790417; doi:10.1371/journal.pcbi.1008491)
Supplement: S5 Table — (XLS) [file pcbi.1008491.s013.xls]

## Sheet: F980_Plate_Layout.csv
Sample ID	Sample Name	Sample	State	Age	SEX	RACE	SSPG	BMI	Indiv	totalReads	Sequencing batch	Reprogramming.Source.Cell	Reprogramming.Batch	Sendai.Virus.Lot	RNA.Harvest.Date
F9800001	Genesips_1	255-1-D	Insulin resistant	68	Female	White.Hispanic	323	27.4	255		B243	Activated T-Cells	2016-01-01	unknown	09/12/17
F9800002	Genesips_2	255-1-A	Insulin resistant	68	Female	White.Hispanic	323	27.4	255		B243	Activated T-Cells	2016-01-01	unknown	09/12/17
F9800003	Genesips_3	243-1-D	Insulin resistant	50	Female	White	209	34.7	243		B243	Erythroblasts	1-80	1264008A	09/12/17
F9800004	Genesips_4	243-1-A	Insulin resistant	50	Female	White	209	34.7	243		B243	Erythroblasts	1-80	1264008A	09/12/17
F9800005	Genesips_5	688-1-D	Insulin resistant	55	Male	White	279	33.1	688		B243	Erythroblasts	1-100	1264008A	09/12/17
F9800006	Genesips_6	688-1-A	Insulin resistant	55	Male	White	279	33.1	688		B243	Erythroblasts	1-100	1264008A	09/12/17
F9800007	Genesips_7	108-2-D	Insulin sensitive	49	Male	White	88	30.2	108		B243	Erythroblasts	1-80	unknown	09/12/17
F9800008	Genesips_8	108-2-A	Insulin sensitive	49	Male	White	88	30.2	108		B243	Erythroblasts	1-80	unknown	09/12/17
F9800009	Genesips_9	193-4-D	Insulin resistant	70	Female	White	255	27.5	193		B243	Erythroblasts	1-70	1264008A	09/12/17
F9800010	Genesips_10	193-4-A	Insulin resistant	70	Female	White	255	27.5	193		B243	Erythroblasts	1-70	1264008A	09/12/17
F9800011	Genesips_11	420-1-D	Insulin sensitive	70	Male	White	67	24.3	420		L222	Erythroblasts	1-40	1264008A	09/12/17
F9800012	Genesips_12	420-1-A	Insulin sensitive	70	Male	White	67	24.3	420		L222	Erythroblasts	1-40	1264008A	09/12/17
F9800013	Genesips_13	336-3-D	Insulin resistant	70	Female	White	243	33.2	336		L222	Erythroblasts	1-80	1264008A	09/12/17
F9800014	Genesips_14	336-3-A	Insulin resistant	70	Female	White	243	33.2	336		L222	Erythroblasts	1-80	1264008A	09/12/17
F9800015	Genesips_15	239-3-D	Insulin resistant	68	Male	White	272	34.3	239		L222	Erythroblasts	1-90	1264008A	09/16/17
F9800016	Genesips_16	239-3-A	Insulin resistant	68	Male	White	272	34.3	239		L222	Erythroblasts	1-90	1264008A	09/16/17
F9800017	Genesips_17	541-2-D	Insulin sensitive	64	Male	White	60	25.4	541		L222	Erythroblasts	1-110	1264014A	09/16/17
F9800018	Genesips_18	541-2-A	Insulin sensitive	64	Male	White	60	25.4	541		L222	Erythroblasts	1-110	1264014A	09/16/17
F9800019	Genesips_19	475-1-D	Insulin sensitive	41	Male	White	69	24.7	475		L222	Erythroblasts	1-60	1264008A	09/24/17
F9800020	Genesips_20	475-1-A	Insulin sensitive	41	Male	White	69	24.7	475		L222	Erythroblasts	1-60	1264008A	09/24/17
F9800021	Genesips_21	780-2-D	Insulin sensitive	62	Female	White	82	21.9	780		L222	Erythroblasts	1-70	1264008A	09/24/17
F9800022	Genesips_22	780-2-A	Insulin sensitive	62	Female	White	82	21.9	780		L222	Erythroblasts	1-70	1264008A	09/24/17
F9800023	Genesips_23	215-3-D	Insulin sensitive	51	Female	White	91	23.6	215		L222	Erythroblasts	1-50	1264008A	09/24/17
F9800024	Genesips_24	215-3-A	Insulin sensitive	51	Female	White	91	23.6	215		L222	Erythroblasts	1-50	1264008A	09/24/17
