# Supplementary material for: Predictive network modeling in human induced pluripotent stem cells identifies key driver genes for insulin responsiveness
Source: PLoS Comput Biol. 2020 Dec 23;16(12):e1008491. doi: 10.1371/journal.pcbi.1008491 (PMC7790417; doi:10.1371/journal.pcbi.1008491)
Supplement: S6 Table — (XLSX) [file pcbi.1008491.s014.xlsx]

## Sheet: All
gene	n_pairs	mean_A	mean_D	meanPairedLog2FoldChange	median_A	median_D	medianPairedLog2FoldChange	t_stat	t_pval	t_pval_adj
HMGCS1	12	0.932318	-0.932318	1.86464	0.978086	-0.929323	1.82664	30.7274	5.13706e-12	4.50456e-08
IL21R	12	1.7466	-1.7466	3.49319	1.71523	-1.59956	3.56619	28.5907	1.12487e-11	4.50456e-08
NSDHL	12	0.619928	-0.619928	1.23986	0.6535	-0.638094	1.27234	28.0799	1.36817e-11	4.50456e-08
SLCO4C1	12	0.86988	-0.86988	1.73976	0.853372	-0.882159	1.75948	27.9101	1.46132e-11	4.50456e-08
MVK	12	0.910163	-0.910163	1.82033	0.88113	-0.969273	1.87681	27.7589	1.55011e-11	4.50456e-08
HMGCR	12	0.779905	-0.779905	1.55981	0.810498	-0.790908	1.48911	27.3371	1.83043e-11	4.50456e-08
PDP2	12	0.355805	-0.355805	0.711609	0.397918	-0.36839	0.69762	26.6903	2.37338e-11	4.50456e-08
LIPG	12	0.735054	-0.735054	1.47011	0.679731	-0.796085	1.45706	26.5189	2.54519e-11	4.50456e-08
TMEM55B	12	0.278923	-0.278923	0.557846	0.299323	-0.239817	0.564061	26.361	2.71541e-11	4.50456e-08
DHCR7	12	0.702647	-0.702647	1.40529	0.667511	-0.730449	1.38325	25.7928	3.4387e-11	4.89246e-08
RASGEF1A	12	0.419105	-0.419105	0.838209	0.470608	-0.398131	0.863351	25.6809	3.60462e-11	4.89246e-08
MTHFR	12	0.445241	-0.445241	0.890483	0.419222	-0.459484	0.888712	25.1601	4.50003e-11	5.25945e-08
STARD4	12	0.775779	-0.775779	1.55156	0.795673	-0.781696	1.59268	24.9776	4.86901e-11	5.25945e-08
C6orf223	12	1.06494	-1.06494	2.12989	1.05159	-1.13324	2.11413	24.7522	5.37101e-11	5.25945e-08
MVD	12	0.922308	-0.922308	1.84462	0.935099	-0.938214	1.7588	24.666	5.57773e-11	5.25945e-08
ZFP28	12	0.599363	-0.599363	1.19873	0.686675	-0.503499	1.14627	24.5285	5.9253e-11	5.25945e-08
SC5D	12	0.529606	-0.529606	1.05921	0.528086	-0.560677	1.02286	24.5044	5.98865e-11	5.25945e-08
SLC25A44	12	0.202668	-0.202668	0.405337	0.189246	-0.213556	0.416065	24.3116	6.52291e-11	5.41039e-08
IDI2-AS1	12	0.710122	-0.710122	1.42024	0.695787	-0.743898	1.36342	24.0328	7.3893e-11	5.80644e-08
PNPLA3	12	0.657463	-0.657463	1.31493	0.746941	-0.668597	1.29401	23.6759	8.68589e-11	6.48402e-08
ACSS2	12	1.3468	-1.3468	2.69359	1.33073	-1.30106	2.66234	22.9136	1.23679e-10	8.47043e-08
IL21R-AS1	12	1.77648	-1.77648	3.55295	1.693	-1.64874	3.69558	22.8942	1.24816e-10	8.47043e-08
PCYT2	12	0.672439	-0.672439	1.34488	0.622031	-0.685141	1.3053	22.4723	1.52551e-10	9.52213e-08
LSS	12	0.630895	-0.630895	1.26179	0.656141	-0.634106	1.22093	22.4652	1.53068e-10	9.52213e-08
LDLR	12	0.591901	-0.591901	1.1838	0.62249	-0.649341	1.13253	22.1251	1.80429e-10	1.07752e-07
INSIG1	12	0.988422	-0.988422	1.97684	0.981865	-0.979301	1.98245	21.7983	2.11799e-10	1.17595e-07
IDI1	12	0.706701	-0.706701	1.4134	0.714071	-0.756083	1.3836	21.7901	2.12663e-10	1.17595e-07
PIK3IP1	12	0.917295	-0.917295	1.83459	0.797808	-0.960232	1.88827	21.4403	2.53145e-10	1.34981e-07
CABYR	12	0.306266	-0.306266	0.612532	0.253773	-0.302247	0.565097	21.2005	2.85712e-10	1.40031e-07
SCD	12	0.464615	-0.464615	0.92923	0.443979	-0.481771	0.926161	21.1739	2.89593e-10	1.40031e-07
TMEM97	12	0.640257	-0.640257	1.28051	0.673399	-0.675191	1.25831	21.1077	2.99511e-10	1.40031e-07
CYP51A1	12	0.715646	-0.715646	1.43129	0.757862	-0.792016	1.46457	21.1036	3.00134e-10	1.40031e-07
PIK3R3	12	0.391241	-0.391241	0.782483	0.422518	-0.439659	0.770449	20.9666	3.21921e-10	1.45645e-07
PANK1	12	0.246145	-0.246145	0.49229	0.269884	-0.2663	0.499875	20.733	3.63113e-10	1.57703e-07
SQLE	12	0.624178	-0.624178	1.24836	0.652559	-0.59824	1.23137	20.6703	3.75119e-10	1.57703e-07
MMAB	12	0.383836	-0.383836	0.767671	0.432895	-0.397015	0.748815	20.6442	3.80261e-10	1.57703e-07
NEU1	12	0.395246	-0.395246	0.790493	0.395301	-0.36798	0.797846	20.5062	4.0866e-10	1.649e-07
LOC100129518	12	0.60316	-0.60316	1.20632	0.569652	-0.594033	1.12573	20.1035	5.05638e-10	1.87186e-07
C1orf116	12	0.617079	-0.617079	1.23416	0.63006	-0.617464	1.19553	20.0999	5.066e-10	1.87186e-07
HES6	12	0.635706	-0.635706	1.27141	0.618483	-0.59098	1.27028	20.0805	5.11877e-10	1.87186e-07
LPIN1	12	0.413971	-0.413971	0.827943	0.352838	-0.435083	0.863624	19.9891	5.37575e-10	1.87186e-07
RTN4R	12	0.381339	-0.381339	0.762677	0.38971	-0.445723	0.801149	19.9768	5.41139e-10	1.87186e-07
C14orf1	12	0.583827	-0.583827	1.16765	0.588784	-0.615592	1.13687	19.971	5.42823e-10	1.87186e-07
PLA2G3	12	0.703286	-0.703286	1.40657	0.6453	-0.693633	1.48701	19.941	5.51653e-10	1.87186e-07
USP51	12	0.441095	-0.441095	0.882189	0.44839	-0.434969	0.872932	19.8791	5.70344e-10	1.89228e-07
SLC2A6	12	0.690115	-0.690115	1.38023	0.645223	-0.684358	1.42282	19.7806	6.01552e-10	1.95243e-07
LARP4B	12	0.0712063	-0.0712063	0.142413	0.0801242	-0.0519348	0.137432	19.7318	6.17709e-10	1.96221e-07
CDHR1	12	0.700318	-0.700318	1.40064	0.706892	-0.662193	1.32535	19.6305	6.52747e-10	2.03032e-07
GNE	12	0.368162	-0.368162	0.736324	0.374099	-0.344736	0.731679	19.4896	7.05125e-10	2.14847e-07
ACLY	12	0.547605	-0.547605	1.09521	0.524728	-0.538424	1.01509	19.2957	7.84843e-10	2.31428e-07
NXPE3	12	0.263211	-0.263211	0.526421	0.245406	-0.292107	0.532727	19.2826	7.90546e-10	2.31428e-07
EBP	12	0.489608	-0.489608	0.979216	0.471575	-0.490729	0.922346	19.0743	8.88052e-10	2.54973e-07
FDFT1	12	0.569838	-0.569838	1.13968	0.527265	-0.588568	1.11256	18.8717	9.95508e-10	2.77571e-07
BLOC1S3	12	0.374195	-0.374195	0.74839	0.371986	-0.400404	0.758819	18.8568	1.00394e-09	2.77571e-07
DHCR24	12	0.463662	-0.463662	0.927325	0.457455	-0.478099	0.942415	18.7753	1.05156e-09	2.8545e-07
ACAT2	12	0.575297	-0.575297	1.15059	0.572436	-0.558738	1.05446	18.4882	1.23983e-09	3.30546e-07
VSX2	12	1.35141	-1.35141	2.70282	1.58132	-1.3848	2.66895	18.422	1.28821e-09	3.36813e-07
LMNA	12	0.330434	-0.330434	0.660868	0.331974	-0.339135	0.664224	18.3874	1.31441e-09	3.36813e-07
AACS	12	0.309139	-0.309139	0.618277	0.325357	-0.337459	0.602321	18.3379	1.35279e-09	3.36813e-07
STXBP1	12	0.320428	-0.320428	0.640857	0.30882	-0.36014	0.650719	18.3229	1.36466e-09	3.36813e-07
NFE2L1	12	0.332677	-0.332677	0.665353	0.361492	-0.349232	0.621847	18.3065	1.37773e-09	3.36813e-07
SLC25A1	12	0.274179	-0.274179	0.548359	0.215114	-0.322437	0.542714	18.2806	1.39869e-09	3.36813e-07
TBC1D17	12	0.252249	-0.252249	0.504498	0.261767	-0.247338	0.509105	18.0389	1.61223e-09	3.82074e-07
NPC1	12	0.36773	-0.36773	0.735459	0.314078	-0.329338	0.742801	17.7875	1.87245e-09	4.36808e-07
DERL3	12	0.522524	-0.522524	1.04505	0.477833	-0.490328	1.03468	17.4908	2.24001e-09	5.11187e-07
MOSPD2	12	0.208514	-0.208514	0.417028	0.197476	-0.181184	0.407252	17.4763	2.25977e-09	5.11187e-07
C17orf59	12	0.411731	-0.411731	0.823462	0.343294	-0.432558	0.809415	17.2709	2.56277e-09	5.71077e-07
ERF	12	0.117974	-0.117974	0.235949	0.130826	-0.135263	0.223487	17.0091	3.01481e-09	6.61929e-07
MAP1B	12	0.255782	-0.255782	0.511564	0.359586	-0.149067	0.504114	16.9121	3.20378e-09	6.80944e-07
PCSK9	12	0.892229	-0.892229	1.78446	0.994794	-0.952497	1.70648	16.9106	3.20672e-09	6.80944e-07
WIBG	12	0.233579	-0.233579	0.467157	0.230016	-0.234446	0.478546	16.895	3.23824e-09	6.80944e-07
ACSL1	12	0.893867	-0.893867	1.78773	0.938657	-0.869087	1.83193	16.8721	3.28537e-09	6.81258e-07
SLC29A2	12	0.360596	-0.360596	0.721193	0.353458	-0.335742	0.770422	16.8464	3.33884e-09	6.82861e-07
HSD17B7	12	0.509866	-0.509866	1.01973	0.518744	-0.4736	1.02572	16.7569	3.53325e-09	7.06903e-07
ACSL4	12	0.460544	-0.460544	0.921088	0.483551	-0.456303	0.893248	16.7489	3.55108e-09	7.06903e-07
CYB5B	12	0.494816	-0.494816	0.989632	0.531229	-0.53717	1.02393	16.7267	3.60146e-09	7.07497e-07
RAB33A	12	1.01726	-1.01726	2.03452	0.97249	-1.05688	2.14732	16.6782	3.71424e-09	7.20177e-07
PEG10	12	0.285924	-0.285924	0.571847	0.282565	-0.3059	0.584393	16.6447	3.79431e-09	7.2627e-07
TMEM170B	12	0.330877	-0.330877	0.661755	0.34183	-0.288133	0.700604	16.5609	4.00317e-09	7.56548e-07
GCH1	12	0.201609	-0.201609	0.403219	0.196788	-0.199998	0.418218	16.5198	4.11002e-09	7.67032e-07
LONRF1	12	0.28098	-0.28098	0.561959	0.306998	-0.251879	0.544635	16.4885	4.19348e-09	7.72945e-07
C1orf167	12	0.41787	-0.41787	0.835741	0.391018	-0.426585	0.84551	16.4015	4.4355e-09	8.07585e-07
TRIM11	12	0.233418	-0.233418	0.466837	0.186591	-0.219738	0.471749	16.3639	4.54461e-09	8.17482e-07
SMIM10L2B	12	0.335409	-0.335409	0.670819	0.337395	-0.312672	0.703319	16.3044	4.72374e-09	8.39589e-07
ZNF320	12	0.222671	-0.222671	0.445342	0.233532	-0.226845	0.451939	16.2334	4.94718e-09	8.64971e-07
CLCN6	12	0.461652	-0.461652	0.923303	0.416861	-0.451768	0.927173	16.2225	4.98242e-09	8.64971e-07
CCSER2	12	0.294214	-0.294214	0.588429	0.332184	-0.280567	0.574747	16.1768	5.13361e-09	8.80975e-07
MICB	12	0.27519	-0.27519	0.550379	0.220733	-0.318764	0.557515	16.1371	5.26904e-09	8.9394e-07
MICA	12	0.321027	-0.321027	0.642054	0.342685	-0.287949	0.632799	15.8137	6.52738e-09	1.0842e-06
PRR15	12	0.499737	-0.499737	0.999475	0.535861	-0.493956	0.982517	15.8118	6.53568e-09	1.0842e-06
ARMCX1	12	0.142407	-0.142407	0.284814	0.15806	-0.15388	0.29792	15.7868	6.64579e-09	1.0843e-06
PI4K2A	12	0.175315	-0.175315	0.35063	0.172272	-0.179793	0.344009	15.7788	6.68158e-09	1.0843e-06
BARD1	12	0.0947525	-0.0947525	0.189505	0.106262	-0.0803227	0.188696	15.7184	6.95823e-09	1.11706e-06
CENPI	12	0.561627	-0.561627	1.12325	0.602554	-0.546937	1.04852	15.6618	7.22849e-09	1.1481e-06
ELOVL6	12	0.460257	-0.460257	0.920513	0.392267	-0.472658	0.903834	15.6133	7.46902e-09	1.17382e-06
SCNN1A	12	0.23122	-0.23122	0.462439	0.231689	-0.27124	0.433295	15.5336	7.88406e-09	1.22614e-06
FAM214B	12	0.204137	-0.204137	0.408274	0.196344	-0.20466	0.390474	15.5081	8.02174e-09	1.23469e-06
MASTL	12	0.212866	-0.212866	0.425732	0.194993	-0.185313	0.421276	15.4808	8.17232e-09	1.24503e-06
PHTF1	12	0.229172	-0.229172	0.458344	0.221606	-0.272782	0.465987	15.4291	8.46624e-09	1.26807e-06
TM7SF2	12	0.4147	-0.4147	0.829401	0.3928	-0.405936	0.801833	15.4244	8.49342e-09	1.26807e-06
SLC45A4	12	0.337745	-0.337745	0.675489	0.327737	-0.339063	0.675766	15.3992	8.64098e-09	1.27732e-06
HABP4	12	0.309352	-0.309352	0.618704	0.317334	-0.31023	0.586474	15.3354	9.02781e-09	1.32142e-06
MSMO1	12	0.693451	-0.693451	1.3869	0.731646	-0.738971	1.37308	15.2845	9.35014e-09	1.35532e-06
LOC441666	12	0.215489	-0.215489	0.430978	0.245886	-0.0885957	0.440838	15.1924	9.96534e-09	1.4306e-06
GPR20	12	1.01551	-1.01551	2.03101	1.07096	-0.934948	2.01614	15.0259	1.11915e-08	1.59133e-06
FASN	12	0.490323	-0.490323	0.980646	0.456984	-0.49341	0.956903	14.943	1.18622e-08	1.66916e-06
TULP3	12	0.219326	-0.219326	0.438653	0.228077	-0.236841	0.404562	14.9311	1.19625e-08	1.66916e-06
WBP2	12	0.227708	-0.227708	0.455416	0.188365	-0.222709	0.432279	14.8869	1.23415e-08	1.70609e-06
ATP6AP1	12	0.12019	-0.12019	0.24038	0.0982764	-0.129767	0.248388	14.7429	1.36696e-08	1.87236e-06
CIC	12	0.306642	-0.306642	0.613284	0.323086	-0.2799	0.595998	14.6529	1.45783e-08	1.96788e-06
LPAR2	12	0.218065	-0.218065	0.43613	0.187406	-0.233211	0.420547	14.6479	1.46306e-08	1.96788e-06
TJP2	12	0.0799982	-0.0799982	0.159996	0.134884	-0.0386454	0.163399	14.6215	1.491e-08	1.98755e-06
FADS2	12	0.395759	-0.395759	0.791519	0.28374	-0.417665	0.759166	14.561	1.5574e-08	2.0577e-06
DLAT	12	0.26457	-0.26457	0.529141	0.249821	-0.265171	0.540435	14.5254	1.5979e-08	2.07469e-06
TMEM41B	12	0.18854	-0.18854	0.377079	0.28483	-0.108317	0.388828	14.5253	1.59806e-08	2.07469e-06
PHYHIP	12	0.503899	-0.503899	1.0078	0.591315	-0.542394	0.952526	14.4914	1.63764e-08	2.10775e-06
EIF1AD	12	0.155984	-0.155984	0.311967	0.132744	-0.138097	0.323562	14.4523	1.68474e-08	2.14985e-06
PCYOX1	12	0.14726	-0.14726	0.294519	0.128755	-0.169801	0.297043	14.3676	1.79193e-08	2.26724e-06
CCDC115	12	0.13158	-0.13158	0.263161	0.154619	-0.101889	0.263338	14.3292	1.84296e-08	2.31222e-06
PANK3	12	0.2309	-0.2309	0.4618	0.251073	-0.240426	0.437696	14.2064	2.01682e-08	2.50926e-06
RUSC1-AS1	12	0.401462	-0.401462	0.802924	0.334468	-0.459059	0.735774	14.164	2.08107e-08	2.5678e-06
SLC25A23	12	0.171778	-0.171778	0.343557	0.176083	-0.140566	0.319661	14.1126	2.16176e-08	2.6455e-06
FOXK2	12	0.125607	-0.125607	0.251214	0.123981	-0.145975	0.239813	14.0139	2.32642e-08	2.82385e-06
MPV17L2	12	0.251906	-0.251906	0.503813	0.299125	-0.247147	0.490211	13.9969	2.35617e-08	2.8369e-06
PIKFYVE	12	0.200254	-0.200254	0.400507	0.203072	-0.223186	0.393162	13.935	2.46806e-08	2.92773e-06
CXCL12	12	0.214918	-0.214918	0.429836	0.175609	-0.229108	0.413147	13.9335	2.47083e-08	2.92773e-06
RAB40C	12	0.162753	-0.162753	0.325507	0.13827	-0.168343	0.309339	13.8705	2.59066e-08	3.04184e-06
NPPA-AS1	12	0.501061	-0.501061	1.00212	0.440308	-0.511185	0.986724	13.8617	2.60788e-08	3.04184e-06
MAP3K3	12	0.138477	-0.138477	0.276954	0.183298	-0.145678	0.28404	13.8467	2.63764e-08	3.05271e-06
NCR3LG1	12	0.735253	-0.735253	1.47051	0.846638	-0.635911	1.56143	13.8209	2.68936e-08	3.08863e-06
RBMXL1	12	0.123835	-0.123835	0.24767	0.0818125	-0.113942	0.250804	13.756	2.82499e-08	3.20298e-06
MNT	12	0.248199	-0.248199	0.496399	0.267633	-0.289062	0.495269	13.7528	2.83184e-08	3.20298e-06
ADIPOR2	12	0.104075	-0.104075	0.20815	0.124161	-0.0989018	0.204566	13.7136	2.91759e-08	3.27516e-06
ELOVL5	12	0.220758	-0.220758	0.441515	0.217784	-0.223718	0.454284	13.6404	3.085e-08	3.43724e-06
MAPK3	12	0.16075	-0.16075	0.3215	0.156976	-0.175785	0.315429	13.6263	3.11846e-08	3.44878e-06
CPNE9	12	0.592607	-0.592607	1.18521	0.615826	-0.505273	1.26812	13.5819	3.22654e-08	3.52142e-06
GOT1	12	0.0802897	-0.0802897	0.160579	0.0864797	-0.0728736	0.162274	13.58	3.23131e-08	3.52142e-06
SLC16A13	12	0.551701	-0.551701	1.1034	0.526216	-0.519995	1.20343	13.4788	3.49327e-08	3.77932e-06
REC8	12	0.26321	-0.26321	0.52642	0.32368	-0.195294	0.52696	13.4076	3.6913e-08	3.96483e-06
LIPE	12	0.265198	-0.265198	0.530395	0.252267	-0.292397	0.532715	13.3595	3.8322e-08	4.08676e-06
FADS1	12	0.293035	-0.293035	0.58607	0.278756	-0.303277	0.552032	13.1432	4.54143e-08	4.80876e-06
MRPL49	12	0.170521	-0.170521	0.341042	0.189308	-0.132305	0.361974	13.1076	4.67108e-08	4.91121e-06
SLC12A4	12	0.3673	-0.3673	0.734599	0.44144	-0.328862	0.779355	13.0934	4.72403e-08	4.93215e-06
KLF15	12	-0.366995	0.366995	-0.73399	-0.347785	0.475965	-0.677809	-13.0252	4.98737e-08	5.17094e-06
LRCH4	12	0.194113	-0.194113	0.388226	0.196276	-0.190064	0.392908	13.0103	5.04685e-08	5.19651e-06
FDPS	12	0.388139	-0.388139	0.776277	0.317518	-0.411445	0.697697	12.9924	5.11959e-08	5.22314e-06
GALNT18	12	-0.240726	0.240726	-0.481453	-0.237859	0.265199	-0.494066	-12.9783	5.17751e-08	5.22314e-06
RNF168	12	0.303841	-0.303841	0.607682	0.37065	-0.324682	0.626542	12.9783	5.17766e-08	5.22314e-06
HMCES	12	0.12543	-0.12543	0.250861	0.142046	-0.0883612	0.251261	12.9159	5.44313e-08	5.45309e-06
PER3	12	0.357167	-0.357167	0.714334	0.34848	-0.364347	0.721179	12.9078	5.47866e-08	5.45309e-06
HLA-DMA	12	0.214879	-0.214879	0.429758	0.207754	-0.219993	0.472319	12.8087	5.93422e-08	5.86741e-06
TUBA1A	12	0.286729	-0.286729	0.573458	0.246806	-0.309944	0.556807	12.7899	6.02497e-08	5.91795e-06
MCL1	12	0.137542	-0.137542	0.275084	0.136178	-0.129171	0.275699	12.7318	6.31624e-08	6.16349e-06
TMEM231	12	0.361286	-0.361286	0.722572	0.377917	-0.323926	0.7047	12.6529	6.73583e-08	6.53026e-06
EPT1	12	0.179764	-0.179764	0.359527	0.191648	-0.153363	0.375877	12.6071	6.99303e-08	6.73586e-06
TFE3	12	0.131969	-0.131969	0.263939	0.153623	-0.127446	0.271099	12.5955	7.06042e-08	6.75718e-06
CDCA7L	12	-0.0966224	0.0966224	-0.193245	-0.144005	0.0493943	-0.176656	-12.5627	7.25306e-08	6.89733e-06
PCYT1B	12	0.182033	-0.182033	0.364066	0.168019	-0.170723	0.385898	12.5162	7.53676e-08	7.12176e-06
CDCA7	12	-0.0871143	0.0871143	-0.174229	-0.113875	0.0945504	-0.194965	-12.4974	7.65427e-08	7.18732e-06
RDH11	12	0.222403	-0.222403	0.444806	0.267058	-0.209938	0.407435	12.4799	7.7658e-08	7.24646e-06
VWA1	12	0.18393	-0.18393	0.36786	0.181415	-0.249555	0.37528	12.4583	7.90603e-08	7.33149e-06
FAM117A	12	0.215642	-0.215642	0.431284	0.1843	-0.206069	0.396811	12.4505	7.95767e-08	7.33383e-06
CERS5	12	0.0894829	-0.0894829	0.178966	0.0716365	-0.102882	0.168908	12.4295	8.09758e-08	7.40186e-06
PDE2A	12	0.363511	-0.363511	0.727022	0.438534	-0.394736	0.662107	12.4229	8.14169e-08	7.40186e-06
SREBF2	12	0.184162	-0.184162	0.368324	0.204356	-0.20037	0.340918	12.4173	8.18022e-08	7.40186e-06
FGFR4	12	0.198899	-0.198899	0.397798	0.17711	-0.217737	0.413658	12.3676	8.52598e-08	7.63336e-06
SLC9A3R1	12	0.172069	-0.172069	0.344139	0.123813	-0.150961	0.337834	12.3615	8.56944e-08	7.63336e-06
SGK3	12	0.226224	-0.226224	0.452448	0.175787	-0.237446	0.472951	12.3587	8.58944e-08	7.63336e-06
SLC9A6	12	0.169004	-0.169004	0.338009	0.192872	-0.131638	0.315915	12.3446	8.69134e-08	7.67821e-06
TTLL5	12	0.153499	-0.153499	0.306997	0.179164	-0.138385	0.294964	12.3145	8.91272e-08	7.82746e-06
GSK3B	12	0.0971945	-0.0971945	0.194389	0.0883212	-0.0929834	0.191608	12.3011	9.01335e-08	7.86955e-06
HSD17B12	12	0.391525	-0.391525	0.783051	0.415433	-0.342384	0.746924	12.224	9.61656e-08	8.34128e-06
LCAT	12	0.667339	-0.667339	1.33468	0.553573	-0.716331	1.42034	12.218	9.66538e-08	8.34128e-06
FABP3	12	0.532348	-0.532348	1.0647	0.505031	-0.52024	0.940777	12.2066	9.75878e-08	8.37348e-06
HYAL1	12	0.471588	-0.471588	0.943176	0.502011	-0.469398	0.883259	12.1368	1.03526e-07	8.83227e-06
SH2D5	12	0.371804	-0.371804	0.743609	0.337757	-0.406148	0.757809	12.0327	1.13117e-07	9.52265e-06
STYX	12	0.256161	-0.256161	0.512321	0.282969	-0.252062	0.530172	12.0299	1.13388e-07	9.52265e-06
ERBB3	12	0.0942985	-0.0942985	0.188597	0.127815	-0.0997929	0.193416	12.0284	1.13532e-07	9.52265e-06
C8orf44-SGK3	12	0.21544	-0.21544	0.43088	0.177616	-0.223599	0.448811	11.9746	1.1889e-07	9.91633e-06
MRS2	12	0.173887	-0.173887	0.347773	0.166246	-0.166394	0.345058	11.9174	1.24888e-07	1.03588e-05
TRIB3	12	0.93404	-0.93404	1.86808	0.952739	-0.92942	1.87677	11.906	1.26117e-07	1.04029e-05
PRSS8	12	0.189359	-0.189359	0.378718	0.191351	-0.181917	0.379309	11.8745	1.29599e-07	1.06314e-05
TSEN34	12	0.13067	-0.13067	0.261341	0.13899	-0.1213	0.25728	11.8525	1.32086e-07	1.07762e-05
FABP7	12	0.676053	-0.676053	1.35211	0.714078	-0.635971	1.29564	11.839	1.3364e-07	1.08437e-05
SCN4A	12	0.340007	-0.340007	0.680014	0.335695	-0.321648	0.667378	11.7521	1.44127e-07	1.16314e-05
HADHA	12	0.121748	-0.121748	0.243495	0.130832	-0.0855202	0.24292	11.7327	1.46589e-07	1.17665e-05
FLVCR1	12	0.224699	-0.224699	0.449397	0.212291	-0.242477	0.486145	11.7209	1.48102e-07	1.18244e-05
TMEFF2	12	0.879921	-0.879921	1.75984	0.982285	-0.858011	1.67329	11.6787	1.53677e-07	1.22043e-05
PFKFB2	12	0.134045	-0.134045	0.26809	0.165263	-0.109621	0.272589	11.6189	1.61978e-07	1.27954e-05
SCML1	12	0.574638	-0.574638	1.14928	0.503148	-0.649319	1.19076	11.5723	1.68777e-07	1.32623e-05
ABHD4	12	0.243298	-0.243298	0.486596	0.478868	-0.0934081	0.49488	11.5305	1.7514e-07	1.36429e-05
ELOVL1	12	0.191263	-0.191263	0.382526	0.153378	-0.195095	0.432363	11.5285	1.75448e-07	1.36429e-05
LRP8	12	0.169296	-0.169296	0.338593	0.227287	-0.155602	0.322908	11.5132	1.77838e-07	1.37571e-05
TICRR	12	0.178674	-0.178674	0.357349	0.189393	-0.180337	0.367105	11.4793	1.83283e-07	1.41052e-05
IDH1	12	0.220903	-0.220903	0.441806	0.206518	-0.236251	0.456422	11.4561	1.87106e-07	1.43256e-05
SCAMP3	12	0.165777	-0.165777	0.331554	0.160804	-0.171268	0.323182	11.3987	1.96955e-07	1.49344e-05
ARRDC3	12	0.460348	-0.460348	0.920697	0.467282	-0.506495	0.96683	11.3981	1.97058e-07	1.49344e-05
STRBP	12	-0.062728	0.062728	-0.125456	-0.0644003	0.0654113	-0.127903	-11.318	2.11763e-07	1.59678e-05
CYP51A1-AS1	12	0.456628	-0.456628	0.913256	0.459447	-0.429747	0.865757	11.2813	2.18887e-07	1.6422e-05
PPIE	12	-0.0493958	0.0493958	-0.0987915	-0.0357931	0.0748177	-0.0978026	-11.2736	2.20427e-07	1.6423e-05
NEK8	12	0.201293	-0.201293	0.402585	0.216961	-0.227029	0.408216	11.2659	2.21961e-07	1.6423e-05
SLC26A6	12	0.227406	-0.227406	0.454813	0.212895	-0.222529	0.453892	11.2647	2.22199e-07	1.6423e-05
C9orf135	12	0.131678	-0.131678	0.263356	0.170268	-0.137581	0.257015	11.2436	2.26484e-07	1.66571e-05
NCOA4	12	0.105238	-0.105238	0.210475	0.147651	-0.0588803	0.189171	11.2216	2.31047e-07	1.69095e-05
PGP	12	0.204349	-0.204349	0.408699	0.156282	-0.217662	0.399313	11.1645	2.43365e-07	1.77134e-05
ALKBH6	12	0.214397	-0.214397	0.428794	0.234164	-0.207471	0.447057	11.1565	2.45148e-07	1.77134e-05
PGD	12	0.123669	-0.123669	0.247339	0.103499	-0.129193	0.237497	11.1545	2.45591e-07	1.77134e-05
ESPN	12	0.424741	-0.424741	0.849481	0.409033	-0.418373	0.824187	11.1462	2.47466e-07	1.77629e-05
CCDC94	12	0.127598	-0.127598	0.255196	0.112761	-0.150563	0.250767	11.1214	2.53127e-07	1.80823e-05
NANP	12	0.185635	-0.185635	0.371271	0.198132	-0.245437	0.399548	11.1112	2.55513e-07	1.81423e-05
HIAT1	12	0.170939	-0.170939	0.341877	0.184279	-0.179664	0.331725	11.1054	2.56862e-07	1.81423e-05
COMMD7	12	0.223369	-0.223369	0.446738	0.239098	-0.2398	0.44867	11.1022	2.57613e-07	1.81423e-05
FAR1	12	0.0779465	-0.0779465	0.155893	0.125582	-0.0616202	0.159244	11.0543	2.69185e-07	1.88682e-05
MB21D1	12	0.154552	-0.154552	0.309103	0.330625	-0.0790845	0.307874	11.0276	2.75896e-07	1.92482e-05
TSC22D3	12	0.307938	-0.307938	0.615875	0.252896	-0.328105	0.606382	11.0123	2.79814e-07	1.94308e-05
CACNB1	12	0.310763	-0.310763	0.621526	0.281646	-0.276511	0.652737	10.9956	2.84157e-07	1.9641e-05
NSUN4	12	0.151059	-0.151059	0.302118	0.158253	-0.172875	0.301477	10.9847	2.87017e-07	1.97473e-05
SNX11	12	0.141605	-0.141605	0.283211	0.138879	-0.176208	0.291141	10.934	3.00826e-07	2.06024e-05
CLK2	12	0.0722882	-0.0722882	0.144576	0.0753035	-0.0735394	0.1503	10.8841	3.15108e-07	2.14306e-05
ARFGAP2	12	0.123407	-0.123407	0.246814	0.0907405	-0.1299	0.266215	10.8818	3.15789e-07	2.14306e-05
STAM	12	0.103849	-0.103849	0.207697	0.0906281	-0.101703	0.186144	10.8358	3.29643e-07	2.22696e-05
IFT20	12	0.213544	-0.213544	0.427088	0.223137	-0.214542	0.409232	10.8142	3.3637e-07	2.26216e-05
GCLM	12	0.151949	-0.151949	0.303898	0.129455	-0.130001	0.334718	10.7726	3.49736e-07	2.3415e-05
FAM189B	12	0.241435	-0.241435	0.48287	0.238543	-0.239608	0.488604	10.7536	3.56035e-07	2.37303e-05
KDM6A	12	0.198067	-0.198067	0.396134	0.224017	-0.287707	0.3753	10.7485	3.57773e-07	2.37402e-05
PTP4A3	12	0.261528	-0.261528	0.523056	0.271243	-0.329701	0.544966	10.7329	3.63045e-07	2.39835e-05
RNF144A-AS1	12	0.362314	-0.362314	0.724628	0.305956	-0.3341	0.721895	10.7028	3.73514e-07	2.45663e-05
RAB29	12	-0.12071	0.12071	-0.24142	-0.0493118	0.169581	-0.244859	-10.685	3.79865e-07	2.48745e-05
SLC50A1	12	0.272814	-0.272814	0.545628	0.239427	-0.235978	0.537533	10.6528	3.91629e-07	2.55328e-05
KCTD7	12	0.0936899	-0.0936899	0.18738	0.144263	-0.0833067	0.178519	10.6419	3.95693e-07	2.56856e-05
CRMP1	12	0.226168	-0.226168	0.452337	0.252432	-0.177335	0.46119	10.6116	4.07232e-07	2.63202e-05
CDC25C	12	0.176642	-0.176642	0.353284	0.160155	-0.175147	0.392308	10.5671	4.24866e-07	2.73416e-05
PRUNE2	12	0.597887	-0.597887	1.19577	0.584602	-0.559042	1.19482	10.521	4.44038e-07	2.84527e-05
SLC2A4RG	12	0.159671	-0.159671	0.319341	0.224304	-0.143358	0.338934	10.4935	4.55897e-07	2.90878e-05
ADCY5	12	0.285463	-0.285463	0.570925	0.473212	-0.263027	0.590681	10.4883	4.58192e-07	2.91098e-05
SV2A	12	0.310263	-0.310263	0.620525	0.353328	-0.289619	0.559822	10.448	4.7631e-07	3.01327e-05
PGRMC1	12	0.198606	-0.198606	0.397211	0.163804	-0.214305	0.385143	10.4199	4.89414e-07	3.0831e-05
ARPC1B	12	0.106815	-0.106815	0.213631	0.0825447	-0.0941646	0.186546	10.4132	4.92574e-07	3.08997e-05
LBR	12	0.178295	-0.178295	0.356591	0.163016	-0.203878	0.373893	10.3842	5.06579e-07	3.16453e-05
GDA	12	0.74555	-0.74555	1.4911	0.66915	-0.648199	1.3512	10.3483	5.24535e-07	3.26305e-05
ZNF93	12	0.0484929	-0.0484929	0.0969857	0.0211039	-0.052557	0.0990736	10.2926	5.53786e-07	3.43071e-05
EXOSC2	12	-0.0530944	0.0530944	-0.106189	-0.0467978	0.0409003	-0.104294	-10.2879	5.56306e-07	3.43208e-05
PITRM1	12	0.102915	-0.102915	0.20583	0.132266	-0.0793407	0.215809	10.2336	5.86691e-07	3.60465e-05
OIP5-AS1	12	0.0967808	-0.0967808	0.193562	0.13394	-0.104489	0.189482	10.1963	6.08596e-07	3.72391e-05
ORAI3	12	0.170092	-0.170092	0.340183	0.145198	-0.229479	0.338194	10.1865	6.14491e-07	3.74463e-05
TDRKH	12	0.167003	-0.167003	0.334006	0.163137	-0.16143	0.334391	10.1715	6.23627e-07	3.78486e-05
L3MBTL3	12	-0.154016	0.154016	-0.308033	-0.192898	0.14694	-0.310724	-10.1367	6.45381e-07	3.90103e-05
JSRP1	12	0.751498	-0.751498	1.503	0.721076	-0.635325	1.51525	10.0668	6.91679e-07	4.16402e-05
CISH	12	0.208945	-0.208945	0.417889	0.190336	-0.207812	0.415664	10.0538	7.00661e-07	4.20115e-05
ALDOC	12	0.265087	-0.265087	0.530175	0.368181	-0.267556	0.565768	10.0299	7.17532e-07	4.2778e-05
TMEM53	12	0.248575	-0.248575	0.497151	0.223392	-0.289242	0.455332	10.024	7.21793e-07	4.2778e-05
ARMCX6	12	0.0832098	-0.0832098	0.16642	0.0969416	-0.08445	0.160335	10.0237	7.2204e-07	4.2778e-05
DCAF15	12	0.0732471	-0.0732471	0.146494	0.0813804	-0.0673204	0.141229	10.0165	7.27212e-07	4.29141e-05
PTPN1	12	0.0746731	-0.0746731	0.149346	0.0742729	-0.0504126	0.145314	10.0044	7.36068e-07	4.32657e-05
CD4	12	0.354392	-0.354392	0.708785	0.338099	-0.400582	0.731525	9.99435	7.43485e-07	4.33007e-05
AFG3L2	12	0.114391	-0.114391	0.228782	0.117172	-0.120135	0.236467	9.99242	7.44921e-07	4.33007e-05
SEMA4G	12	0.29974	-0.29974	0.599481	0.256762	-0.338025	0.553532	9.99183	7.45364e-07	4.33007e-05
PPP1R13B	12	0.167442	-0.167442	0.334884	0.185911	-0.103833	0.326203	9.96817	7.63221e-07	4.41662e-05
RTN4	12	0.0537778	-0.0537778	0.107556	0.0432752	-0.0684459	0.105221	9.95162	7.75991e-07	4.47318e-05
CACNA1I	12	0.447992	-0.447992	0.895985	0.528506	-0.39975	0.769442	9.91691	8.03531e-07	4.59901e-05
CACFD1	12	-0.195153	0.195153	-0.390305	-0.20991	0.209676	-0.407226	-9.90797	8.10795e-07	4.59901e-05
TP53INP2	12	0.349924	-0.349924	0.699847	0.296699	-0.3271	0.687509	9.90578	8.1258e-07	4.59901e-05
KDM1A	12	-0.0381403	0.0381403	-0.0762806	-0.0355161	0.046884	-0.0655934	-9.90505	8.13183e-07	4.59901e-05
SNCA	12	0.344467	-0.344467	0.688933	0.387878	-0.36019	0.681564	9.905	8.13221e-07	4.59901e-05
JUP	12	0.119392	-0.119392	0.238785	0.0984452	-0.111085	0.230918	9.86626	8.45626e-07	4.75435e-05
ACACA	12	0.150917	-0.150917	0.301834	0.16404	-0.182349	0.317385	9.86251	8.48841e-07	4.75435e-05
DENND3	12	0.216115	-0.216115	0.43223	0.206727	-0.18229	0.41744	9.86088	8.50243e-07	4.75435e-05
SLC20A1	12	0.157018	-0.157018	0.314035	0.177367	-0.130722	0.328967	9.84556	8.63519e-07	4.81058e-05
PITRM1-AS1	12	0.109742	-0.109742	0.219485	0.133223	-0.0800969	0.25229	9.78178	9.2125e-07	5.11311e-05
URGCP	12	0.0846552	-0.0846552	0.16931	0.116103	-0.03499	0.165875	9.75598	9.45774e-07	5.22978e-05
HIF1A	12	0.0537258	-0.0537258	0.107452	0.0800788	-0.0589313	0.112684	9.73118	9.70019e-07	5.34278e-05
MAP1A	12	0.338386	-0.338386	0.676773	0.350763	-0.375122	0.703311	9.72781	9.73366e-07	5.34278e-05
C12orf49	12	0.0489938	-0.0489938	0.0979876	0.0772231	-0.0636397	0.0948906	9.72061	9.80558e-07	5.36254e-05
RAB4B	12	0.217782	-0.217782	0.435564	0.233137	-0.270086	0.394164	9.69147	1.01025e-06	5.50475e-05
SLC17A5	12	0.199663	-0.199663	0.399325	0.242069	-0.170824	0.385343	9.6354	1.07016e-06	5.80999e-05
ASB8	12	0.185278	-0.185278	0.370556	0.195498	-0.203168	0.364961	9.62839	1.07792e-06	5.83092e-05
PIM2	12	0.0965382	-0.0965382	0.193076	0.113617	-0.0634489	0.181879	9.61169	1.09665e-06	5.9108e-05
TMEM189	12	0.0949347	-0.0949347	0.189869	0.0843035	-0.136399	0.162673	9.59809	1.11215e-06	5.97279e-05
FAM213A	12	0.213832	-0.213832	0.427663	0.197244	-0.204029	0.419631	9.59053	1.12087e-06	5.99806e-05
FZR1	12	0.119341	-0.119341	0.238683	0.151431	-0.117828	0.228124	9.58505	1.12723e-06	6.01057e-05
PIK3C2A	12	0.117939	-0.117939	0.235878	0.139786	-0.102653	0.252171	9.57971	1.13348e-06	6.01816e-05
FOXN3	12	-0.0646765	0.0646765	-0.129353	-0.0770466	0.0847849	-0.144235	-9.57696	1.13672e-06	6.01816e-05
RETSAT	12	0.119146	-0.119146	0.238292	0.131683	-0.105494	0.225092	9.56994	1.14501e-06	6.04062e-05
PAQR5	12	-0.156705	0.156705	-0.313409	-0.112477	0.20568	-0.293503	-9.54722	1.17228e-06	6.15163e-05
FGFBP3	12	0.38488	-0.38488	0.769761	0.40147	-0.38274	0.702026	9.54558	1.17429e-06	6.15163e-05
ANK3	12	0.0790812	-0.0790812	0.158162	0.113672	-0.088842	0.162993	9.52768	1.19631e-06	6.24509e-05
SGPL1	12	0.0750781	-0.0750781	0.150156	0.0865799	-0.0633525	0.133539	9.50504	1.22483e-06	6.37168e-05
BTN3A2	12	-0.165998	0.165998	-0.331997	-0.136633	0.205598	-0.326897	-9.4978	1.2341e-06	6.39759e-05
ACTR5	12	0.10976	-0.10976	0.21952	0.100805	-0.0785591	0.252427	9.459	1.28509e-06	6.6389e-05
F11R	12	0.0426528	-0.0426528	0.0853056	0.0765369	-0.00785163	0.0787665	9.45337	1.29268e-06	6.65505e-05
ARHGAP27	12	0.102808	-0.102808	0.205617	0.0905227	-0.0386853	0.217199	9.44105	1.30945e-06	6.71826e-05
CSTB	12	0.111473	-0.111473	0.222947	0.138234	-0.118258	0.198192	9.41666	1.34334e-06	6.86853e-05
UBAP2	12	0.10543	-0.10543	0.210859	0.117546	-0.0951395	0.223287	9.36645	1.41616e-06	7.21613e-05
CD46	12	0.0867106	-0.0867106	0.173421	0.122937	-0.0577016	0.159039	9.34563	1.44758e-06	7.35115e-05
ECH1	12	0.154834	-0.154834	0.309668	0.158597	-0.140533	0.309618	9.33593	1.46248e-06	7.40165e-05
SAMD1	12	-0.0957432	0.0957432	-0.191486	-0.127456	0.0709695	-0.209585	-9.32452	1.48023e-06	7.45725e-05
FBXO27	12	0.148608	-0.148608	0.297217	0.13894	-0.177701	0.271474	9.32246	1.48346e-06	7.45725e-05
SETD8	12	0.109975	-0.109975	0.21995	0.11864	-0.123104	0.234793	9.30024	1.51875e-06	7.60904e-05
PLEKHO2	12	0.139101	-0.139101	0.278202	0.135999	-0.148526	0.309906	9.2703	1.56777e-06	7.82838e-05
G2E3	12	-0.0898787	0.0898787	-0.179757	-0.0758942	0.107472	-0.15842	-9.26263	1.58059e-06	7.84962e-05
PRPS2	12	-0.133046	0.133046	-0.266093	-0.171668	0.114144	-0.237978	-9.26017	1.58473e-06	7.84962e-05
KLHL2	12	0.0689425	-0.0689425	0.137885	0.0639012	-0.0827154	0.130571	9.25548	1.59266e-06	7.84962e-05
MGC12916	12	-0.214333	0.214333	-0.428667	-0.249822	0.184923	-0.479106	-9.25486	1.5937e-06	7.84962e-05
KLF11	12	0.406274	-0.406274	0.812549	0.390254	-0.467747	0.88983	9.25125	1.59985e-06	7.84962e-05
DNAH11	12	-0.0863534	0.0863534	-0.172707	-0.118972	0.0712531	-0.16674	-9.24906	1.60357e-06	7.84962e-05
PIK3R4	12	0.0975995	-0.0975995	0.195199	0.0698718	-0.0825413	0.210912	9.24369	1.61276e-06	7.8688e-05
NPLOC4	12	0.0573867	-0.0573867	0.114773	0.055825	-0.0462055	0.113701	9.21662	1.65998e-06	8.07279e-05
TMEM135	12	0.211086	-0.211086	0.422171	0.201992	-0.172415	0.359629	9.18698	1.71337e-06	8.30539e-05
IFT81	12	-0.127706	0.127706	-0.255411	-0.11608	0.141962	-0.212052	-9.15782	1.76774e-06	8.54122e-05
ZBTB7B	12	0.0926955	-0.0926955	0.185391	0.0968764	-0.111621	0.176436	9.15459	1.77388e-06	8.54322e-05
MIA-RAB4B	12	0.215835	-0.215835	0.431671	0.222366	-0.255841	0.36753	9.14288	1.79631e-06	8.57428e-05
CCNG2	12	0.325987	-0.325987	0.651974	0.272625	-0.350023	0.67809	9.14255	1.79694e-06	8.57428e-05
USO1	12	-0.0768373	0.0768373	-0.153675	-0.0325741	0.0895061	-0.139237	-9.14059	1.80073e-06	8.57428e-05
AK7	12	0.46582	-0.46582	0.93164	0.546043	-0.513942	0.822745	9.13926	1.8033e-06	8.57428e-05
TMEM104	12	0.172017	-0.172017	0.344034	0.158113	-0.149741	0.380892	9.10208	1.8769e-06	8.89589e-05
MIPOL1	12	-0.11759	0.11759	-0.235181	-0.095821	0.127854	-0.233698	-9.0939	1.89352e-06	8.92557e-05
HEXIM1	12	0.0942047	-0.0942047	0.188409	0.0812012	-0.0820342	0.199052	9.09312	1.89511e-06	8.92557e-05
QPCTL	12	0.166591	-0.166591	0.333183	0.14136	-0.195176	0.330225	9.08088	1.92031e-06	9.01578e-05
TXNDC11	12	0.0697358	-0.0697358	0.139472	0.063101	-0.0582689	0.121676	9.04603	1.99404e-06	9.30733e-05
UBAP1	12	0.0849783	-0.0849783	0.169957	0.0993517	-0.088088	0.164305	9.04565	1.99487e-06	9.30733e-05
OVOL1	12	0.246259	-0.246259	0.492517	0.219865	-0.276884	0.467658	9.03191	2.02478e-06	9.38248e-05
TAPBP	12	0.148775	-0.148775	0.297551	0.124056	-0.155139	0.265704	9.03004	2.0289e-06	9.38248e-05
GNPNAT1	12	-0.0961414	0.0961414	-0.192283	-0.117937	0.11069	-0.205312	-9.02961	2.02983e-06	9.38248e-05
ANO10	12	0.0801491	-0.0801491	0.160298	0.103223	-0.101318	0.161204	9.02621	2.03734e-06	9.3881e-05
SYNGR3	12	0.12246	-0.12246	0.244919	0.0918961	-0.121782	0.248573	8.99535	2.10678e-06	9.67822e-05
CASP2	12	0.0973277	-0.0973277	0.194655	0.0883352	-0.0946433	0.198204	8.97148	2.16226e-06	9.90264e-05
CNN3	12	0.112889	-0.112889	0.225778	0.111087	-0.128946	0.218883	8.96725	2.17225e-06	9.91793e-05
EPS8L1	12	0.135658	-0.135658	0.271316	0.192859	-0.0998757	0.262871	8.95852	2.19304e-06	9.98233e-05
BIN1	12	0.317975	-0.317975	0.635951	0.413541	-0.189572	0.559352	8.92538	2.27388e-06	0.000102944
KRT8	12	0.146654	-0.146654	0.293308	0.0728769	-0.203002	0.258367	8.92478	2.27539e-06	0.000102944
TMEM87B	12	0.128427	-0.128427	0.256854	0.15168	-0.111149	0.243438	8.89098	2.36125e-06	0.000106506
OSBPL9	12	0.075964	-0.075964	0.151928	0.094229	-0.0811761	0.157588	8.88553	2.37543e-06	0.000106685
MAPK6	12	0.0723223	-0.0723223	0.144645	0.0834983	-0.0699977	0.140158	8.88396	2.3795e-06	0.000106685
NRBP1	12	0.0658118	-0.0658118	0.131624	0.0572776	-0.0814376	0.120735	8.88101	2.38723e-06	0.00010671
ARL2BP	12	0.115903	-0.115903	0.231806	0.070518	-0.164771	0.242417	8.87409	2.40547e-06	0.000107205
RFX7	12	0.129736	-0.129736	0.259472	0.152157	-0.0997052	0.254787	8.8621	2.43738e-06	0.000108028
ADORA2A	12	-0.172837	0.172837	-0.345675	-0.125761	0.214126	-0.342742	-8.8609	2.4406e-06	0.000108028
SUOX	12	0.0753605	-0.0753605	0.150721	0.100687	-0.0827712	0.144786	8.85903	2.44564e-06	0.000108028
KIF3C	12	0.136175	-0.136175	0.27235	0.170097	-0.127841	0.23862	8.84032	2.49656e-06	0.00010984
SPP1	12	0.380294	-0.380294	0.760589	0.0577821	-0.905544	0.749536	8.83857	2.50138e-06	0.00010984
CCBL1	12	-0.138758	0.138758	-0.277515	-0.0820499	0.149764	-0.249025	-8.80751	2.58864e-06	0.000113338
LEMD3	12	0.0899697	-0.0899697	0.179939	0.054065	-0.0582118	0.211377	8.80454	2.59715e-06	0.00011337
LGALSL	12	0.141047	-0.141047	0.282093	0.12677	-0.181667	0.258287	8.80197	2.60454e-06	0.00011337
IRF2BP2	12	-0.0847045	0.0847045	-0.169409	-0.0817374	0.0936453	-0.150407	-8.79884	2.61359e-06	0.000113433
PFKFB4	12	0.407289	-0.407289	0.814578	0.415836	-0.384622	0.844071	8.78613	2.65063e-06	0.000114707
LMTK3	12	0.201524	-0.201524	0.403047	0.205054	-0.152603	0.357678	8.74052	2.78825e-06	0.000120314
ZNF529	12	0.157867	-0.157867	0.315733	0.18728	-0.153928	0.333133	8.72613	2.83327e-06	0.000121904
PLD3	12	0.0697665	-0.0697665	0.139533	0.0314556	-0.10171	0.145605	8.72122	2.8488e-06	0.000121945
N4BP2L2	12	-0.0657664	0.0657664	-0.131533	-0.103523	0.00631719	-0.124026	-8.72067	2.85055e-06	0.000121945
CD276	12	0.108663	-0.108663	0.217325	0.0876259	-0.133972	0.20804	8.70031	2.91598e-06	0.000124387
NEURL1B	12	-0.170693	0.170693	-0.341385	-0.180886	0.162939	-0.36142	-8.69499	2.93335e-06	0.000124772
TARDBP	12	-0.0531753	0.0531753	-0.106351	-0.0638971	0.0280831	-0.100592	-8.67965	2.98406e-06	0.000126568
KEAP1	12	0.078768	-0.078768	0.157536	0.0822166	-0.031075	0.168	8.65505	3.06737e-06	0.000129733
C14orf132	12	-0.172807	0.172807	-0.345615	-0.139989	0.247619	-0.341285	-8.64806	3.09149e-06	0.000130384
ARHGAP21	12	0.152171	-0.152171	0.304341	0.23746	-0.129942	0.295077	8.63112	3.15083e-06	0.000132467
CXorf57	12	0.360788	-0.360788	0.721576	0.374858	-0.383934	0.625174	8.62892	3.15863e-06	0.000132467
ATF3	12	0.203798	-0.203798	0.407596	0.332234	-0.1903	0.406016	8.60983	3.22712e-06	0.000134961
PISD	12	0.121739	-0.121739	0.243478	0.143063	-0.112223	0.252595	8.60245	3.25403e-06	0.000135706
OSBP	12	0.0585303	-0.0585303	0.117061	0.0283346	-0.0808382	0.128129	8.58317	3.32551e-06	0.000138301
CLSTN3	12	0.0826469	-0.0826469	0.165294	0.0411505	-0.0651104	0.17282	8.57557	3.35415e-06	0.000139104
BCL2L2	12	-0.0866449	0.0866449	-0.17329	-0.0639163	0.0981444	-0.20297	-8.5639	3.39862e-06	0.000140558
ZFC3H1	12	-0.0734982	0.0734982	-0.146996	-0.00448776	0.086664	-0.158973	-8.5503	3.45129e-06	0.000142342
NAMPT	12	0.133677	-0.133677	0.267354	0.170397	-0.153512	0.28882	8.53186	3.52406e-06	0.000144943
MXD4	12	0.115178	-0.115178	0.230355	0.123326	-0.102328	0.245802	8.529	3.53552e-06	0.000145015
DKK3	12	0.15952	-0.15952	0.319041	0.176552	-0.140947	0.310425	8.52278	3.56052e-06	0.000145466
TLK2	12	0.0336498	-0.0336498	0.0672997	0.0280952	-0.0312699	0.0643976	8.52142	3.56602e-06	0.000145466
FBXL12	12	0.135257	-0.135257	0.270514	0.139577	-0.152569	0.250639	8.51648	3.58606e-06	0.000145885
RAB6A	12	0.0730657	-0.0730657	0.146131	0.0858793	-0.0528675	0.154752	8.50448	3.63524e-06	0.000147484
SLC19A2	12	0.10374	-0.10374	0.20748	0.114474	-0.103194	0.228681	8.49781	3.66286e-06	0.000148202
LFNG	12	-0.113082	0.113082	-0.226163	-0.138122	0.0794979	-0.225204	-8.49475	3.67562e-06	0.000148316
ZNF574	12	0.123866	-0.123866	0.247732	0.10873	-0.142934	0.252135	8.48392	3.72116e-06	0.000149749
GPC1	12	0.11374	-0.11374	0.22748	0.200114	-0.127326	0.215295	8.46983	3.78134e-06	0.000151762
GGT7	12	0.192347	-0.192347	0.384694	0.166636	-0.177415	0.326082	8.46374	3.80769e-06	0.00015241
NPPA	12	0.731043	-0.731043	1.46209	0.617128	-0.710954	1.62637	8.45558	3.84324e-06	0.000153421
TMEM39B	12	0.0805124	-0.0805124	0.161025	0.0648931	-0.0825354	0.150038	8.44426	3.89324e-06	0.000155003
RAB5B	12	0.14334	-0.14334	0.286679	0.165478	-0.115602	0.259774	8.43699	3.92569e-06	0.000155879
YIF1A	12	0.0980372	-0.0980372	0.196074	0.0704775	-0.117069	0.18002	8.4159	4.02151e-06	0.00015926
CNP	12	0.0562225	-0.0562225	0.112445	0.0584534	-0.0538691	0.112977	8.41063	4.04584e-06	0.00015944
PKP4	12	-0.0809802	0.0809802	-0.16196	-0.0468626	0.0901598	-0.170488	-8.41029	4.04741e-06	0.00015944
DCAF4	12	0.149858	-0.149858	0.299716	0.143157	-0.150629	0.312181	8.3966	4.11144e-06	0.000161206
ST6GALNAC3	12	-0.115906	0.115906	-0.231812	-0.143196	0.0518086	-0.237769	-8.39609	4.11382e-06	0.000161206
EZR	12	0.114404	-0.114404	0.228809	0.110689	-0.153935	0.201405	8.38852	4.14971e-06	0.000161903
PDPN	12	0.0627128	-0.0627128	0.125426	0.0233823	-0.0759203	0.110205	8.38777	4.15329e-06	0.000161903
ARRDC1-AS1	12	-0.112735	0.112735	-0.225471	-0.121788	0.12051	-0.209864	-8.36674	4.2548e-06	0.000165428
TUBB2B	12	0.149308	-0.149308	0.298615	0.0408157	-0.25464	0.317272	8.359	4.29288e-06	0.000166475
MPZL1	12	0.122358	-0.122358	0.244717	0.149141	-0.152273	0.237562	8.34107	4.38242e-06	0.000169444
MOB3B	12	-0.0821205	0.0821205	-0.164241	-0.0913575	0.0581675	-0.146983	-8.33698	4.40309e-06	0.000169444
HOOK2	12	0.114102	-0.114102	0.228203	0.100608	-0.100065	0.22711	8.3369	4.4035e-06	0.000169444
UPP1	12	0.0720103	-0.0720103	0.144021	0.0368637	-0.0553465	0.154263	8.32682	4.45503e-06	0.000170986
SLC7A8	12	0.181134	-0.181134	0.362269	0.156477	-0.197654	0.351967	8.32339	4.47265e-06	0.000171222
HSP90AA1	12	-0.0695024	0.0695024	-0.139005	-0.0562944	0.0772929	-0.138864	-8.31709	4.5053e-06	0.000172031
TUBB3	12	0.160959	-0.160959	0.321918	0.130619	-0.163347	0.330426	8.29451	4.62446e-06	0.000176131
SLITRK4	12	-0.24424	0.24424	-0.488479	-0.364738	0.301427	-0.460709	-8.28556	4.67262e-06	0.000177497
OPA3	12	0.0595149	-0.0595149	0.11903	0.0634218	-0.059227	0.106655	8.28344	4.6841e-06	0.000177497
SLC1A3	12	-0.206155	0.206155	-0.41231	-0.150182	0.350468	-0.41864	-8.26159	4.80433e-06	0.000181592
USP4	12	0.0603514	-0.0603514	0.120703	0.0978407	-0.0263664	0.115929	8.25916	4.81788e-06	0.000181644
TMEM248	12	0.0452096	-0.0452096	0.0904192	0.0438588	-0.0287098	0.0885698	8.25057	4.86617e-06	0.000183002
GLUL	12	0.072883	-0.072883	0.145766	0.0555322	-0.0665855	0.125405	8.24275	4.9106e-06	0.000184209
RASSF2	12	-0.11407	0.11407	-0.228141	-0.105624	0.146662	-0.236321	-8.23407	4.96042e-06	0.000185612
OPN3	12	-0.117887	0.117887	-0.235774	-0.115021	0.0599323	-0.264984	-8.21434	5.07573e-06	0.00018912
PROSC	12	0.115447	-0.115447	0.230894	0.108926	-0.132379	0.193884	8.2137	5.0795e-06	0.00018912
DBI	12	0.171916	-0.171916	0.343832	0.16213	-0.163316	0.37005	8.20762	5.11566e-06	0.000189635
SPATC1L	12	0.289069	-0.289069	0.578137	0.361363	-0.280071	0.547423	8.20708	5.11886e-06	0.000189635
ENTPD6	12	0.0533897	-0.0533897	0.106779	0.053675	-0.0793126	0.0962153	8.20498	5.13145e-06	0.000189635
MPC1	12	0.325427	-0.325427	0.650855	0.355868	-0.311137	0.647858	8.19744	5.17679e-06	0.000190838
CETN2	12	0.196216	-0.196216	0.392433	0.21614	-0.212688	0.42007	8.19308	5.20318e-06	0.000190961
ZDHHC12	12	0.111274	-0.111274	0.222549	0.0922318	-0.11829	0.220234	8.19267	5.20571e-06	0.000190961
TNK1	12	0.190275	-0.190275	0.380551	0.177354	-0.195884	0.394401	8.18283	5.26587e-06	0.000192378
ELAC1	12	0.200693	-0.200693	0.401385	0.161456	-0.214651	0.425615	8.18215	5.2701e-06	0.000192378
MRM1	12	-0.119335	0.119335	-0.23867	-0.0810527	0.141195	-0.224732	-8.17778	5.29705e-06	0.00019289
GUCD1	12	0.0858959	-0.0858959	0.171792	0.109525	-0.0778943	0.181992	8.16511	5.37621e-06	0.000195296
ARHGEF9	12	0.204341	-0.204341	0.408681	0.196051	-0.180097	0.36676	8.14863	5.48099e-06	0.000198619
POU3F1	12	-0.201682	0.201682	-0.403363	-0.0806666	0.26237	-0.37416	-8.12993	5.60264e-06	0.000202536
ABCG1	12	-0.97403	0.97403	-1.94806	-0.950628	0.991991	-1.81162	-8.11537	5.6993e-06	0.000205179
ZMAT3	12	-0.143163	0.143163	-0.286325	-0.195335	0.154584	-0.29736	-8.11478	5.70325e-06	0.000205179
IRAK2	12	0.287421	-0.287421	0.574842	0.308268	-0.201435	0.669398	8.07652	5.96623e-06	0.000214125
ZFYVE21	12	0.0945481	-0.0945481	0.189096	0.0888079	-0.0944331	0.152145	8.06837	6.02392e-06	0.000215676
SLC38A9	12	0.0818627	-0.0818627	0.163725	0.120167	-0.0142883	0.175436	8.06542	6.04499e-06	0.000215913
PPFIA3	12	0.147384	-0.147384	0.294769	0.13836	-0.220258	0.282696	8.05945	6.08773e-06	0.000216921
PGBD1	12	0.0847926	-0.0847926	0.169585	0.0744763	-0.0854912	0.144454	8.05351	6.13065e-06	0.00021793
UCP2	12	0.226893	-0.226893	0.453787	0.284888	-0.263228	0.451084	8.04505	6.19231e-06	0.000219599
TUB	12	-0.151753	0.151753	-0.303506	-0.189433	0.121301	-0.310733	-8.03709	6.25101e-06	0.000220984
PHOSPHO2-KLHL23	12	-0.0686242	0.0686242	-0.137248	-0.104601	0.0451021	-0.135645	-8.03574	6.26095e-06	0.000220984
KDM4A	12	0.0940877	-0.0940877	0.188175	0.0899286	-0.0943516	0.166346	8.02969	6.30601e-06	0.000222049
MED31	12	0.294181	-0.294181	0.588362	0.322823	-0.371235	0.610504	8.02389	6.34952e-06	0.000223055
HOMEZ	12	0.147068	-0.147068	0.294135	0.208666	-0.142685	0.301668	8.00687	6.47912e-06	0.000227073
MYADM	12	0.106251	-0.106251	0.212503	0.0760358	-0.0745202	0.204978	7.99805	6.5474e-06	0.000228929
KLF7	12	0.167657	-0.167657	0.335315	0.0956011	-0.152674	0.309865	7.99247	6.59094e-06	0.000229913
YWHAH	12	0.105701	-0.105701	0.211402	0.0839718	-0.103993	0.195412	7.98379	6.65936e-06	0.000231723
SUSD6	12	-0.153844	0.153844	-0.307687	-0.115686	0.133629	-0.31495	-7.98197	6.67386e-06	0.000231723
ZNF232	12	0.0997444	-0.0997444	0.199489	0.10724	-0.14244	0.221214	7.97479	6.7311e-06	0.000233168
SQSTM1	12	0.133374	-0.133374	0.266748	0.119909	-0.14647	0.241164	7.96517	6.80877e-06	0.000235312
ULK3	12	0.0844559	-0.0844559	0.168912	0.07459	-0.0997766	0.157394	7.96187	6.83562e-06	0.000235665
ZDHHC9	12	0.0883066	-0.0883066	0.176613	0.0289771	-0.127317	0.15705	7.96004	6.85056e-06	0.000235665
EZR-AS1	12	0.107257	-0.107257	0.214514	0.0920453	-0.0922156	0.216683	7.95505	6.89145e-06	0.000236527
PVR	12	0.117541	-0.117541	0.235082	0.12559	-0.0150418	0.238736	7.95251	6.9124e-06	0.000236702
SYNE4	12	0.252928	-0.252928	0.505856	0.216245	-0.198065	0.465326	7.94532	6.97195e-06	0.000238195
B3GAT3	12	-0.0936621	0.0936621	-0.187324	-0.0693734	0.05869	-0.224149	-7.94301	6.99125e-06	0.000238309
INAFM2	12	-0.123291	0.123291	-0.246582	-0.14244	0.133494	-0.25076	-7.93481	7.06006e-06	0.000240106
PRKD3	12	-0.0685754	0.0685754	-0.137151	-0.0849927	0.0824572	-0.135435	-7.92626	7.13268e-06	0.000241677
TNFRSF21	12	-0.105375	0.105375	-0.210749	-0.110771	0.11097	-0.190904	-7.92556	7.13863e-06	0.000241677
NR1H3	12	0.192737	-0.192737	0.385474	0.13884	-0.191104	0.323669	7.91863	7.19813e-06	0.00024314
KLHL23	12	-0.0687439	0.0687439	-0.137488	-0.106651	0.0353969	-0.129469	-7.89854	7.37357e-06	0.000248504
ZC3H12A	12	0.193679	-0.193679	0.387357	0.114314	-0.197834	0.433602	7.89593	7.39663e-06	0.00024872
TCN2	12	0.186483	-0.186483	0.372967	0.156808	-0.18489	0.33071	7.88934	7.45538e-06	0.000250132
ATOH1	12	0.358107	-0.358107	0.716214	0.317196	-0.548899	0.730774	7.87821	7.55571e-06	0.00025293
C1orf50	12	0.119015	-0.119015	0.238029	0.11174	-0.12598	0.28678	7.87221	7.61046e-06	0.000254193
TP53INP1	12	0.169849	-0.169849	0.339698	0.187152	-0.116413	0.314032	7.8676	7.65275e-06	0.00025461
CYTH1	12	-0.0756692	0.0756692	-0.151338	-0.132965	0.0184876	-0.147654	-7.86714	7.65704e-06	0.00025461
MED21	12	0.110519	-0.110519	0.221037	0.0940635	-0.150069	0.226922	7.86141	7.71e-06	0.000255801
SLC44A4	12	0.253944	-0.253944	0.507889	0.311094	-0.244084	0.480504	7.85839	7.73804e-06	0.000256162
ZCCHC4	12	-0.0902255	0.0902255	-0.180451	-0.0992596	0.0794279	-0.177592	-7.85122	7.80515e-06	0.000257812
PC	12	0.143455	-0.143455	0.286911	0.192587	-0.0487084	0.250722	7.84188	7.89357e-06	0.000260157
SLC7A11	12	0.290505	-0.290505	0.581011	0.254722	-0.285124	0.568165	7.83871	7.92381e-06	0.000260578
CTSD	12	0.0394825	-0.0394825	0.0789651	0.0428367	-0.0399285	0.0734841	7.81636	8.14058e-06	0.000267119
ZNF143	12	-0.109322	0.109322	-0.218645	-0.079705	0.0897571	-0.197119	-7.80823	8.22098e-06	0.000269165
WIPI1	12	0.280641	-0.280641	0.561281	0.269292	-0.251367	0.576253	7.79716	8.33182e-06	0.000272197
DAGLB	12	-0.0682757	0.0682757	-0.136551	-0.0788384	0.069283	-0.154912	-7.78054	8.50137e-06	0.00027713
VPS37C	12	0.0794517	-0.0794517	0.158903	0.0653457	-0.0644528	0.131298	7.77598	8.54855e-06	0.000278061
TRMT2B	12	0.0864878	-0.0864878	0.172976	0.0930564	-0.0884637	0.179392	7.77005	8.61025e-06	0.00027898
TMEM125	12	0.16531	-0.16531	0.33062	0.184717	-0.130741	0.330624	7.76967	8.61419e-06	0.00027898
COA5	12	-0.0799454	0.0799454	-0.159891	-0.0767128	0.0509249	-0.141932	-7.76278	8.68658e-06	0.000280716
G6PD	12	0.101851	-0.101851	0.203702	0.0721735	-0.119588	0.179643	7.76064	8.70921e-06	0.000280839
DAAM1	12	0.100551	-0.100551	0.201102	0.131733	-0.0904556	0.223967	7.74814	8.84256e-06	0.000284524
MLF2	12	0.0508185	-0.0508185	0.101637	0.0379001	-0.0811994	0.0815427	7.74052	8.92494e-06	0.000286558
FLVCR1-AS1	12	0.147375	-0.147375	0.294749	0.196981	-0.16707	0.308088	7.73329	9.00391e-06	0.000288473
SCARB1	12	0.134384	-0.134384	0.268768	0.0855312	-0.196615	0.278231	7.72822	9.05967e-06	0.000289164
TRIM2	12	0.198283	-0.198283	0.396566	0.236677	-0.151218	0.370445	7.72667	9.07674e-06	0.000289164
SFN	12	0.33063	-0.33063	0.661261	0.254088	-0.421671	0.655113	7.72606	9.08359e-06	0.000289164
OSBPL11	12	0.0672529	-0.0672529	0.134506	0.0667841	-0.0510775	0.147755	7.72284	9.11922e-06	0.000289681
GTPBP6	12	0.108575	-0.108575	0.217151	0.0668108	-0.11867	0.202389	7.69626	9.42005e-06	0.000298602
BAZ2A	12	0.156527	-0.156527	0.313054	0.167519	-0.141665	0.286884	7.69179	9.47161e-06	0.0002996
TNFRSF10B	12	-0.0806382	0.0806382	-0.161276	-0.0295731	0.142563	-0.153427	-7.6851	9.54951e-06	0.000301425
LOC101929705	12	0.486914	-0.486914	0.973829	0.483527	-0.449043	0.839141	7.68127	9.59434e-06	0.000302201
NGFRAP1	12	0.0499206	-0.0499206	0.0998413	0.0238829	-0.0710387	0.100204	7.67718	9.64253e-06	0.00030308
DBF4	12	0.138222	-0.138222	0.276444	0.120752	-0.0968011	0.309099	7.67461	9.67287e-06	0.000303395
ASL	12	0.0759837	-0.0759837	0.151967	0.0598588	-0.0706154	0.154415	7.67256	9.69722e-06	0.000303521
SNAI3-AS1	12	0.478653	-0.478653	0.957305	0.499095	-0.65232	0.997873	7.66712	9.76206e-06	0.000304911
MMP15	12	0.0844708	-0.0844708	0.168942	0.0176781	-0.0832628	0.161434	7.66041	9.84264e-06	0.000306786
SLC19A3	12	-0.096678	0.096678	-0.193356	-0.00934898	0.136539	-0.213166	-7.6441	1.00416e-05	0.000312337
ARTN	12	0.216448	-0.216448	0.432896	0.210057	-0.186995	0.430047	7.6316	1.01972e-05	0.000316515
ZSCAN12	12	0.152364	-0.152364	0.304728	0.13763	-0.1631	0.361444	7.61306	1.04325e-05	0.000323147
ME1	12	0.278577	-0.278577	0.557154	0.35182	-0.164239	0.558274	7.60455	1.05424e-05	0.000325876
HN1L	12	0.0832876	-0.0832876	0.166575	0.093797	-0.0821879	0.159647	7.59083	1.07224e-05	0.000330756
ZRANB2	12	-0.0708921	0.0708921	-0.141784	-0.0868639	0.0659627	-0.16074	-7.58453	1.08061e-05	0.00033265
DNAJC7	12	0.0878039	-0.0878039	0.175608	0.103587	-0.0858904	0.184154	7.58102	1.08531e-05	0.000333409
AKAP12	12	0.166607	-0.166607	0.333214	0.213519	-0.153297	0.322368	7.56217	1.1109e-05	0.000339934
TSC22D1	12	0.119213	-0.119213	0.238426	0.0846364	-0.0998376	0.196932	7.56192	1.11124e-05	0.000339934
LRIF1	12	0.127825	-0.127825	0.25565	0.166841	-0.132961	0.24195	7.56037	1.11338e-05	0.000339934
MANF	12	0.093137	-0.093137	0.186274	0.117131	-0.106126	0.178125	7.55223	1.12466e-05	0.000342677
IKBKG	12	0.0874558	-0.0874558	0.174912	0.108451	-0.110787	0.178175	7.54916	1.12893e-05	0.000343279
PPP1R7	12	0.0772203	-0.0772203	0.154441	0.0901206	-0.0882348	0.159264	7.54103	1.14037e-05	0.000345806
SNAP23	12	-0.0390632	0.0390632	-0.0781264	-0.0211375	0.0654973	-0.0727279	-7.53997	1.14188e-05	0.000345806
TRAFD1	12	0.064782	-0.064782	0.129564	0.0522327	-0.0756482	0.123101	7.52712	1.16023e-05	0.000350329
TCEAL8	12	0.114182	-0.114182	0.228365	0.130578	-0.137391	0.238564	7.52615	1.16163e-05	0.000350329
APOC1	12	0.190271	-0.190271	0.380542	0.17585	-0.195815	0.375316	7.52461	1.16385e-05	0.000350329
FAM46B	12	0.0995564	-0.0995564	0.199113	0.128325	-0.0604473	0.175123	7.5184	1.17286e-05	0.000352331
STK26	12	-0.0730856	0.0730856	-0.146171	-0.0846635	-0.0102163	-0.137975	-7.50784	1.18837e-05	0.000356114
ARHGAP33	12	0.178954	-0.178954	0.357909	0.249087	-0.167943	0.383608	7.50658	1.19023e-05	0.000356114
FHL3	12	0.102694	-0.102694	0.205387	0.0693759	-0.147641	0.183756	7.49866	1.20203e-05	0.000358925
SRSF11	12	-0.0362084	0.0362084	-0.0724167	-0.0298759	0.0543959	-0.0775216	-7.49359	1.20963e-05	0.000360474
PLS1	12	-0.0895498	0.0895498	-0.1791	-0.106486	0.0837865	-0.162289	-7.48703	1.21955e-05	0.000362707
RNF145	12	-0.110857	0.110857	-0.221713	-0.0799396	0.140693	-0.204456	-7.48408	1.22406e-05	0.000363324
POLR2I	12	0.0301727	-0.0301727	0.0603454	0.0320624	-0.0327164	0.060073	7.47944	1.23116e-05	0.000364706
PKIB	12	0.226168	-0.226168	0.452337	0.27506	-0.206982	0.398963	7.47272	1.24152e-05	0.000366873
PRDM5	12	-0.0903661	0.0903661	-0.180732	-0.069834	0.0800518	-0.170063	-7.47152	1.24339e-05	0.000366873
DUSP3	12	0.0881537	-0.0881537	0.176307	0.0750721	-0.0806887	0.153437	7.46466	1.25408e-05	0.000369298
IBA57	12	0.0817136	-0.0817136	0.163427	0.0908157	-0.0794785	0.152539	7.4614	1.2592e-05	0.000370075
SEMA3D	12	0.252998	-0.252998	0.505996	0.369252	-0.284028	0.489969	7.45372	1.27134e-05	0.000372909
CALHM1	12	0.748383	-0.748383	1.49677	0.79987	-0.643858	1.49847	7.45162	1.27469e-05	0.000373158
SNX9	12	0.101886	-0.101886	0.203772	0.109039	-0.0984244	0.190656	7.44233	1.28957e-05	0.000376778
AKT3	12	-0.0854715	0.0854715	-0.170943	-0.100504	0.101358	-0.161077	-7.43946	1.29422e-05	0.000377114
MYZAP	12	0.280001	-0.280001	0.560002	0.277605	-0.255609	0.597225	7.4385	1.29578e-05	0.000377114
CENPE	12	-0.0618293	0.0618293	-0.123659	-0.00632572	0.129069	-0.124617	-7.4259	1.31639e-05	0.000381681
ATP1A2	12	-0.175499	0.175499	-0.350999	-0.237737	0.201633	-0.344156	-7.42549	1.31706e-05	0.000381681
ICA1L	12	0.248026	-0.248026	0.496051	0.140056	-0.237746	0.501246	7.42424	1.31914e-05	0.000381681
FAAP24	12	0.179914	-0.179914	0.359827	0.224955	-0.134687	0.346085	7.4211	1.32434e-05	0.000382446
GAS2L3	12	0.0912683	-0.0912683	0.182537	0.124937	-0.0903017	0.201807	7.41467	1.33507e-05	0.000384799
COMMD8	12	-0.150538	0.150538	-0.301075	-0.154181	0.140021	-0.265199	-7.41313	1.33765e-05	0.0003848
DAG1	12	0.0805585	-0.0805585	0.161117	0.0796436	-0.0486266	0.148717	7.4068	1.34832e-05	0.000387124
SLC30A1	12	0.132906	-0.132906	0.265813	0.126324	-0.122164	0.286477	7.39826	1.36286e-05	0.000390546
ZNF649	12	0.0909513	-0.0909513	0.181903	0.169954	-0.0381799	0.177794	7.39189	1.37382e-05	0.000392933
KLF6	12	0.251505	-0.251505	0.50301	0.194016	-0.276136	0.464745	7.37432	1.40453e-05	0.000400944
SRRM4	12	0.121051	-0.121051	0.242102	0.0924204	-0.157703	0.229961	7.37282	1.4072e-05	0.000400944
RNF187	12	0.0554701	-0.0554701	0.11094	0.145013	-0.00553743	0.107479	7.36918	1.41366e-05	0.000402018
BAIAP2L2	12	0.332996	-0.332996	0.665993	0.399937	-0.313299	0.632651	7.367	1.41755e-05	0.000402358
RAB32	12	0.189323	-0.189323	0.378646	0.151722	-0.169913	0.332092	7.35937	1.43126e-05	0.000405478
VCP	12	0.0723531	-0.0723531	0.144706	0.0483344	-0.0665981	0.166592	7.33961	1.46741e-05	0.000414932
DEPTOR	12	0.164629	-0.164629	0.329258	0.160939	-0.132724	0.297233	7.32895	1.48731e-05	0.000419765
SIPA1	12	0.15557	-0.15557	0.31114	0.0821757	-0.185841	0.351516	7.32643	1.49206e-05	0.000419821
ECE2	12	-0.0722426	0.0722426	-0.144485	-0.058245	0.0943156	-0.13702	-7.32586	1.49314e-05	0.000419821
CRISPLD2	12	0.163861	-0.163861	0.327722	0.259341	-0.200463	0.327093	7.32082	1.50269e-05	0.000421714
POR	12	0.0964562	-0.0964562	0.192912	0.0909411	-0.0623268	0.186344	7.31536	1.51313e-05	0.000423845
SEMA4A	12	0.401882	-0.401882	0.803765	0.470219	-0.265467	0.604304	7.30836	1.5266e-05	0.000426818
DPY19L1	12	-0.0742996	0.0742996	-0.148599	-0.0793412	0.146607	-0.158235	-7.30671	1.52979e-05	0.000426912
CDKN2D	12	0.230656	-0.230656	0.461312	0.27513	-0.293146	0.451909	7.2961	1.55052e-05	0.000431888
CLDN10	12	-0.0990461	0.0990461	-0.198092	-0.0981605	0.128436	-0.200228	-7.28943	1.5637e-05	0.000434751
MIIP	12	0.114323	-0.114323	0.228645	0.0965695	-0.101639	0.222148	7.28407	1.57439e-05	0.000436907
HPS6	12	0.0828037	-0.0828037	0.165607	0.00492586	-0.0972744	0.184387	7.26976	1.60329e-05	0.000444101
MAPKBP1	12	0.147555	-0.147555	0.29511	0.194586	-0.0871745	0.294105	7.26625	1.61046e-05	0.000445263
TMEM35	12	0.208646	-0.208646	0.417293	0.265734	-0.230076	0.399371	7.26121	1.62082e-05	0.000446595
MLXIPL	12	0.429158	-0.429158	0.858317	0.382041	-0.457523	0.81814	7.261	1.62126e-05	0.000446595
STAT1	12	-0.0627181	0.0627181	-0.125436	-0.103957	0.033947	-0.11628	-7.25535	1.63296e-05	0.000448989
LTBR	12	0.121032	-0.121032	0.242063	0.147654	-0.0728115	0.243221	7.25034	1.64341e-05	0.000451031
FBXO45	12	-0.0562783	0.0562783	-0.112557	-0.0303051	0.0626777	-0.119141	-7.24623	1.65205e-05	0.000452571
SLC7A2	12	-0.107351	0.107351	-0.214701	-0.117478	0.0486744	-0.228592	-7.21787	1.71295e-05	0.000468394
NOXO1	12	0.258	-0.258	0.516	0.36423	-0.287029	0.510942	7.21591	1.71725e-05	0.000468713
ORMDL2	12	0.0836353	-0.0836353	0.167271	0.12886	-0.0141157	0.147003	7.21271	1.7243e-05	0.000469778
GLCE	12	-0.106087	0.106087	-0.212173	-0.16959	0.15978	-0.187523	-7.19151	1.77172e-05	0.000481818
SH3BGRL2	12	-0.0620338	0.0620338	-0.124068	-0.0571943	0.0629342	-0.124412	-7.18878	1.77793e-05	0.000482628
SOX12	12	0.0775228	-0.0775228	0.155046	0.117667	-0.0223482	0.144105	7.17584	1.80768e-05	0.000489812
TCFL5	12	-0.0745051	0.0745051	-0.14901	-0.118272	0.0521478	-0.155287	-7.17017	1.82089e-05	0.000492499
TIMM10B	12	0.162264	-0.162264	0.324527	0.171958	-0.135762	0.362275	7.15345	1.86045e-05	0.000502011
DNAJC21	12	0.0622517	-0.0622517	0.124503	0.0581309	-0.0638229	0.111513	7.15247	1.86279e-05	0.000502011
NELL2	12	-0.0817739	0.0817739	-0.163548	-0.0585559	0.091355	-0.158774	-7.15066	1.86714e-05	0.000502156
FBXO5	12	-0.0827935	0.0827935	-0.165587	-0.0549642	0.117429	-0.141561	-7.14944	1.87005e-05	0.000502156
MYBPC2	12	0.20526	-0.20526	0.41052	0.123968	-0.129941	0.419279	7.14764	1.87441e-05	0.000502423
2003-09-01	12	-0.107957	0.107957	-0.215913	-0.0685468	0.0982472	-0.194994	-7.13675	1.90087e-05	0.000508601
CCDC74A	12	0.129686	-0.129686	0.259372	0.123351	-0.0874156	0.274333	7.11236	1.96159e-05	0.000523911
SNX33	12	0.129515	-0.129515	0.259031	0.110636	-0.152635	0.240941	7.10666	1.9761e-05	0.000525954
RABIF	12	0.0688098	-0.0688098	0.13762	0.0599761	-0.0598706	0.137657	7.10658	1.97629e-05	0.000525954
XPR1	12	-0.0517139	0.0517139	-0.103428	-0.017983	0.0787693	-0.100458	-7.1008	1.99112e-05	0.000528958
SOWAHB	12	-0.204857	0.204857	-0.409714	-0.163404	0.186407	-0.357546	-7.0869	2.02723e-05	0.000537593
ZBTB21	12	0.0863658	-0.0863658	0.172732	0.0413548	-0.0898698	0.183236	7.08068	2.04362e-05	0.000539985
PALM2-AKAP2	12	0.109836	-0.109836	0.219673	0.168127	-0.0352242	0.232899	7.07978	2.04601e-05	0.000539985
KIRREL2	12	0.188066	-0.188066	0.376133	0.243674	-0.162571	0.389825	7.07843	2.04959e-05	0.000539985
LRAT	12	0.300327	-0.300327	0.600654	0.419021	-0.292739	0.682261	7.07801	2.05071e-05	0.000539985
SYNRG	12	0.0558604	-0.0558604	0.111721	0.0250823	-0.0584944	0.0965292	7.07394	2.06154e-05	0.000541879
CCDC64	12	0.24958	-0.24958	0.499159	0.295396	-0.196035	0.546727	7.07195	2.06685e-05	0.000542322
EIF2AK3	12	0.0949395	-0.0949395	0.189879	0.128658	-0.141669	0.169374	7.06676	2.08083e-05	0.000545031
MTFR1	12	0.110632	-0.110632	0.221263	0.119332	-0.125365	0.238318	7.05189	2.12135e-05	0.000554671
AKAP2	12	0.112529	-0.112529	0.225058	0.170266	-0.0344403	0.239082	7.05017	2.12611e-05	0.000554945
PDHB	12	0.0949742	-0.0949742	0.189948	0.0932775	-0.0457146	0.180961	7.04085	2.15201e-05	0.000560724
ZASP	12	0.149958	-0.149958	0.299915	0.18624	-0.129037	0.316355	7.03527	2.16766e-05	0.000563819
MID1IP1-AS1	12	-0.185883	0.185883	-0.371765	-0.250196	0.211635	-0.351592	-7.02768	2.18918e-05	0.000566825
ARMCX4	12	0.157079	-0.157079	0.314159	0.161348	-0.155739	0.281272	7.02749	2.18974e-05	0.000566825
PRR13	12	0.0680161	-0.0680161	0.136032	0.060815	-0.0934659	0.121776	7.02718	2.19061e-05	0.000566825
NRD1	12	0.0777316	-0.0777316	0.155463	0.053823	-0.0691923	0.150407	7.00885	2.24355e-05	0.000579518
GAREML	12	-0.100896	0.100896	-0.201792	-0.124834	0.0626404	-0.187019	-7.00146	2.26527e-05	0.000584119
MIR3911	12	0.25565	-0.25565	0.511301	0.262228	-0.30813	0.581064	6.99383	2.28796e-05	0.000588351
BUB1B	12	-0.0434608	0.0434608	-0.0869216	-0.0678035	0.0441978	-0.105727	-6.99329	2.28957e-05	0.000588351
MOB3A	12	0.131184	-0.131184	0.262367	0.0875455	-0.163457	0.233929	6.98597	2.31157e-05	0.000592984
GM2A	12	0.044785	-0.044785	0.0895699	0.0803576	-0.0218249	0.0969223	6.97748	2.33737e-05	0.000598575
SERPINB8	12	0.249054	-0.249054	0.498107	0.273604	-0.253633	0.485627	6.97106	2.35707e-05	0.000601989
TNFAIP8L1	12	-0.0906571	0.0906571	-0.181314	-0.0603739	0.0798788	-0.189568	-6.97051	2.35876e-05	0.000601989
IWS1	12	-0.0574551	0.0574551	-0.11491	-0.0458265	0.0546921	-0.106377	-6.96462	2.37703e-05	0.000605614
SLC25A36	12	0.0655861	-0.0655861	0.131172	0.0926149	-0.0314288	0.142022	6.94921	2.42551e-05	0.000616915
ATP8A1	12	-0.0918214	0.0918214	-0.183643	-0.0479189	0.0727745	-0.170993	-6.94614	2.43529e-05	0.000618349
UBTD2	12	0.0448153	-0.0448153	0.0896306	0.0388237	-0.0496644	0.102193	6.94001	2.45495e-05	0.000622282
JAKMIP2	12	0.328007	-0.328007	0.656014	0.305001	-0.379244	0.677201	6.92721	2.49658e-05	0.000631763
NRG1	12	0.237244	-0.237244	0.474488	0.17142	-0.241698	0.53879	6.92084	2.51755e-05	0.000635991
WDFY1	12	-0.0239992	0.0239992	-0.0479984	0.00444222	0.0479372	-0.048986	-6.91634	2.53249e-05	0.000638683
AIFM1	12	0.10776	-0.10776	0.215521	0.0262004	-0.150912	0.21387	6.91252	2.54527e-05	0.000640823
SGPP1	12	-0.0952896	0.0952896	-0.190579	-0.0848663	0.109038	-0.172993	-6.91012	2.5533e-05	0.000641764
ZAK	12	-0.0649965	0.0649965	-0.129993	-0.0750052	0.0532571	-0.111411	-6.90638	2.56593e-05	0.000643854
MXD1	12	0.280399	-0.280399	0.560798	0.337615	-0.307358	0.535148	6.89979	2.58828e-05	0.000648373
FAM210B	12	-0.117781	0.117781	-0.235562	-0.109243	0.144428	-0.209138	-6.88777	2.62962e-05	0.000657626
ARRB2	12	-0.0549977	0.0549977	-0.109995	-0.0760531	0.0310212	-0.108403	-6.88323	2.64543e-05	0.000659281
ICAM5	12	0.286061	-0.286061	0.572121	0.307668	-0.221465	0.529133	6.88124	2.65239e-05	0.000659281
FAM76A	12	0.150104	-0.150104	0.300209	0.193936	-0.165372	0.265777	6.88038	2.65538e-05	0.000659281
TSPAN2	12	-0.153366	0.153366	-0.306733	-0.142268	0.1187	-0.238408	-6.87999	2.65676e-05	0.000659281
ZBTB3	12	0.196885	-0.196885	0.39377	0.316731	-0.108603	0.436759	6.87954	2.65832e-05	0.000659281
DIAPH2	12	-0.0689763	0.0689763	-0.137953	-0.0909445	0.0637833	-0.140295	-6.87455	2.67589e-05	0.000662538
LYPD6	12	-0.115439	0.115439	-0.230878	-0.101175	0.0465404	-0.239134	-6.87218	2.68427e-05	0.000663513
WTAP	12	0.0533117	-0.0533117	0.106623	0.0441643	-0.0474439	0.102721	6.8702	2.69133e-05	0.000664159
NPTX1	12	-0.401751	0.401751	-0.803502	-0.308011	0.243059	-0.746775	-6.86645	2.70468e-05	0.000666351
LCP1	12	0.479406	-0.479406	0.958812	0.539854	-0.536954	1.02553	6.86318	2.7164e-05	0.000668135
SRBD1	12	0.0575505	-0.0575505	0.115101	0.0604897	-0.0462759	0.107609	6.84372	2.78726e-05	0.000684438
HCN3	12	0.19564	-0.19564	0.39128	0.142262	-0.183193	0.392248	6.83941	2.80323e-05	0.00068723
TIMP2	12	0.0478082	-0.0478082	0.0956165	0.0939248	-0.0404532	0.0986322	6.83766	2.80973e-05	0.000687694
TCF25	12	0.0650143	-0.0650143	0.130029	0.0156574	-0.0950654	0.152195	6.83232	2.8297e-05	0.000690751
KLF12	12	0.0806466	-0.0806466	0.161293	0.0330831	-0.133713	0.174068	6.83139	2.8332e-05	0.000690751
DCAF6	12	0.108566	-0.108566	0.217132	0.114655	-0.0693466	0.206144	6.83061	2.83611e-05	0.000690751
DCDC2	12	0.20255	-0.20255	0.405101	0.52473	0.0130804	0.465212	6.82785	2.84652e-05	0.000692158
WARS	12	0.0945475	-0.0945475	0.189095	0.0788161	-0.120876	0.228236	6.81489	2.89592e-05	0.000703027
LOC101927204	12	0.129104	-0.129104	0.258208	0.159556	-0.220861	0.217721	6.81071	2.91204e-05	0.00070579
USP3	12	-0.194414	0.194414	-0.388827	-0.222962	0.134958	-0.378703	-6.80866	2.91997e-05	0.000706567
TRIM25	12	-0.0796471	0.0796471	-0.159294	-0.0808232	0.0952283	-0.171558	-6.79861	2.95927e-05	0.000714917
PLA2G12A	12	-0.0765438	0.0765438	-0.153088	-0.0606539	0.0851799	-0.155563	-6.79225	2.9844e-05	0.000719442
ABCA1	12	-0.598146	0.598146	-1.19629	-0.497139	0.786035	-1.08282	-6.79057	2.99108e-05	0.000719442
OLMALINC	12	0.185124	-0.185124	0.370248	0.162512	-0.22832	0.387162	6.78962	2.99487e-05	0.000719442
EPS15	12	0.0626858	-0.0626858	0.125372	0.08449	-0.0616085	0.111636	6.78902	2.99728e-05	0.000719442
ISY1-RAB43	12	0.109692	-0.109692	0.219383	0.112147	-0.0836321	0.227422	6.78651	3.00729e-05	0.000720527
B3GNT5	12	-0.0779455	0.0779455	-0.155891	-0.113122	0.0413511	-0.161869	-6.78547	3.01145e-05	0.000720527
RAB43	12	0.136958	-0.136958	0.273917	0.150824	-0.115778	0.321434	6.76519	3.09399e-05	0.000739091
HADHB	12	0.100321	-0.100321	0.200643	0.0795762	-0.143922	0.18377	6.74467	3.17997e-05	0.000758417
LNX2	12	0.0652668	-0.0652668	0.130534	0.0497637	-0.0652083	0.12254	6.74199	3.19138e-05	0.000759925
LRRC8E	12	0.113601	-0.113601	0.227203	0.0699929	-0.139808	0.226303	6.73085	3.23933e-05	0.000770114
CCDC184	12	0.279685	-0.279685	0.559371	0.235367	-0.279629	0.537721	6.72711	3.25558e-05	0.000772747
FBXO18	12	-0.0640694	0.0640694	-0.128139	-0.062723	0.0737212	-0.113668	-6.72343	3.27168e-05	0.000775336
FTH1	12	0.0393647	-0.0393647	0.0787295	0.0306824	-0.0275507	0.0880415	6.71559	3.30621e-05	0.000782278
PINK1	12	0.118833	-0.118833	0.237667	0.147638	-0.18546	0.240164	6.71163	3.32385e-05	0.000785207
PXMP4	12	0.136055	-0.136055	0.272111	0.188325	-0.229441	0.260595	6.70745	3.34251e-05	0.000788369
C6orf1	12	0.16366	-0.16366	0.327319	0.195652	-0.17758	0.328707	6.69206	3.41233e-05	0.000802468
PP7080	12	-0.0687665	0.0687665	-0.137533	-0.120039	0.068403	-0.152419	-6.6919	3.41304e-05	0.000802468
RUSC1	12	0.0633202	-0.0633202	0.12664	0.0559114	-0.0281044	0.13921	6.68079	3.46443e-05	0.000812419
TRIM22	12	-0.144849	0.144849	-0.289697	0.0233906	0.265346	-0.260667	-6.68038	3.46633e-05	0.000812419
ASPSCR1	12	0.0448785	-0.0448785	0.0897571	0.0368511	-0.0681535	0.0902518	6.67841	3.47552e-05	0.000812419
TUNAR	12	-0.119556	0.119556	-0.239111	-0.150321	0.100373	-0.278654	-6.67807	3.47713e-05	0.000812419
MTCH1	12	0.0374853	-0.0374853	0.0749707	0.0396743	-0.0427784	0.0856545	6.67034	3.51349e-05	0.000819632
MAPKAPK5-AS1	12	-0.0717685	0.0717685	-0.143537	-0.0993428	0.064395	-0.160427	-6.66815	3.52387e-05	0.000820771
DCAF11	12	0.0802766	-0.0802766	0.160553	0.0928895	-0.0636779	0.134245	6.66555	3.53626e-05	0.000822374
NACAD	12	0.150274	-0.150274	0.300548	0.0259639	-0.30983	0.345451	6.66203	3.55305e-05	0.000824994
SNCAIP	12	-0.0530362	0.0530362	-0.106072	-0.0132791	0.0899165	-0.112044	-6.65966	3.56444e-05	0.000826353
SYNJ2BP	12	-0.0468743	0.0468743	-0.0937486	-0.0310437	0.0842313	-0.0965992	-6.65083	3.60712e-05	0.00083495
POMT2	12	0.106044	-0.106044	0.212088	0.110613	-0.134507	0.199738	6.64886	3.61674e-05	0.000835882
KRT18	12	0.166289	-0.166289	0.332579	0.125161	-0.224246	0.310666	6.64614	3.63002e-05	0.000837653
MGST1	12	0.142393	-0.142393	0.284785	0.129418	-0.154308	0.293604	6.64374	3.64178e-05	0.000838535
PPP1R9B	12	-0.148745	0.148745	-0.29749	-0.179575	0.132636	-0.273841	-6.64308	3.64507e-05	0.000838535
SP3	12	-0.0340526	0.0340526	-0.0681052	-0.00847632	0.0572938	-0.0711105	-6.63668	3.6767e-05	0.000844409
TPST1	12	0.111001	-0.111001	0.222001	0.123349	-0.103628	0.233883	6.63563	3.68192e-05	0.000844409
POLR3C	12	0.0688672	-0.0688672	0.137734	0.0596188	-0.070797	0.130703	6.6318	3.70101e-05	0.000846271
CCDC171	12	0.242512	-0.242512	0.485025	0.223984	-0.280029	0.477857	6.63173	3.70137e-05	0.000846271
OSBPL1A	12	-0.0743963	0.0743963	-0.148793	-0.0601662	0.119797	-0.166317	-6.63029	3.70856e-05	0.000846618
C21orf91	12	-0.0898573	0.0898573	-0.179715	-0.089587	0.0339485	-0.20252	-6.61826	3.76942e-05	0.000859197
HSPA12A	12	-0.159603	0.159603	-0.319206	-0.170828	0.0887425	-0.299293	-6.61665	3.77762e-05	0.000859755
KCNS3	12	-0.0741575	0.0741575	-0.148315	-0.0606506	0.10922	-0.169707	-6.61373	3.79261e-05	0.000861851
ILVBL	12	0.0697497	-0.0697497	0.139499	0.0794176	-0.0833934	0.121754	6.60812	3.82156e-05	0.00086711
SMARCB1	12	0.0377896	-0.0377896	0.0755792	0.0436376	-0.0724752	0.0751627	6.60025	3.86249e-05	0.000875067
SLC2A4	12	0.164535	-0.164535	0.329071	0.129512	-0.144092	0.266042	6.58548	3.94068e-05	0.000891429
LOC283335	12	0.162229	-0.162229	0.324457	0.206806	-0.198211	0.320347	6.58352	3.95117e-05	0.000892451
OSGEP	12	0.0658599	-0.0658599	0.13172	0.0582511	-0.0761505	0.126187	6.57153	4.01606e-05	0.000905738
ZNF660	12	0.146811	-0.146811	0.293622	0.111991	-0.140241	0.310494	6.56579	4.04757e-05	0.000910328
MAP4	12	0.07142	-0.07142	0.14284	0.122884	-0.0891805	0.139543	6.5656	4.04861e-05	0.000910328
GPC2	12	-0.0790478	0.0790478	-0.158096	-0.0291371	0.073549	-0.174184	-6.56339	4.06079e-05	0.000911288
C21orf2	12	0.0807083	-0.0807083	0.161417	0.0857929	-0.101876	0.1483	6.56261	4.06509e-05	0.000911288
LOC101928371	12	0.0999007	-0.0999007	0.199801	0.110582	-0.112141	0.198746	6.55484	4.1083e-05	0.000918929
KIF20A	12	-0.0608517	0.0608517	-0.121703	-0.048483	0.0473411	-0.125045	-6.55427	4.11148e-05	0.000918929
PNRC2	12	-0.0457554	0.0457554	-0.0915107	-0.0618055	0.0215066	-0.0838702	-6.55061	4.13204e-05	0.000922143
MCM4	12	-0.0604178	0.0604178	-0.120836	-0.0211346	0.118536	-0.0969952	-6.54715	4.15156e-05	0.000925116
TSSC2	12	-0.0854094	0.0854094	-0.170819	-0.0641247	0.127093	-0.150527	-6.54478	4.16503e-05	0.000926735
NEFL	12	0.11054	-0.11054	0.221079	0.20753	-0.0671542	0.269053	6.53265	4.23448e-05	0.000940785
SEMA6C	12	-0.140738	0.140738	-0.281475	-0.176309	0.123477	-0.266466	-6.52481	4.28006e-05	0.000949498
GPR63	12	-0.100377	0.100377	-0.200755	-0.13139	0.152371	-0.185921	-6.52043	4.30572e-05	0.000953382
NUDT16	12	0.0747591	-0.0747591	0.149518	0.0734413	-0.066365	0.157505	6.51817	4.31901e-05	0.000953382
CDH7	12	-0.18135	0.18135	-0.362701	-0.14989	0.250257	-0.344309	-6.51763	4.32225e-05	0.000953382
PIP4K2B	12	0.0625547	-0.0625547	0.125109	0.0673412	-0.0527939	0.14592	6.51748	4.32311e-05	0.000953382
UBE2O	12	0.0632723	-0.0632723	0.126545	0.0758761	-0.0245151	0.129546	6.50222	4.41429e-05	0.000972055
MYLIP	12	-0.162389	0.162389	-0.324778	-0.189378	0.198285	-0.294853	-6.50057	4.42423e-05	0.000972809
SGTB	12	0.0683378	-0.0683378	0.136676	0.0505579	-0.0811492	0.133619	6.49706	4.44559e-05	0.000973844
FMNL2	12	-0.0746228	0.0746228	-0.149246	-0.0766493	0.0812332	-0.157882	-6.49689	4.44657e-05	0.000973844
SNAP91	12	0.487825	-0.487825	0.97565	0.24708	-0.416179	1.03994	6.49571	4.45381e-05	0.000973844
DVL2	12	0.137945	-0.137945	0.275891	0.135413	-0.157942	0.275706	6.49551	4.45502e-05	0.000973844
PIP4K2A	12	-0.0817496	0.0817496	-0.163499	-0.10159	0.0799342	-0.152129	-6.48027	4.54901e-05	0.000992935
PAPOLA	12	-0.0531067	0.0531067	-0.106213	-0.0404227	0.046723	-0.0989907	-6.47409	4.58779e-05	0.000999936
COL27A1	12	-0.0997888	0.0997888	-0.199578	-0.107523	0.0569718	-0.200359	-6.4723	4.59903e-05	0.00100077
SWSAP1	12	0.12199	-0.12199	0.24398	0.0978201	-0.0579784	0.176044	6.47135	4.60502e-05	0.00100077
PHF1	12	0.0749088	-0.0749088	0.149818	0.113388	-0.0730133	0.145367	6.46881	4.62113e-05	0.00100281
ANXA2	12	0.0678143	-0.0678143	0.135629	0.0759115	-0.0376905	0.143288	6.46523	4.64389e-05	0.00100629
GGNBP2	12	0.0390446	-0.0390446	0.0780893	0.0501805	-0.0427497	0.0808821	6.46259	4.66077e-05	0.00100848
SEZ6L2	12	0.0670445	-0.0670445	0.134089	0.0704692	-0.0725802	0.140461	6.46058	4.67366e-05	0.00100981
RAD51L3-RFFL	12	0.0557042	-0.0557042	0.111408	0.055645	-0.0470751	0.103767	6.4583	4.68835e-05	0.0010105
RRAGB	12	0.111324	-0.111324	0.222648	0.106561	-0.134071	0.264123	6.45798	4.69039e-05	0.0010105
EFR3B	12	-0.117992	0.117992	-0.235985	-0.122255	0.14551	-0.208512	-6.44124	4.79965e-05	0.00103255
AGPAT4	12	0.0870987	-0.0870987	0.174197	0.0647871	-0.10778	0.158346	6.44009	4.80723e-05	0.00103269
DLGAP5	12	-0.0803953	0.0803953	-0.160791	-0.111191	0.0684309	-0.133876	-6.42816	4.88691e-05	0.0010483
WDR89	12	0.0851375	-0.0851375	0.170275	0.0807412	-0.106347	0.159003	6.42625	4.89975e-05	0.00104955
PAWR	12	-0.0467725	0.0467725	-0.093545	-0.029178	0.0532393	-0.0824173	-6.42314	4.92081e-05	0.00105171
DCTN4	12	0.0617484	-0.0617484	0.123497	0.0646193	-0.0605036	0.123522	6.42268	4.92394e-05	0.00105171
SLC9A5	12	-0.118678	0.118678	-0.237357	-0.0665031	0.153584	-0.254903	-6.41508	4.97587e-05	0.00106042
SLC25A40	12	0.0987466	-0.0987466	0.197493	0.127544	-0.0849414	0.219371	6.41463	4.97893e-05	0.00106042
LRRC37BP1	12	0.0743213	-0.0743213	0.148643	0.0182896	-0.090346	0.147988	6.41192	4.9976e-05	0.0010627
PKLR	12	0.30506	-0.30506	0.61012	0.282369	-0.177138	0.619686	6.41096	5.00422e-05	0.0010627
CC2D1B	12	0.106802	-0.106802	0.213604	0.0832258	-0.111159	0.176777	6.40998	5.011e-05	0.0010627
RAB11B	12	0.0456705	-0.0456705	0.091341	0.0386416	-0.0464139	0.0823272	6.40275	5.06133e-05	0.00107185
TBC1D25	12	0.102423	-0.102423	0.204846	0.120501	-0.104481	0.211725	6.39625	5.10695e-05	0.00107998
PSMC4	12	0.057907	-0.057907	0.115814	0.0545187	-0.0695275	0.116649	6.38752	5.169e-05	0.00109156
MTERF3	12	-0.100932	0.100932	-0.201865	-0.10838	0.108666	-0.25421	-6.37926	5.22844e-05	0.00110194
TAP1	12	-0.0588587	0.0588587	-0.117717	-0.134243	-0.0203388	-0.143107	-6.37864	5.23291e-05	0.00110194
CNIH4	12	0.0895472	-0.0895472	0.179094	0.0923553	-0.105059	0.192705	6.36532	5.33039e-05	0.00112088
NVL	12	0.0435273	-0.0435273	0.0870547	0.00613208	-0.0416332	0.0753387	6.36145	5.35911e-05	0.00112534
ZFP36	12	0.12568	-0.12568	0.25136	0.140374	-0.111168	0.220959	6.35445	5.41138e-05	0.00113472
PDE5A	12	-0.0659663	0.0659663	-0.131933	-0.0511501	0.0670763	-0.136909	-6.34838	5.45723e-05	0.00114273
PDCL3P4	12	0.447775	-0.447775	0.895549	0.512404	-0.307363	0.882217	6.34591	5.47597e-05	0.00114505
UBP1	12	0.0721091	-0.0721091	0.144218	0.0422271	-0.0845131	0.158973	6.33414	5.5663e-05	0.00116231
ZNF451	12	-0.0587512	0.0587512	-0.117502	-0.0602308	0.0466412	-0.116067	-6.32457	5.64088e-05	0.00117559
BCL7B	12	0.0577631	-0.0577631	0.115526	0.090819	-0.0606306	0.115671	6.32396	5.64568e-05	0.00117559
NUAK2	12	0.120075	-0.120075	0.24015	0.0863423	-0.112328	0.247389	6.3186	5.68802e-05	0.0011822
BRWD3	12	-0.0987473	0.0987473	-0.197495	-0.0661987	0.119102	-0.181728	-6.31794	5.69327e-05	0.0011822
REEP1	12	0.319462	-0.319462	0.638923	0.390399	-0.341103	0.697378	6.31491	5.71728e-05	0.00118255
FGFR1OP	12	-0.0616064	0.0616064	-0.123213	-0.0869133	0.0572903	-0.125381	-6.31453	5.72034e-05	0.00118255
DCBLD2	12	0.0620953	-0.0620953	0.124191	0.0588001	-0.0904884	0.131076	6.31449	5.72062e-05	0.00118255
EPM2AIP1	12	0.113332	-0.113332	0.226664	0.168504	-0.116722	0.226703	6.31374	5.72663e-05	0.00118255
BAZ1A	12	-0.1159	0.1159	-0.2318	-0.0355505	0.0841392	-0.22913	-6.31015	5.7554e-05	0.00118685
RCAN2	12	0.128868	-0.128868	0.257736	0.175994	-0.0895629	0.280199	6.28902	5.92761e-05	0.00122068
LMAN1	12	-0.0723922	0.0723922	-0.144784	-0.0569478	0.10174	-0.138069	-6.28198	5.98616e-05	0.00123104
SIRT7	12	0.0964942	-0.0964942	0.192988	0.0878981	-0.0874411	0.177823	6.27181	6.0719e-05	0.00124695
EDN1	12	-0.277658	0.277658	-0.555316	-0.352403	0.298443	-0.545706	-6.25974	6.17538e-05	0.00126646
JOSD1	12	0.0576433	-0.0576433	0.115287	0.0575499	-0.0893048	0.131687	6.25326	6.23171e-05	0.00127626
SLC43A2	12	0.164787	-0.164787	0.329573	0.16481	-0.143587	0.408752	6.25112	6.25042e-05	0.00127834
MCCC1	12	-0.0673707	0.0673707	-0.134741	-0.0935597	0.0977834	-0.149404	-6.2483	6.27519e-05	0.00128165
CCP110	12	-0.0556785	0.0556785	-0.111357	-0.0379636	0.0877993	-0.0970573	-6.24641	6.2919e-05	0.00128225
RASL10B	12	-0.104118	0.104118	-0.208236	-0.0744096	0.118104	-0.208913	-6.24602	6.29532e-05	0.00128225
NUP155	12	-0.0476702	0.0476702	-0.0953404	-0.0318231	0.0748615	-0.0948508	-6.23218	6.41879e-05	0.00130562
OSBPL3	12	-0.0603302	0.0603302	-0.12066	-0.048569	0.0594626	-0.131615	-6.23109	6.42865e-05	0.00130585
NKD2	12	-0.148622	0.148622	-0.297244	-0.082643	0.265023	-0.299224	-6.21917	6.53724e-05	0.0013261
LRRC75B	12	0.113715	-0.113715	0.22743	0.128416	-0.133482	0.258852	6.20514	6.66761e-05	0.00135071
FHDC1	12	0.186748	-0.186748	0.373496	0.262023	-0.132191	0.430132	6.18909	6.8201e-05	0.00137973
SH3GL2	12	0.210051	-0.210051	0.420103	0.24023	-0.179044	0.314918	6.18409	6.86835e-05	0.00138761
NXF1	12	0.0824133	-0.0824133	0.164827	0.0940742	-0.0527416	0.177662	6.17806	6.92709e-05	0.00139759
C16orf59	12	-0.0605507	0.0605507	-0.121101	-0.0597692	0.0525828	-0.116652	-6.17472	6.95988e-05	0.00140071
MGAT2	12	0.0675665	-0.0675665	0.135133	0.0626961	-0.0541771	0.156957	6.17457	6.96135e-05	0.00140071
RTN2	12	0.0884952	-0.0884952	0.17699	0.115378	-0.0850946	0.173843	6.17013	7.00506e-05	0.00140761
ACO1	12	0.0730032	-0.0730032	0.146006	0.12857	-0.00610217	0.168339	6.16576	7.04855e-05	0.00141445
KRT19	12	0.076172	-0.076172	0.152344	0.126421	-0.0445284	0.148488	6.16479	7.05816e-05	0.00141447
FAM134B	12	0.107342	-0.107342	0.214684	0.122565	-0.123337	0.201681	6.16231	7.08294e-05	0.00141606
CDKN1C	12	0.235242	-0.235242	0.470484	0.119759	-0.292372	0.395766	6.1621	7.08503e-05	0.00141606
USP25	12	0.0582648	-0.0582648	0.11653	0.091556	-0.0144003	0.0924415	6.15371	7.16966e-05	0.00143106
SNX2	12	-0.0440595	0.0440595	-0.0881189	-0.0487084	0.0415598	-0.0999278	-6.14127	7.29707e-05	0.00145444
YPEL5	12	0.0894837	-0.0894837	0.178967	0.0867566	-0.11743	0.188786	6.14038	7.30629e-05	0.00145444
PPM1E	12	-0.0862407	0.0862407	-0.172481	-0.0854749	0.0805275	-0.169062	-6.137	7.34136e-05	0.00145914
SLC7A6OS	12	-0.054288	0.054288	-0.108576	-0.0576702	0.0522026	-0.107079	-6.13598	7.35196e-05	0.00145914
2004-09-01	12	0.130048	-0.130048	0.260096	0.163462	-0.122613	0.254909	6.13476	7.36471e-05	0.00145914
SLC4A7	12	-0.100729	0.100729	-0.201458	-0.0663074	0.132259	-0.191342	-6.13435	7.36901e-05	0.00145914
CDK2AP2	12	0.0519816	-0.0519816	0.103963	0.0140009	-0.0634752	0.10438	6.12845	7.43092e-05	0.00146945
ABCG2	12	0.327735	-0.327735	0.655469	0.274812	-0.359188	0.610871	6.12735	7.44249e-05	0.00146979
RAB11FIP2	12	-0.0742827	0.0742827	-0.148565	-0.0812431	0.0327237	-0.143704	-6.1263	7.45358e-05	0.00147004
SERBP1	12	-0.0358007	0.0358007	-0.0716015	-0.028451	0.0340012	-0.0519356	-6.1239	7.47903e-05	0.00147187
FANCL	12	-0.0957177	0.0957177	-0.191435	-0.0613378	0.0996467	-0.191615	-6.12356	7.48259e-05	0.00147187
LZTFL1	12	0.103042	-0.103042	0.206084	0.135063	-0.166195	0.180785	6.11893	7.53197e-05	0.00147964
FAM21A	12	0.0447398	-0.0447398	0.0894797	0.0374533	-0.0560765	0.0848957	6.11572	7.56637e-05	0.00148164
PPARD	12	0.0961282	-0.0961282	0.192256	0.111592	-0.100907	0.185077	6.11557	7.56802e-05	0.00148164
PDSS2	12	-0.0659178	0.0659178	-0.131836	-0.0617106	0.0510225	-0.1416	-6.1152	7.57196e-05	0.00148164
PAPD5	12	-0.0471246	0.0471246	-0.0942493	-0.0460785	0.0564353	-0.0850318	-6.11213	7.6051e-05	0.00148427
ABI2	12	-0.0545232	0.0545232	-0.109046	-0.0382873	0.0665633	-0.11212	-6.11211	7.60529e-05	0.00148427
RAB4B-EGLN2	12	0.0851802	-0.0851802	0.17036	0.0907311	-0.0794482	0.140336	6.10873	7.64188e-05	0.00148947
KIF21A	12	-0.0400373	0.0400373	-0.0800747	0.0562968	0.122719	-0.0826834	-6.10561	7.67582e-05	0.00149413
TIRAP	12	0.0703689	-0.0703689	0.140738	0.0912209	-0.0488785	0.14603	6.09753	7.76458e-05	0.00150916
ZNF341	12	-0.112662	0.112662	-0.225325	-0.110923	0.0912225	-0.280202	-6.09675	7.77323e-05	0.00150916
PHF11	12	0.149788	-0.149788	0.299577	0.125341	-0.109767	0.288002	6.09367	7.80732e-05	0.00151381
UBA6-AS1	12	0.104044	-0.104044	0.208087	0.185577	-0.0912131	0.215486	6.08395	7.9161e-05	0.00153291
ZSWIM3	12	0.0814508	-0.0814508	0.162902	0.0504455	-0.114715	0.158834	6.07592	8.00725e-05	0.00154855
ITPKC	12	0.0850716	-0.0850716	0.170143	0.0777402	-0.0568918	0.1482	6.06437	8.14033e-05	0.00157225
GALNT11	12	0.0665286	-0.0665286	0.133057	0.0360564	-0.0993035	0.139948	6.06096	8.18e-05	0.00157787
INHBE	12	0.36502	-0.36502	0.730041	0.408997	-0.331775	0.737281	6.05883	8.20487e-05	0.00157868
TECR	12	0.0604373	-0.0604373	0.120875	0.0683503	-0.0460493	0.111488	6.0588	8.20532e-05	0.00157868
ZNF821	12	0.120476	-0.120476	0.240953	0.137685	-0.168454	0.235339	6.05703	8.22605e-05	0.00158063
LIPT2	12	0.180283	-0.180283	0.360567	0.139992	-0.123915	0.336863	6.0548	8.25229e-05	0.00158363
QSOX2	12	-0.0671172	0.0671172	-0.134234	-0.0618763	0.090087	-0.132749	-6.05162	8.28984e-05	0.00158715
KLHL13	12	-0.108856	0.108856	-0.217712	-0.110408	0.0972504	-0.224822	-6.05145	8.29188e-05	0.00158715
NADSYN1	12	0.0688931	-0.0688931	0.137786	0.043856	-0.111449	0.15182	6.04763	8.33726e-05	0.00159379
SLC31A1	12	0.0733769	-0.0733769	0.146754	0.0882002	-0.0544483	0.149214	6.0456	8.36151e-05	0.00159639
TMEM52	12	0.144108	-0.144108	0.288215	0.0840732	-0.156686	0.241119	6.04289	8.394e-05	0.00160054
FA2H	12	0.215388	-0.215388	0.430776	0.299708	-0.258223	0.344599	6.03526	8.48606e-05	0.00161603
ZNF789	12	0.185314	-0.185314	0.370627	0.178343	-0.221819	0.293892	6.03323	8.5108e-05	0.00161863
NCBP1	12	-0.0444449	0.0444449	-0.0888898	-0.043695	0.0529486	-0.0940198	-6.03236	8.52139e-05	0.00161863
LRRC47	12	0.0403267	-0.0403267	0.0806535	0.00908989	-0.0683688	0.0795008	6.03112	8.53658e-05	0.00161945
KIAA0196	12	-0.0393388	0.0393388	-0.0786775	-0.0341779	0.0536552	-0.0918431	-6.02862	8.56718e-05	0.0016232
RTKN2	12	-0.0462916	0.0462916	-0.0925833	-0.0595127	0.0253065	-0.108349	-6.0253	8.60802e-05	0.00162887
CCDC77	12	-0.0410866	0.0410866	-0.0821732	-0.0429617	0.0398212	-0.0848097	-6.01892	8.68708e-05	0.00163984
EPHB2	12	-0.0978137	0.0978137	-0.195627	-0.200663	-0.0108785	-0.206303	-6.01885	8.68799e-05	0.00163984
SUPT20H	12	-0.0362079	0.0362079	-0.0724159	-0.0449659	0.00489485	-0.0784915	-6.0163	8.71974e-05	0.00164376
TMEM59	12	-0.0400939	0.0400939	-0.0801877	-0.0354656	0.0177948	-0.0669817	-6.01428	8.74508e-05	0.00164646
SCN4B	12	-0.262299	0.262299	-0.524598	-0.103418	0.412731	-0.542404	-6.01289	8.76257e-05	0.00164767
LIPA	12	0.242445	-0.242445	0.484891	0.33302	-0.332261	0.473094	6.01056	8.79182e-05	0.00165109
TEX15	12	-0.128823	0.128823	-0.257646	-0.138035	0.079344	-0.253863	-6.00603	8.8492e-05	0.00165978
CHORDC1	12	-0.0766273	0.0766273	-0.153255	-0.105557	0.0931641	-0.180876	-5.99784	8.95388e-05	0.00167731
SLC25A30	12	0.10966	-0.10966	0.219321	0.154982	-0.118	0.237956	5.99537	8.98572e-05	0.00167964
FANCB	12	0.0785135	-0.0785135	0.157027	0.0660618	-0.0810451	0.177346	5.99478	8.99325e-05	0.00167964
NTMT1	12	-0.0568534	0.0568534	-0.113707	-0.022975	0.0144281	-0.111752	-5.99426	9.00007e-05	0.00167964
SLC6A15	12	-0.147253	0.147253	-0.294506	-0.164056	0.112213	-0.293917	-5.99333	9.01205e-05	0.00167977
RAP2A	12	0.0442325	-0.0442325	0.088465	0.0402465	-0.0488527	0.092947	5.98527	9.11711e-05	0.00169724
FAM83D	12	-0.0607916	0.0607916	-0.121583	-0.0608932	0.0495379	-0.130697	-5.98209	9.15893e-05	0.0017029
METTL23	12	-0.103216	0.103216	-0.206432	-0.12553	0.062817	-0.224402	-5.97979	9.18925e-05	0.00170446
RRP36	12	0.120813	-0.120813	0.241626	0.129768	-0.0957426	0.264295	5.97972	9.19015e-05	0.00170446
QKI	12	-0.0479509	0.0479509	-0.0959019	-0.0323698	0.0697412	-0.115204	-5.97528	9.24906e-05	0.00171326
SIX4	12	-0.0965707	0.0965707	-0.193141	-0.0847032	0.10268	-0.196459	-5.97156	9.29871e-05	0.00172032
CGREF1	12	0.123261	-0.123261	0.246522	0.0844074	-0.117134	0.256074	5.96925	9.32978e-05	0.00172393
GNB2	12	0.0353526	-0.0353526	0.0707053	0.0244115	-0.0430165	0.0655367	5.96825	9.34316e-05	0.00172412
ZNF675	12	0.0830406	-0.0830406	0.166081	0.103366	-0.0820632	0.18043	5.96745	9.35391e-05	0.00172412
CRB3	12	0.0955386	-0.0955386	0.191077	0.107016	-0.0777739	0.17104	5.95938	9.46342e-05	0.00174041
UBR7	12	-0.0433388	0.0433388	-0.0866777	-0.0586847	0.0475219	-0.0954105	-5.95922	9.46557e-05	0.00174041
RPAP1	12	-0.0671922	0.0671922	-0.134384	-0.100306	0.0479635	-0.13164	-5.95723	9.49275e-05	0.00174076
GEM	12	-0.159874	0.159874	-0.319748	-0.15751	0.146155	-0.324542	-5.95716	9.49378e-05	0.00174076
ENSA	12	0.0730514	-0.0730514	0.146103	0.108219	-0.0832832	0.143233	5.95652	9.50247e-05	0.00174076
RCBTB1	12	-0.0552154	0.0552154	-0.110431	-0.068735	0.0567551	-0.121548	-5.9553	9.5193e-05	0.0017417
CENPN	12	0.0334369	-0.0334369	0.0668737	0.0217223	-0.0314478	0.0595014	5.95365	9.5419e-05	0.0017437
ZFYVE1	12	0.085557	-0.085557	0.171114	0.0813517	-0.0382333	0.150827	5.95248	9.55799e-05	0.00174451
CCDC120	12	0.109899	-0.109899	0.219799	0.0977337	-0.0909486	0.217714	5.95162	9.56989e-05	0.00174455
HMOX1	12	0.249394	-0.249394	0.498788	0.328897	-0.233081	0.496451	5.94995	9.593e-05	0.00174663
SDCBP	12	0.0656643	-0.0656643	0.131329	0.0930696	-0.0314446	0.139831	5.94836	9.61507e-05	0.00174811
TTC5	12	0.0644433	-0.0644433	0.128887	0.0324439	-0.0310497	0.117322	5.94655	9.64025e-05	0.00174811
TBC1D1	12	-0.0435116	0.0435116	-0.0870231	-0.067352	0.0353371	-0.0831005	-5.94651	9.64078e-05	0.00174811
EMILIN3	12	-0.139373	0.139373	-0.278745	-0.102095	0.154248	-0.239792	-5.94599	9.64798e-05	0.00174811
FAM118A	12	0.130402	-0.130402	0.260803	0.153787	-0.0867393	0.274792	5.94424	9.67241e-05	0.00175041
USP11	12	0.10275	-0.10275	0.2055	0.0933962	-0.102249	0.163955	5.94086	9.71975e-05	0.00175685
BAX	12	-0.0492981	0.0492981	-0.0985963	-0.00280482	0.0923425	-0.0841014	-5.93998	9.73205e-05	0.00175695
PKMYT1	12	0.0488225	-0.0488225	0.0976449	0.0619693	-0.0370368	0.093204	5.9323	9.8407e-05	0.00177442
SMAD2	12	0.0563545	-0.0563545	0.112709	0.0831467	-0.0765247	0.112048	5.92826	9.89832e-05	0.00178265
EXOSC8	12	0.0700079	-0.0700079	0.140016	0.057846	-0.0962439	0.159207	5.92733	9.91158e-05	0.00178289
JUND	12	0.122685	-0.122685	0.24537	0.138205	-0.0294779	0.224515	5.92612	9.92899e-05	0.00178387
KIAA1161	12	0.229295	-0.229295	0.458589	0.210237	-0.297904	0.46144	5.9204	0.000100115	0.00179654
NCAPG2	12	-0.0590121	0.0590121	-0.118024	-0.0863584	0.0988607	-0.102357	-5.91795	0.00010047	0.00180075
CENPBD1P1	12	0.0576411	-0.0576411	0.115282	0.0361334	-0.0476959	0.108792	5.91628	0.000100714	0.00180295
HMGN2	12	0.0485281	-0.0485281	0.0970561	0.0137914	-0.0336998	0.0903203	5.91466	0.000100951	0.00180503
NOL4L	12	-0.110958	0.110958	-0.221917	-0.0917884	0.105091	-0.227652	-5.91319	0.000101165	0.00180669
DHX58	12	0.103498	-0.103498	0.206997	0.113937	-0.127405	0.189323	5.90466	0.000102423	0.00182674
KIAA0922	12	-0.0473407	0.0473407	-0.0946813	-0.0451415	0.0535166	-0.0816325	-5.90392	0.000102533	0.00182674
GATM	12	0.132602	-0.132602	0.265203	0.0926961	-0.202202	0.263478	5.90205	0.000102812	0.00182954
POLR2M	12	-0.0376775	0.0376775	-0.0753551	-0.0325956	0.0408925	-0.0632534	-5.90097	0.000102973	0.00183022
TAF1	12	0.0845638	-0.0845638	0.169128	0.105002	-0.112236	0.156482	5.89309	0.000104157	0.00184906
PLEKHA8	12	-0.0513111	0.0513111	-0.102622	-0.0444706	0.0455892	-0.105746	-5.8903	0.000104579	0.00185435
SURF2	12	0.0653428	-0.0653428	0.130686	0.0648427	-0.097429	0.127601	5.88907	0.000104765	0.00185545
SLC1A4	12	0.249826	-0.249826	0.499652	0.261712	-0.353437	0.515726	5.88551	0.000105309	0.00186113
ARHGAP1	12	0.0462534	-0.0462534	0.0925067	0.0484346	-0.0602943	0.0961343	5.88468	0.000105435	0.00186113
PCNX	12	-0.073424	0.073424	-0.146848	-0.0792317	0.111142	-0.154279	-5.88452	0.00010546	0.00186113
PCMTD1	12	-0.141969	0.141969	-0.283939	-0.159389	0.122709	-0.315654	-5.88147	0.000105927	0.00186319
WBP1L	12	0.0633229	-0.0633229	0.126646	0.0567858	-0.0826325	0.115381	5.8805	0.000106077	0.00186319
CYP20A1	12	0.072613	-0.072613	0.145226	0.0954145	-0.0636542	0.150154	5.88033	0.000106104	0.00186319
RILPL2	12	0.169147	-0.169147	0.338294	0.190909	-0.156695	0.385043	5.87994	0.000106163	0.00186319
HINT2	12	0.115035	-0.115035	0.23007	0.155613	-0.0796314	0.223017	5.8797	0.000106201	0.00186319
DNAJB6	12	0.0833068	-0.0833068	0.166614	0.0865723	-0.023857	0.142815	5.87219	0.000107366	0.00188143
SDE2	12	0.0528606	-0.0528606	0.105721	0.0341954	-0.0932626	0.102145	5.86857	0.000107933	0.00188888
NAGS	12	0.15346	-0.15346	0.30692	0.0471949	-0.250887	0.369746	5.86786	0.000108044	0.00188888
ASPM	12	-0.0524993	0.0524993	-0.104999	-0.0561854	0.0484272	-0.118006	-5.86704	0.000108173	0.00188891
ARMC7	12	0.0585597	-0.0585597	0.117119	0.0966344	-0.0471024	0.101286	5.86247	0.000108895	0.00189931
SLC5A3	12	-0.0793388	0.0793388	-0.158678	-0.115816	0.0458113	-0.144319	-5.85925	0.000109407	0.001906
NAT8L	12	-0.107336	0.107336	-0.214673	-0.0757034	0.0467082	-0.223219	-5.85717	0.000109739	0.00190956
AHR	12	-0.0951652	0.0951652	-0.19033	-0.0897928	0.075836	-0.24522	-5.8519	0.000110584	0.00192203
CHP1	12	0.0858087	-0.0858087	0.171617	0.120354	-0.0991421	0.187817	5.85066	0.000110783	0.00192324
MAP1LC3B	12	0.0696278	-0.0696278	0.139256	0.0674734	-0.0762477	0.12444	5.84838	0.000111152	0.0019274
ARAP1	12	0.0904378	-0.0904378	0.180876	0.132024	-0.0646297	0.181357	5.83936	0.000112624	0.00195067
ZNF664	12	-0.0453101	0.0453101	-0.0906202	-0.0972666	-0.0321512	-0.0732607	-5.83433	0.000113453	0.00195808
IER5	12	-0.105035	0.105035	-0.210069	-0.109323	0.0699313	-0.228991	-5.83431	0.000113456	0.00195808
TM4SF1	12	0.313767	-0.313767	0.627534	0.545176	-0.191059	0.690081	5.83426	0.000113463	0.00195808
KIT	12	-0.090795	0.090795	-0.18159	-0.0652376	0.142991	-0.182212	-5.83358	0.000113576	0.00195808
PRKAA1	12	-0.0530922	0.0530922	-0.106184	-0.0707861	0.0449876	-0.116676	-5.83	0.000114171	0.00196606
SMAD5	12	-0.0739073	0.0739073	-0.147815	-0.0802456	0.123451	-0.130561	-5.82907	0.000114327	0.00196648
TMTC4	12	-0.0499651	0.0499651	-0.0999303	-0.0472174	0.0788204	-0.0799403	-5.82575	0.000114882	0.00197375
COL8A2	12	-0.101666	0.101666	-0.203331	-0.103548	0.109062	-0.215354	-5.82312	0.000115324	0.00197907
DDX5	12	0.0576046	-0.0576046	0.115209	0.0152801	-0.0495587	0.11486	5.82224	0.000115474	0.00197936
ZNF704	12	-0.130607	0.130607	-0.261214	-0.250244	0.0395026	-0.30551	-5.82061	0.000115748	0.00198179
LGMN	12	0.0431948	-0.0431948	0.0863897	0.0489277	-0.0438999	0.0762882	5.81927	0.000115975	0.0019834
MON1B	12	0.0599904	-0.0599904	0.119981	0.0870754	-0.00639468	0.110623	5.81766	0.000116249	0.0019858
ZFR2	12	0.083251	-0.083251	0.166502	0.164165	-0.114592	0.156315	5.81559	0.0001166	0.00198659
SBNO1	12	-0.0378977	0.0378977	-0.0757953	-0.029256	0.0309516	-0.0758108	-5.81467	0.000116757	0.00198659
COBL	12	-0.0953853	0.0953853	-0.190771	-0.0815741	0.0870266	-0.18468	-5.81397	0.000116877	0.00198659
ABLIM1	12	-0.0645141	0.0645141	-0.129028	-0.0853411	0.0641535	-0.135488	-5.8139	0.000116889	0.00198659
FAM212A	12	0.233998	-0.233998	0.467996	0.227884	-0.138456	0.415597	5.81348	0.00011696	0.00198659
TUBA1C	12	0.048482	-0.048482	0.096964	0.0469535	-0.0448244	0.0815445	5.81123	0.000117347	0.00199089
RFK	12	-0.101757	0.101757	-0.203514	-0.102659	0.115258	-0.188512	-5.80969	0.00011761	0.0019923
STAT5B	12	-0.0650881	0.0650881	-0.130176	-0.0451386	0.0983565	-0.134527	-5.80919	0.000117697	0.0019923
TTI2	12	0.0575649	-0.0575649	0.11513	0.0569935	-0.0946923	0.109643	5.80696	0.000118082	0.00199656
GLI3	12	-0.0947907	0.0947907	-0.189581	-0.219516	-0.100428	-0.183183	-5.80545	0.000118342	0.0019987
SYNPO2	12	0.124729	-0.124729	0.249458	0.254791	-0.0820497	0.219213	5.80387	0.000118616	0.00200106
KLHL26	12	0.128946	-0.128946	0.257892	0.166157	-0.12419	0.26655	5.80286	0.000118791	0.00200176
AP1G1	12	0.0403522	-0.0403522	0.0807045	0.0285826	-0.0616407	0.080272	5.79885	0.000119491	0.00201127
WDR91	12	0.0709753	-0.0709753	0.141951	0.0880004	-0.0693752	0.149611	5.79563	0.000120055	0.00201727
ZNF442	12	0.215161	-0.215161	0.430323	0.305286	-0.231714	0.456503	5.7949	0.000120184	0.00201727
GRINA	12	0.0701583	-0.0701583	0.140317	0.0823771	-0.0753561	0.116529	5.79451	0.000120252	0.00201727
INTS7	12	0.0348649	-0.0348649	0.0697299	0.0615277	0.00720098	0.0702737	5.79045	0.00012097	0.00202635
PRKAR1A	12	0.0463874	-0.0463874	0.0927748	0.0236932	-0.0496517	0.0857563	5.78941	0.000121154	0.00202635
PTK2	12	-0.0393338	0.0393338	-0.0786675	-0.033673	0.0411616	-0.0753358	-5.78915	0.000121201	0.00202635
NUDT10	12	-0.0453129	0.0453129	-0.0906257	-0.0589162	0.033902	-0.103078	-5.78373	0.000122166	0.00204021
CCDC172	12	-0.12958	0.12958	-0.25916	-0.0988544	0.0480722	-0.297475	-5.78124	0.000122615	0.0020454
PFDN2	12	-0.046863	0.046863	-0.093726	-0.0604739	0.0368945	-0.0836886	-5.77336	0.00012404	0.00206687
TMEM191A	12	0.190474	-0.190474	0.380947	0.202727	-0.199068	0.424644	5.7719	0.000124305	0.00206898
PEAK1	12	-0.0953066	0.0953066	-0.190613	-0.0213847	0.121963	-0.225918	-5.76795	0.000125028	0.0020787
SRSF2	12	0.068698	-0.068698	0.137396	0.110622	-0.058204	0.149937	5.76424	0.000125713	0.00208775
ENOPH1	12	-0.0437369	0.0437369	-0.0874738	-0.0361268	0.0505991	-0.0946273	-5.76056	0.000126394	0.00209584
ZNF562	12	-0.0576708	0.0576708	-0.115342	-0.0401285	0.0814106	-0.10853	-5.76009	0.00012648	0.00209584
CNOT8	12	-0.0481212	0.0481212	-0.0962424	-0.0418045	0.0407074	-0.0965775	-5.7578	0.000126907	0.00210058
TERT	12	-0.121065	0.121065	-0.24213	-0.185714	0.152224	-0.265711	-5.75243	0.000127912	0.00211487
B4GALT4	12	-0.0594135	0.0594135	-0.118827	-0.048693	0.0752853	-0.105067	-5.74939	0.000128486	0.00212201
MISP	12	0.409875	-0.409875	0.819749	0.364018	-0.552067	0.866286	5.74483	0.000129351	0.00213393
TAC1	12	0.61603	-0.61603	1.23206	0.346901	-0.638913	1.1713	5.73882	0.0001305	0.00215051
LITAF	12	0.0973333	-0.0973333	0.194667	0.0937711	-0.155459	0.153677	5.73667	0.000130915	0.00215497
MSH6	12	-0.0373767	0.0373767	-0.0747533	-0.0301614	0.00317631	-0.0914386	-5.72771	0.000132653	0.00218118
LRRC8B	12	0.0671378	-0.0671378	0.134276	0.042798	-0.0563335	0.131255	5.72397	0.000133387	0.00219084
TBC1D13	12	0.0450425	-0.0450425	0.090085	0.0456625	-0.0346713	0.0863693	5.72292	0.000133593	0.00219181
PDE12	12	0.0338791	-0.0338791	0.0677582	0.0536013	-0.0157298	0.0726559	5.72083	0.000134005	0.00219615
SRF	12	0.106718	-0.106718	0.213437	0.15617	-0.105158	0.265069	5.71855	0.000134457	0.00219941
P2RY2	12	0.21673	-0.21673	0.433459	0.158395	-0.268747	0.407058	5.71834	0.000134498	0.00219941
CMBL	12	-0.0881152	0.0881152	-0.17623	-0.0621203	0.10817	-0.158577	-5.7086	0.000136447	0.00222883
FAAH	12	0.108564	-0.108564	0.217128	0.13146	-0.0323083	0.250061	5.69984	0.000138223	0.00225538
TAF5	12	-0.061054	0.061054	-0.122108	-0.0507015	0.0544663	-0.141091	-5.69859	0.00013848	0.00225711
TMBIM6	12	0.0374028	-0.0374028	0.0748057	0.040562	-0.0286752	0.0797944	5.69604	0.000139003	0.00226316
WWC2	12	-0.0805262	0.0805262	-0.161052	-0.0940115	0.0948799	-0.139806	-5.69442	0.000139336	0.00226409
SERPINE1	12	0.346189	-0.346189	0.692377	0.477862	-0.423417	0.821562	5.69428	0.000139364	0.00226409
TM9SF1	12	0.0354523	-0.0354523	0.0709046	0.027592	-0.0408954	0.0705999	5.68527	0.000141235	0.002292
KLC4	12	0.0949298	-0.0949298	0.18986	0.0712051	-0.0979457	0.194003	5.6826	0.000141793	0.00229856
COL2A1	12	0.299091	-0.299091	0.598183	0.22824	-0.365256	0.600057	5.68165	0.000141994	0.00229931
PIH1D2	12	0.183459	-0.183459	0.366919	0.207799	-0.209199	0.341037	5.6791	0.00014253	0.00230427
RBM4B	12	0.060471	-0.060471	0.120942	0.0676761	-0.0459405	0.144722	5.67873	0.000142609	0.00230427
LOC100507564	12	0.222416	-0.222416	0.444831	0.169452	-0.119679	0.493766	5.67586	0.000143216	0.0023102
MLEC	12	-0.0331314	0.0331314	-0.0662629	-0.0203912	0.0140371	-0.0591618	-5.67553	0.000143285	0.0023102
ZNF513	12	0.0822138	-0.0822138	0.164428	0.0808795	-0.0896148	0.173598	5.67322	0.000143777	0.00231563
CA12	12	-0.110294	0.110294	-0.220588	-0.0103751	0.23053	-0.214749	-5.66532	0.000145471	0.00233828
CDK16	12	0.0732218	-0.0732218	0.146444	0.104722	-0.042956	0.153745	5.6652	0.000145496	0.00233828
ANGEL1	12	-0.0762675	0.0762675	-0.152535	-0.0571372	0.0656063	-0.169919	-5.66217	0.000146152	0.00234629
TMEM191B	12	0.228197	-0.228197	0.456394	0.476805	-0.220894	0.469323	5.6609	0.000146428	0.00234819
PREX1	12	-0.104859	0.104859	-0.209717	-0.0393653	0.13035	-0.220922	-5.65796	0.000147067	0.00235592
BSDC1	12	0.0500068	-0.0500068	0.100014	0.0658329	-0.0486609	0.103853	5.65227	0.000148314	0.00237229
ZNF566	12	-0.0420612	0.0420612	-0.0841223	-0.0377698	0.0507064	-0.0687971	-5.65185	0.000148407	0.00237229
POLD2	12	0.066692	-0.066692	0.133384	0.0462626	-0.0695493	0.121733	5.64987	0.000148845	0.00237339
ART5	12	-0.141261	0.141261	-0.282522	-0.13996	0.141488	-0.355499	-5.64926	0.000148979	0.00237339
MBTD1	12	-0.0458939	0.0458939	-0.0917878	-0.0660675	0.0499551	-0.0860033	-5.649	0.000149036	0.00237339
SEMA3F	12	-0.0747007	0.0747007	-0.149401	-0.0823539	0.02455	-0.125471	-5.64866	0.000149112	0.00237339
CHST11	12	-0.0972964	0.0972964	-0.194593	-0.1066	0.0914686	-0.188898	-5.64718	0.00014944	0.00237608
TUBB	12	0.0307901	-0.0307901	0.0615802	0.0284129	-0.0343168	0.054977	5.64366	0.000150223	0.00238599
LOC148709	12	0.113948	-0.113948	0.227897	0.103408	-0.128542	0.219428	5.63501	0.000152167	0.00241429
GLS	12	-0.103808	0.103808	-0.207616	-0.100659	0.131597	-0.206533	-5.63388	0.000152423	0.0024158
AK1	12	-0.0454602	0.0454602	-0.0909204	-0.0644861	0.0173227	-0.10122	-5.63219	0.000152807	0.00241932
DBP	12	0.105153	-0.105153	0.210305	0.0687722	-0.0972388	0.218694	5.62833	0.000153686	0.00243065
RDH10	12	-0.0895514	0.0895514	-0.179103	-0.122498	0.0870048	-0.178077	-5.62117	0.000155334	0.00245411
ACYP1	12	-0.149926	0.149926	-0.299852	-0.201294	0.137448	-0.272599	-5.61449	0.000156886	0.00247524
RNF216P1	12	0.066357	-0.066357	0.132714	0.04155	-0.0675448	0.131208	5.61399	0.000157003	0.00247524
TSPYL1	12	0.0475724	-0.0475724	0.0951448	0.0544842	-0.0379249	0.105195	5.61255	0.000157339	0.00247793
TEF	12	0.125396	-0.125396	0.250792	0.0596726	-0.13839	0.250645	5.60963	0.000158026	0.00248611
AP1S3	12	-0.0810452	0.0810452	-0.16209	-0.0748717	0.0783169	-0.169646	-5.60844	0.000158306	0.00248791
FAM53B	12	-0.070986	0.070986	-0.141972	-0.0792744	0.0729691	-0.174427	-5.6039	0.000159381	0.00249892
ATP2B1	12	-0.0484529	0.0484529	-0.0969058	-0.118881	-0.0376001	-0.0864035	-5.6035	0.000159477	0.00249892
KLHL15	12	-0.10881	0.10881	-0.21762	-0.173652	0.196766	-0.2328	-5.60337	0.000159509	0.00249892
UBE2V2	12	-0.0526921	0.0526921	-0.105384	-0.0704093	0.0412168	-0.111781	-5.59445	0.000161646	0.00252896
CHAMP1	12	0.0573505	-0.0573505	0.114701	0.0119742	-0.0760996	0.122552	5.59335	0.00016191	0.00252896
HAUS6	12	-0.0606446	0.0606446	-0.121289	-0.0329121	0.0762557	-0.0960088	-5.59325	0.000161935	0.00252896
MAGEF1	12	-0.0536792	0.0536792	-0.107358	-0.0311932	0.116471	-0.0965124	-5.5881	0.000163186	0.00254584
MYO18A	12	0.124628	-0.124628	0.249255	0.171289	-0.105204	0.228888	5.58504	0.000163932	0.0025548
NDEL1	12	0.0707245	-0.0707245	0.141449	0.0610765	-0.0470263	0.147353	5.57827	0.0001656	0.00257811
WDR37	12	0.0990222	-0.0990222	0.198044	0.106957	-0.0941462	0.183199	5.57707	0.000165897	0.00258004
SENP2	12	0.105714	-0.105714	0.211427	0.0850919	-0.104283	0.192769	5.57322	0.000166855	0.00259016
TSPAN5	12	0.0688209	-0.0688209	0.137642	0.0242264	-0.136839	0.1342	5.57306	0.000166894	0.00259016
CCNYL1	12	0.0548516	-0.0548516	0.109703	0.0540198	-0.04056	0.123446	5.5674	0.000168315	0.0026095
SAP30	12	-0.10818	0.10818	-0.216361	-0.0986514	0.104402	-0.225749	-5.56516	0.000168881	0.00261555
PPAP2A	12	0.151139	-0.151139	0.302278	0.113321	-0.150932	0.28441	5.56419	0.000169125	0.00261662
ENAH	12	-0.0272145	0.0272145	-0.054429	-0.0208289	0.0249864	-0.0653137	-5.56233	0.000169597	0.0026212
VWA5B1	12	0.260204	-0.260204	0.520409	0.282956	-0.167365	0.550262	5.55914	0.00017041	0.00262904
CRELD2	12	0.0821248	-0.0821248	0.16425	0.12577	-0.0554265	0.181263	5.55883	0.000170488	0.00262904
ZNF430	12	0.0923128	-0.0923128	0.184626	0.0858491	-0.142627	0.210527	5.55826	0.000170632	0.00262904
PLCD1	12	0.065831	-0.065831	0.131662	0.134096	-0.0477582	0.140636	5.54908	0.000172997	0.00265941
RIC8A	12	0.0476581	-0.0476581	0.0953161	0.0437826	-0.0409907	0.107488	5.54863	0.000173113	0.00265941
SGOL2	12	-0.0882477	0.0882477	-0.176495	-0.0800549	0.108466	-0.167299	-5.54854	0.000173138	0.00265941
FAM122B	12	-0.0627669	0.0627669	-0.125534	-0.0791271	0.0708418	-0.118683	-5.54737	0.00017344	0.00266131
UBQLN4	12	0.0392223	-0.0392223	0.0784447	0.0222465	-0.0336708	0.0795573	5.5333	0.000177141	0.00271289
PTRH2	12	0.0672887	-0.0672887	0.134577	0.0665276	-0.0871489	0.126597	5.53286	0.000177257	0.00271289
KIF1A	12	0.118741	-0.118741	0.237481	0.104071	-0.0776956	0.206094	5.53253	0.000177347	0.00271289
BHLHE40	12	0.514343	-0.514343	1.02869	0.755063	-0.400735	1.3258	5.52933	0.0001782	0.00272302
EIF2AK1	12	0.0253886	-0.0253886	0.0507773	0.00776197	-0.0417119	0.0543836	5.52868	0.000178373	0.00272302
CHIC1	12	-0.0633333	0.0633333	-0.126667	0.0384857	0.123222	-0.148716	-5.52599	0.000179097	0.00273128
SENP5	12	-0.0386378	0.0386378	-0.0772756	-0.0300803	0.0415829	-0.0741477	-5.52412	0.000179601	0.00273217
SARS2	12	0.0308202	-0.0308202	0.0616405	0.0103801	-0.0639628	0.0709901	5.52386	0.000179671	0.00273217
SLC35F1	12	-0.104619	0.104619	-0.209238	-0.159775	0.0932502	-0.235716	-5.52373	0.000179705	0.00273217
FBXL16	12	-0.0826024	0.0826024	-0.165205	-0.0357933	0.127335	-0.188258	-5.52236	0.000180076	0.00273504
SERGEF	12	0.111668	-0.111668	0.223336	0.148382	-0.102673	0.242212	5.52121	0.000180388	0.00273699
ABCB8	12	0.0485389	-0.0485389	0.0970778	0.0549864	-0.0154821	0.0921414	5.51791	0.000181286	0.00274782
ARL8A	12	0.0807823	-0.0807823	0.161565	0.0861056	-0.110171	0.16938	5.5165	0.000181668	0.00275082
NAGK	12	0.0685007	-0.0685007	0.137001	0.0693642	-0.0774691	0.144666	5.51571	0.000181887	0.00275133
ATG9A	12	0.0379046	-0.0379046	0.0758093	0.0353744	-0.0433762	0.0796868	5.51378	0.000182413	0.00275651
ATF5	12	0.162417	-0.162417	0.324834	0.154344	-0.215712	0.314648	5.51305	0.000182616	0.00275677
CHRNA4	12	-0.194696	0.194696	-0.389392	-0.159949	0.331091	-0.423935	-5.50846	0.000183881	0.00277307
CFC1B	12	0.29185	-0.29185	0.5837	0.382705	-0.215623	0.601276	5.50606	0.000184546	0.00277513
GNA12	12	0.0820371	-0.0820371	0.164074	0.0967245	-0.0614888	0.172735	5.50589	0.000184593	0.00277513
ZBTB33	12	-0.0652246	0.0652246	-0.130449	-0.0580171	0.0368433	-0.137435	-5.50581	0.000184615	0.00277513
HS3ST3B1	12	-0.134674	0.134674	-0.269348	-0.127462	0.223139	-0.325377	-5.50528	0.000184761	0.00277513
QDPR	12	0.0528198	-0.0528198	0.10564	0.0745536	-0.00261225	0.112625	5.49923	0.000186452	0.00279772
FUT1	12	0.100665	-0.100665	0.20133	0.120457	-0.0926569	0.214105	5.49647	0.000187228	0.00280655
CAPNS1	12	0.0618224	-0.0618224	0.123645	0.066451	-0.0504061	0.121017	5.49273	0.000188289	0.00281961
NFKBIZ	12	-0.136761	0.136761	-0.273521	-0.139558	0.0985664	-0.290637	-5.48683	0.000189969	0.00284192
PLAUR	12	-0.115783	0.115783	-0.231565	-0.0309913	0.236269	-0.258818	-5.48523	0.000190429	0.00284595
TTF2	12	0.0760178	-0.0760178	0.152036	0.0788609	-0.0711372	0.120327	5.48421	0.000190721	0.00284746
KMO	12	-0.153747	0.153747	-0.307494	-0.152944	0.12001	-0.293192	-5.47775	0.000192589	0.00287183
KIAA1279	12	0.0536569	-0.0536569	0.107314	0.0279639	-0.0612417	0.11175	5.47724	0.000192738	0.00287183
PRC1	12	-0.0228751	0.0228751	-0.0457502	-0.0325397	0.0129818	-0.0461681	-5.47486	0.000193433	0.00287931
DDX28	12	0.0614385	-0.0614385	0.122877	0.0405457	-0.0842547	0.136729	5.47228	0.000194188	0.00288767
G3BP1	12	0.0314064	-0.0314064	0.0628129	0.0503454	-0.0056677	0.0682075	5.46836	0.00019534	0.00290191
CTNS	12	0.05936	-0.05936	0.11872	0.0931662	-0.0405168	0.130385	5.46467	0.000196431	0.00291406
CCDC34	12	-0.0650231	0.0650231	-0.130046	-0.0610918	0.0787333	-0.116559	-5.46428	0.000196548	0.00291406
KLHL29	12	-0.130694	0.130694	-0.261388	-0.225111	0.111859	-0.241069	-5.46208	0.000197202	0.00292086
MT1X	12	0.180799	-0.180799	0.361599	0.217873	-0.0457686	0.375593	5.45671	0.000198808	0.00294173
ABCB9	12	0.129515	-0.129515	0.25903	0.149729	-0.137331	0.305245	5.45475	0.0001994	0.00294757
ZNF777	12	0.079678	-0.079678	0.159356	0.0677283	-0.0816333	0.178532	5.45103	0.000200525	0.00296126
STIP1	12	-0.0309903	0.0309903	-0.0619807	-0.04686	0.0317209	-0.0603526	-5.44515	0.000202316	0.00298476
AKT1S1	12	0.0699583	-0.0699583	0.139917	0.098619	-0.0709731	0.142196	5.44128	0.000203506	0.00299935
MBOAT7	12	0.0578032	-0.0578032	0.115606	0.0462204	-0.0518847	0.125093	5.4358	0.000205201	0.00302135
METRNL	12	-0.0622626	0.0622626	-0.124525	-0.0132825	0.139126	-0.131159	-5.43476	0.000205526	0.00302315
F2RL1	12	0.0764697	-0.0764697	0.152939	0.120876	-0.0792788	0.112635	5.43025	0.000206936	0.0030409
USH1G	12	0.23571	-0.23571	0.471421	0.201068	-0.261658	0.475167	5.42883	0.00020738	0.00304443
RBM26	12	-0.0438515	0.0438515	-0.087703	-0.0634844	0.0162544	-0.0817068	-5.42322	0.000209152	0.00306743
NEMF	12	-0.0319633	0.0319633	-0.0639265	-0.0191447	0.0423513	-0.0516058	-5.42222	0.000209469	0.00306907
SLC25A16	12	0.121775	-0.121775	0.24355	0.144671	-0.079334	0.2282	5.42058	0.000209992	0.0030737
NFKBIE	12	0.115213	-0.115213	0.230425	0.102231	-0.126732	0.256811	5.41899	0.000210501	0.00307463
PRKCQ	12	-0.0456307	0.0456307	-0.0912613	-0.0547734	0.0244119	-0.0973471	-5.41893	0.000210518	0.00307463
NEK6	12	-0.0907253	0.0907253	-0.181451	-0.0210412	0.091597	-0.172883	-5.41793	0.000210839	0.00307463
RNF169	12	-0.0584582	0.0584582	-0.116916	-0.0739457	0.0531092	-0.110348	-5.4178	0.000210879	0.00307463
NFATC2	12	-0.15504	0.15504	-0.310081	-0.0909012	0.23887	-0.305054	-5.41559	0.000211588	0.00308197
DMAP1	12	0.0509846	-0.0509846	0.101969	0.038719	-0.0473484	0.0786757	5.4147	0.000211874	0.00308312
NIPBL-AS1	12	-0.116206	0.116206	-0.232413	-0.119734	0.113076	-0.242249	-5.4139	0.000212133	0.00308388
PPP1R35	12	-0.0702311	0.0702311	-0.140462	-0.156688	0.0408473	-0.134639	-5.41216	0.000212692	0.003089
CEP85	12	0.0505894	-0.0505894	0.101179	0.0461871	-0.0526783	0.116168	5.41087	0.000213112	0.00309008
PTPRU	12	0.100247	-0.100247	0.200495	0.116072	-0.0859149	0.194927	5.41066	0.00021318	0.00309008
SPIN3	12	-0.0700868	0.0700868	-0.140174	-0.0827456	0.0897726	-0.131168	-5.40922	0.000213646	0.00309383
SLCO5A1	12	-0.201636	0.201636	-0.403272	-0.152023	0.223712	-0.447918	-5.40789	0.000214077	0.00309706
SPINT2	12	0.0413841	-0.0413841	0.0827682	0.0599475	-0.0457335	0.0849908	5.40561	0.00021482	0.00310407
CBX8	12	0.171572	-0.171572	0.343144	0.193397	-0.183634	0.394303	5.40497	0.00021503	0.00310407
CNNM1	12	-0.206026	0.206026	-0.412052	-0.0507151	0.214669	-0.447257	-5.40449	0.000215185	0.00310407
SNHG4	12	-0.0971098	0.0971098	-0.19422	-0.0510654	0.0893689	-0.244037	-5.40359	0.000215482	0.00310536
KPTN	12	0.0622811	-0.0622811	0.124562	0.055665	-0.0706175	0.13316	5.3997	0.000216759	0.00312074
POLR2G	12	0.124862	-0.124862	0.249724	0.173828	-0.129238	0.257527	5.39534	0.000218201	0.00313848
RBM14	12	0.0625152	-0.0625152	0.12503	0.069647	-0.0576053	0.125959	5.39316	0.000218926	0.00314587
NAT6	12	0.127238	-0.127238	0.254476	0.137713	-0.133065	0.293561	5.39127	0.000219557	0.00315191
NINL	12	0.0707759	-0.0707759	0.141552	0.0769059	-0.0543112	0.16095	5.38923	0.000220237	0.00315864
INPP5D	12	-0.156272	0.156272	-0.312544	-0.210925	0.160508	-0.274913	-5.38474	0.000221747	0.00317724
ING4	12	-0.0647212	0.0647212	-0.129442	-0.127017	0.0370244	-0.147034	-5.38188	0.000222718	0.00318741
FAM3A	12	0.0812517	-0.0812517	0.162503	0.08374	-0.179476	0.151666	5.38096	0.000223029	0.00318741
KCNMB4	12	0.0668276	-0.0668276	0.133655	0.0947442	-0.0739333	0.165088	5.38076	0.000223098	0.00318741
RAB3B	12	0.0968131	-0.0968131	0.193626	0.106001	-0.0879951	0.196671	5.37116	0.000226385	0.00323128
SLC25A10	12	-0.0651739	0.0651739	-0.130348	-0.119651	0.0305049	-0.139873	-5.36727	0.000227731	0.00324739
ALDH9A1	12	0.0550668	-0.0550668	0.110134	0.0519158	-0.0611645	0.111186	5.36531	0.00022841	0.00325397
MAGED2	12	0.0425511	-0.0425511	0.0851023	0.0157496	-0.0390879	0.0776024	5.36273	0.000229312	0.00326371
TCF12	12	-0.0448065	0.0448065	-0.089613	-0.0546477	0.0163474	-0.105223	-5.36004	0.000230256	0.00327401
ITPR1	12	-0.144922	0.144922	-0.289844	-0.0937641	0.155897	-0.263837	-5.3537	0.000232495	0.00330185
TMCC3	12	-0.124863	0.124863	-0.249726	-0.183259	0.136446	-0.255539	-5.35325	0.000232655	0.00330185
HDAC6	12	0.0980743	-0.0980743	0.196149	0.138099	-0.146117	0.155583	5.35001	0.00023381	0.00331508
CFAP20	12	0.0464715	-0.0464715	0.0929431	0.0537734	-0.0820425	0.108194	5.34909	0.000234137	0.00331657
MTRF1	12	-0.0690812	0.0690812	-0.138162	-0.0541632	0.0753843	-0.136423	-5.34718	0.000234822	0.00332207
RFFL	12	0.0533582	-0.0533582	0.106716	0.0478114	-0.0227204	0.101183	5.34676	0.00023497	0.00332207
DERL1	12	0.060163	-0.060163	0.120326	0.0486956	-0.0691162	0.118174	5.34543	0.00023545	0.00332503
LARS	12	-0.0175013	0.0175013	-0.0350027	0.0182266	0.0511801	-0.033578	-5.34494	0.000235625	0.00332503
TTC33	12	-0.100927	0.100927	-0.201855	-0.108047	0.0913678	-0.178252	-5.34106	0.000237025	0.00334163
ESF1	12	-0.0547128	0.0547128	-0.109426	-0.0135872	0.0676816	-0.10585	-5.3396	0.000237556	0.00334595
ATP11C	12	-0.0428625	0.0428625	-0.0857249	-0.0672181	0.0315891	-0.067667	-5.33626	0.000238772	0.00335498
TMEM33	12	-0.0427341	0.0427341	-0.0854681	-0.0338476	0.0364326	-0.0918307	-5.33615	0.000238812	0.00335498
RPL13P5	12	0.232985	-0.232985	0.46597	0.194372	-0.281933	0.337957	5.33599	0.000238871	0.00335498
LOC729970	12	0.163261	-0.163261	0.326522	0.162354	-0.182039	0.372534	5.32952	0.000241247	0.00338516
SLC35F6	12	0.0662594	-0.0662594	0.132519	0.0582544	-0.0469345	0.0994972	5.32823	0.000241723	0.00338866
NCAPH	12	0.0393082	-0.0393082	0.0786164	0.022269	-0.0342619	0.0718806	5.32728	0.000242078	0.00339045
MPDZ	12	-0.0496378	0.0496378	-0.0992757	-0.0639079	0.0344679	-0.102246	-5.3257	0.000242662	0.00339545
ADCYAP1R1	12	-0.0936166	0.0936166	-0.187233	-0.131991	0.12001	-0.189613	-5.32029	0.000244681	0.00342049
ZNF788	12	-0.0488345	0.0488345	-0.097669	-0.0559889	0.0588145	-0.0945936	-5.31932	0.000245046	0.0034224
RAD54L	12	-0.0459045	0.0459045	-0.0918089	-0.0400386	0.0831138	-0.0914516	-5.3182	0.000245464	0.00342502
HPDL	12	-0.148571	0.148571	-0.297142	0.0340342	0.213952	-0.277553	-5.31578	0.000246377	0.0034332
IRF6	12	0.0973711	-0.0973711	0.194742	0.100594	-0.0864408	0.190577	5.31501	0.000246669	0.0034332
DHX36	12	-0.035436	0.035436	-0.0708719	-0.00279959	0.0459568	-0.0738717	-5.31482	0.00024674	0.0034332
SOCS4	12	0.0972145	-0.0972145	0.194429	0.191904	-0.0327932	0.168931	5.31048	0.000248388	0.00345292
C11orf95	12	0.108165	-0.108165	0.21633	0.0663096	-0.0735727	0.177225	5.30935	0.000248816	0.00345565
SUMO3	12	0.0315493	-0.0315493	0.0630985	0.0301762	-0.0399871	0.0555239	5.30638	0.000249952	0.00346483
ZFP91	12	-0.0318741	0.0318741	-0.0637482	-0.00540884	0.0659581	-0.0658668	-5.30604	0.000250084	0.00346483
PSD3	12	-0.0932619	0.0932619	-0.186524	-0.139054	0.0717084	-0.243463	-5.30532	0.000250359	0.00346483
MCRS1	12	0.0376068	-0.0376068	0.0752137	0.0341412	-0.0463408	0.0979785	5.3052	0.000250405	0.00346483
SMC5	12	-0.0531423	0.0531423	-0.106285	0.00723823	0.0850477	-0.112125	-5.30443	0.000250701	0.00346571
CERK	12	-0.0503856	0.0503856	-0.100771	-0.0874506	0.0276519	-0.116418	-5.30313	0.0002512	0.00346845
GNAI1	12	-0.0591391	0.0591391	-0.118278	-0.0200064	0.0558467	-0.143987	-5.30271	0.000251364	0.00346845
NMI	12	0.118421	-0.118421	0.236843	0.200376	-0.108407	0.23257	5.3009	0.000252063	0.00347488
LDB3	12	0.331814	-0.331814	0.663628	0.36401	-0.324594	0.715768	5.29972	0.000252519	0.00347797
ZSCAN25	12	0.0722883	-0.0722883	0.144577	0.0559787	-0.0857749	0.157528	5.29823	0.000253099	0.00347848
E4F1	12	0.0797975	-0.0797975	0.159595	0.0804708	-0.0711466	0.159226	5.29815	0.000253127	0.00347848
SLC30A3	12	0.185686	-0.185686	0.371372	0.229701	-0.0857195	0.345694	5.29782	0.000253255	0.00347848
CHFR	12	0.0733248	-0.0733248	0.14665	0.0843069	-0.0907193	0.172856	5.29345	0.00025496	0.00349868
PGAP3	12	0.0727094	-0.0727094	0.145419	0.0185193	-0.102567	0.11712	5.29106	0.000255897	0.00350831
MAML3	12	-0.127042	0.127042	-0.254084	-0.113316	0.129505	-0.245391	-5.28821	0.000257022	0.00351737
MYO18B	12	0.326599	-0.326599	0.653198	0.281789	-0.29278	0.613146	5.28819	0.000257029	0.00351737
ABHD5	12	0.0571205	-0.0571205	0.114241	0.0369932	-0.0249417	0.102863	5.28721	0.000257416	0.00351943
SEC31A	12	0.0337577	-0.0337577	0.0675154	-0.00563387	-0.0557427	0.0697887	5.28615	0.000257834	0.00352193
EIF4ENIF1	12	0.0643465	-0.0643465	0.128693	0.0527905	-0.048134	0.0910149	5.28484	0.000258355	0.00352496
MT1G	12	0.236115	-0.236115	0.472229	0.223999	-0.103881	0.530691	5.2844	0.000258529	0.00352496
ANXA11	12	-0.0447257	0.0447257	-0.0894514	-0.0374565	0.0180318	-0.0934773	-5.28337	0.00025894	0.00352735
YIPF2	12	0.0411256	-0.0411256	0.0822513	0.0226369	-0.0170618	0.0883347	5.28108	0.000259851	0.00353385
ARHGEF26	12	-0.0803821	0.0803821	-0.160764	-0.0579939	0.0973132	-0.149157	-5.28098	0.000259891	0.00353385
DNAJC24	12	-0.0769467	0.0769467	-0.153893	-0.0899818	0.0847302	-0.134759	-5.27848	0.000260895	0.00354428
LRRC34	12	-0.114859	0.114859	-0.229719	-0.10137	0.0519396	-0.249531	-5.27242	0.000263337	0.00357421
LINC00959	12	0.146586	-0.146586	0.293173	0.127435	-0.149235	0.30884	5.27134	0.000263774	0.00357625
NPC2	12	0.0771784	-0.0771784	0.154357	0.07516	-0.0952265	0.133588	5.27086	0.000263967	0.00357625
CX3CL1	12	-0.146738	0.146738	-0.293475	-0.137935	0.197661	-0.325395	-5.26874	0.000264833	0.00358473
PEX6	12	-0.101798	0.101798	-0.203597	0.0979001	0.210118	-0.211867	-5.26686	0.000265598	0.00358915
TOP2A	12	-0.0626826	0.0626826	-0.125365	-0.0882007	0.080213	-0.116433	-5.26642	0.000265779	0.00358915
PUM2	12	-0.036442	0.036442	-0.072884	0.000781022	0.0737039	-0.0707452	-5.2659	0.000265992	0.00358915
PRICKLE1	12	0.126634	-0.126634	0.253269	0.114512	-0.171109	0.261493	5.26558	0.000266121	0.00358915
LOC730101	12	-0.148752	0.148752	-0.297503	-0.119506	0.228057	-0.292169	-5.26473	0.000266471	0.00359062
ATF4	12	0.105772	-0.105772	0.211544	0.11942	-0.10288	0.251551	5.26244	0.000267411	0.00360004
BORA	12	0.0609989	-0.0609989	0.121998	0.0653273	-0.074728	0.127474	5.25869	0.000268959	0.00361762
BRICD5	12	0.101989	-0.101989	0.203977	0.0792258	-0.108896	0.228661	5.24893	0.000273034	0.00366913
ASAP2	12	-0.0868675	0.0868675	-0.173735	-0.0829098	0.0792908	-0.175646	-5.24166	0.000276114	0.00370717
MIR4800	12	0.207098	-0.207098	0.414196	0.250784	-0.165043	0.299031	5.23778	0.000277771	0.00372607
TMEM191C	12	0.182714	-0.182714	0.365427	0.229217	-0.123041	0.403687	5.23638	0.000278372	0.00372953
PARD6G	12	-0.0650842	0.0650842	-0.130168	-0.0210376	0.0541547	-0.102305	-5.23602	0.000278528	0.00372953
IVNS1ABP	12	-0.0817266	0.0817266	-0.163453	-0.115916	0.0226624	-0.141747	-5.23479	0.000279057	0.00373326
USP3-AS1	12	-0.164394	0.164394	-0.328788	-0.247977	0.060054	-0.326996	-5.23206	0.000280235	0.00374334
MFN1	12	-0.0486091	0.0486091	-0.0972182	-0.0328456	0.108246	-0.0825869	-5.23189	0.000280311	0.00374334
GOLGA2	12	0.0629183	-0.0629183	0.125837	0.0479178	-0.0702007	0.139492	5.22653	0.000282642	0.00377108
LOC100505549	12	-0.0974785	0.0974785	-0.194957	-0.122231	0.126861	-0.173368	-5.22322	0.000284087	0.00378698
IQCB1	12	-0.0436007	0.0436007	-0.0872014	-0.0408776	0.0721858	-0.094391	-5.22247	0.000284419	0.00378802
GFM2	12	-0.0494206	0.0494206	-0.0988411	-0.0616805	0.0698657	-0.109777	-5.22186	0.000284686	0.0037882
IMMT	12	0.0455165	-0.0455165	0.091033	0.0572563	-0.0431122	0.0948635	5.22117	0.00028499	0.00378887
ZNF526	12	0.0710613	-0.0710613	0.142123	0.0619985	-0.055853	0.151912	5.2165	0.000287057	0.00381295
PIDD1	12	-0.0944015	0.0944015	-0.188803	-0.0873495	0.117777	-0.19671	-5.21347	0.000288405	0.00382745
HSPH1	12	-0.069596	0.069596	-0.139192	-0.063136	0.120101	-0.138697	-5.21025	0.000289842	0.00384311
EHD1	12	0.0932924	-0.0932924	0.186585	0.0655031	-0.100185	0.195389	5.20957	0.000290149	0.00384377
FAM117B	12	0.0710832	-0.0710832	0.142166	0.0701535	-0.0826661	0.130637	5.20613	0.0002917	0.00386088
ZNF131	12	0.0326138	-0.0326138	0.0652277	0.0389342	-0.0388111	0.0712181	5.20504	0.000292192	0.00386398
NUP153	12	0.0356424	-0.0356424	0.0712848	0.0243383	-0.0503387	0.0804319	5.20363	0.000292828	0.00386895
TP53I3	12	0.0556601	-0.0556601	0.11132	0.0189481	-0.0706631	0.115969	5.20013	0.000294422	0.0038838
BSCL2	12	0.0851433	-0.0851433	0.170287	0.0403877	-0.107678	0.175383	5.20002	0.000294471	0.0038838
FBXO30	12	0.035905	-0.035905	0.0718101	0.00651115	-0.0642047	0.0707837	5.19689	0.000295902	0.00389922
HBA1	12	0.205897	-0.205897	0.411795	0.0823501	-0.394922	0.423767	5.19461	0.00029695	0.00390958
C1orf112	12	-0.0502349	0.0502349	-0.10047	-0.0294445	0.0711922	-0.0935448	-5.19245	0.000297941	0.00391918
ZNRF1	12	0.0648086	-0.0648086	0.129617	0.0306898	-0.0164341	0.133746	5.18963	0.000299248	0.00392966
ZNF649-AS1	12	0.0859083	-0.0859083	0.171817	0.085734	-0.0569567	0.178097	5.18925	0.000299426	0.00392966
KNOP1	12	-0.0363404	0.0363404	-0.0726807	-0.0356005	0.0338014	-0.0611697	-5.18872	0.000299672	0.00392966
ANGPTL2	12	-0.0651725	0.0651725	-0.130345	-0.0531581	0.0361598	-0.151408	-5.18846	0.000299792	0.00392966
GBA2	12	-0.0467096	0.0467096	-0.0934193	-0.0581841	0.0342171	-0.106679	-5.18737	0.000300299	0.00393287
MGAT5	12	-0.0665763	0.0665763	-0.133153	-0.0317377	0.096086	-0.138596	-5.18174	0.00030293	0.00396385
ZDHHC17	12	-0.0275697	0.0275697	-0.0551394	0.000105086	0.0795048	-0.0380365	-5.17614	0.000305576	0.00399496
CAMK1D	12	-0.107604	0.107604	-0.215209	-0.0903805	0.126299	-0.22031	-5.17527	0.000305991	0.00399689
LYSMD4	12	0.099313	-0.099313	0.198626	0.104833	-0.0911091	0.246169	5.17384	0.000306668	0.00400223
ARMC4	12	-0.122184	0.122184	-0.244369	-0.123716	0.122505	-0.249453	-5.17258	0.000307271	0.0040066
ACVR2B	12	-0.0679197	0.0679197	-0.135839	-0.0642739	0.0841244	-0.159137	-5.1691	0.000308933	0.00402475
SLMO1	12	0.186427	-0.186427	0.372853	0.196954	-0.171163	0.37269	5.16799	0.000309466	0.00402818
TMEM8A	12	0.0842248	-0.0842248	0.16845	0.0951859	-0.0703503	0.192382	5.16688	0.000310003	0.00403166
ELL3	12	-0.0873794	0.0873794	-0.174759	-0.0986057	0.0692124	-0.182037	-5.16554	0.000310647	0.00403652
ILF3-AS1	12	-0.0923538	0.0923538	-0.184708	-0.179944	0.0631298	-0.21205	-5.16237	0.000312183	0.00405295
PEF1	12	0.0646776	-0.0646776	0.129355	0.100757	-0.0764482	0.127985	5.16179	0.000312462	0.00405305
MIR3615	12	0.158208	-0.158208	0.316416	0.1811	-0.211841	0.338562	5.1604	0.000313136	0.00405827
MIR7109	12	0.158188	-0.158188	0.316375	0.163434	-0.15386	0.293891	5.15832	0.000314152	0.00406566
ZBTB45	12	0.0711918	-0.0711918	0.142384	0.0648362	-0.0649918	0.13032	5.15812	0.000314251	0.00406566
FAM131A	12	-0.0461527	0.0461527	-0.0923053	-0.033563	0.0534147	-0.0913991	-5.15705	0.000314773	0.00406847
TOR1AIP1	12	0.0595091	-0.0595091	0.119018	0.0620635	-0.0783442	0.127181	5.15656	0.000315013	0.00406847
TCEA1	12	0.0981494	-0.0981494	0.196299	0.105057	-0.101037	0.177708	5.1553	0.000315628	0.00407289
NASP	12	-0.0401564	0.0401564	-0.0803127	-0.0309583	0.0284351	-0.0678551	-5.15437	0.000316086	0.00407527
CPNE3	12	0.0562387	-0.0562387	0.112477	0.0531642	-0.0550364	0.0981982	5.14729	0.000319586	0.00411684
SUSD4	12	-0.121062	0.121062	-0.242125	-0.256362	0.0300417	-0.242878	-5.14159	0.000322435	0.00414997
VASH2	12	0.110628	-0.110628	0.221256	0.189795	-0.11852	0.264607	5.14019	0.000323142	0.00415439
ZNF813	12	-0.0747274	0.0747274	-0.149455	-0.115876	0.0694294	-0.16887	-5.1398	0.000323336	0.00415439
TESK1	12	0.0723106	-0.0723106	0.144621	0.0472528	-0.0745778	0.143377	5.13224	0.000327167	0.0042
AP1S2	12	-0.0828052	0.0828052	-0.16561	-0.0778848	0.129752	-0.180556	-5.13119	0.000327701	0.00420324
RPP25L	12	-0.0455264	0.0455264	-0.0910528	0.00370387	0.0738531	-0.088163	-5.12729	0.000329698	0.00422369
ANKRD29	12	-0.134157	0.134157	-0.268313	-0.0482408	0.163272	-0.312807	-5.12698	0.000329861	0.00422369
SPICE1	12	-0.049383	0.049383	-0.098766	-0.0466127	0.0625599	-0.106408	-5.12366	0.000331574	0.00424199
GCDH	12	-0.0308177	0.0308177	-0.0616355	-0.00253192	0.0314547	-0.0644316	-5.12122	0.000332833	0.00425445
E2F8	12	0.0763338	-0.0763338	0.152668	0.0769434	-0.0684338	0.145812	5.11983	0.000333558	0.00426007
MKKS	12	-0.0561562	0.0561562	-0.112312	-0.043739	0.0437587	-0.109146	-5.11744	0.000334805	0.00426975
USP14	12	0.0526425	-0.0526425	0.105285	0.063749	-0.0243534	0.0979005	5.11728	0.000334888	0.00426975
TMEM57	12	0.0870923	-0.0870923	0.174185	0.0911921	-0.08781	0.175267	5.11625	0.000335426	0.00427296
SH2B2	12	0.0970582	-0.0970582	0.194116	0.112272	-0.0772545	0.187357	5.11207	0.000337623	0.00429729
TBC1D10B	12	0.0424623	-0.0424623	0.0849245	0.0215503	-0.0514854	0.0812101	5.10961	0.000338922	0.0043082
WHSC1	12	-0.0547849	0.0547849	-0.10957	-0.0515836	0.0126491	-0.126612	-5.10935	0.000339058	0.0043082
C17orf104	12	-0.107742	0.107742	-0.215484	-0.0339708	0.061577	-0.210419	-5.10763	0.000339971	0.00431613
SPOCK2	12	0.201517	-0.201517	0.403033	0.305718	-0.0872923	0.333502	5.10692	0.000340348	0.00431724
EGLN2	12	0.0721327	-0.0721327	0.144265	0.0631603	-0.0602512	0.127522	5.10596	0.000340861	0.00432008
CLEC11A	12	-0.131217	0.131217	-0.262434	0.545898	0.748216	-0.224325	-5.10374	0.00034204	0.00433135
PTCD3	12	-0.0347369	0.0347369	-0.0694738	-0.037471	0.0495	-0.0594449	-5.10216	0.000342889	0.00433841
LAMP5	12	0.339748	-0.339748	0.679497	0.300221	-0.182692	0.852742	5.10006	0.000344016	0.00434899
EIF3D	12	-0.0349541	0.0349541	-0.0699082	-0.0525033	0.0433741	-0.0783144	-5.09851	0.000344847	0.00435581
BCL6B	12	0.133457	-0.133457	0.266914	0.115987	-0.0720546	0.266606	5.09738	0.000345459	0.00435985
HDAC2	12	-0.0358255	0.0358255	-0.0716511	-0.038654	0.0313152	-0.0768185	-5.09568	0.00034638	0.00436778
PM20D2	12	-0.0668666	0.0668666	-0.133733	-0.0747182	0.0615594	-0.126873	-5.09387	0.000347358	0.00437642
CLIC1	12	0.0904031	-0.0904031	0.180806	0.0746242	-0.154355	0.181146	5.09031	0.000349297	0.00439478
CALR	12	0.0354274	-0.0354274	0.0708549	0.0446185	-0.0727832	0.0701145	5.09012	0.000349404	0.00439478
MT1H	12	0.232251	-0.232251	0.464503	0.127325	-0.226768	0.434056	5.0884	0.000350344	0.00440232
RYK	12	-0.0648718	0.0648718	-0.129744	-0.0691545	0.0664011	-0.15302	-5.08795	0.000350593	0.00440232
ELP2	12	-0.0410861	0.0410861	-0.0821723	-0.0450141	0.035978	-0.0863776	-5.08294	0.000353349	0.00443319
CDC16	12	0.0561405	-0.0561405	0.112281	0.0429427	-0.0680799	0.134341	5.0802	0.000354868	0.00444851
RCOR3	12	0.0761749	-0.0761749	0.15235	0.0558454	-0.0576442	0.161329	5.06877	0.000361283	0.00452513
ACSL3	12	0.0818512	-0.0818512	0.163702	0.0626502	-0.0704673	0.187124	5.06581	0.000362958	0.0045423
MAPK8	12	-0.0325992	0.0325992	-0.0651985	-0.0260696	0.046408	-0.0576763	-5.06526	0.000363274	0.00454244
TRIM54	12	0.109506	-0.109506	0.219012	0.0717426	-0.17871	0.163762	5.06366	0.000364184	0.00455002
GLUD1	12	0.0626419	-0.0626419	0.125284	0.0912665	-0.0668979	0.102668	5.06273	0.000364719	0.00455289
TKT	12	0.0554447	-0.0554447	0.110889	0.101018	-0.0789766	0.107845	5.05769	0.00036761	0.00458515
KBTBD11	12	-0.137046	0.137046	-0.274092	-0.139741	0.0907826	-0.270935	-5.0545	0.000369454	0.00460261
TMED5	12	0.0563778	-0.0563778	0.112756	0.0557132	-0.0560861	0.127167	5.05421	0.000369627	0.00460261
LOC727751	12	-0.0456466	0.0456466	-0.0912932	-0.0613193	0.0164695	-0.0950013	-5.05262	0.000370546	0.00461021
FANCI	12	-0.029514	0.029514	-0.0590281	-0.0297145	0.0482921	-0.0587437	-5.04941	0.000372418	0.00462964
MT1F	12	0.198192	-0.198192	0.396384	0.236106	-0.0180263	0.382977	5.04627	0.000374261	0.00464868
ELOVL4	12	0.0648911	-0.0648911	0.129782	0.0686188	-0.0477223	0.122504	5.04331	0.000376006	0.00466647
SP4	12	-0.0609013	0.0609013	-0.121803	-0.0913901	0.0424476	-0.121481	-5.04143	0.000377118	0.00467639
SLC25A27	12	-0.146321	0.146321	-0.292643	-0.157851	0.186908	-0.238351	-5.04023	0.000377828	0.00468019
NUDT8	12	0.118538	-0.118538	0.237076	0.045416	-0.162451	0.310702	5.03986	0.000378052	0.00468019
ZBTB22	12	0.146704	-0.146704	0.293408	0.133833	-0.10981	0.271742	5.03878	0.00037869	0.00468421
GREB1	12	-0.0778729	0.0778729	-0.155746	-0.0399743	0.111183	-0.121535	-5.03763	0.000379376	0.00468881
UNKL	12	0.0770158	-0.0770158	0.154032	0.0738509	-0.0541165	0.151677	5.03622	0.00038022	0.00469536
SLC27A5	12	0.118222	-0.118222	0.236445	0.107063	-0.126125	0.222324	5.03555	0.000380621	0.00469642
OPLAH	12	0.104639	-0.104639	0.209277	0.0927967	-0.146904	0.173283	5.03138	0.000383123	0.00472339
RABGGTB	12	-0.0429071	0.0429071	-0.0858141	-0.0287637	0.0243683	-0.0918507	-5.03027	0.000383793	0.00472774
TRPC4AP	12	0.0497499	-0.0497499	0.0994997	0.0193053	-0.0898889	0.093378	5.02885	0.000384651	0.004728
CRBN	12	0.0441952	-0.0441952	0.0883904	0.0411728	-0.0488436	0.0800092	5.02878	0.000384691	0.004728
FAM134A	12	0.0217042	-0.0217042	0.0434085	0.019958	-0.0187582	0.0415475	5.02823	0.000385023	0.004728
GRAMD4	12	-0.0649705	0.0649705	-0.129941	-0.0474424	0.0667409	-0.132618	-5.02767	0.000385361	0.004728
CORO7-PAM16	12	-0.0393073	0.0393073	-0.0786146	-0.0154576	0.0716926	-0.0753423	-5.02737	0.000385543	0.004728
PDXDC1	12	-0.0324577	0.0324577	-0.0649155	-0.0345506	0.0269895	-0.0716272	-5.02701	0.000385767	0.004728
THTPA	12	-0.059683	0.059683	-0.119366	-0.109046	0.0362137	-0.0894314	-5.02657	0.00038603	0.004728
NBPF1	12	0.0922133	-0.0922133	0.184427	0.13985	-0.0893982	0.193891	5.02569	0.000386565	0.00472879
RAB35	12	0.0670446	-0.0670446	0.134089	0.0750772	-0.0188692	0.139466	5.02542	0.000386729	0.00472879
ZNF414	12	0.0480008	-0.0480008	0.0960017	0.0244437	-0.0911377	0.095514	5.02161	0.000389056	0.00475336
WASL	12	0.0838239	-0.0838239	0.167648	0.108197	-0.056423	0.151432	5.01923	0.000390516	0.0047673
FDXR	12	-0.0835757	0.0835757	-0.167151	-0.171473	0.0360191	-0.147539	-5.01792	0.000391325	0.00477326
RRAGC	12	0.0892905	-0.0892905	0.178581	0.120303	-0.0746886	0.174003	5.0168	0.000392011	0.00477677
NRN1L	12	0.116403	-0.116403	0.232806	0.256835	0.0256391	0.231196	5.01641	0.000392252	0.00477677
ERCC5	12	0.0456122	-0.0456122	0.0912245	0.0349329	-0.0806581	0.0919082	5.01536	0.000392905	0.00478082
B3GLCT	12	-0.0842116	0.0842116	-0.168423	-0.0126929	0.164723	-0.191875	-5.01468	0.000393325	0.0047809
ELOVL7	12	0.0769345	-0.0769345	0.153869	0.0794372	-0.086688	0.133994	5.01394	0.000393781	0.0047809
CLGN	12	-0.157821	0.157821	-0.315641	-0.262435	0.211223	-0.261988	-5.01358	0.000394009	0.0047809
FAM21C	12	0.0510563	-0.0510563	0.102113	0.0355117	-0.0495966	0.0895677	5.01328	0.000394192	0.0047809
INPP5J	12	0.11752	-0.11752	0.23504	0.0731647	-0.085841	0.285028	5.01152	0.000395285	0.00479027
AHCYL2	12	-0.0395281	0.0395281	-0.0790562	0.0228699	0.0654813	-0.0966708	-5.01044	0.000395962	0.00479458
APELA	12	0.253723	-0.253723	0.507446	0.338445	-0.250408	0.419689	5.00866	0.000397072	0.00480171
GBGT1	12	-0.136424	0.136424	-0.272849	-0.20423	0.0710718	-0.277213	-5.00846	0.000397194	0.00480171
ST6GAL1	12	0.0951617	-0.0951617	0.190323	0.0853837	-0.0878416	0.157481	5.00782	0.000397595	0.00480267
DNM1L	12	-0.0259604	0.0259604	-0.0519208	-0.0126661	0.0404483	-0.0487022	-5.0058	0.000398868	0.00481415
TOMM40L	12	0.0778804	-0.0778804	0.155761	0.0836222	-0.111693	0.154031	5.00422	0.00039986	0.00482222
OXR1	12	-0.0606983	0.0606983	-0.121397	-0.0517412	0.0494227	-0.121562	-5.00313	0.000400546	0.00482659
CA8	12	-0.170193	0.170193	-0.340385	-0.120044	0.154755	-0.3009	-5.00257	0.000400902	0.00482699
NME6	12	0.0433701	-0.0433701	0.0867403	0.0262237	-0.0719721	0.0731186	5.00001	0.000402524	0.00484262
CGN	12	-0.0624983	0.0624983	-0.124997	-0.0579307	0.0773923	-0.123201	-4.99763	0.000404036	0.00485689
DIP2C	12	-0.0534897	0.0534897	-0.106979	-0.101643	0.0498222	-0.102628	-4.99651	0.00040475	0.00486156
SAT1	12	0.10224	-0.10224	0.20448	0.0760496	-0.106846	0.219262	4.99271	0.000407184	0.00488686
LAMTOR1	12	0.0430484	-0.0430484	0.0860968	0.0272704	-0.0420093	0.0952979	4.99	0.000408929	0.00490386
LYRM2	12	0.0677041	-0.0677041	0.135408	0.085528	-0.0600872	0.146407	4.98936	0.000409343	0.00490489
AP4B1	12	0.0728581	-0.0728581	0.145716	0.0540291	-0.0604254	0.137663	4.9837	0.000413017	0.00494494
PCYT1A	12	0.0568597	-0.0568597	0.113719	0.075007	-0.0194616	0.115772	4.98297	0.000413494	0.00494668
CCDC69	12	0.066404	-0.066404	0.132808	0.0882352	-0.0261101	0.145752	4.98227	0.000413955	0.00494823
RHOBTB2	12	0.0611129	-0.0611129	0.122226	0.04278	-0.0693415	0.115121	4.98075	0.000414951	0.00495239
RAD1	12	0.047794	-0.047794	0.0955879	0.0294176	-0.0538186	0.0934191	4.98062	0.000415033	0.00495239
CHRNB1	12	0.0874149	-0.0874149	0.17483	0.112265	-0.0523811	0.181252	4.97995	0.000415471	0.00495239
MAPK1IP1L	12	0.0461109	-0.0461109	0.0922218	0.0641731	-0.058615	0.0904205	4.97971	0.000415629	0.00495239
RMI2	12	-0.0759465	0.0759465	-0.151893	-0.057586	0.136903	-0.129953	-4.97652	0.000417731	0.00497346
FSTL4	12	0.160998	-0.160998	0.321996	0.0661494	-0.212403	0.293127	4.97239	0.000420467	0.00500205
NMNAT3	12	-0.202543	0.202543	-0.405086	-0.220637	0.147318	-0.469418	-4.97138	0.000421139	0.00500605
MRPL19	12	-0.0540007	0.0540007	-0.108001	-0.061594	0.0497747	-0.0951081	-4.96853	0.000423039	0.00502464
CELF5	12	-0.169988	0.169988	-0.339976	-0.0726006	0.280856	-0.304189	-4.96615	0.000424639	0.00503879
FAXC	12	-0.0707527	0.0707527	-0.141505	-0.0938932	0.0538507	-0.146781	-4.96562	0.000424993	0.00503879
KALRN	12	-0.0900807	0.0900807	-0.180161	-0.119909	0.108977	-0.184269	-4.96525	0.000425243	0.00503879
ALDH1B1	12	0.0586015	-0.0586015	0.117203	0.0675251	-0.0841251	0.134912	4.95938	0.00042921	0.00508176
TMEM63B	12	-0.0767554	0.0767554	-0.153511	-0.0576692	0.0807048	-0.178741	-4.9564	0.00043124	0.00510175
ICAM1	12	0.106187	-0.106187	0.212373	0.138426	-0.0596975	0.196605	4.95411	0.000432805	0.00511621
STON1-GTF2A1L	12	-0.129365	0.129365	-0.258731	-0.130527	0.156604	-0.29716	-4.95213	0.000434165	0.00512823
OS9	12	0.0299071	-0.0299071	0.0598141	0.0337837	-0.0439756	0.0518525	4.95121	0.000434795	0.00513132
AOX1	12	-0.0823386	0.0823386	-0.164677	-0.0885842	0.0632451	-0.156789	-4.95042	0.000435339	0.00513132
AIMP1	12	-0.0629764	0.0629764	-0.125953	-0.0421403	0.0517578	-0.135498	-4.95025	0.000435458	0.00513132
KCTD10	12	0.0536902	-0.0536902	0.10738	0.0721472	-0.0972821	0.12227	4.94764	0.000437261	0.00514851
SMOC2	12	-0.17927	0.17927	-0.35854	-0.407421	-0.0387384	-0.38325	-4.9431	0.000440418	0.00518159
FBXL7	12	-0.0687559	0.0687559	-0.137512	-0.0665002	0.0678534	-0.157364	-4.94201	0.000441179	0.00518528
NPIPB5	12	0.110131	-0.110131	0.220262	0.145156	-0.101319	0.214454	4.94166	0.000441426	0.00518528
ARFIP2	12	0.0680243	-0.0680243	0.136049	0.136423	-0.0749156	0.140814	4.94062	0.000442156	0.0051885
ZMAT4	12	-0.125968	0.125968	-0.251936	-0.14655	0.175425	-0.278945	-4.94028	0.000442395	0.0051885
STXBP4	12	-0.0943553	0.0943553	-0.188711	-0.131556	0.160617	-0.197578	-4.93765	0.000444241	0.00520235
TUBB2A	12	0.11336	-0.11336	0.226721	0.0161476	-0.246885	0.27751	4.93761	0.000444273	0.00520235
HIVEP2	12	-0.0978242	0.0978242	-0.195648	-0.0906948	0.11529	-0.207746	-4.93674	0.00044488	0.00520538
ADAMTS2	12	-0.0771703	0.0771703	-0.154341	-0.0104739	0.0903937	-0.136269	-4.93467	0.000446348	0.00521513
RUSC2	12	0.128477	-0.128477	0.256954	0.130097	-0.165844	0.282804	4.93458	0.000446412	0.00521513
EPN3	12	-0.107382	0.107382	-0.214765	-0.118295	0.11068	-0.185325	-4.93237	0.000447975	0.00522822
SEMA4D	12	-0.0549822	0.0549822	-0.109964	-0.0607785	0.0586202	-0.107454	-4.93201	0.000448233	0.00522822
EVA1A	12	-0.235173	0.235173	-0.470347	-0.273988	0.27211	-0.432854	-4.93045	0.000449346	0.00523711
JADE2	12	0.0612357	-0.0612357	0.122471	0.0601773	-0.00844898	0.141356	4.92947	0.000450045	0.00524116
SLFN13	12	-0.106425	0.106425	-0.21285	0.038967	0.313274	-0.177511	-4.92744	0.000451494	0.00525394
COL16A1	12	0.146056	-0.146056	0.292113	0.135295	-0.0631182	0.244166	4.92692	0.000451868	0.0052542
NOS1	12	-0.156344	0.156344	-0.312689	-0.0925586	0.0982677	-0.29639	-4.92577	0.000452694	0.00525837
ADCK1	12	0.0595258	-0.0595258	0.119052	0.0983715	0.00469663	0.109856	4.92512	0.000453165	0.00525837
PDP1	12	0.0992931	-0.0992931	0.198586	0.0693213	-0.0664307	0.183202	4.92465	0.000453497	0.00525837
MAPK4	12	-0.107887	0.107887	-0.215774	-0.145441	0.111877	-0.23697	-4.92446	0.000453635	0.00525837
C21orf58	12	-0.100287	0.100287	-0.200574	-0.106006	0.0897294	-0.21123	-4.92187	0.000455508	0.00527598
MCFD2	12	-0.0322247	0.0322247	-0.0644494	-0.0465944	0.0194571	-0.064688	-4.92137	0.000455868	0.00527605
SART3	12	-0.0296714	0.0296714	-0.0593427	-0.0238343	0.0159835	-0.0698279	-4.91853	0.000457932	0.00529486
NRARP	12	-0.0923981	0.0923981	-0.184796	-0.103611	0.0856922	-0.169928	-4.91816	0.000458202	0.00529486
FAM221A	12	-0.106352	0.106352	-0.212705	-0.0852909	0.0252915	-0.215827	-4.91719	0.000458908	0.00529513
ZNF672	12	0.0808735	-0.0808735	0.161747	0.081398	-0.0481859	0.168871	4.91715	0.000458935	0.00529513
TMEM180	12	0.0877611	-0.0877611	0.175522	0.0600169	-0.0293405	0.197918	4.91456	0.000460825	0.00531283
SCAMP5	12	-0.0443242	0.0443242	-0.0886483	-0.0278494	0.0188285	-0.0822665	-4.91371	0.000461447	0.00531589
LMNB1	12	0.0438795	-0.0438795	0.087759	0.0407891	-0.0873057	0.100443	4.90991	0.000464247	0.00534198
TMEM47	12	-0.0588248	0.0588248	-0.11765	-0.057351	0.0990412	-0.130091	-4.90966	0.000464426	0.00534198
TBC1D4	12	-0.0696745	0.0696745	-0.139349	-0.0645225	0.09967	-0.137691	-4.90672	0.000466604	0.00536289
G6PC3	12	0.0340092	-0.0340092	0.0680185	0.03279	-0.00615516	0.0576976	4.89989	0.000471702	0.00541372
ADNP2	12	0.0324725	-0.0324725	0.064945	0.045262	-0.0127093	0.0675598	4.89982	0.000471752	0.00541372
XRCC2	12	-0.0912791	0.0912791	-0.182558	-0.0542296	0.0791144	-0.193791	-4.89817	0.000472996	0.00541837
NAP1L2	12	0.0583914	-0.0583914	0.116783	0.0791299	-0.0357963	0.132875	4.89787	0.000473225	0.00541837
MUT	12	0.0765302	-0.0765302	0.15306	0.0638262	-0.082364	0.136029	4.89784	0.000473246	0.00541837
ATP6V0D1	12	0.0502595	-0.0502595	0.100519	0.0484126	-0.0714305	0.111813	4.89062	0.000478718	0.00547682
TTC3	12	-0.0925625	0.0925625	-0.185125	-0.102879	0.0427285	-0.178674	-4.88877	0.000480127	0.00548874
ESRRG	12	-0.190609	0.190609	-0.381219	-0.160526	0.222554	-0.367427	-4.88303	0.000484536	0.00553491
CSRP2	12	-0.0529778	0.0529778	-0.105956	-0.0655906	0.045205	-0.0883828	-4.87949	0.000487281	0.00555831
IDH2	12	-0.0458889	0.0458889	-0.0917777	-0.0514738	-0.0254619	-0.0797135	-4.87934	0.000487394	0.00555831
SRRM3	12	-0.0850945	0.0850945	-0.170189	-0.0768614	0.0817371	-0.117307	-4.87895	0.000487702	0.00555831
UNK	12	-0.0352443	0.0352443	-0.0704885	-0.027225	0.0253611	-0.0549863	-4.87653	0.00048958	0.00557141
AP3M2	12	-0.0679486	0.0679486	-0.135897	-0.0428381	0.0888765	-0.0807471	-4.87651	0.000489598	0.00557141
MOAP1	12	-0.0737435	0.0737435	-0.147487	-0.082625	0.0662013	-0.146173	-4.87521	0.000490615	0.00557874
BDNF	12	-0.0901403	0.0901403	-0.180281	-0.0620109	0.0637101	-0.160937	-4.87458	0.000491109	0.0055801
CTDSPL2	12	-0.0361728	0.0361728	-0.0723456	-0.0200371	0.0436867	-0.0925767	-4.8739	0.00049164	0.00558189
PSAT1	12	0.0801193	-0.0801193	0.160239	0.0401631	-0.051604	0.152809	4.87025	0.000494514	0.00561025
FCHO2	12	-0.0813011	0.0813011	-0.162602	-0.0746573	0.0829186	-0.158853	-4.86662	0.000497385	0.00563854
SYT13	12	-0.0672451	0.0672451	-0.13449	-0.0810886	0.0699155	-0.156815	-4.86479	0.000498842	0.00565076
BRF1	12	0.0446509	-0.0446509	0.0893018	0.00776255	-0.0626836	0.0914569	4.86413	0.000499363	0.00565238
POFUT2	12	0.0609381	-0.0609381	0.121876	0.0718156	-0.0722505	0.106885	4.86338	0.000499966	0.00565491
CERCAM	12	0.274359	-0.274359	0.548717	0.312432	-0.32861	0.605681	4.86063	0.00050216	0.00567214
CCT6P1	12	0.0932262	-0.0932262	0.186452	0.0614751	-0.108321	0.164397	4.86052	0.000502249	0.00567214
RNF146	12	-0.0381863	0.0381863	-0.0763726	-0.0532834	0.0577127	-0.081215	-4.85544	0.000506341	0.00571155
HNRNPUL2-BSCL2	12	0.0404333	-0.0404333	0.0808667	0.0311644	-0.0296417	0.0632631	4.85524	0.000506504	0.00571155
KLK7	12	0.382371	-0.382371	0.764741	0.320166	-0.465916	0.668919	4.85318	0.000508177	0.00572609
NEIL3	12	-0.0534309	0.0534309	-0.106862	-0.120179	0.0343576	-0.0892639	-4.85261	0.00050864	0.00572699
ADRBK2	12	-0.0653819	0.0653819	-0.130764	-0.0715909	0.0674819	-0.135305	-4.85113	0.00050984	0.00573296
MGAT4A	12	-0.132219	0.132219	-0.264438	-0.185019	0.0986863	-0.282172	-4.85101	0.000509938	0.00573296
PI4KB	12	0.0496657	-0.0496657	0.0993314	0.0435326	-0.0592497	0.102595	4.84936	0.000511288	0.00574382
SMARCA5	12	-0.0270266	0.0270266	-0.0540531	-0.0351202	0.0217893	-0.0578915	-4.84578	0.000514218	0.00577239
EIF2AK4	12	-0.0599782	0.0599782	-0.119956	-0.0199981	0.083867	-0.12875	-4.845	0.000514858	0.00577522
MAPK14	12	-0.0333621	0.0333621	-0.0667242	-0.0193255	0.0390274	-0.0721827	-4.84418	0.000515535	0.00577848
ZSCAN1	12	0.27688	-0.27688	0.553761	0.424034	-0.00400881	0.581787	4.8419	0.000517417	0.00579219
BTN3A1	12	-0.13526	0.13526	-0.27052	-0.124327	-0.00533789	-0.241408	-4.84164	0.000517635	0.00579219
RNF19B	12	0.0532049	-0.0532049	0.10641	0.0621281	-0.0543225	0.0874981	4.84129	0.000517922	0.00579219
MYEF2	12	0.0382104	-0.0382104	0.0764208	0.0657529	-0.00163028	0.0768652	4.83723	0.000521294	0.00582336
DOLK	12	0.0686253	-0.0686253	0.137251	0.0566563	-0.0770084	0.142613	4.837	0.000521489	0.00582336
BUB1	12	-0.0535993	0.0535993	-0.107199	0.0134106	0.0895697	-0.114357	-4.83456	0.000523534	0.00584182
KIFC1	12	0.038072	-0.038072	0.0761439	0.0327614	-0.0460301	0.0696694	4.83214	0.000525564	0.0058601
SNHG3	12	-0.0931287	0.0931287	-0.186257	-0.0623887	0.106164	-0.205551	-4.83044	0.000526997	0.00586658
PIGS	12	0.0585184	-0.0585184	0.117037	0.0683264	-0.0639717	0.104353	4.8304	0.000527028	0.00586658
HSPA4	12	-0.0389281	0.0389281	-0.0778563	-0.040673	0.0237649	-0.0672022	-4.83003	0.000527337	0.00586658
PQLC2	12	0.0794591	-0.0794591	0.158918	0.0407199	-0.0816894	0.157262	4.8292	0.000528042	0.00586658
PHC3	12	-0.0648824	0.0648824	-0.129765	-0.0351564	0.0780229	-0.131021	-4.82912	0.00052811	0.00586658
HEBP1	12	-0.0764999	0.0764999	-0.153	-0.0885741	0.0889622	-0.154011	-4.826	0.000530753	0.00589156
NDUFA8	12	-0.044379	0.044379	-0.088758	-0.0671226	0.0238262	-0.103532	-4.82543	0.000531239	0.00589257
TXNRD1	12	0.0437631	-0.0437631	0.0875262	0.0362162	-0.0281635	0.0884931	4.82356	0.00053283	0.00590583
ST6GALNAC6	12	-0.0447161	0.0447161	-0.0894323	-0.0139441	0.027688	-0.089856	-4.82119	0.000534855	0.00592388
RXRA	12	-0.0509206	0.0509206	-0.101841	-0.0897547	0.0493268	-0.107789	-4.82057	0.000535392	0.00592543
MBLAC1	12	0.119175	-0.119175	0.238351	0.1797	-0.137418	0.251362	4.81942	0.000536376	0.00593192
PFKM	12	0.0556582	-0.0556582	0.111316	0.0594506	-0.04866	0.101013	4.81512	0.000540083	0.0059685
MMP25	12	0.0461436	-0.0461436	0.0922872	-0.00882307	-0.05813	0.084276	4.81422	0.000540866	0.00596904
AURKA	12	-0.0603517	0.0603517	-0.120703	-0.085501	0.0649751	-0.117659	-4.81414	0.000540932	0.00596904
RBM3	12	0.0611129	-0.0611129	0.122226	0.0410231	-0.0587832	0.0941026	4.81009	0.000544463	0.00600076
APTX	12	0.0616273	-0.0616273	0.123255	0.0515412	-0.0689475	0.101166	4.80992	0.00054461	0.00600076
USP2	12	-0.114179	0.114179	-0.228358	-0.0962547	0.0904546	-0.237426	-4.8072	0.000546986	0.00601694
ADGRL3	12	-0.0582153	0.0582153	-0.116431	-0.0799718	-0.0204957	-0.123843	-4.80661	0.00054751	0.00601694
POP4	12	0.0520201	-0.0520201	0.10404	0.057938	-0.0439065	0.111131	4.80653	0.00054758	0.00601694
BCAP29	12	0.0633724	-0.0633724	0.126745	0.0439468	-0.0868128	0.116786	4.8064	0.00054769	0.00601694
UBE2Z	12	0.0305059	-0.0305059	0.0610119	0.0349921	-0.02502	0.0658689	4.80549	0.000548492	0.00601854
EIF4EBP2	12	-0.0382355	0.0382355	-0.076471	-0.0294759	0.0432343	-0.0706523	-4.80532	0.000548643	0.00601854
ABHD8	12	-0.0852662	0.0852662	-0.170532	-0.169211	0.16804	-0.154442	-4.80078	0.000552653	0.00605808
PTRF	12	0.11528	-0.11528	0.23056	0.0582946	-0.10228	0.20887	4.79817	0.000554971	0.00607903
HERC5	12	-0.0975496	0.0975496	-0.195099	-0.00718171	0.0818732	-0.178507	-4.79723	0.000555817	0.00608383
SSBP3	12	0.0409016	-0.0409016	0.0818033	0.0175089	-0.0662548	0.0740581	4.7951	0.000557717	0.00609921
PNPLA8	12	0.0857813	-0.0857813	0.171563	0.0854705	-0.080509	0.13455	4.79474	0.000558039	0.00609921
SLC10A3	12	0.0897116	-0.0897116	0.179423	0.0911808	-0.0885397	0.154223	4.7933	0.000559332	0.00610887
STXBP5	12	-0.0639281	0.0639281	-0.127856	-0.0561842	0.0261806	-0.151426	-4.7918	0.000560679	0.00611911
SMC4	12	-0.0534941	0.0534941	-0.106988	-0.0471073	0.0172661	-0.110663	-4.79051	0.000561845	0.00612735
ALG12	12	0.0517732	-0.0517732	0.103546	0.035228	-0.0376327	0.0752504	4.78954	0.000562722	0.00613244
EPHA10	12	0.3643	-0.3643	0.7286	0.359119	-0.130138	0.873432	4.78862	0.000563548	0.00613696
SPPL3	12	0.0481137	-0.0481137	0.0962274	0.0296321	-0.0843754	0.0736933	4.78535	0.000566518	0.0061648
AGPAT1	12	-0.0519586	0.0519586	-0.103917	-0.0625487	0.0680039	-0.108114	-4.78377	0.000567964	0.0061749
SCAF11	12	-0.0339164	0.0339164	-0.0678328	0.00714041	0.0603174	-0.0637483	-4.78343	0.000568273	0.0061749
CTSB	12	-0.125823	0.125823	-0.251647	-0.123365	0.127448	-0.188455	-4.78093	0.000570563	0.00619362
TRIM39	12	0.0747607	-0.0747607	0.149521	0.090569	-0.0632306	0.145008	4.78056	0.000570901	0.00619362
CCDC28B	12	0.0954231	-0.0954231	0.190846	0.0767698	-0.0499981	0.240127	4.78019	0.00057124	0.00619362
RNF182	12	-0.0768996	0.0768996	-0.153799	-0.125736	0.0846138	-0.184355	-4.77893	0.000572395	0.00620013
PARP2	12	0.0542949	-0.0542949	0.10859	0.01692	-0.0558151	0.0995101	4.77806	0.000573198	0.00620013
TLDC1	12	0.0571522	-0.0571522	0.114304	0.0664274	-0.0355687	0.108077	4.77799	0.000573259	0.00620013
SNAPC5	12	-0.0376721	0.0376721	-0.0753443	-0.0314889	0.0378543	-0.0848783	-4.77653	0.000574608	0.00620013
TXNDC16	12	0.0904616	-0.0904616	0.180923	0.142112	-0.0122312	0.162981	4.77596	0.000575142	0.00620013
CCDC40	12	-0.0885069	0.0885069	-0.177014	-0.0979104	0.131058	-0.180809	-4.77557	0.000575504	0.00620013
ABCC10	12	0.0652074	-0.0652074	0.130415	0.0541493	-0.067541	0.162292	4.77542	0.000575639	0.00620013
KDM4A-AS1	12	0.0783609	-0.0783609	0.156722	0.0890929	-0.0652983	0.152456	4.77509	0.000575948	0.00620013
THEM6	12	0.30647	-0.30647	0.61294	0.688363	0.217884	0.611864	4.77507	0.000575966	0.00620013
MIR22HG	12	0.260093	-0.260093	0.520187	0.214278	-0.205235	0.54862	4.77504	0.000575993	0.00620013
RPS6KA3	12	-0.0841509	0.0841509	-0.168302	-0.067514	0.0850724	-0.163978	-4.77447	0.000576516	0.00620128
SPSB2	12	0.157538	-0.157538	0.315076	0.183863	0.0337177	0.297215	4.77287	0.000578007	0.00621284
SFT2D1	12	0.0873592	-0.0873592	0.174718	0.133788	-0.175316	0.152259	4.77213	0.000578696	0.00621577
HTRA3	12	-0.167019	0.167019	-0.334038	0.00117926	0.242983	-0.33007	-4.77073	0.000579994	0.00622525
TPX2	12	-0.0454318	0.0454318	-0.0908636	-0.0691859	0.0243706	-0.0842323	-4.77023	0.000580469	0.00622586
PIP5K1A	12	0.0464589	-0.0464589	0.0929178	0.027288	-0.0815655	0.0879637	4.76903	0.000581589	0.00622839
GARS	12	0.0555338	-0.0555338	0.111068	0.0314901	-0.0897609	0.137762	4.7686	0.000581993	0.00622839
PNP	12	0.0904631	-0.0904631	0.180926	0.122426	-0.094059	0.207269	4.76826	0.000582306	0.00622839
ZIC2	12	-0.0827739	0.0827739	-0.165548	-0.00920994	0.149851	-0.18245	-4.76819	0.000582373	0.00622839
CLIP1	12	0.0691767	-0.0691767	0.138353	0.0942442	-0.0699553	0.133703	4.76513	0.000585254	0.0062544
SLC7A11-AS1	12	0.333876	-0.333876	0.667752	0.346608	-0.257173	0.63282	4.76471	0.000585643	0.0062544
SWAP70	12	0.0773966	-0.0773966	0.154793	0.0833764	-0.0869599	0.149618	4.75933	0.000590746	0.00630027
KCTD11	12	0.110084	-0.110084	0.220168	0.095026	-0.101303	0.225602	4.75927	0.000590802	0.00630027
SFXN1	12	-0.0486865	0.0486865	-0.097373	-0.0428727	0.0713974	-0.102002	-4.75884	0.000591204	0.00630027
GPALPP1	12	-0.0505727	0.0505727	-0.101145	-0.0375121	0.0484963	-0.0902389	-4.7582	0.00059182	0.00630233
GABPA	12	-0.0524274	0.0524274	-0.104855	-0.0474867	0.0553875	-0.108228	-4.75592	0.000593993	0.00632096
LOC389641	12	0.178941	-0.178941	0.357882	0.206408	-0.14829	0.308797	4.75538	0.000594509	0.00632195
SLC1A1	12	-0.243737	0.243737	-0.487475	-0.249968	0.269054	-0.459001	-4.75435	0.000595498	0.00632796
NCAPD3	12	-0.0440747	0.0440747	-0.0881494	-0.0355616	0.047716	-0.0663814	-4.75074	0.000598973	0.00636036
KPNA5	12	-0.0808519	0.0808519	-0.161704	-0.0702468	0.0878749	-0.178184	-4.74878	0.000600869	0.00637596
ESYT1	12	0.0583897	-0.0583897	0.116779	0.032526	-0.0162431	0.0973993	4.74715	0.000602451	0.0063882
CCNA1	12	0.214661	-0.214661	0.429322	0.23343	-0.243293	0.375673	4.74406	0.000605464	0.0064156
SLC35A2	12	0.0647981	-0.0647981	0.129596	0.0921889	-0.0538425	0.136956	4.73927	0.00061016	0.00646077
CYYR1	12	-0.0830247	0.0830247	-0.166049	-0.0965337	0.0311595	-0.127834	-4.73714	0.000612258	0.00647769
LINC00674	12	0.071641	-0.071641	0.143282	0.074534	-0.079244	0.132581	4.73677	0.000612625	0.00647769
NCKAP1	12	-0.0397563	0.0397563	-0.0795125	-0.0496836	0.0369056	-0.0924032	-4.73626	0.00061313	0.00647844
USP45	12	-0.0817385	0.0817385	-0.163477	-0.0458886	0.126824	-0.1647	-4.73505	0.000614324	0.00648488
DCBLD1	12	-0.0852311	0.0852311	-0.170462	-0.129748	0.0303516	-0.183997	-4.73477	0.000614609	0.00648488
TLCD1	12	0.0635991	-0.0635991	0.127198	0.00723694	-0.14883	0.137	4.73208	0.000617282	0.00650849
SIMC1	12	-0.0920733	0.0920733	-0.184147	-0.092956	0.0472675	-0.175891	-4.73128	0.000618083	0.00651234
RPIA	12	-0.0571353	0.0571353	-0.114271	-0.0450858	0.0664249	-0.109137	-4.73023	0.000619129	0.00651875
SUSD5	12	0.121673	-0.121673	0.243347	0.183758	-0.104141	0.255556	4.72901	0.000620351	0.00652702
MRAP2	12	-0.0949253	0.0949253	-0.189851	-0.10522	0.167275	-0.162654	-4.7275	0.000621866	0.00653073
ADGRL2	12	-0.0502078	0.0502078	-0.100416	-0.0362894	0.108209	-0.0971065	-4.72746	0.000621904	0.00653073
ATP8B2	12	-0.058037	0.058037	-0.116074	-0.0345127	0.0712073	-0.113363	-4.72735	0.000622016	0.00653073
MGC57346	12	-0.061392	0.061392	-0.122784	-0.0549288	0.0394428	-0.12322	-4.72393	0.000625459	0.00655973
RNASET2	12	-0.0797733	0.0797733	-0.159547	-0.0293013	0.0715243	-0.176681	-4.72374	0.000625657	0.00655973
TRIM46	12	0.147121	-0.147121	0.294243	0.151933	-0.0728242	0.243887	4.72047	0.000628966	0.0065898
PLA2G16	12	0.111741	-0.111741	0.223482	0.0662355	-0.0666444	0.185331	4.71537	0.000634172	0.00663969
NCOA5	12	0.0788629	-0.0788629	0.157726	0.0918045	-0.0791221	0.185137	4.71372	0.000635869	0.00665278
ZNF165	12	0.136674	-0.136674	0.273347	0.107953	-0.0907055	0.265579	4.71234	0.000637293	0.00666301
ABHD12	12	0.0497516	-0.0497516	0.0995032	0.0372507	-0.0633328	0.111903	4.71029	0.000639401	0.00668037
SNAP29	12	0.0441221	-0.0441221	0.0882441	0.0284077	-0.0388508	0.0789519	4.70945	0.00064028	0.00668488
GSS	12	0.0544242	-0.0544242	0.108848	0.0475779	-0.0810911	0.121369	4.70795	0.00064183	0.00669638
TNFRSF10A	12	0.218967	-0.218967	0.437935	0.220276	-0.208393	0.466897	4.70749	0.000642312	0.00669674
FAM46A	12	-0.123783	0.123783	-0.247566	-0.143917	0.138922	-0.268895	-4.70648	0.000643364	0.00670301
CDCA3	12	-0.0422492	0.0422492	-0.0844983	-0.0433146	0.0199203	-0.0920572	-4.7016	0.000648464	0.00674148
CD2AP	12	-0.0469518	0.0469518	-0.0939035	-0.0430001	0.0126467	-0.0968783	-4.70137	0.000648703	0.00674148
LOC100506990	12	0.114551	-0.114551	0.229102	0.0459719	-0.2435	0.267326	4.70113	0.000648951	0.00674148
ARL4A	12	0.0713358	-0.0713358	0.142672	0.0417862	-0.0355803	0.127933	4.70104	0.000649044	0.00674148
TADA1	12	0.0402925	-0.0402925	0.080585	0.0042087	-0.0328407	0.0840906	4.70076	0.000649341	0.00674148
GPCPD1	12	0.133073	-0.133073	0.266147	0.0358808	-0.147999	0.197423	4.70036	0.000649765	0.00674148
NAA25	12	0.0424178	-0.0424178	0.0848356	-0.00876693	-0.0437111	0.0861261	4.69953	0.000650632	0.00674579
IRF9	12	0.13066	-0.13066	0.261319	0.0939929	-0.158304	0.333495	4.69823	0.000652009	0.00675538
NKIRAS1	12	-0.0812738	0.0812738	-0.162548	-0.0734546	0.0671897	-0.14198	-4.69597	0.000654398	0.00677543
SLC7A6	12	-0.0368347	0.0368347	-0.0736694	-0.0463135	0.0526557	-0.0854078	-4.69324	0.000657298	0.00680073
PRMT2	12	0.0636435	-0.0636435	0.127287	0.0382335	-0.0738551	0.125155	4.69237	0.000658222	0.00680558
HES3	12	0.15395	-0.15395	0.3079	0.181398	-0.107427	0.284685	4.68871	0.000662136	0.00684059
ATAD2	12	-0.0523729	0.0523729	-0.104746	-0.0431382	0.11487	-0.13139	-4.68805	0.000662847	0.00684059
ZBTB46	12	0.0819914	-0.0819914	0.163983	0.108346	-0.0176616	0.17462	4.68793	0.000662983	0.00684059
TYK2	12	0.0687755	-0.0687755	0.137551	0.0691792	-0.0751994	0.169803	4.68516	0.000665967	0.00686663
TCTA	12	0.103173	-0.103173	0.206345	0.0951138	-0.139858	0.237007	4.68214	0.000669235	0.00689557
SMG9	12	0.0657155	-0.0657155	0.131431	0.066874	-0.0515432	0.110291	4.68152	0.000669903	0.00689769
NEFH	12	0.0847263	-0.0847263	0.169453	0.0728343	-0.0478399	0.132204	4.67971	0.000671873	0.00691321
DNAJB9	12	0.119441	-0.119441	0.238882	0.121807	-0.112815	0.222002	4.67707	0.000674751	0.00693804
LRCH2	12	-0.0799991	0.0799991	-0.159998	-0.0681821	0.0926387	-0.174556	-4.67635	0.000675543	0.0069414
WASF3	12	-0.0693681	0.0693681	-0.138736	-0.120888	0.0356146	-0.154596	-4.67297	0.000679262	0.00697482
TRIM28	12	0.030077	-0.030077	0.060154	0.0201179	-0.0371562	0.0536741	4.67176	0.000680596	0.00698177
FAM184A	12	-0.12266	0.12266	-0.24532	-0.0808344	0.172711	-0.222876	-4.67151	0.000680874	0.00698177
KITLG	12	-0.162992	0.162992	-0.325985	-0.164608	0.138273	-0.289782	-4.6684	0.000684317	0.00700478
UBE2T	12	0.0783676	-0.0783676	0.156735	0.0588439	-0.097223	0.124084	4.66812	0.000684629	0.00700478
SFMBT2	12	-0.117419	0.117419	-0.234838	-0.128383	0.138913	-0.230335	-4.66806	0.000684695	0.00700478
MCPH1	12	-0.0550387	0.0550387	-0.110077	-0.0613329	0.0420559	-0.101197	-4.66779	0.000684995	0.00700478
RALY	12	0.0282407	-0.0282407	0.0564814	-0.0125121	-0.0311915	0.0484768	4.66606	0.000686921	0.00701809
ADORA2A-AS1	12	-0.162126	0.162126	-0.324252	0.0041965	0.115396	-0.312323	-4.6654	0.000687662	0.00701809
ZNF630	12	0.163551	-0.163551	0.327101	0.193617	-0.127108	0.34735	4.66502	0.000688081	0.00701809
PINK1-AS	12	0.0478826	-0.0478826	0.0957652	0.0447485	-0.0653615	0.108145	4.66493	0.000688188	0.00701809
SCAMP1	12	-0.0650672	0.0650672	-0.130134	-0.0522109	0.0258857	-0.127064	-4.66451	0.000688647	0.00701809
NBPF12	12	0.102353	-0.102353	0.204706	0.128079	-0.137232	0.183729	4.66331	0.000689993	0.00702701
PIP5KL1	12	0.147083	-0.147083	0.294167	0.109923	-0.191241	0.31399	4.66219	0.000691252	0.00703503
DDX39A	12	0.0467612	-0.0467612	0.0935224	0.0470302	-0.0372392	0.101959	4.66061	0.000693028	0.0070483
IBTK	12	0.0409462	-0.0409462	0.0818924	0.0747666	-0.0249443	0.0715981	4.66014	0.000693558	0.00704889
RASL12	12	-0.081829	0.081829	-0.163658	-0.0741704	0.0775557	-0.165238	-4.65639	0.000697792	0.0070871
ARL5B	12	-0.0454142	0.0454142	-0.0908283	-0.0542708	0.0756867	-0.097879	-4.65539	0.000698928	0.00709381
MAN1A1	12	-0.118473	0.118473	-0.236946	-0.0643428	0.154772	-0.279045	-4.65405	0.000700455	0.00710335
PPM1F	12	-0.0572774	0.0572774	-0.114555	-0.0918804	0.0408925	-0.123492	-4.65352	0.000701055	0.00710335
CTSL	12	0.0462238	-0.0462238	0.0924476	0.0368977	-0.0173635	0.11002	4.65331	0.000701295	0.00710335
LYPD6B	12	-0.135744	0.135744	-0.271488	-0.209638	0.131943	-0.273568	-4.65172	0.000703113	0.00711693
MAP2K1	12	-0.0365107	0.0365107	-0.0730214	-0.0478479	0.0162083	-0.0618472	-4.65026	0.000704788	0.00712906
DNA2	12	-0.0394358	0.0394358	-0.0788716	-0.033784	0.040891	-0.0653674	-4.64818	0.000707169	0.00714829
LRRC9	12	0.274653	-0.274653	0.549307	0.372357	-0.287262	0.551448	4.6472	0.000708298	0.00715487
NAB1	12	-0.0712483	0.0712483	-0.142497	-0.0759165	0.0774954	-0.116512	-4.64604	0.000709639	0.00716356
IARS	12	0.0302619	-0.0302619	0.0605238	0.0436619	-0.0270593	0.040321	4.64479	0.000711085	0.00717331
LDLRAP1	12	0.0481024	-0.0481024	0.0962048	0.0562904	-0.0410408	0.103188	4.64313	0.000713008	0.00718785
MMP16	12	-0.136502	0.136502	-0.273003	-0.198594	0.147038	-0.320908	-4.64116	0.000715299	0.00720608
MMS22L	12	-0.0499205	0.0499205	-0.0998409	-0.00356768	0.116021	-0.123444	-4.63992	0.000716739	0.00721572
KLHDC10	12	-0.0383393	0.0383393	-0.0766786	-0.0260533	0.0527758	-0.0866486	-4.63942	0.000717319	0.0072167
EML3	12	-0.0583918	0.0583918	-0.116784	-0.0704325	0.00958403	-0.125548	-4.63886	0.00071797	0.00721838
TADA3	12	0.0204934	-0.0204934	0.0409869	0.0454055	-0.00118847	0.0429987	4.63618	0.000721115	0.00724512
C17orf53	12	0.0683533	-0.0683533	0.136707	0.0780907	-0.0490579	0.165372	4.63408	0.000723588	0.00726174
PURA	12	-0.0971427	0.0971427	-0.194285	-0.073734	0.0351196	-0.16601	-4.63395	0.000723742	0.00726174
ZFR	12	-0.021166	0.021166	-0.042332	-0.016698	0.0372519	-0.0306336	-4.63109	0.000727114	0.00729067
ATP6V1C1	12	-0.0511292	0.0511292	-0.102258	-0.0711138	0.0186946	-0.0808475	-4.62961	0.000728864	0.00730332
PHF10	12	-0.0439284	0.0439284	-0.0878567	-0.052869	0.0140947	-0.0596006	-4.62791	0.000730894	0.00731875
PITPNB	12	0.0569424	-0.0569424	0.113885	0.0533369	-0.0308406	0.129009	4.62473	0.000734692	0.00735184
FKBP15	12	0.0673333	-0.0673333	0.134667	0.076376	-0.0426155	0.139364	4.62364	0.000735995	0.00735995
DOLPP1	12	0.0341	-0.0341	0.0682	0.0336253	-0.0468593	0.0784503	4.62027	0.000740049	0.00739554
PPP2R2C	12	-0.0759839	0.0759839	-0.151968	-0.0897511	0.0879021	-0.158819	-4.615	0.000746434	0.00745435
CLDN11	12	-0.211336	0.211336	-0.422671	-0.319012	0.307399	-0.390736	-4.61107	0.000751234	0.00749727
PALB2	12	0.0609779	-0.0609779	0.121956	0.0196054	-0.0966077	0.118595	4.60987	0.000752707	0.00750695
ATP6V0E1	12	0.0476167	-0.0476167	0.0952334	0.0435929	-0.0424024	0.104048	4.60907	0.000753691	0.00751175
POGLUT1	12	0.0584696	-0.0584696	0.116939	0.0840639	-0.0503335	0.140114	4.60851	0.000754375	0.00751355
ZNF324	12	0.0993758	-0.0993758	0.198752	0.167636	-0.0682942	0.218241	4.60698	0.000756262	0.00752733
NKIRAS2	12	0.0392788	-0.0392788	0.0785576	0.0454874	-0.0107298	0.0846169	4.60647	0.000756896	0.00752862
SATB1	12	-0.0725793	0.0725793	-0.145159	-0.0857287	0.0658107	-0.140466	-4.59924	0.000765879	0.00761129
HECA	12	-0.110304	0.110304	-0.220607	-0.132971	0.114158	-0.255759	-4.59896	0.000766227	0.00761129
INO80	12	0.0446837	-0.0446837	0.0893675	0.0362133	-0.0573115	0.0799159	4.59332	0.000773317	0.00767662
RAVER2	12	-0.0269928	0.0269928	-0.0539856	-0.028991	0.0224685	-0.0493428	-4.59235	0.000774542	0.00767974
FAM13B	12	0.0629187	-0.0629187	0.125837	0.0843435	-0.0292135	0.146238	4.59226	0.000774661	0.00767974
CDC6	12	0.0687189	-0.0687189	0.137438	0.065067	-0.0565717	0.188126	4.59172	0.00077534	0.00768102
ADGRG2	12	0.112302	-0.112302	0.224604	0.187174	0.00896202	0.24082	4.59134	0.000775819	0.00768102
GLCCI1	12	-0.0653035	0.0653035	-0.130607	-0.0720787	0.0646941	-0.12373	-4.58767	0.000780487	0.00772211
WNK3	12	-0.0592389	0.0592389	-0.118478	-0.0631947	0.0888816	-0.115685	-4.58686	0.000781521	0.00772722
MYBL2	12	0.0222237	-0.0222237	0.0444473	0.0312101	-0.0133979	0.0403467	4.5864	0.000782113	0.00772796
TNFRSF10C	12	-0.170073	0.170073	-0.340147	-0.0627976	0.243508	-0.335233	-4.58456	0.00078447	0.00774613
CEP55	12	0.0778473	-0.0778473	0.155695	0.0924563	-0.0696125	0.173251	4.58305	0.000786407	0.0077599
GPN3	12	-0.046607	0.046607	-0.0932139	-0.056703	0.0513655	-0.0992419	-4.58201	0.00078775	0.0077599
ATR	12	-0.0532574	0.0532574	-0.106515	-0.0262053	0.070032	-0.142613	-4.582	0.000787754	0.0077599
FAM110A	12	-0.0902812	0.0902812	-0.180562	-0.121689	0.0895786	-0.208541	-4.58186	0.000787945	0.0077599
TRNP1	12	-0.0523752	0.0523752	-0.10475	-0.0470829	0.0637868	-0.121227	-4.58098	0.000789077	0.00776594
ZNF70	12	0.185652	-0.185652	0.371303	0.171436	-0.136179	0.333602	4.57944	0.000791069	0.00778041
MIR4751	12	0.183645	-0.183645	0.36729	0.25087	-0.250757	0.336671	4.57739	0.000793717	0.00779682
RACGAP1	12	-0.0378996	0.0378996	-0.0757991	-0.0176257	0.0246389	-0.0625998	-4.57734	0.000793782	0.00779682
SLC41A1	12	0.0717149	-0.0717149	0.14343	0.10651	-0.0812829	0.149893	4.57662	0.000794723	0.00780024
C12orf76	12	-0.0961263	0.0961263	-0.192253	-0.122895	0.06259	-0.208421	-4.57627	0.000795175	0.00780024
PEX11B	12	0.0740789	-0.0740789	0.148158	0.0519047	-0.0465898	0.150637	4.57544	0.000796263	0.00780579
CYTH3	12	0.0614214	-0.0614214	0.122843	0.0577288	-0.0640643	0.0988499	4.57473	0.00079718	0.00780964
ORC2	12	-0.0431491	0.0431491	-0.0862981	-0.026508	0.0435928	-0.0813523	-4.57045	0.000802783	0.00785938
RNF115	12	0.0559898	-0.0559898	0.11198	0.0558431	-0.0556198	0.1191	4.56747	0.000806719	0.00789273
TMEM43	12	0.0553288	-0.0553288	0.110658	0.0420502	-0.0519515	0.144815	4.56694	0.00080741	0.00789432
DROSHA	12	-0.0364149	0.0364149	-0.0728298	-0.0667997	0.0328001	-0.0939644	-4.5661	0.000808531	0.00790011
TCTN3	12	0.0396559	-0.0396559	0.0793118	0.00518588	-0.0406907	0.0707402	4.56399	0.000811323	0.00792221
SPDYE3	12	0.0920353	-0.0920353	0.184071	0.085487	-0.129668	0.158447	4.5586	0.000818524	0.00798227
TMEM245	12	-0.0480247	0.0480247	-0.0960495	-0.0531001	0.0463156	-0.112681	-4.55825	0.000818986	0.00798227
ALOX12B	12	-0.211266	0.211266	-0.422531	-0.120213	0.243816	-0.446405	-4.55818	0.000819078	0.00798227
PLEKHB2	12	0.0213107	-0.0213107	0.0426214	0.023982	-0.0186853	0.040926	4.55763	0.000819821	0.00798429
S100A10	12	0.140413	-0.140413	0.280826	0.237843	-0.104015	0.274718	4.5532	0.000825788	0.00803717
VIL1	12	-0.178801	0.178801	-0.357602	-0.17185	0.380764	-0.285945	-4.55189	0.000827562	0.00804919
SAV1	12	-0.0486601	0.0486601	-0.0973202	-0.00943687	0.0540653	-0.0880437	-4.55103	0.000828737	0.00805536
GHITM	12	0.0329663	-0.0329663	0.0659326	0.0194671	-0.0289958	0.0799031	4.5497	0.00083054	0.00806764
ZC2HC1A	12	0.0721862	-0.0721862	0.144372	0.0714613	-0.0977472	0.173808	4.54739	0.00083369	0.00809298
KPNB1	12	0.0248106	-0.0248106	0.0496213	0.0446558	-0.0288861	0.0530447	4.53783	0.000846882	0.00821161
NCBP2	12	-0.0398543	0.0398543	-0.0797086	-0.0678964	0.0335321	-0.073209	-4.53763	0.000847154	0.00821161
PLTP	12	0.0558702	-0.0558702	0.11174	0.049258	-0.11688	0.103836	4.53734	0.000847561	0.00821161
GORASP1	12	-0.0490775	0.0490775	-0.0981551	-0.0529755	0.0463701	-0.111914	-4.53636	0.000848917	0.00821716
ME2	12	-0.0568356	0.0568356	-0.113671	-0.0711441	0.0582689	-0.0950142	-4.53613	0.000849235	0.00821716
INTS8	12	-0.0620956	0.0620956	-0.124191	-0.0459476	0.06428	-0.118849	-4.53572	0.000849816	0.00821746
PNPLA2	12	0.0737521	-0.0737521	0.147504	0.083333	-0.0923779	0.130017	4.53531	0.000850379	0.00821758
OLFML2B	12	-0.120658	0.120658	-0.241315	-0.107766	0.147631	-0.237862	-4.53415	0.000852006	0.00822798
TMCO3	12	-0.0334782	0.0334782	-0.0669563	0.00127058	0.0394204	-0.0690358	-4.53317	0.000853378	0.00823589
ZBED4	12	-0.0499247	0.0499247	-0.0998495	-0.0343232	0.0440149	-0.0728149	-4.5325	0.000854322	0.00823969
PKD2L2	12	0.125627	-0.125627	0.251254	0.0937793	-0.0979296	0.276457	4.53161	0.000855563	0.00824439
EXTL2	12	-0.0559091	0.0559091	-0.111818	-0.0677451	0.0827015	-0.132344	-4.53136	0.000855915	0.00824439
RASSF5	12	-0.147069	0.147069	-0.294139	-0.0917983	0.162095	-0.265354	-4.5297	0.000858258	0.00825309
RRM1	12	-0.0453428	0.0453428	-0.0906855	-0.0417678	0.0209838	-0.0941746	-4.52938	0.00085871	0.00825309
ZNF157	12	0.159258	-0.159258	0.318515	0.135497	-0.10743	0.355119	4.52901	0.000859223	0.00825309
TIAF1	12	0.106651	-0.106651	0.213302	0.0909494	-0.0871325	0.188087	4.52851	0.000859936	0.00825309
ZDBF2	12	-0.0756237	0.0756237	-0.151247	-0.111084	0.0957954	-0.172814	-4.5284	0.000860087	0.00825309
SMIM7	12	0.0427625	-0.0427625	0.085525	0.0750818	-0.0600129	0.101209	4.52837	0.000860135	0.00825309
MST1R	12	0.114789	-0.114789	0.229578	0.142995	-0.155888	0.202474	4.52788	0.000860819	0.00825435
CIART	12	0.126756	-0.126756	0.253511	0.1417	-0.169501	0.215853	4.52634	0.000863003	0.00826998
OSGEPL1	12	-0.112649	0.112649	-0.225298	-0.144342	0.126869	-0.282403	-4.52088	0.000870778	0.00833914
IFIT5	12	-0.110301	0.110301	-0.220602	-0.11554	0.116887	-0.21748	-4.51956	0.000872679	0.00835199
RLIM	12	-0.0273053	0.0273053	-0.0546106	-0.00967359	0.0340522	-0.0519179	-4.51454	0.000879901	0.0084157
SH2B3	12	0.126744	-0.126744	0.253487	0.141134	-0.131162	0.295602	4.51406	0.000880601	0.00841701
CDAN1	12	-0.0735307	0.0735307	-0.147061	-0.0587324	0.102917	-0.127819	-4.51294	0.000882229	0.0084198
RYR1	12	0.177085	-0.177085	0.35417	0.221988	-0.238848	0.357736	4.51286	0.000882334	0.0084198
P3H1	12	0.0655701	-0.0655701	0.13114	0.0769725	-0.0792845	0.158765	4.51269	0.000882584	0.0084198
PTPRK	12	-0.0408739	0.0408739	-0.0817478	-0.0492853	0.0571098	-0.0686884	-4.51035	0.000885991	0.0084469
KCNK15	12	-0.073842	0.073842	-0.147684	-0.123728	0.0333025	-0.148088	-4.50862	0.000888511	0.00846552
SHISA4	12	0.0821419	-0.0821419	0.164284	0.0787036	-0.13675	0.131396	4.50539	0.000893246	0.0085052
CTIF	12	0.109573	-0.109573	0.219145	0.01604	-0.121123	0.231494	4.50408	0.000895173	0.00851104
HSDL2	12	-0.0618366	0.0618366	-0.123673	-0.0654859	0.105182	-0.121208	-4.50398	0.000895331	0.00851104
STT3A	12	0.0315182	-0.0315182	0.0630364	0.0525381	-0.0169624	0.058381	4.50381	0.000895568	0.00851104
KCNJ18	12	-0.151492	0.151492	-0.302985	-0.136764	0.239656	-0.301677	-4.50206	0.000898163	0.00852757
KIAA1804	12	0.0699509	-0.0699509	0.139902	0.0569128	-0.0561086	0.110031	4.50186	0.000898451	0.00852757
DPYSL2	12	0.0584086	-0.0584086	0.116817	0.0263335	-0.104188	0.0934418	4.50088	0.0008999	0.0085359
SULF2	12	-0.0635997	0.0635997	-0.127199	-0.0504427	0.0906215	-0.148044	-4.49943	0.000902053	0.00855089
ATP6V0A2	12	0.0426863	-0.0426863	0.0853726	0.054792	-0.0350848	0.0910988	4.49896	0.000902756	0.00855155
LUZP1	12	-0.0461857	0.0461857	-0.0923714	-0.00153566	0.142898	-0.119291	-4.49861	0.000903268	0.00855155
CHAC1	12	0.195612	-0.195612	0.391225	0.113335	-0.198373	0.425542	4.49727	0.000905265	0.00856457
PDZRN3	12	-0.134013	0.134013	-0.268025	-0.274377	0.108149	-0.28979	-4.49692	0.00090579	0.00856457
PRDM16	12	0.400585	-0.400585	0.801171	0.427166	-0.39855	0.955785	4.49461	0.000909241	0.00859077
LOC100132287	12	0.0738918	-0.0738918	0.147784	0.188297	-0.0582213	0.141493	4.49391	0.000910288	0.00859077
LOC100132062	12	0.0738918	-0.0738918	0.147784	0.188297	-0.0582213	0.141493	4.49391	0.000910288	0.00859077
RAB24	12	-0.0461298	0.0461298	-0.0922595	-0.0769504	0.046262	-0.10406	-4.49055	0.000915338	0.00863298
ARF3	12	0.0246915	-0.0246915	0.049383	0.0542187	0.0251589	0.0397441	4.48902	0.000917649	0.00864631
POLR2H	12	-0.0484723	0.0484723	-0.0969446	-0.0348618	0.0229161	-0.108317	-4.48885	0.00091791	0.00864631
PPT2	12	0.0666976	-0.0666976	0.133395	0.0380224	-0.0830567	0.13853	4.48814	0.000918988	0.008651
ESYT2	12	0.0808668	-0.0808668	0.161734	0.0656124	-0.0843027	0.116571	4.48551	0.000922979	0.0086831
FN3KRP	12	0.0415754	-0.0415754	0.0831509	0.0507177	-0.0477893	0.096564	4.48242	0.000927695	0.00871735
RBM8A	12	0.0344893	-0.0344893	0.0689785	0.0234527	-0.0189559	0.0544822	4.48236	0.000927788	0.00871735
RNF165	12	-0.16106	0.16106	-0.32212	-0.0850577	0.168543	-0.2536	-4.47957	0.000932056	0.00875195
C9orf72	12	0.0587455	-0.0587455	0.117491	0.0702237	-0.0726949	0.0845584	4.47725	0.000935634	0.00877664
PLD5	12	-0.146955	0.146955	-0.29391	-0.131206	0.164783	-0.236805	-4.4771	0.000935862	0.00877664
HNRNPLL	12	-0.0439228	0.0439228	-0.0878456	-0.0360909	0.0225963	-0.0801861	-4.4735	0.000941435	0.00882013
NFYC	12	0.0372944	-0.0372944	0.0745887	0.0420063	-0.0387696	0.0518241	4.47335	0.000941681	0.00882013
TRAF5	12	-0.0959834	0.0959834	-0.191967	-0.0540585	0.156713	-0.230596	-4.47292	0.00094234	0.00882078
ARMC9	12	-0.02588	0.02588	-0.0517601	-0.049816	0.0185325	-0.0392538	-4.47149	0.000944576	0.00883128
HBS1L	12	-0.0221479	0.0221479	-0.0442958	-0.0104601	0.0362177	-0.0422868	-4.47115	0.000945102	0.00883128
CDK6	12	0.104149	-0.104149	0.208298	0.211664	-0.0101189	0.218149	4.47106	0.000945237	0.00883128
SPTSSA	12	0.0492139	-0.0492139	0.0984278	0.0559188	-0.0597418	0.119339	4.46818	0.000949741	0.00886498
LEPROTL1	12	-0.0366717	0.0366717	-0.0733434	-0.0388801	0.0315193	-0.0591252	-4.46798	0.00095006	0.00886498
ACSBG1	12	0.109652	-0.109652	0.219304	-4.86364e-05	-0.145025	0.249543	4.46762	0.000950625	0.00886498
MAK	12	-0.11152	0.11152	-0.223041	-0.0865008	0.053678	-0.240571	-4.46623	0.000952809	0.0088798
TRNAU1AP	12	0.0597447	-0.0597447	0.119489	0.0977495	-0.066741	0.16427	4.4638	0.000956633	0.00890988
NLRP7	12	0.130365	-0.130365	0.260731	0.303307	0.0760843	0.21483	4.4629	0.00095805	0.00891751
TTLL12	12	-0.0599376	0.0599376	-0.119875	-0.0879785	0.0283501	-0.103749	-4.46132	0.000960559	0.00893288
AP5Z1	12	0.0975602	-0.0975602	0.19512	0.0948212	-0.10913	0.203928	4.46111	0.000960897	0.00893288
VGLL4	12	-0.0643506	0.0643506	-0.128701	-0.0648895	0.0800775	-0.153055	-4.45924	0.000963869	0.00895493
CLDN6	12	0.0300588	-0.0300588	0.0601176	0.0291643	-0.0520199	0.0737897	4.45801	0.000965833	0.00896274
BLACAT1	12	-0.104747	0.104747	-0.209494	-0.14356	0.196416	-0.23929	-4.45766	0.000966386	0.00896274
MMP24	12	0.151743	-0.151743	0.303485	0.10946	-0.0908166	0.269082	4.45758	0.000966511	0.00896274
RALGAPA2	12	-0.0823708	0.0823708	-0.164742	-0.0823284	0.086536	-0.185221	-4.4554	0.000970004	0.00898955
CCNJ	12	-0.0478227	0.0478227	-0.0956454	-0.00375897	0.103568	-0.0909767	-4.45465	0.000971211	0.00899515
UBE2Q2	12	0.0450654	-0.0450654	0.0901308	0.0738547	-0.0407089	0.100819	4.4498	0.000979023	0.00906188
DEF8	12	0.0678944	-0.0678944	0.135789	0.0176244	-0.0627111	0.0888952	4.44929	0.000979845	0.00906387
JPH2	12	-0.186545	0.186545	-0.37309	-0.22551	0.207788	-0.399376	-4.44522	0.000986454	0.00911897
PIGA	12	0.0757529	-0.0757529	0.151506	0.00713703	-0.116406	0.136315	4.44482	0.000987117	0.00911897
KLHL8	12	-0.0735006	0.0735006	-0.147001	-0.0374645	0.0690025	-0.128787	-4.4445	0.000987634	0.00911897
NFKBID	12	0.103127	-0.103127	0.206253	0.103767	-0.0954052	0.202254	4.44301	0.000990071	0.00913582
MLH3	12	-0.0413617	0.0413617	-0.0827234	-0.0479644	0.0291285	-0.0975544	-4.44128	0.000992903	0.0091563
SLC27A2	12	-0.0997345	0.0997345	-0.199469	-0.121037	0.151155	-0.180282	-4.43859	0.000997342	0.00919155
RGS14	12	-0.0725161	0.0725161	-0.145032	-0.0878169	0.044528	-0.159626	-4.43608	0.00100149	0.00922404
FNTB	12	0.0514092	-0.0514092	0.102818	0.0727479	-0.0699839	0.123799	4.43467	0.00100382	0.00923987
AIF1L	12	0.0707325	-0.0707325	0.141465	0.0825666	-0.0700291	0.122063	4.43419	0.00100462	0.00924153
MPC2	12	0.118684	-0.118684	0.237367	0.102818	-0.122209	0.257921	4.43374	0.00100538	0.00924277
ADCY7	12	-0.101718	0.101718	-0.203435	-0.0718609	0.0996791	-0.201173	-4.42821	0.00101462	0.00932198
C19orf24	12	0.0580956	-0.0580956	0.116191	0.0503689	-0.101068	0.125333	4.42549	0.0010192	0.00935832
SEMA6A	12	0.099213	-0.099213	0.198426	0.11015	-0.0774133	0.182189	4.42015	0.00102826	0.00943575
VAT1	12	0.0626399	-0.0626399	0.12528	0.10657	-0.0590186	0.115166	4.41925	0.0010298	0.00944184
CHAC2	12	-0.0762056	0.0762056	-0.152411	-0.106644	0.0422235	-0.161162	-4.41902	0.00103019	0.00944184
MINPP1	12	-0.0529971	0.0529971	-0.105994	-0.0736406	0.0476077	-0.112598	-4.41727	0.00103318	0.00946345
LOC100287015	12	-0.0709613	0.0709613	-0.141923	-0.127644	0.000969672	-0.131878	-4.41616	0.00103508	0.00947505
AFMID	12	-0.0614611	0.0614611	-0.122922	-0.0626999	0.0319931	-0.14846	-4.41162	0.0010429	0.00954073
ANXA7	12	0.0430219	-0.0430219	0.0860438	0.0354688	-0.0837906	0.116618	4.41056	0.00104474	0.00955169
MFSD10	12	-0.0385713	0.0385713	-0.0771427	-0.0467181	0.0399384	-0.0699591	-4.40887	0.00104766	0.0095689
CDO1	12	-0.0646863	0.0646863	-0.129373	-0.0322555	0.0751384	-0.158849	-4.4086	0.00104814	0.0095689
PLA2G7	12	-0.135488	0.135488	-0.270976	-0.10456	0.100787	-0.228654	-4.40837	0.00104854	0.0095689
KCNJ12	12	-0.128273	0.128273	-0.256546	-0.160049	0.173523	-0.230768	-4.40745	0.00105013	0.00957755
CSRNP3	12	-0.0694415	0.0694415	-0.138883	-0.0627262	0.0400072	-0.123325	-4.40319	0.00105758	0.00963963
DCLK3	12	-0.141565	0.141565	-0.283129	-0.130781	0.136091	-0.374324	-4.40183	0.00105998	0.00965555
PPP6R1	12	-0.0319662	0.0319662	-0.0639323	-0.0268037	0.0497632	-0.062337	-4.40041	0.00106247	0.0096724
KRBA1	12	0.0813304	-0.0813304	0.162661	0.0765954	-0.117227	0.15214	4.39892	0.0010651	0.00968106
ITPKB	12	-0.123272	0.123272	-0.246545	-0.0456024	0.107782	-0.287093	-4.39859	0.00106569	0.00968106
PPP4R1	12	0.0359009	-0.0359009	0.0718017	0.0267054	-0.0611705	0.0573837	4.39854	0.00106578	0.00968106
DYRK1A	12	0.0445012	-0.0445012	0.0890024	0.00640958	-0.0485491	0.0739575	4.3984	0.00106602	0.00968106
PSPH	12	0.0650772	-0.0650772	0.130154	0.118322	-0.124249	0.110908	4.3963	0.00106976	0.00970384
STYK1	12	0.153103	-0.153103	0.306206	0.23669	-0.104035	0.364067	4.39598	0.00107031	0.00970384
ELK3	12	-0.104534	0.104534	-0.209068	-0.0993882	0.0584654	-0.170669	-4.39589	0.00107048	0.00970384
SLC25A53	12	-0.0619792	0.0619792	-0.123958	0.0481003	0.167247	-0.151683	-4.39364	0.00107448	0.00973425
TEAD1	12	-0.0747628	0.0747628	-0.149526	-0.0348793	0.177239	-0.145705	-4.39149	0.00107832	0.00975761
DYRK1B	12	0.0852719	-0.0852719	0.170544	0.0942226	-0.0209012	0.159235	4.39147	0.00107837	0.00975761
GNL2	12	-0.0386088	0.0386088	-0.0772176	-0.0124043	0.0128384	-0.0726677	-4.38875	0.00108325	0.0097958
COLCA1	12	-0.145512	0.145512	-0.291024	-0.161808	0.067281	-0.359329	-4.3873	0.00108586	0.00981345
GBE1	12	0.0867802	-0.0867802	0.17356	0.0310821	-0.0851999	0.212117	4.38605	0.00108812	0.00982796
TMEM222	12	0.0767992	-0.0767992	0.153598	0.0725571	-0.102612	0.182916	4.38511	0.00108982	0.00983622
RASGRP4	12	0.0808057	-0.0808057	0.161611	0.21506	0.0292386	0.16668	4.38481	0.00109035	0.00983622
GRTP1	12	-0.0663988	0.0663988	-0.132798	-0.0440693	0.102945	-0.108552	-4.38384	0.00109212	0.00984582
PHKG2	12	0.0499698	-0.0499698	0.0999396	0.0545702	-0.0481181	0.0834353	4.3835	0.00109273	0.00984582
GMCL1	12	-0.0579986	0.0579986	-0.115997	-0.0744625	0.0633564	-0.120376	-4.3817	0.00109602	0.00986944
LOC100506100	12	0.126738	-0.126738	0.253475	0.0853	-0.193408	0.278038	4.38118	0.00109695	0.00987192
RDM1	12	-0.129948	0.129948	-0.259896	-0.240738	0.159097	-0.264201	-4.37912	0.00110072	0.00989988
GLOD4	12	0.0276679	-0.0276679	0.0553357	0.0290047	-0.0429574	0.0434817	4.37818	0.00110245	0.00990941
DDX24	12	-0.0272091	0.0272091	-0.0544183	-0.00862099	0.03597	-0.0427851	-4.37636	0.00110578	0.00993338
TBC1D14	12	-0.0359892	0.0359892	-0.0719784	-0.0333933	0.0232295	-0.0640329	-4.37493	0.00110842	0.00995108
PRMT7	12	0.0328087	-0.0328087	0.0656173	0.00169271	-0.0430017	0.0631536	4.37134	0.00111506	0.0100017
PRDM15	12	-0.0881131	0.0881131	-0.176226	-0.0836032	0.133956	-0.184425	-4.37115	0.0011154	0.0100017
CANX	12	0.0343031	-0.0343031	0.0686061	0.0331897	-0.0248452	0.0650575	4.3692	0.00111903	0.0100283
C17orf96	12	-0.135948	0.135948	-0.271895	-0.321956	-0.0782489	-0.27868	-4.36777	0.00112169	0.0100461
HEATR5A	12	0.0573103	-0.0573103	0.114621	0.0821135	-0.050392	0.122489	4.36733	0.00112251	0.0100474
TRMT61B	12	-0.0488378	0.0488378	-0.0976756	-0.0462392	0.0242344	-0.095756	-4.36525	0.00112641	0.0100763
SMG1P1	12	0.0825801	-0.0825801	0.16516	0.0595368	-0.0539218	0.166601	4.36475	0.00112735	0.0100786
ZNF567	12	-0.057059	0.057059	-0.114118	-0.0827997	0.0269279	-0.0911583	-4.36324	0.00113018	0.0100979
SNUPN	12	0.0629149	-0.0629149	0.12583	0.083701	-0.0961388	0.13695	4.3627	0.0011312	0.0101004
TTI1	12	-0.0417323	0.0417323	-0.0834645	-0.0364943	0.0223107	-0.0951662	-4.36237	0.00113182	0.0101004
ZNF282	12	0.0359748	-0.0359748	0.0719496	0.0404259	-0.0328798	0.0514244	4.35909	0.00113802	0.0101497
SLC16A1	12	-0.0538246	0.0538246	-0.107649	-0.0703242	0.058331	-0.113042	-4.35819	0.00113973	0.0101589
ZNF446	12	-0.0993148	0.0993148	-0.19863	-0.0921773	0.0699023	-0.167418	-4.35782	0.00114042	0.010159
DCTN1	12	0.0387361	-0.0387361	0.0774721	0.00679898	-0.0495934	0.0729595	4.35724	0.00114154	0.0101629
SUGT1	12	-0.0376866	0.0376866	-0.0753732	-0.0206926	0.0502824	-0.0689875	-4.3537	0.00114828	0.0102168
KIDINS220	12	-0.0454416	0.0454416	-0.0908831	-0.057346	0.0318437	-0.0954626	-4.35244	0.0011507	0.0102322
SEMA6A-AS1	12	0.104125	-0.104125	0.20825	0.0791902	-0.0776256	0.215805	4.35088	0.00115368	0.0102527
PDE10A	12	-0.123738	0.123738	-0.247475	-0.13299	0.139986	-0.267741	-4.34779	0.00115963	0.0102994
MYB	12	-0.155376	0.155376	-0.310753	-0.185405	0.059843	-0.37835	-4.34744	0.00116032	0.0102994
TMEM265	12	0.0703132	-0.0703132	0.140626	0.0185645	0.00578192	0.143888	4.34646	0.00116222	0.0103101
SLITRK5	12	-0.127479	0.127479	-0.254957	-0.168017	0.222622	-0.187016	-4.34593	0.00116324	0.0103131
GOLM1	12	-0.0339144	0.0339144	-0.0678288	-0.081508	-0.0129806	-0.064898	-4.34263	0.00116966	0.0103613
HNRNPR	12	-0.028558	0.028558	-0.057116	-0.0336364	-0.00139451	-0.056855	-4.34207	0.00117075	0.0103613
ZSWIM7	12	0.0533674	-0.0533674	0.106735	0.0391934	-0.0486383	0.108844	4.34207	0.00117076	0.0103613
AHSA1	12	-0.0514586	0.0514586	-0.102917	-0.0682229	0.0259607	-0.0868386	-4.34152	0.00117182	0.0103645
HMSD	12	0.212758	-0.212758	0.425517	0.208941	-0.115079	0.372452	4.34061	0.0011736	0.0103741
NKX3-1	12	-0.196902	0.196902	-0.393804	-0.197117	0.275059	-0.337986	-4.3402	0.0011744	0.010375
CORO7	12	-0.0552786	0.0552786	-0.110557	-0.082373	0.00106719	-0.133431	-4.33963	0.00117552	0.0103784
DSTNP2	12	0.173245	-0.173245	0.346491	0.131042	-0.179564	0.292226	4.33901	0.00117674	0.0103784
SRSF6	12	0.0643374	-0.0643374	0.128675	0.0716939	-0.0804854	0.124017	4.33894	0.00117687	0.0103784
MDFI	12	-0.134417	0.134417	-0.268834	-0.110041	0.263965	-0.230061	-4.33819	0.00117834	0.0103853
FAM83E	12	0.140405	-0.140405	0.28081	0.208592	-0.0798624	0.296397	4.33748	0.00117975	0.0103916
CLCN4	12	0.072528	-0.072528	0.145056	0.0340501	-0.112546	0.162593	4.337	0.00118068	0.0103936
PCGF5	12	-0.102066	0.102066	-0.204132	-0.0831679	0.131449	-0.195772	-4.33534	0.00118396	0.0104095
RIMS4	12	-0.0690291	0.0690291	-0.138058	-0.093684	-0.0155047	-0.143463	-4.33506	0.00118453	0.0104095
FLT4	12	-0.087062	0.087062	-0.174124	-0.0759283	0.116322	-0.158665	-4.33472	0.0011852	0.0104095
GNAL	12	-0.0654407	0.0654407	-0.130881	0.00769565	0.11878	-0.114639	-4.33468	0.00118527	0.0104095
LRIG3	12	-0.104998	0.104998	-0.209997	-0.161032	0.12652	-0.206235	-4.33363	0.00118736	0.0104217
MRPL36	12	-0.0780457	0.0780457	-0.156091	-0.0795861	0.0573479	-0.131897	-4.32986	0.00119484	0.0104812
RRP9	12	0.0605919	-0.0605919	0.121184	0.0614793	-0.0404379	0.129217	4.32923	0.00119609	0.0104838
IRF2BPL	12	0.0655572	-0.0655572	0.131114	0.0521578	-0.0882141	0.109877	4.32901	0.00119654	0.0104838
BVES	12	-0.112406	0.112406	-0.224811	-0.107858	0.144884	-0.202888	-4.32727	0.00120001	0.010508
PER1	12	0.0848354	-0.0848354	0.169671	0.0755693	-0.0923156	0.207054	4.32659	0.00120138	0.0105099
GPRC5C	12	0.153056	-0.153056	0.306113	0.135252	-0.213585	0.293721	4.32646	0.00120164	0.0105099
UBE2A	12	0.0601949	-0.0601949	0.12039	0.0899326	-0.0573261	0.139144	4.32427	0.00120603	0.0105422
TACC3	12	-0.0363503	0.0363503	-0.0727007	-0.0476386	0.0252703	-0.0693244	-4.32146	0.00121171	0.0105856
ZBTB44	12	-0.082698	0.082698	-0.165396	-0.0682966	0.0898982	-0.1236	-4.31958	0.00121553	0.0106128
HCP5	12	-0.138383	0.138383	-0.276765	-0.150528	0.0998113	-0.29369	-4.31871	0.0012173	0.0106209
RGS19	12	-0.0534959	0.0534959	-0.106992	-0.0870817	0.0729285	-0.12058	-4.31842	0.00121788	0.0106209
SIRT6	12	-0.0223465	0.0223465	-0.0446931	-0.0313426	-0.00279367	-0.0318463	-4.31732	0.00122012	0.0106309
CCNB1IP1	12	0.0415881	-0.0415881	0.0831762	0.0993706	-0.0135338	0.0940892	4.31716	0.00122046	0.0106309
MIB1	12	-0.0573551	0.0573551	-0.11471	-0.0453328	0.0745142	-0.117859	-4.31653	0.00122173	0.0106358
LINC01021	12	-0.136332	0.136332	-0.272663	-0.17528	0.140113	-0.314459	-4.3154	0.00122404	0.0106497
ARHGAP12	12	0.0469867	-0.0469867	0.0939734	0.0684594	-0.0291909	0.112869	4.31116	0.00123274	0.0107192
KHDRBS3	12	-0.0642092	0.0642092	-0.128418	-0.0447708	0.0300635	-0.155738	-4.30966	0.00123584	0.0107398
ZNF141	12	-0.0728191	0.0728191	-0.145638	-0.0633184	0.0706386	-0.119199	-4.30699	0.00124136	0.0107815
CMTM3	12	0.0663055	-0.0663055	0.132611	0.0195795	-0.115578	0.13334	4.3022	0.00125135	0.010862
PFDN6	12	-0.0387471	0.0387471	-0.0774942	-0.0300123	0.0166676	-0.0810222	-4.30051	0.00125489	0.0108864
OGDH	12	0.0494826	-0.0494826	0.0989651	0.0447666	-0.0463619	0.0991555	4.29972	0.00125655	0.0108945
TAP2	12	-0.059176	0.059176	-0.118352	-0.113288	0.00696679	-0.11043	-4.29724	0.00126177	0.0109334
ZNF280C	12	-0.0595532	0.0595532	-0.119106	-0.0502966	0.0703696	-0.100904	-4.29608	0.00126423	0.0109483
ETS2	12	-0.0706976	0.0706976	-0.141395	-0.0245196	0.0350227	-0.11506	-4.2947	0.00126714	0.0109672
ZNF425	12	0.109957	-0.109957	0.219913	0.119457	-0.0820564	0.179491	4.2906	0.00127587	0.0110358
HSD11B2	12	-0.0830951	0.0830951	-0.16619	-0.0937062	0.078384	-0.126799	-4.29029	0.00127654	0.0110358
KLF3	12	0.077071	-0.077071	0.154142	0.0875934	-0.120582	0.148777	4.28835	0.00128069	0.0110652
MUC3A	12	0.0874522	-0.0874522	0.174904	0.171999	-0.101682	0.207784	4.28735	0.00128283	0.0110773
APBB2	12	-0.0361131	0.0361131	-0.0722262	-0.0226961	0.0295503	-0.0596644	-4.28668	0.00128428	0.0110797
C19orf54	12	0.0744762	-0.0744762	0.148952	0.110291	-0.0772283	0.10288	4.28653	0.0012846	0.0110797
IL17RC	12	0.0511642	-0.0511642	0.102328	0.0730884	-0.0814852	0.110753	4.28585	0.00128607	0.011086
NHEJ1	12	0.0553774	-0.0553774	0.110755	0.0590709	-0.0658115	0.0832136	4.28533	0.00128718	0.0110892
C6orf120	12	-0.0390472	0.0390472	-0.0780945	-0.0564721	0.0158504	-0.0922946	-4.28494	0.00128803	0.0110901
EDEM2	12	0.088106	-0.088106	0.176212	0.0916588	-0.0894934	0.126971	4.2837	0.0012907	0.0111036
ANKH	12	-0.0639469	0.0639469	-0.127894	-0.0560734	0.0520978	-0.134321	-4.28352	0.00129109	0.0111036
DCK	12	-0.0604845	0.0604845	-0.120969	-0.0826604	0.0649814	-0.106729	-4.28245	0.00129339	0.0111171
MFAP4	12	0.126335	-0.126335	0.252671	0.0696335	-0.159388	0.298011	4.28162	0.0012952	0.0111262
CYTH2	12	0.0652199	-0.0652199	0.13044	0.0841239	-0.0852402	0.168844	4.27982	0.00129911	0.0111534
LOC100288069	12	0.0942009	-0.0942009	0.188402	0.0413639	-0.152485	0.163892	4.27921	0.00130044	0.0111584
STON1	12	-0.128576	0.128576	-0.257151	-0.140827	0.107335	-0.266463	-4.2779	0.00130331	0.0111765
MMD	12	-0.0771558	0.0771558	-0.154312	-0.0938478	0.0740735	-0.148133	-4.27741	0.00130436	0.0111792
LINC00998	12	-0.0594099	0.0594099	-0.11882	-0.0477424	0.0566852	-0.124781	-4.27486	0.00130996	0.0112207
CLDN12	12	0.0361262	-0.0361262	0.0722524	0.0489426	-0.0105995	0.0769433	4.27189	0.0013165	0.0112703
PIEZO1	12	0.117447	-0.117447	0.234894	0.18581	-0.124198	0.280074	4.27083	0.00131882	0.0112837
LIG3	12	-0.0287052	0.0287052	-0.0574104	-0.0220028	0.0399164	-0.054715	-4.26973	0.00132126	0.0112938
PCBD2	12	0.115812	-0.115812	0.231623	0.0800099	-0.130446	0.239792	4.26962	0.00132152	0.0112938
TSPAN18	12	-0.103593	0.103593	-0.207186	-0.2179	-0.0341457	-0.160816	-4.26869	0.00132357	0.0113048
OLIG3	12	0.38462	-0.38462	0.769239	0.35989	-0.851133	0.834554	4.26744	0.00132635	0.0113221
RFX3	12	-0.0800405	0.0800405	-0.160081	-0.0312515	0.122859	-0.175646	-4.26551	0.00133065	0.0113523
LYNX1	12	0.373211	-0.373211	0.746422	0.701677	0.265342	0.502803	4.26462	0.00133264	0.0113628
UBE2D4	12	0.108077	-0.108077	0.216154	0.12846	-0.130513	0.229014	4.26386	0.00133435	0.0113693
PAM	12	-0.0388109	0.0388109	-0.0776219	-0.0119228	0.061203	-0.0698583	-4.2636	0.00133493	0.0113693
ADSS	12	-0.0352464	0.0352464	-0.0704929	-0.0192717	0.044377	-0.0608604	-4.26256	0.00133724	0.0113826
ZNF493	12	-0.055935	0.055935	-0.11187	-0.049641	0.0141212	-0.140982	-4.26118	0.00134034	0.0114024
TCF15	12	-0.147022	0.147022	-0.294044	-0.179359	0.178073	-0.322588	-4.2565	0.00135092	0.0114859
ACOT8	12	0.0227319	-0.0227319	0.0454638	0.0387084	-0.000966817	0.0472072	4.25377	0.00135713	0.0115321
KIAA1524	12	-0.0483601	0.0483601	-0.0967203	-0.0667136	0.0204241	-0.0852105	-4.25317	0.00135848	0.011537
CDK5R1	12	-0.0706864	0.0706864	-0.141373	-0.0321891	0.0336545	-0.10491	-4.25163	0.00136201	0.0115604
SLC16A14	12	-0.13219	0.13219	-0.264381	-0.0282879	0.176238	-0.221301	-4.24901	0.00136801	0.0116048
CREB3	12	0.0431696	-0.0431696	0.0863392	0.0546159	-0.0327218	0.0839187	4.24795	0.00137046	0.0116136
LYPLA2	12	-0.0372153	0.0372153	-0.0744305	-0.0441623	0.0202495	-0.0578384	-4.24788	0.00137061	0.0116136
ACKR3	12	0.211793	-0.211793	0.423586	0.293719	-0.267389	0.34711	4.24754	0.00137139	0.0116136
CLIP2	12	0.0840685	-0.0840685	0.168137	0.103791	-0.0992519	0.146446	4.24509	0.00137705	0.0116513
SESTD1	12	-0.0503083	0.0503083	-0.100617	-0.0716766	0.0494901	-0.0965414	-4.24494	0.0013774	0.0116513
EPDR1	12	0.0796393	-0.0796393	0.159279	-0.00598151	-0.10197	0.205387	4.24407	0.0013794	0.0116616
RAB9A	12	-0.0498135	0.0498135	-0.0996269	-0.0535885	0.0469085	-0.0692339	-4.24346	0.00138083	0.0116671
TSKU	12	0.0598162	-0.0598162	0.119632	0.039647	-0.0292882	0.128575	4.24293	0.00138205	0.0116708
ELMOD2	12	-0.0664168	0.0664168	-0.132834	-0.0458983	0.0570777	-0.124257	-4.24172	0.00138486	0.0116827
GLUD2	12	0.0520706	-0.0520706	0.104141	0.109728	-0.0567064	0.100384	4.24165	0.00138502	0.0116827
DDX39B	12	0.0284703	-0.0284703	0.0569405	-0.006975	-0.0597269	0.0622053	4.23853	0.00139232	0.0117376
PPAPDC2	12	-0.0471873	0.0471873	-0.0943746	-0.0342543	0.054558	-0.0696857	-4.23744	0.00139486	0.0117524
SCYL1	12	0.0403565	-0.0403565	0.0807131	0.0304611	-0.0208046	0.0833213	4.23528	0.00139994	0.0117886
EIF1	12	0.0413872	-0.0413872	0.0827744	0.0412418	-0.0554435	0.0781487	4.23362	0.00140384	0.0118055
C11orf98	12	-0.0338412	0.0338412	-0.0676825	-0.015947	0.0126886	-0.0602654	-4.23357	0.00140395	0.0118055
MFSD8	12	0.0718215	-0.0718215	0.143643	0.00704787	-0.089024	0.12164	4.23342	0.00140433	0.0118055
MMP14	12	-0.055655	0.055655	-0.11131	-0.0223386	0.0756137	-0.108612	-4.23178	0.00140819	0.0118313
NR1D2	12	-0.0886246	0.0886246	-0.177249	-0.0675377	0.119856	-0.18174	-4.23063	0.00141093	0.0118476
RAPGEF5	12	-0.0451311	0.0451311	-0.0902621	-0.0423296	0.0417813	-0.0719074	-4.23002	0.00141237	0.0118531
TM7SF3	12	-0.0501099	0.0501099	-0.10022	0.022044	0.0280275	-0.0945349	-4.22884	0.00141518	0.0118701
RAD54B	12	-0.0467532	0.0467532	-0.0935065	-0.0317982	0.0644719	-0.0843982	-4.22741	0.00141858	0.0118919
TSPYL2	12	0.123808	-0.123808	0.247617	0.14059	-0.100074	0.260157	4.22692	0.00141976	0.0118951
ATXN2L	12	0.052553	-0.052553	0.105106	0.0602423	-0.0530838	0.0946058	4.22642	0.00142094	0.0118983
SLC6A9	12	0.0875832	-0.0875832	0.175166	0.00423965	-0.103869	0.168808	4.22603	0.00142189	0.0118996
PAIP2	12	-0.037709	0.037709	-0.075418	-0.0494943	0.00897469	-0.0646782	-4.22554	0.00142304	0.0119025
SLC44A3	12	-0.0959617	0.0959617	-0.191923	-0.096448	0.0821443	-0.196889	-4.22449	0.00142556	0.0119169
ACSS3	12	-0.0574038	0.0574038	-0.114808	-0.063569	0.0541728	-0.120614	-4.22342	0.00142813	0.0119317
EPB41L4B	12	-0.0330216	0.0330216	-0.0660433	-0.0190272	0.0519852	-0.0710124	-4.22285	0.00142951	0.0119366
AEN	12	-0.0722122	0.0722122	-0.144424	-0.0685254	0.0673209	-0.167399	-4.22082	0.0014344	0.0119707
ZNF416	12	0.0490215	-0.0490215	0.0980431	0.0169931	-0.110718	0.0965445	4.21997	0.00143644	0.0119762
SLC2A13	12	-0.120938	0.120938	-0.241875	-0.0528032	0.147279	-0.171747	-4.2198	0.00143685	0.0119762
NUP160	12	-0.0341688	0.0341688	-0.0683376	0.0766428	0.0870871	-0.0675781	-4.21955	0.00143747	0.0119762
DTL	12	-0.0411535	0.0411535	-0.0823071	-0.0421949	0.0390923	-0.0989175	-4.21668	0.00144443	0.0120275
NUMBL	12	0.0445597	-0.0445597	0.0891194	0.0337163	-0.0564823	0.0748436	4.21631	0.00144532	0.0120282
C5orf51	12	0.0529968	-0.0529968	0.105994	0.126516	-0.0134698	0.112125	4.21416	0.00145058	0.0120653
PHLDA2	12	0.149201	-0.149201	0.298402	0.190146	-0.167588	0.343278	4.21325	0.0014528	0.012077
WNK2	12	-0.0898533	0.0898533	-0.179707	-0.0789104	0.106385	-0.214976	-4.21265	0.00145426	0.0120824
THAP9	12	-0.0469316	0.0469316	-0.0938633	-0.0417103	0.0616671	-0.0828278	-4.20906	0.00146309	0.012149
QPRT	12	0.0685058	-0.0685058	0.137012	0.09272	-0.0798556	0.115401	4.2082	0.0014652	0.0121598
LPPR1	12	-0.185927	0.185927	-0.371855	-0.226725	0.0940091	-0.332915	-4.20671	0.00146889	0.0121836
UBC	12	0.0495635	-0.0495635	0.099127	0.0791808	-0.0262154	0.0680677	4.20542	0.00147207	0.0122032
MERTK	12	-0.0631757	0.0631757	-0.126351	-0.0534511	0.0880978	-0.145177	-4.20463	0.00147404	0.0122124
ELMO2	12	0.0531098	-0.0531098	0.10622	0.0654368	-0.0670405	0.0910984	4.20432	0.00147481	0.0122124
NMT1	12	0.0161515	-0.0161515	0.0323029	0.0146194	-0.0321967	0.0263668	4.20102	0.00148302	0.0122736
CORO1B	12	0.0371283	-0.0371283	0.0742565	0.0435808	-0.0448555	0.0551734	4.20003	0.00148551	0.0122873
STIL	12	0.0424962	-0.0424962	0.0849923	0.0610914	-0.00938866	0.100424	4.19945	0.00148697	0.0122882
LOC100129148	12	0.0485687	-0.0485687	0.0971375	0.041638	-0.0501661	0.0761927	4.19933	0.00148726	0.0122882
SMDT1	12	0.0435165	-0.0435165	0.087033	0.0562819	-0.0190264	0.0811596	4.19884	0.00148849	0.0122893
RBM18	12	-0.0694453	0.0694453	-0.138891	-0.0460503	0.0913288	-0.134617	-4.19862	0.00148903	0.0122893
ZFAT	12	-0.0658258	0.0658258	-0.131652	-0.0481861	0.0414789	-0.164937	-4.19805	0.00149047	0.0122943
ZC3H4	12	0.0547196	-0.0547196	0.109439	0.0411125	-0.0893764	0.130482	4.19455	0.0014993	0.0123562
AARS	12	0.0737291	-0.0737291	0.147458	0.0991661	-0.0796885	0.1575	4.19411	0.0015004	0.0123562
GRIPAP1	12	0.0640218	-0.0640218	0.128044	0.0683502	-0.067352	0.155286	4.19409	0.00150046	0.0123562
CLVS2	12	-0.144364	0.144364	-0.288728	-0.156917	0.0756891	-0.329136	-4.19354	0.00150184	0.0123608
LAP3	12	0.0305949	-0.0305949	0.0611897	0.0540782	-0.032956	0.0524333	4.19288	0.00150354	0.0123679
ATP6V1G2-DDX39B	12	0.0281398	-0.0281398	0.0562795	-0.00735114	-0.0591809	0.0617161	4.19194	0.0015059	0.0123806
CCT6B	12	0.205466	-0.205466	0.410933	0.180604	-0.0902457	0.366104	4.19118	0.00150784	0.0123852
PLA2G15	12	0.0583717	-0.0583717	0.116743	0.0640798	-0.0362393	0.0973859	4.19107	0.00150812	0.0123852
CHURC1-FNTB	12	0.0371036	-0.0371036	0.0742071	0.0648972	-0.0676831	0.0761976	4.1889	0.00151364	0.012422
SF1	12	0.048059	-0.048059	0.096118	0.0815674	0.00679593	0.0880285	4.18866	0.00151426	0.012422
NXN	12	-0.0480585	0.0480585	-0.0961171	-0.042184	0.0268895	-0.09063	-4.18699	0.00151854	0.0124502
CNOT6	12	-0.0264413	0.0264413	-0.0528827	0.00149255	0.0323153	-0.0655946	-4.18594	0.00152123	0.0124654
CDC37L1	12	-0.0482561	0.0482561	-0.0965122	-0.0288916	0.0644236	-0.0890459	-4.18548	0.0015224	0.0124681
ADD1	12	0.0359609	-0.0359609	0.0719218	0.0474002	-0.0444819	0.0765332	4.18475	0.00152427	0.0124767
DDAH2	12	0.0574664	-0.0574664	0.114933	0.0639124	-0.0717456	0.121996	4.18401	0.00152619	0.0124855
POLR3D	12	0.0554404	-0.0554404	0.110881	0.0063221	-0.0943389	0.0954106	4.18317	0.00152834	0.0124963
MAST4	12	-0.103269	0.103269	-0.206538	-0.0526106	0.133447	-0.244721	-4.18033	0.0015357	0.0125495
TAF9	12	-0.0389444	0.0389444	-0.0778888	-0.00466813	0.0465416	-0.0834369	-4.17888	0.00153945	0.0125733
LOC729737	12	0.0963436	-0.0963436	0.192687	0.111438	-0.13767	0.177521	4.17638	0.00154598	0.0126197
COA7	12	0.0512137	-0.0512137	0.102427	0.0399727	-0.0887337	0.115086	4.17486	0.00154995	0.0126452
ARID3B	12	0.0509062	-0.0509062	0.101812	0.0491595	-0.0423499	0.117306	4.17442	0.00155108	0.0126476
LMBR1	12	-0.0575224	0.0575224	-0.115045	-0.0536903	0.0617006	-0.0960227	-4.17268	0.00155566	0.0126779
CALML4	12	-0.0624097	0.0624097	-0.124819	-0.0504538	0.0703026	-0.12434	-4.16789	0.0015683	0.012774
ZMYM6	12	0.0644929	-0.0644929	0.128986	0.0527646	-0.0785806	0.114818	4.16684	0.00157108	0.0127858
RAB3D	12	0.0658692	-0.0658692	0.131738	0.0707314	-0.0693992	0.120861	4.16669	0.00157147	0.0127858
EDNRA	12	-0.120162	0.120162	-0.240324	-0.119819	0.164104	-0.25648	-4.16569	0.00157415	0.0128007
ADAMTSL4	12	-0.105692	0.105692	-0.211384	-0.0800963	0.0801802	-0.212694	-4.16278	0.0015819	0.0128567
ZNF12	12	-0.045802	0.045802	-0.091604	-0.0567749	0.0120611	-0.10614	-4.16197	0.00158408	0.0128638
RGPD4	12	-0.0560957	0.0560957	-0.112191	-0.0661106	0.0652597	-0.139216	-4.16181	0.00158449	0.0128638
FLJ46906	12	-0.158975	0.158975	-0.317951	-0.200324	0.166438	-0.31414	-4.15974	0.00159003	0.0128974
SETX	12	0.04327	-0.04327	0.08654	0.0286604	-0.0342936	0.0715081	4.15962	0.00159036	0.0128974
MIR4697	12	-0.14317	0.14317	-0.28634	-0.170721	0.13079	-0.261874	-4.15856	0.00159321	0.0129135
BOLA1	12	-0.0853571	0.0853571	-0.170714	-0.123977	0.089356	-0.16234	-4.15507	0.00160265	0.012983
INCA1	12	-0.0734958	0.0734958	-0.146992	0.00919024	0.107587	-0.143715	-4.15052	0.00161505	0.0130763
WBP5	12	0.0438319	-0.0438319	0.0876638	0.0729026	-0.00636194	0.0961092	4.14835	0.00162096	0.0131171
NUDT17	12	0.135306	-0.135306	0.270612	0.134421	-0.143853	0.323907	4.14713	0.00162431	0.0131371
ATP2A2	12	0.0240686	-0.0240686	0.0481371	0.028582	-0.0212831	0.0345657	4.14505	0.00163004	0.0131733
VAV3	12	-0.0848931	0.0848931	-0.169786	-0.0468991	0.102105	-0.179571	-4.14486	0.00163056	0.0131733
ASUN	12	-0.061188	0.061188	-0.122376	-0.0618323	0.00372355	-0.120214	-4.14382	0.00163346	0.0131896
UGT8	12	-0.0522033	0.0522033	-0.104407	-0.00885704	0.0656747	-0.103103	-4.14111	0.00164097	0.013243
VARS2	12	-0.0499548	0.0499548	-0.0999096	-0.00185852	0.0698809	-0.108435	-4.13997	0.00164411	0.0132613
TTC21B	12	-0.0618086	0.0618086	-0.123617	-0.0489354	0.0456459	-0.138464	-4.13686	0.00165281	0.0133242
PDLIM3	12	-0.0710442	0.0710442	-0.142088	-0.0789377	0.0585587	-0.121707	-4.13527	0.00165727	0.0133529
SENP7	12	-0.0650454	0.0650454	-0.130091	-0.065536	0.0272478	-0.101385	-4.13426	0.0016601	0.0133674
NUDT16P1	12	-0.0565634	0.0565634	-0.113127	-0.021387	0.00752657	-0.112488	-4.13399	0.00166086	0.0133674
RHOBTB3	12	-0.128759	0.128759	-0.257518	-0.070938	0.0911168	-0.287896	-4.13317	0.00166316	0.0133787
NHLRC3	12	0.0876746	-0.0876746	0.175349	0.0770006	-0.0553099	0.173563	4.13215	0.00166604	0.0133947
FKBP5	12	-0.0334419	0.0334419	-0.0668838	-0.0441747	0.0472329	-0.0710721	-4.13038	0.00167105	0.0134278
AKT2	12	0.0421521	-0.0421521	0.0843042	0.0665113	-0.0599374	0.0716487	4.12659	0.0016818	0.0134977
KLK10	12	0.146986	-0.146986	0.293972	0.0418414	-0.0253756	0.271544	4.12626	0.00168274	0.0134977
SESN1	12	-0.0710912	0.0710912	-0.142182	-0.0547526	0.0308533	-0.139219	-4.12594	0.00168366	0.0134977
LPAR3	12	-0.0937218	0.0937218	-0.187444	-0.0727504	0.0969824	-0.169217	-4.12573	0.00168426	0.0134977
PLXNB2	12	-0.0817832	0.0817832	-0.163566	-0.040032	0.0982719	-0.173228	-4.12572	0.00168428	0.0134977
LRRC17	12	0.270257	-0.270257	0.540513	0.266656	-0.352916	0.521399	4.12159	0.00169611	0.0135815
YY1	12	-0.021342	0.021342	-0.042684	-0.0147554	0.0271224	-0.0468093	-4.12144	0.00169655	0.0135815
JAM3	12	-0.0373816	0.0373816	-0.0747631	-0.0109174	0.0209311	-0.0885226	-4.12077	0.00169848	0.0135896
ANKRD32	12	-0.0622882	0.0622882	-0.124576	-0.0269325	0.11808	-0.0752274	-4.12035	0.0016997	0.0135921
SLC27A3	12	-0.0497519	0.0497519	-0.0995038	-0.0552373	0.0757579	-0.103513	-4.11947	0.00170223	0.0135992
FAM216A	12	-0.0502492	0.0502492	-0.100498	-0.0937557	0.0521803	-0.0704257	-4.11941	0.0017024	0.0135992
LINC00938	12	-0.0990068	0.0990068	-0.198014	-0.113258	0.046062	-0.189262	-4.1184	0.00170531	0.0136087
ARMCX3	12	0.0442558	-0.0442558	0.0885115	0.0518171	-0.0252414	0.103847	4.11837	0.00170541	0.0136087
LRSAM1	12	0.0651491	-0.0651491	0.130298	0.0716633	-0.0497104	0.100765	4.11469	0.00171607	0.0136864
CNR1	12	0.184775	-0.184775	0.369549	0.412234	-0.0644403	0.370215	4.1132	0.00172042	0.0137137
RHOB	12	0.314303	-0.314303	0.628606	0.177471	-0.379464	0.545476	4.11228	0.0017231	0.0137278
MIR4709	12	0.0755238	-0.0755238	0.151048	0.0637925	-0.0945515	0.139248	4.1119	0.00172423	0.0137295
TUBB4B	12	0.0294217	-0.0294217	0.0588434	0.00638332	-0.0426239	0.0409287	4.11074	0.00172762	0.0137491
MLLT3	12	-0.108401	0.108401	-0.216801	-0.136394	0.13977	-0.170777	-4.10962	0.00173089	0.0137678
HSF2	12	-0.0494569	0.0494569	-0.0989139	-0.0696184	0.0513888	-0.127814	-4.10824	0.00173495	0.0137927
SPATS2	12	-0.0477004	0.0477004	-0.0954009	-0.0480628	0.0400708	-0.112476	-4.10769	0.00173656	0.0137982
FAM57A	12	0.0618625	-0.0618625	0.123725	0.00325663	-0.084476	0.108097	4.10684	0.00173908	0.0138088
GCOM1	12	-0.0270718	0.0270718	-0.0541436	-0.0240376	0.02876	-0.0444678	-4.10657	0.00173989	0.0138088
ARFGEF3	12	-0.0858155	0.0858155	-0.171631	-0.0564855	0.034866	-0.205572	-4.1063	0.00174067	0.0138088
ABHD17C	12	-0.0604034	0.0604034	-0.120807	-0.118717	0.0423883	-0.124752	-4.10529	0.00174367	0.0138214
POLR2A	12	0.0658877	-0.0658877	0.131775	0.0869163	-0.0578592	0.127725	4.10514	0.00174411	0.0138214
MUC1	12	0.190368	-0.190368	0.380736	0.144454	-0.0697786	0.272314	4.10466	0.00174553	0.0138253
MRPL15	12	0.0638488	-0.0638488	0.127698	0.0692428	-0.0805306	0.142722	4.10401	0.00174745	0.0138332
CCBL2	12	0.0528555	-0.0528555	0.105711	0.0263389	-0.0586267	0.0999256	4.10049	0.00175792	0.0139087
HMGA2	12	-0.0447807	0.0447807	-0.0895615	-0.0560153	0.0412788	-0.0500134	-4.09935	0.00176134	0.013927
MSTO1	12	0.0512075	-0.0512075	0.102415	0.0150785	-0.0553165	0.104109	4.09909	0.0017621	0.013927
SLC35C2	12	0.030932	-0.030932	0.061864	0.0200725	-0.0338749	0.0566627	4.09503	0.0017743	0.0140147
TOP1	12	-0.0425804	0.0425804	-0.0851609	-0.0474406	0.0301945	-0.0637839	-4.09478	0.00177507	0.0140147
METTL3	12	-0.0427279	0.0427279	-0.0854558	-0.0255591	0.0411002	-0.100517	-4.09355	0.00177876	0.0140364
ZKSCAN5	12	0.0585774	-0.0585774	0.117155	0.0530934	-0.0535092	0.114957	4.0928	0.00178104	0.0140459
BBS9	12	-0.0728358	0.0728358	-0.145672	0.0428979	0.137007	-0.16734	-4.09253	0.00178184	0.0140459
RNF7	12	0.0678662	-0.0678662	0.135732	0.110309	-0.0577516	0.138513	4.09134	0.00178547	0.014067
GDF15	12	-0.150577	0.150577	-0.301155	-0.282941	0.28623	-0.25383	-4.09028	0.00178868	0.0140849
ALPK3	12	-0.0749303	0.0749303	-0.149861	-0.0305751	0.186135	-0.171577	-4.08944	0.00179122	0.0140975
SLC25A33	12	0.0579146	-0.0579146	0.115829	0.0643817	-0.0589022	0.137042	4.08913	0.00179219	0.0140977
LRRC2	12	-0.120279	0.120279	-0.240559	0.0552028	0.171395	-0.205609	-4.08867	0.00179358	0.0141012
PSMC5	12	0.0194483	-0.0194483	0.0388965	0.0331914	-0.017187	0.0410917	4.08824	0.00179489	0.0141041
ATP2A1-AS1	12	-0.128335	0.128335	-0.25667	-0.048115	0.0826862	-0.242966	-4.08669	0.00179963	0.0141339
SRPK2	12	-0.0416789	0.0416789	-0.0833578	-0.0380517	0.0401524	-0.0858008	-4.08583	0.00180226	0.0141471
WWC3	12	-0.0667476	0.0667476	-0.133495	-0.0568403	0.112909	-0.111969	-4.08432	0.00180689	0.014176
HSPA8	12	0.0433022	-0.0433022	0.0866045	0.0367075	-0.0145167	0.11436	4.08392	0.00180813	0.0141782
NSF	12	0.0361278	-0.0361278	0.0722556	0.0464953	-0.0435576	0.0607954	4.08284	0.00181145	0.0141968
SCML2	12	-0.0374098	0.0374098	-0.0748196	-0.00799323	0.0607697	-0.066541	-4.08215	0.00181357	0.0141992
MTA1	12	-0.0421371	0.0421371	-0.0842743	-0.0371489	0.0433475	-0.0864709	-4.08212	0.00181366	0.0141992
SLK	12	-0.0614371	0.0614371	-0.122874	-0.0543849	0.0538978	-0.12338	-4.08019	0.00181963	0.0142385
TARS	12	0.0496937	-0.0496937	0.0993875	0.0889061	-0.0215571	0.0945025	4.07976	0.00182094	0.0142413
OVOL2	12	-0.0568622	0.0568622	-0.113724	-0.0619746	0.0587143	-0.138734	-4.07896	0.00182341	0.0142508
SP140L	12	-0.146696	0.146696	-0.293391	-0.180267	-0.064016	-0.277045	-4.07863	0.00182445	0.0142508
ZRANB2-AS1	12	-0.0728101	0.0728101	-0.14562	-0.0634445	0.0724343	-0.148234	-4.07845	0.00182502	0.0142508
MX1	12	0.0911102	-0.0911102	0.18222	0.099511	-0.0773505	0.127964	4.07731	0.00182856	0.014271
TOR2A	12	0.0439369	-0.0439369	0.0878739	0.0180783	-0.0570845	0.088771	4.07568	0.00183362	0.014303
BAG5	12	0.0392815	-0.0392815	0.078563	0.0472134	-0.0578644	0.0691096	4.07536	0.00183463	0.0143034
ZNF571	12	0.0916681	-0.0916681	0.183336	0.132396	-0.118375	0.180735	4.07279	0.00184265	0.0143584
PKD2	12	0.0367364	-0.0367364	0.0734728	0.0305924	0.00401069	0.0676594	4.07244	0.00184375	0.0143595
FZD3	12	-0.0634967	0.0634967	-0.126993	-0.0953751	0.0379431	-0.154833	-4.07055	0.00184969	0.0143954
EPRS	12	0.0235827	-0.0235827	0.0471653	0.0300192	0.0145409	0.0518713	4.07036	0.0018503	0.0143954
MIER1	12	-0.0462816	0.0462816	-0.0925631	-0.00544298	0.0592332	-0.0675722	-4.06998	0.00185148	0.0143954
FTL	12	0.034427	-0.034427	0.068854	0.0245549	-0.0477789	0.0680576	4.06975	0.00185222	0.0143954
SYT17	12	0.134307	-0.134307	0.268613	0.113736	-0.182146	0.289168	4.0691	0.00185427	0.0144039
ZNF589	12	-0.0643738	0.0643738	-0.128748	-0.0808532	0.0996201	-0.125212	-4.0685	0.00185616	0.0144111
KCNQ3	12	-0.117056	0.117056	-0.234113	-0.116881	-0.0784737	-0.212374	-4.06659	0.0018622	0.0144504
SNHG16	12	-0.0388457	0.0388457	-0.0776913	-0.0709764	0.0163495	-0.0611462	-4.06386	0.00187088	0.0145103
P2RY11	12	0.0519966	-0.0519966	0.103993	0.0383484	-0.0735489	0.121924	4.06304	0.00187349	0.014523
DDIT4L	12	-0.113281	0.113281	-0.226563	-0.114238	0.122172	-0.227731	-4.06167	0.00187785	0.0145492
SAE1	12	0.021735	-0.021735	0.0434701	0.0287889	-0.0171248	0.0292551	4.06046	0.00188173	0.0145717
DENND5B	12	-0.0762071	0.0762071	-0.152414	-0.0778053	0.0552634	-0.180653	-4.05944	0.00188501	0.0145895
ZNF517	12	0.109875	-0.109875	0.219751	0.0730465	-0.10087	0.161784	4.05558	0.00189742	0.0146779
ATRIP	12	0.030631	-0.030631	0.0612621	0.027378	-0.0438211	0.06123	4.05443	0.00190115	0.0146964
CDK8	12	-0.0446703	0.0446703	-0.0893406	-0.0713814	0.0423052	-0.101023	-4.05424	0.00190177	0.0146964
ZNF674-AS1	12	-0.129279	0.129279	-0.258557	-0.193222	0.128711	-0.288979	-4.05337	0.00190458	0.0147062
CCDC117	12	-0.0701555	0.0701555	-0.140311	-0.0900262	0.0711715	-0.134191	-4.05324	0.00190501	0.0147062
IVD	12	0.036108	-0.036108	0.0722159	0.0404932	-0.0443926	0.0799785	4.05165	0.00191018	0.0147378
NSUN7	12	-0.0835075	0.0835075	-0.167015	-0.0518117	0.0949767	-0.121517	-4.05137	0.00191108	0.0147378
VSIG10	12	0.0905842	-0.0905842	0.181168	0.132155	-0.066205	0.208473	4.0503	0.00191457	0.0147571
PCLO	12	0.123745	-0.123745	0.24749	0.0824976	-0.170735	0.24424	4.04945	0.00191736	0.014771
KIAA1549L	12	-0.143743	0.143743	-0.287486	-0.124376	0.137111	-0.33389	-4.04912	0.00191841	0.0147715
GGCX	12	0.0397192	-0.0397192	0.0794383	0.0154456	-0.0409241	0.102473	4.04738	0.00192414	0.0148079
GSTT2	12	0.118236	-0.118236	0.236472	0.341564	0.199013	0.292271	4.04676	0.00192615	0.0148158
DERL2	12	0.0628886	-0.0628886	0.125777	0.0528175	-0.0670983	0.142387	4.0451	0.00193161	0.014849
HACE1	12	-0.0488658	0.0488658	-0.0977317	-0.0111869	0.0375455	-0.115538	-4.04484	0.00193245	0.014849
ACOT11	12	0.0846375	-0.0846375	0.169275	0.0903018	-0.100489	0.17897	4.04214	0.00194139	0.0149099
PFDN4	12	-0.0647705	0.0647705	-0.129541	-0.0508666	0.0601566	-0.102833	-4.04169	0.00194289	0.0149138
NDUFA6	12	0.0625348	-0.0625348	0.12507	0.0021648	-0.0767311	0.146613	4.0402	0.00194782	0.014944
RRAGD	12	-0.0878481	0.0878481	-0.175696	-0.0625406	0.0835034	-0.196483	-4.03898	0.00195186	0.0149673
ZNF584	12	0.150036	-0.150036	0.300072	0.236963	-0.14086	0.318999	4.03856	0.00195328	0.0149705
CCDC39	12	-0.110607	0.110607	-0.221214	-0.0348198	0.125216	-0.200022	-4.03766	0.00195627	0.0149706
TEX30	12	-0.0622586	0.0622586	-0.124517	-0.073436	0.0685875	-0.1379	-4.03766	0.00195628	0.0149706
PRTFDC1	12	0.0773244	-0.0773244	0.154649	0.120137	-0.0670567	0.149277	4.0376	0.00195647	0.0149706
SNTB2	12	-0.0450148	0.0450148	-0.0900295	-0.0364699	0.0819438	-0.101664	-4.03735	0.00195731	0.0149706
FECH	12	0.0612389	-0.0612389	0.122478	0.0718215	0.00683699	0.129115	4.03694	0.00195869	0.0149735
SLC9A1	12	0.0562972	-0.0562972	0.112594	0.070722	-0.0466104	0.0960591	4.03506	0.00196495	0.0150137
UHRF2	12	-0.0615992	0.0615992	-0.123198	-0.0841295	0.0736736	-0.127014	-4.0342	0.00196785	0.0150282
MEF2D	12	0.0536646	-0.0536646	0.107329	0.0560182	-0.0410856	0.129263	4.03386	0.00196899	0.0150292
MAP2K6	12	-0.121166	0.121166	-0.242332	-0.123652	0.134303	-0.173277	-4.0327	0.00197288	0.0150509
IFT74	12	0.0393447	-0.0393447	0.0786893	0.0138708	-0.0515095	0.0804763	4.03241	0.00197386	0.0150509
WDR82	12	0.0151393	-0.0151393	0.0302786	0.0313189	-0.00696289	0.0291688	4.03042	0.00198058	0.0150944
NAA16	12	-0.0385055	0.0385055	-0.077011	-0.043456	0.0787458	-0.0909643	-4.02774	0.00198964	0.01515
HMGA1	12	0.0181389	-0.0181389	0.0362779	0.0164134	-0.0308473	0.0235333	4.02767	0.0019899	0.01515
NACC2	12	-0.0769203	0.0769203	-0.153841	-0.0664926	0.207293	-0.122009	-4.0271	0.00199183	0.015157
KIAA1958	12	-0.0640664	0.0640664	-0.128133	-0.078891	0.060074	-0.162508	-4.02657	0.00199362	0.0151628
COL4A2	12	-0.0437962	0.0437962	-0.0875923	-0.0975312	0.0924579	-0.0613601	-4.0249	0.00199932	0.0151979
IGSF9	12	0.0824296	-0.0824296	0.164859	0.0994954	-0.134912	0.155291	4.02462	0.00200027	0.0151979
ZIC5	12	-0.0646152	0.0646152	-0.12923	-0.024831	0.0982708	-0.143649	-4.02417	0.00200181	0.0152019
ZNF518B	12	-0.107522	0.107522	-0.215043	-0.0891324	0.120105	-0.223964	-4.02244	0.00200773	0.0152391
AKAP8L	12	0.0566068	-0.0566068	0.113214	0.0723243	-0.0363157	0.105726	4.02118	0.00201207	0.0152643
MFNG	12	-0.144455	0.144455	-0.288909	-0.222602	0.169262	-0.305056	-4.01916	0.00201902	0.0153092
BAK1	12	0.04671	-0.04671	0.0934199	0.0740437	-0.050697	0.0939485	4.01824	0.00202219	0.0153256
INPP1	12	0.145081	-0.145081	0.290162	0.184579	-0.101305	0.270922	4.01682	0.0020271	0.015355
CCDC101	12	0.0571706	-0.0571706	0.114341	0.0242383	-0.0623032	0.129172	4.01636	0.00202869	0.0153592
NAPA	12	0.0417412	-0.0417412	0.0834823	0.0563563	-0.0267983	0.0784653	4.01575	0.0020308	0.0153674
ZCCHC18	12	-0.113251	0.113251	-0.226501	-0.0650922	0.15641	-0.131017	-4.01536	0.00203216	0.0153699
SOS1	12	-0.0459902	0.0459902	-0.0919803	-0.0414447	0.0470573	-0.12934	-4.0149	0.00203376	0.0153742
PRKX	12	-0.0671008	0.0671008	-0.134202	-0.088899	0.0450291	-0.129596	-4.0135	0.00203863	0.0154032
FAM102A	12	-0.044101	0.044101	-0.0882021	-0.0555318	0.0318487	-0.0887144	-4.01317	0.00203976	0.0154039
UGDH	12	0.0334479	-0.0334479	0.0668958	0.0501047	-0.01278	0.0781816	4.01275	0.00204123	0.0154072
AHCYL1	12	-0.0226626	0.0226626	-0.0453252	-0.0329605	0.0227839	-0.0296766	-4.01209	0.00204352	0.0154167
CCBE1	12	-0.106988	0.106988	-0.213976	-0.0583789	0.0988621	-0.211106	-4.01007	0.00205061	0.0154624
CLDN19	12	-0.0646273	0.0646273	-0.129255	0.000399807	0.0840613	-0.137306	-4.00977	0.00205166	0.0154625
TROVE2	12	-0.0324525	0.0324525	-0.0649051	-0.0576084	0.040797	-0.0758418	-4.00919	0.00205369	0.01547
GPX3	12	0.113768	-0.113768	0.227536	0.162692	-0.0692354	0.249944	4.00847	0.00205621	0.0154812
CXXC4	12	-0.139515	0.139515	-0.279029	-0.188513	0.0819622	-0.272792	-4.00566	0.00206612	0.0155479
WDR74	12	0.0509906	-0.0509906	0.101981	0.065951	-0.0707187	0.107462	4.00436	0.00207072	0.0155703
GAL3ST1	12	0.0806664	-0.0806664	0.161333	0.023095	-0.0599633	0.181903	4.00423	0.00207118	0.0155703
ZNF770	12	-0.0663603	0.0663603	-0.132721	-0.0680987	0.0652427	-0.122662	-4.00386	0.00207247	0.0155722
DLC1	12	-0.132881	0.132881	-0.265762	-0.141216	0.12627	-0.296306	-4.00289	0.0020759	0.0155902
TOLLIP	12	0.0497285	-0.0497285	0.0994569	0.0527771	-0.0534017	0.0764271	4.00116	0.00208206	0.0156237
ZBTB34	12	-0.0418432	0.0418432	-0.0836863	-0.0151647	0.0806687	-0.111576	-4.00105	0.00208247	0.0156237
GDPD1	12	-0.102749	0.102749	-0.205499	-0.0548627	0.0549782	-0.238116	-4.0004	0.00208475	0.015633
GOPC	12	-0.0397886	0.0397886	-0.0795772	-0.00984778	0.025294	-0.0755074	-3.99904	0.00208962	0.0156617
MECP2	12	-0.025913	0.025913	-0.0518261	0.0132491	0.0422627	-0.0577489	-3.99848	0.00209163	0.0156689
HLA-F-AS1	12	0.237967	-0.237967	0.475935	0.436462	-0.191316	0.467872	3.99718	0.00209629	0.0156959
ANP32A	12	-0.0249187	0.0249187	-0.0498374	-0.0507126	0.0498379	-0.0524317	-3.99648	0.00209878	0.0157066
HEPH	12	-0.0454817	0.0454817	-0.0909634	-0.0498466	0.0269017	-0.0660037	-3.99389	0.00210812	0.0157687
NUP50-AS1	12	-0.0833333	0.0833333	-0.166667	-0.100608	0.0837474	-0.162008	-3.992	0.00211491	0.0158111
KAT6B	12	0.0583595	-0.0583595	0.116719	0.05738	-0.0142454	0.0708645	3.99173	0.00211591	0.0158111
BTG2	12	-0.139057	0.139057	-0.278114	-0.147557	0.192893	-0.254217	-3.99104	0.0021184	0.0158218
[truncated: 1,206 more rows]

## Sheet: IR
gene	n_pairs	mean_A	mean_D	meanPairedLog2FoldChange	median_A	median_D	medianPairedLog2FoldChange	t_stat	t_pval	t_pval_adj
IDI2-AS1	6	0.628981	-0.662077	1.29106	0.599069	-0.734395	1.32461	35.6396	3.2733e-07	0.00162168
SLCO4C1	6	0.802845	-1.0172	1.82004	0.771144	-1.06902	1.78369	34.5775	3.80588e-07	0.00162168
MVD	6	0.830285	-0.870813	1.7011	0.935099	-0.87	1.70244	34.1027	4.07727e-07	0.00162168
LOC100129518	6	0.544311	-0.55148	1.09579	0.553472	-0.526	1.10578	33.578	4.40462e-07	0.00162168
MMAB	6	0.346602	-0.34197	0.688573	0.374541	-0.335505	0.683342	32.1951	5.43094e-07	0.00162168
ACAT2	6	0.501736	-0.533143	1.03488	0.540152	-0.541518	1.02583	29.0094	9.12207e-07	0.00164646
HMGCS1	6	0.867824	-0.860495	1.72832	0.830562	-0.856292	1.76453	28.2769	1.03595e-06	0.00164646
SCD	6	0.440503	-0.464214	0.904717	0.443979	-0.481771	0.923256	27.4135	1.20868e-06	0.00164646
SC5D	6	0.468191	-0.491666	0.959857	0.438223	-0.461577	0.970037	27.0449	1.2928e-06	0.00164646
HMGCR	6	0.712915	-0.739602	1.45252	0.741606	-0.790908	1.41179	26.919	1.32316e-06	0.00164646
LSS	6	0.599501	-0.58257	1.18207	0.599661	-0.590849	1.17487	26.8773	1.33339e-06	0.00164646
DHCR7	6	0.649826	-0.655398	1.30522	0.649522	-0.641062	1.34337	26.7981	1.35309e-06	0.00164646
ACLY	6	0.494412	-0.499933	0.994345	0.522799	-0.484526	1.00096	26.3217	1.47924e-06	0.00164646
DHCR24	6	0.433264	-0.478306	0.91157	0.457455	-0.450928	0.916376	26.0961	1.5439e-06	0.00164646
C6orf223	6	1.02243	-0.960305	1.98273	1.00033	-0.959371	2.00684	24.0325	2.32425e-06	0.00227711
PCYT2	6	0.585539	-0.655101	1.24064	0.520024	-0.737071	1.25705	23.6821	2.49999e-06	0.00227711
PDP2	6	0.304447	-0.387604	0.692051	0.289105	-0.388446	0.675181	23.5088	2.59282e-06	0.00227711
SLC2A6	6	0.650265	-0.68736	1.33762	0.603803	-0.694121	1.33239	22.8198	3.00507e-06	0.00243815
PCDH11X	6	0.00827446	0.216503	-0.208229	-0.0592421	0.148077	-0.21338	-22.6063	3.14842e-06	0.00243815
TUBB2A	6	0.122185	-0.176567	0.298752	0.0161476	-0.255514	0.300697	22.4123	3.28587e-06	0.00243815
MLF2	6	0.0260583	-0.0473731	0.0734314	-0.0268906	-0.0975824	0.0732993	22.0806	3.53799e-06	0.00243815
CDHR1	6	0.693627	-0.664156	1.35778	0.706892	-0.662193	1.32535	21.9167	3.67101e-06	0.00243815
SCAMP3	6	0.140954	-0.160196	0.30115	0.12194	-0.170407	0.305681	21.5753	3.96805e-06	0.00243815
FADS2	6	0.35394	-0.383853	0.737793	0.28374	-0.447408	0.759166	21.4635	4.07153e-06	0.00243815
PIK3R3	6	0.405741	-0.301758	0.707499	0.424211	-0.325981	0.713474	21.4517	4.08263e-06	0.00243815
FAM117A	6	0.159891	-0.185754	0.345646	0.156351	-0.197104	0.321169	21.1723	4.35654e-06	0.00250166
PLA2G3	6	0.666501	-0.693783	1.36028	0.620346	-0.750792	1.33757	20.8812	4.66563e-06	0.00257992
C1orf116	6	0.591032	-0.594002	1.18503	0.671336	-0.60105	1.14006	20.3556	5.29327e-06	0.00269537
ACSS2	6	1.19143	-1.25873	2.45016	1.04598	-1.1976	2.46334	20.3296	5.32674e-06	0.00269537
INSIG1	6	0.885967	-0.867134	1.7531	0.928805	-0.877078	1.71013	20.2615	5.41602e-06	0.00269537
TMEM55B	6	0.272593	-0.23624	0.508833	0.300797	-0.217697	0.497847	19.9442	5.85593e-06	0.00282029
RUSC1-AS1	6	0.341117	-0.352164	0.693281	0.279753	-0.428416	0.71064	19.6903	6.23904e-06	0.0029109
MVK	6	0.827615	-0.843584	1.6712	0.803913	-0.85875	1.63126	19.5296	6.49694e-06	0.00293937
HABP4	6	0.290955	-0.26813	0.559085	0.30669	-0.277004	0.559624	19.0759	7.29746e-06	0.00303391
FDFT1	6	0.494419	-0.525552	1.01997	0.475793	-0.470667	1.0534	19.0447	7.35681e-06	0.00303391
IL21R	6	1.67965	-1.66879	3.34844	1.66261	-1.55054	3.25479	18.9845	7.4728e-06	0.00303391
FLVCR1	6	0.211775	-0.287598	0.499374	0.212291	-0.271726	0.506524	18.961	7.51873e-06	0.00303391
NFE2L1	6	0.308519	-0.318357	0.626876	0.321006	-0.330394	0.613771	18.763	7.91895e-06	0.00309314
PNPLA3	6	0.609511	-0.583673	1.19318	0.73673	-0.454258	1.15478	18.6867	8.07987e-06	0.00309314
LOC441666	6	0.278586	-0.157321	0.435908	0.287003	-0.138909	0.440838	18.4886	8.51663e-06	0.00314596
PANK1	6	0.213678	-0.220367	0.434044	0.21998	-0.230396	0.422077	18.4351	8.63926e-06	0.00314596
IDI1	6	0.631472	-0.648567	1.28004	0.621958	-0.666273	1.27435	18.1992	9.20661e-06	0.00327273
NSDHL	6	0.577847	-0.5924	1.17025	0.627424	-0.638094	1.20901	17.8797	1.00474e-05	0.00342606
LIPG	6	0.702224	-0.669864	1.37209	0.621187	-0.804738	1.37505	17.7975	1.02785e-05	0.00342606
CXCL12	6	0.16209	-0.230281	0.392371	0.161357	-0.229108	0.3935	17.7807	1.03264e-05	0.00342606
CENPI	6	0.49399	-0.514078	1.00807	0.51856	-0.482456	0.982314	17.6583	1.06844e-05	0.00346779
NPC1	6	0.33905	-0.387608	0.726658	0.31395	-0.43117	0.742801	17.558	1.0989e-05	0.00349076
LDLR	6	0.521796	-0.562554	1.08435	0.565255	-0.562752	1.08998	17.4354	1.13751e-05	0.00353814
RASGEF1A	6	0.393215	-0.409723	0.802939	0.434754	-0.398131	0.809461	17.2611	1.19526e-05	0.00364189
PHTF1	6	0.254327	-0.174658	0.428985	0.250167	-0.243869	0.431994	17.019	1.28144e-05	0.00382639
C14orf1	6	0.516501	-0.529313	1.04581	0.543099	-0.562798	1.0333	16.8676	1.33914e-05	0.00386348
EBP	6	0.444671	-0.435878	0.880549	0.471575	-0.436776	0.859058	16.792	1.36907e-05	0.00386348
FABP7	6	0.667313	-0.660051	1.32736	0.786918	-0.760507	1.29564	16.7031	1.40534e-05	0.00386348
ZNF320	6	0.232512	-0.205432	0.437943	0.217442	-0.188819	0.442236	16.6784	1.41561e-05	0.00386348
HES6	6	0.593436	-0.58057	1.17401	0.618483	-0.618192	1.17205	16.6141	1.44279e-05	0.00386348
SLC7A8	6	0.141748	-0.19566	0.337408	0.136477	-0.222471	0.351967	16.5994	1.44913e-05	0.00386348
FDPS	6	0.332028	-0.327819	0.659847	0.265178	-0.340737	0.648476	16.3855	1.54467e-05	0.00404594
SQLE	6	0.559218	-0.561648	1.12087	0.576029	-0.595417	1.14701	16.1545	1.65643e-05	0.00423551
C1orf167	6	0.442796	-0.461094	0.90389	0.497325	-0.427483	0.909473	16.1203	1.67378e-05	0.00423551
PRUNE2	6	0.546782	-0.618964	1.16575	0.469892	-0.662927	1.19853	15.9298	1.77455e-05	0.00427653
AACS	6	0.299765	-0.263046	0.562811	0.284622	-0.337459	0.557129	15.888	1.79762e-05	0.00427653
FGFR4	6	0.147198	-0.251532	0.39873	0.135445	-0.278212	0.413658	15.8569	1.81501e-05	0.00427653
GSK3B	6	0.0975051	-0.0957154	0.19322	0.122389	-0.0929834	0.195153	15.8403	1.8244e-05	0.00427653
SEMA4A	6	0.340818	-0.269328	0.610146	0.346417	-0.219252	0.586114	15.7849	1.85609e-05	0.00427653
DPCD	6	-0.0798719	0.064158	-0.14403	-0.0975778	0.0547445	-0.152322	-15.7749	1.86185e-05	0.00427653
BIN1	6	0.37503	-0.192308	0.567338	0.445547	-0.0855964	0.559352	15.4857	2.03909e-05	0.00461266
SLC25A1	6	0.262229	-0.252002	0.514231	0.215114	-0.256868	0.540228	15.4235	2.07979e-05	0.00463453
CYP51A1	6	0.660918	-0.672876	1.33379	0.636635	-0.74953	1.37905	15.2889	2.17132e-05	0.00476733
ARHGAP21	6	0.164805	-0.151786	0.316591	0.290777	-0.0451894	0.323668	15.2035	2.23183e-05	0.00480029
FASN	6	0.463333	-0.502639	0.965972	0.410764	-0.537876	0.947078	15.1775	2.25064e-05	0.00480029
TARDBP	6	-0.0497128	0.0467124	-0.0964252	-0.0630044	0.0197553	-0.0958016	-14.9415	2.43059e-05	0.00504796
VPS37C	6	0.0616866	-0.0438597	0.105546	0.0567185	-0.0468733	0.10977	14.9122	2.4541e-05	0.00504796
RAB4B	6	0.20548	-0.15357	0.35905	0.144162	-0.222325	0.338065	14.8948	2.46819e-05	0.00504796
SLC9A6	6	0.164654	-0.132287	0.296941	0.192872	-0.113343	0.292304	14.7711	2.57128e-05	0.00515173
LMNA	6	0.300623	-0.321341	0.621963	0.248809	-0.339135	0.615499	14.7516	2.58794e-05	0.00515173
STARD4	6	0.724485	-0.712463	1.43695	0.702135	-0.681206	1.47197	14.6747	2.65516e-05	0.00515937
ZFYVE21	6	0.0657576	-0.0652077	0.130965	0.0447348	-0.0770567	0.134583	14.6558	2.67202e-05	0.00515937
NXPE3	6	0.236425	-0.279983	0.516408	0.195882	-0.319299	0.530619	14.6297	2.69545e-05	0.00515937
RTN4R	6	0.39602	-0.361301	0.75732	0.406777	-0.380397	0.787031	14.5004	2.81532e-05	0.0053206
PI4K2A	6	0.167596	-0.155384	0.32298	0.172272	-0.157409	0.310597	14.4469	2.86677e-05	0.00535011
PEG10	6	0.264653	-0.255396	0.520048	0.264067	-0.236295	0.531584	14.3266	2.98666e-05	0.0053881
TRIM11	6	0.220996	-0.263358	0.484355	0.206528	-0.25982	0.471869	14.326	2.98725e-05	0.0053881
C17orf59	6	0.379466	-0.448061	0.827527	0.30702	-0.496724	0.809415	14.2997	3.01421e-05	0.0053881
IL21R-AS1	6	1.66878	-1.66665	3.33543	1.58263	-1.64874	3.26837	14.2467	3.06953e-05	0.0053881
CABYR	6	0.310201	-0.277389	0.58759	0.22688	-0.347143	0.559401	14.2001	3.11917e-05	0.0053881
ELOVL6	6	0.402484	-0.437685	0.840169	0.367013	-0.426018	0.902806	14.1814	3.13935e-05	0.0053881
NEU1	6	0.358822	-0.38397	0.742792	0.358106	-0.360357	0.770249	14.1811	3.13975e-05	0.0053881
MTHFR	6	0.444602	-0.432873	0.877475	0.424903	-0.452329	0.896558	14.1256	3.20053e-05	0.00542999
ZFP28	6	0.640184	-0.499635	1.13982	0.719987	-0.318028	1.11531	14.0733	3.25918e-05	0.00544571
BCL2L2	6	-0.10785	0.0869854	-0.194835	-0.0803897	0.0981444	-0.203447	-14.0526	3.28275e-05	0.00544571
SLC25A23	6	0.166872	-0.160395	0.327267	0.194672	-0.152773	0.319661	14.018	3.32261e-05	0.00545127
FABP3	6	0.479349	-0.421441	0.90079	0.434932	-0.488191	0.912923	13.8136	3.57016e-05	0.00579374
MOSPD2	6	0.158341	-0.218366	0.376707	0.150959	-0.217443	0.391737	13.6916	3.72842e-05	0.00598551
FAM189B	6	0.221303	-0.224239	0.445542	0.212678	-0.194653	0.474371	13.5948	3.86003e-05	0.00613088
USP51	6	0.397348	-0.392686	0.790034	0.425383	-0.317021	0.742404	13.5133	3.97506e-05	0.00618698
SLC25A44	6	0.17269	-0.224173	0.396863	0.143816	-0.235861	0.423841	13.4949	4.00164e-05	0.00618698
LPIN1	6	0.432405	-0.355574	0.787979	0.466917	-0.199287	0.801094	13.4825	4.01967e-05	0.00618698
SLC1A3	6	-0.250397	0.179224	-0.429622	-0.193247	0.314061	-0.41864	-13.4038	4.13631e-05	0.00630155
LARP4B	6	0.0716388	-0.0646945	0.136333	0.0836626	-0.0413859	0.137432	13.3282	4.25212e-05	0.00641254
MPZL1	6	0.0900519	-0.122968	0.21302	0.115659	-0.137069	0.216167	13.2859	4.31856e-05	0.00644761
H1F0	6	-0.112628	0.241151	-0.353779	-0.0779175	0.302185	-0.345874	-13.0814	4.65812e-05	0.00668318
SLC5A3	6	-0.0374684	0.0824453	-0.119914	-0.0870458	0.0458113	-0.119958	-13.0663	4.68455e-05	0.00668318
HSD17B7	6	0.496992	-0.412498	0.909491	0.59784	-0.435857	0.927592	13.0222	4.76248e-05	0.00668318
TMEM97	6	0.582983	-0.601141	1.18412	0.597262	-0.623657	1.15064	13.0215	4.76366e-05	0.00668318
ACSL1	6	0.742072	-0.933884	1.67596	0.869149	-0.81681	1.75152	13.0215	4.76367e-05	0.00668318
CSTB	6	0.0378803	-0.170422	0.208303	0.0295426	-0.199529	0.198192	12.9702	4.85627e-05	0.00668318
SCARB1	6	0.119567	-0.160459	0.280026	0.048382	-0.206156	0.278231	12.9314	4.92772e-05	0.00668318
CTSL	6	0.0337032	-0.0805271	0.11423	0.0263806	-0.0820656	0.11875	12.9204	4.94814e-05	0.00668318
GALNT18	6	-0.227901	0.294722	-0.522623	-0.249194	0.334444	-0.547801	-12.9193	4.95018e-05	0.00668318
RGS14	6	-0.131446	0.0609631	-0.192409	-0.136741	0.044528	-0.181875	-12.8628	5.05712e-05	0.00668318
TFE3	6	0.10547	-0.139951	0.245421	0.153623	-0.127446	0.251062	12.813	5.15367e-05	0.00668318
ABHD4	6	0.119281	-0.345872	0.465154	0.354677	-0.120045	0.460193	12.796	5.18718e-05	0.00668318
TUBA1A	6	0.279661	-0.202551	0.482212	0.210845	-0.270072	0.480916	12.7646	5.24963e-05	0.00668318
MIA-RAB4B	6	0.201688	-0.151112	0.352801	0.143202	-0.208097	0.321853	12.735	5.30922e-05	0.00668318
MAP1B	6	0.278644	-0.217517	0.496161	0.436937	-0.147074	0.504114	12.7224	5.33493e-05	0.00668318
WIBG	6	0.211693	-0.192525	0.404219	0.210099	-0.200075	0.414904	12.7106	5.35911e-05	0.00668318
MASTL	6	0.150542	-0.208201	0.358743	0.141714	-0.180029	0.377179	12.7003	5.38027e-05	0.00668318
MBTD1	6	-0.0395047	0.0616891	-0.101194	-0.0428968	0.0787928	-0.0990309	-12.6919	5.3978e-05	0.00668318
TMEM231	6	0.333102	-0.265074	0.598177	0.320704	-0.265333	0.597792	12.6845	5.41316e-05	0.00668318
BARD1	6	0.064156	-0.108594	0.17275	0.0778565	-0.0967908	0.186993	12.6837	5.41481e-05	0.00668318
KLHL13	6	-0.0704956	0.135328	-0.205824	-0.0791827	0.150965	-0.219739	-12.6829	5.41637e-05	0.00668318
PRR15	6	0.436625	-0.41163	0.848255	0.480089	-0.480045	0.86214	12.6023	5.58715e-05	0.00683739
PCYOX1	6	0.136996	-0.107235	0.244231	0.13096	-0.112086	0.239242	12.5132	5.78362e-05	0.00688415
SLC43A2	6	0.183629	-0.238155	0.421784	0.20613	-0.166613	0.439266	12.5037	5.80506e-05	0.00688415
PIK3IP1	6	0.861767	-0.875834	1.7376	0.797808	-0.86486	1.85089	12.4995	5.81443e-05	0.00688415
STAM	6	0.0777819	-0.0829912	0.160773	0.0711342	-0.101703	0.166048	12.4846	5.84821e-05	0.00688415
CYP51A1-AS1	6	0.425798	-0.36095	0.786748	0.432779	-0.345741	0.823799	12.4813	5.85591e-05	0.00688415
YIF1A	6	0.101833	-0.0767992	0.178632	0.0884421	-0.0879842	0.18002	12.4285	5.97793e-05	0.00696077
MXD4	6	0.164596	-0.0902785	0.254875	0.175175	-0.0658265	0.260889	12.413	6.01433e-05	0.00696077
TM7SF2	6	0.377606	-0.345566	0.723171	0.35367	-0.350359	0.76865	12.3932	6.06114e-05	0.00696099
KCTD7	6	0.0545918	-0.105918	0.16051	0.148498	-0.0242364	0.162347	12.3595	6.14195e-05	0.00697563
ADCY5	6	0.240634	-0.308968	0.549601	0.294807	-0.356684	0.571022	12.349	6.16734e-05	0.00697563
KDM6A	6	0.20629	-0.137481	0.34377	0.193128	-0.182172	0.3753	12.2737	6.35371e-05	0.00713239
EIF1AD	6	0.126106	-0.166382	0.292489	0.122991	-0.153914	0.298385	12.2173	6.49741e-05	0.00723927
IDH1	6	0.197121	-0.211725	0.408846	0.202625	-0.19925	0.398167	12.1139	6.7715e-05	0.00748878
TSC22D1	6	0.110741	-0.0771672	0.187908	0.0798873	-0.0865314	0.173378	12.0517	6.94289e-05	0.00762186
SH2D5	6	0.351105	-0.351257	0.702362	0.337757	-0.389175	0.709095	12.0273	7.01178e-05	0.00764131
WBP2	6	0.189933	-0.204562	0.394495	0.172806	-0.208699	0.40015	11.992	7.11243e-05	0.00769483
TULP3	6	0.228451	-0.176056	0.404507	0.228077	-0.177945	0.386352	11.9288	7.29724e-05	0.00779112
FADS1	6	0.273881	-0.239539	0.51342	0.260944	-0.229446	0.538616	11.9137	7.34231e-05	0.00779112
SCNN1A	6	0.206173	-0.214438	0.420611	0.22407	-0.275927	0.397306	11.8805	7.4426e-05	0.00779112
PPIE	6	-0.0399812	0.0702209	-0.110202	-0.0335589	0.0748177	-0.108377	-11.868	7.48059e-05	0.00779112
GNE	6	0.295268	-0.383397	0.678666	0.321585	-0.344736	0.669864	11.8644	7.49144e-05	0.00779112
GNA12	6	0.0932917	-0.0928967	0.186188	0.0967245	-0.0614888	0.172735	11.8569	7.51454e-05	0.00779112
GOSR1	6	0.0362089	-0.0545208	0.0907297	0.0462268	-0.0452412	0.0908751	11.7741	7.77464e-05	0.00792419
CLCN6	6	0.408497	-0.443596	0.852093	0.416759	-0.466279	0.88707	11.772	7.78137e-05	0.00792419
SCML1	6	0.65723	-0.544469	1.2017	0.541812	-0.573991	1.11535	11.7655	7.80212e-05	0.00792419
STXBP1	6	0.279839	-0.321357	0.601196	0.317877	-0.36014	0.647495	11.7331	7.9071e-05	0.0079386
SLC12A4	6	0.36541	-0.390933	0.756343	0.351741	-0.384223	0.779355	11.7284	7.92264e-05	0.0079386
TUBB2B	6	0.143018	-0.187612	0.33063	0.0408157	-0.25464	0.339717	11.7107	7.98077e-05	0.00794353
PER3	6	0.350754	-0.308167	0.65892	0.323677	-0.313166	0.721179	11.6752	8.09906e-05	0.00800788
CISH	6	0.149309	-0.240965	0.390273	0.120964	-0.247153	0.376853	11.6467	8.19568e-05	0.0080501
RAB5B	6	0.120467	-0.104739	0.225206	0.118424	-0.115076	0.24146	11.5912	8.38746e-05	0.00817741
LCAT	6	0.678136	-0.682493	1.36063	0.547871	-0.72594	1.3387	11.5778	8.43484e-05	0.00817741
BMF	6	-0.0628275	0.140085	-0.202912	-0.0223579	0.179643	-0.199839	-11.5489	8.53739e-05	0.00822343
TBC1D25	6	0.106496	-0.112888	0.219385	0.124426	-0.104481	0.213618	11.5276	8.61408e-05	0.00824412
OSBPL1A	6	-0.0766926	0.118959	-0.195652	-0.0601662	0.125561	-0.194225	-11.4796	8.79013e-05	0.00832267
PFKFB2	6	0.11021	-0.129521	0.239731	0.132479	-0.0973684	0.231212	11.4749	8.80765e-05	0.00832267
ACSL4	6	0.410166	-0.44062	0.850787	0.399512	-0.374955	0.841181	11.4494	8.90284e-05	0.00835971
MB21D1	6	0.120712	-0.164535	0.285247	0.233619	-0.0790845	0.278009	11.4125	9.04337e-05	0.00843859
TMTC2	6	-0.0302309	0.122452	-0.152682	0.0727182	0.256672	-0.156866	-11.2921	9.51967e-05	0.00882787
TTLL5	6	0.151977	-0.15289	0.304867	0.179164	-0.14835	0.294964	11.2653	9.62972e-05	0.00884676
LIPE	6	0.228317	-0.208689	0.437006	0.239342	-0.285217	0.458005	11.2583	9.65855e-05	0.00884676
TBC1D17	6	0.250194	-0.233845	0.484039	0.233588	-0.257478	0.469361	11.2289	9.78148e-05	0.00886107
LNX2	6	0.0445074	-0.0525399	0.0970473	0.0451368	-0.0633761	0.0891768	11.2262	9.79288e-05	0.00886107
ARPC1B	6	0.100112	-0.0897936	0.189905	0.0825447	-0.0733525	0.186546	11.194	9.93e-05	0.0089299
RDH11	6	0.175475	-0.229179	0.404654	0.255487	-0.243749	0.397072	11.1718	0.000100254	0.0089299
CYB5B	6	0.46688	-0.448881	0.915762	0.489551	-0.474511	0.918051	11.1666	0.000100484	0.0089299
PCMTD1	6	-0.149053	0.223903	-0.372956	-0.113265	0.23541	-0.348675	-11.1482	0.000101287	0.00894802
DNAJC7	6	0.0737684	-0.0781227	0.151891	0.0155663	-0.105601	0.142891	11.0724	0.000104682	0.00919357
MPV17L2	6	0.223001	-0.266308	0.489309	0.265881	-0.247147	0.483885	11.0361	0.000106354	0.00928573
RBMXL1	6	0.123062	-0.126168	0.24923	0.0818125	-0.117798	0.266746	11.0074	0.0001077	0.00934861
MRPL49	6	0.146348	-0.180871	0.327219	0.176603	-0.132305	0.334831	10.9233	0.000111765	0.00964535
EPT1	6	0.156132	-0.198501	0.354633	0.11837	-0.153363	0.378665	10.9022	0.000112814	0.00967997
ZBTB3	6	0.164399	-0.242534	0.406933	0.276915	-0.124886	0.410291	10.8841	0.000113723	0.00969863
AFG3L2	6	0.101514	-0.112018	0.213532	0.0844202	-0.107924	0.211305	10.8721	0.000114331	0.00969863
MRS2	6	0.128999	-0.196431	0.32543	0.141848	-0.169167	0.321884	10.7965	0.000118245	0.00993232
FCHO2	6	-0.106657	0.0490361	-0.155693	-0.125372	0.033481	-0.14701	-10.7932	0.000118416	0.00993232
FAM213A	6	0.180171	-0.130057	0.310229	0.197244	-0.123255	0.298502	10.7353	0.000121531	0.0101366
RAB33A	6	1.01461	-0.982593	1.9972	1.12536	-1.03728	1.97041	10.6632	0.000125543	0.0102635
SLC30A3	6	0.159442	-0.167269	0.326711	0.079666	-0.282736	0.32281	10.662	0.000125612	0.0102635
KIT	6	-0.0845332	0.102601	-0.187135	-0.039499	0.142991	-0.17875	-10.6551	0.000126003	0.0102635
AKT1S1	6	0.0845737	-0.0842152	0.168789	0.0894907	-0.0709731	0.164516	10.651	0.000126237	0.0102635
PCSK9	6	0.82204	-0.944339	1.76638	1.00692	-1.06793	1.81654	10.6466	0.000126489	0.0102635
MAP3K3	6	0.135469	-0.148428	0.283897	0.197269	-0.136162	0.28404	10.6053	0.000128881	0.0104011
MIPOL1	6	-0.142962	0.110209	-0.253171	-0.102334	0.137807	-0.256664	-10.5811	0.000130304	0.0104317
LPCAT2	6	0.0470438	-0.11811	0.165154	0.0375216	-0.111557	0.163209	10.5752	0.000130659	0.0104317
ADD2	6	0.0395553	-0.109298	0.148853	0.0862228	-0.0883012	0.143858	10.5347	0.000133089	0.0105693
CA12	6	-0.0558236	0.187589	-0.243412	0.024896	0.240442	-0.217046	-10.488	0.000135968	0.0106171
JSRP1	6	0.89782	-0.930256	1.82808	0.970239	-0.927522	1.74141	10.4798	0.000136483	0.0106171
DERL3	6	0.498758	-0.468414	0.967172	0.477833	-0.436017	0.93018	10.4613	0.000137651	0.0106171
SLC1A1	6	-0.216407	0.243312	-0.459718	-0.181191	0.343751	-0.436908	-10.4515	0.000138273	0.0106171
NACAD	6	0.200095	-0.163153	0.363248	-0.0221769	-0.345941	0.352036	10.4474	0.000138534	0.0106171
FAM13B	6	0.112362	-0.0618685	0.17423	0.189179	0.0281564	0.170682	10.4266	0.00013987	0.0106171
FHDC1	6	0.158474	-0.239274	0.397748	0.262023	-0.132191	0.443755	10.4248	0.000139981	0.0106171
GPC2	6	-0.123041	0.0931938	-0.216234	-0.0144745	0.183522	-0.197996	-10.4195	0.000140325	0.0106171
GOT1	6	0.0624154	-0.0778323	0.140248	0.068777	-0.0990436	0.13165	10.4191	0.000140353	0.0106171
GGT7	6	0.166605	-0.156364	0.322968	0.153416	-0.170141	0.299353	10.4042	0.00014132	0.0106171
PLA2G16	6	0.0555532	-0.132112	0.187665	0.0662355	-0.0953834	0.181952	10.4013	0.000141513	0.0106171
PANK3	6	0.212191	-0.209415	0.421606	0.193122	-0.222954	0.425301	10.3889	0.000142324	0.0106245
GGNBP2	6	0.0378861	-0.0412025	0.0790886	0.0477349	-0.0369068	0.0808821	10.3623	0.000144089	0.0106793
GPR20	6	0.960926	-0.914702	1.87563	1.01279	-0.69434	1.80254	10.3564	0.000144489	0.0106793
ERF	6	0.135706	-0.113777	0.249483	0.116128	-0.156751	0.236329	10.3454	0.000145228	0.010681
ATF3	6	0.261427	-0.148047	0.409474	0.350976	-0.113509	0.423867	10.3263	0.000146523	0.0107235
ABI2	6	-0.0501863	0.0829961	-0.133182	-0.039742	0.102637	-0.119176	-10.3066	0.000147872	0.0107601
EPHA7	6	0.0179823	0.206952	-0.18897	0.0200812	0.223413	-0.202994	-10.298	0.000148465	0.0107601
PTPN1	6	0.0724175	-0.0649869	0.137404	0.0847712	-0.0262956	0.141054	10.2699	0.000150433	0.0107779
VWA5B1	6	0.383088	-0.26641	0.649499	0.383075	-0.190847	0.631838	10.2635	0.000150883	0.0107779
MICB	6	0.236618	-0.26553	0.502148	0.189864	-0.327936	0.523116	10.2511	0.000151762	0.0107779
BLOC1S3	6	0.373569	-0.403453	0.777022	0.400637	-0.410076	0.810713	10.2496	0.000151869	0.0107779
CCDC115	6	0.127588	-0.120333	0.247921	0.189411	-0.0667696	0.264431	10.2433	0.00015232	0.0107779
CPNE9	6	0.551253	-0.547215	1.09847	0.615826	-0.471278	1.21912	10.2258	0.000153572	0.010789
DLAT	6	0.246005	-0.264817	0.510822	0.239752	-0.271783	0.540435	10.221	0.000153922	0.010789
ABCG1	6	-0.80053	0.887049	-1.68758	-0.899813	0.853909	-1.50191	-10.1829	0.000156706	0.0108861
BTN3A2	6	-0.112224	0.269331	-0.381555	-0.0860922	0.298211	-0.382023	-10.1821	0.000156766	0.0108861
ATP6AP1	6	0.103335	-0.109882	0.213217	0.0845943	-0.106522	0.226496	10.1572	0.000158621	0.010964
PHYHIP	6	0.499986	-0.469978	0.969964	0.591315	-0.602565	0.878424	10.1385	0.000160028	0.0110102
CCSER2	6	0.257691	-0.281902	0.539592	0.267027	-0.280567	0.559273	10.091	0.000163677	0.0112096
LONRF1	6	0.250483	-0.272115	0.522598	0.290765	-0.244648	0.49598	10.0761	0.000164842	0.0112379
FGFBP3	6	0.423068	-0.209335	0.632403	0.500418	-0.137897	0.650495	10.0598	0.000166129	0.0112741
ARAP1	6	0.0789438	-0.121497	0.200441	0.14183	-0.0648356	0.181357	10.0343	0.000168167	0.0113337
ADIPOR2	6	0.0750105	-0.110008	0.185019	0.0886434	-0.108527	0.173274	10.0279	0.000168679	0.0113337
PIK3R4	6	0.0756043	-0.108726	0.18433	0.0698718	-0.105317	0.179973	10.0204	0.000169285	0.0113337
MYLIP	6	-0.15574	0.122005	-0.277744	-0.17339	0.130576	-0.266576	-9.99238	0.000171574	0.0114357
ME1	6	0.208688	-0.347323	0.556011	0.345563	-0.320432	0.54252	9.96647	0.000173723	0.0115122
CASP2	6	0.102896	-0.104084	0.20698	0.10305	-0.0946433	0.198204	9.96	0.000174264	0.0115122
MSMO1	6	0.584717	-0.601934	1.18665	0.593644	-0.56668	1.21621	9.93644	0.000176254	0.0115924
FOXK2	6	0.123399	-0.109437	0.232836	0.113654	-0.150262	0.214109	9.8941	0.000179899	0.0117802
CLDN10	6	-0.10749	0.104827	-0.212317	-0.119878	0.128436	-0.213778	-9.84594	0.000184152	0.0119461
ASAP2	6	-0.0561434	0.147883	-0.204026	-0.10419	0.0696177	-0.202283	-9.84066	0.000184626	0.0119461
VSX2	6	1.32248	-1.31604	2.63852	1.51438	-1.22723	2.3946	9.83837	0.000184833	0.0119461
SLC29A2	6	0.351203	-0.357359	0.708562	0.338953	-0.335742	0.756119	9.82192	0.00018632	0.0119554
LBR	6	0.151069	-0.181978	0.333048	0.135066	-0.211288	0.362009	9.81908	0.000186578	0.0119554
CACNB1	6	0.326098	-0.298884	0.624983	0.361325	-0.276511	0.652737	9.80514	0.000187851	0.0119855
TMEM170B	6	0.277295	-0.30079	0.578085	0.302331	-0.198113	0.539932	9.78337	0.000189861	0.0120506
CERS5	6	0.0932588	-0.0711205	0.164379	0.0658022	-0.0933289	0.165341	9.77666	0.000190485	0.0120506
PRSS8	6	0.148844	-0.176961	0.325805	0.219406	-0.159397	0.357892	9.76471	0.000191604	0.0120702
WDR91	6	0.0685619	-0.120571	0.189133	0.109529	-0.114232	0.184955	9.74683	0.000193291	0.0120842
BEX1	6	0.0849868	-0.103027	0.188013	0.0966367	-0.117791	0.195965	9.74523	0.000193444	0.0120842
PGRMC1	6	0.164576	-0.173184	0.33776	0.153647	-0.155581	0.370067	9.73331	0.000194579	0.0121045
CRMP1	6	0.203576	-0.232478	0.436054	0.252432	-0.177335	0.46119	9.71106	0.000196722	0.0121869
PPP1R13B	6	0.113242	-0.197336	0.310578	0.185911	-0.0935894	0.291736	9.69023	0.000198753	0.0122619
PDE2A	6	0.289116	-0.342363	0.631479	0.305509	-0.394736	0.600712	9.68003	0.000199757	0.0122731
LRAT	6	0.242232	-0.308992	0.551224	0.419021	-0.310039	0.484658	9.6595	0.000201795	0.0123006
SV2A	6	0.279985	-0.297145	0.57713	0.290825	-0.269782	0.550784	9.65729	0.000202016	0.0123006
ELOVL1	6	0.159747	-0.221415	0.381161	0.116753	-0.251687	0.424721	9.65071	0.000202675	0.0123006
MTRF1	6	-0.0704862	0.0738393	-0.144325	-0.0541632	0.10769	-0.14967	-9.63778	0.000203979	0.0123296
SH2B3	6	0.124232	-0.164875	0.289108	0.0753287	-0.140223	0.295602	9.54977	0.00021312	0.0128145
MYADM	6	0.13385	-0.114325	0.248175	0.0967666	-0.112028	0.227292	9.54417	0.000213718	0.0128145
SMIM10L2B	6	0.32681	-0.35661	0.683421	0.321057	-0.378463	0.729352	9.50512	0.000217944	0.012983
ARRB2	6	-0.0473908	0.0969493	-0.14434	-0.0753806	0.0818941	-0.140562	-9.50216	0.000218268	0.012983
SP3	6	-0.0350463	0.0345527	-0.069599	-0.00847632	0.0711964	-0.0630149	-9.44662	0.000224463	0.0132599
SLC9A3R1	6	0.14073	-0.155658	0.296388	0.0947402	-0.150961	0.318793	9.44004	0.00022521	0.0132599
SLC19A3	6	-0.152672	0.072547	-0.225219	-0.0428365	0.174888	-0.217724	-9.43673	0.000225587	0.0132599
RAB43	6	0.123262	-0.16064	0.283902	0.162466	-0.133936	0.283887	9.40423	0.000229331	0.0134271
TUBB3	6	0.171371	-0.163061	0.334432	0.219906	-0.177649	0.312832	9.35996	0.00023455	0.0135484
LRCH2	6	-0.0764825	0.156048	-0.232531	-0.0534239	0.185542	-0.220691	-9.35583	0.000235044	0.0135484
RCAN2	6	0.141646	-0.164229	0.305874	0.149349	-0.164845	0.28774	9.34718	0.000236083	0.0135484
ARTN	6	0.142652	-0.229054	0.371705	0.176953	-0.177884	0.399869	9.34185	0.000236726	0.0135484
SHF	6	-0.135144	-0.0014316	-0.133712	-0.0602813	0.039991	-0.127085	-9.3391	0.000237059	0.0135484
FBXO43	6	-0.192269	0.157239	-0.349508	-0.209981	0.162401	-0.383442	-9.33303	0.000237795	0.0135484
LRCH4	6	0.177196	-0.188524	0.36572	0.196276	-0.179593	0.386022	9.3292	0.00023826	0.0135484
RETSAT	6	0.111127	-0.0819492	0.193076	0.131683	-0.0598388	0.194792	9.3259	0.000238662	0.0135484
DHTKD1	6	-0.0500692	0.100029	-0.150098	-0.0718503	0.112532	-0.157719	-9.31515	0.000239978	0.0135579
OVOL1	6	0.204904	-0.221663	0.426567	0.169695	-0.207865	0.438446	9.30972	0.000240646	0.0135579
ST6GAL1	6	0.0692853	-0.0614386	0.130724	0.121382	-0.0142543	0.138896	9.28505	0.000243708	0.0136788
CIC	6	0.312493	-0.271493	0.583987	0.334154	-0.268877	0.595998	9.23799	0.000249678	0.0139614
SIPA1	6	0.16315	-0.160838	0.323989	0.101305	-0.166841	0.343272	9.22158	0.000251801	0.0140276
SREBF2	6	0.176025	-0.189838	0.365863	0.189583	-0.229505	0.357877	9.19987	0.000254643	0.0141277
TMEFF2	6	0.865499	-0.823647	1.68915	0.863755	-0.92398	1.6822	9.19345	0.00025549	0.0141277
LIMD2	6	0.0336258	-0.0873642	0.12099	0.00144056	-0.109913	0.115478	9.16615	0.000259132	0.0142762
SLC45A4	6	0.313589	-0.342783	0.656372	0.279925	-0.322478	0.675766	9.15488	0.000260655	0.0142852
MRM1	6	-0.136046	0.103622	-0.239668	-0.126871	0.125466	-0.224732	-9.15079	0.000261209	0.0142852
FAM214B	6	0.193611	-0.192018	0.385629	0.214271	-0.141041	0.365243	9.13074	0.000263949	0.0143823
ARMCX1	6	0.143666	-0.128574	0.27224	0.169505	-0.131513	0.280014	9.11452	0.00026619	0.0143977
PGP	6	0.168517	-0.198771	0.367288	0.141898	-0.22461	0.378265	9.11259	0.000266459	0.0143977
PEX1	6	-0.068529	0.0168222	-0.0853512	-0.0386546	0.044032	-0.0819282	-9.10781	0.000267125	0.0143977
SRSF11	6	-0.0526794	0.0224132	-0.0750927	-0.0433892	0.0240672	-0.0775216	-9.09834	0.000268449	0.0144171
LOC101927204	6	0.118753	-0.0778207	0.196573	0.173745	-0.0380071	0.198108	9.0628	0.000273493	0.0146353
QPCTL	6	0.144636	-0.135405	0.280041	0.0992479	-0.118969	0.302685	9.03967	0.000276834	0.0146978
TCN2	6	0.124748	-0.153004	0.277753	0.13457	-0.135172	0.298389	9.03561	0.000277425	0.0146978
PEA15	6	0.0907884	-0.132562	0.223351	0.105032	-0.0936919	0.227453	9.03432	0.000277615	0.0146978
TNFRSF10A	6	0.241432	-0.311705	0.553137	0.183229	-0.29144	0.562979	8.99997	0.000282685	0.0149134
GGCX	6	0.0419108	-0.0703612	0.112272	0.0259515	-0.0906716	0.113023	8.94963	0.000290315	0.0152235
IRF2BP2	6	-0.0908349	0.0714874	-0.162322	-0.0837667	0.0908033	-0.156455	-8.94353	0.000291257	0.0152235
MAP1A	6	0.385616	-0.371458	0.757074	0.490034	-0.375122	0.772043	8.93698	0.000292272	0.0152235
MYZAP	6	0.229177	-0.287795	0.516972	0.188136	-0.216729	0.510909	8.93164	0.000293103	0.0152235
VWA1	6	0.18356	-0.173418	0.356978	0.138509	-0.263838	0.368272	8.92546	0.000294067	0.0152235
NCBP1	6	-0.0589486	0.0486452	-0.107594	-0.0689565	0.0529486	-0.103603	-8.92154	0.000294681	0.0152235
ESPN	6	0.398122	-0.328902	0.727025	0.374093	-0.412756	0.772318	8.9095	0.000296575	0.0152685
PNMA3	6	0.148032	-0.13825	0.286282	0.148534	-0.189681	0.288314	8.89725	0.000298517	0.0153157
COL2A1	6	0.429586	-0.171866	0.601452	0.239621	-0.365256	0.600057	8.87935	0.000301383	0.0154098
TMEM43	6	0.0693166	-0.0699848	0.139301	0.0908099	-0.0664937	0.150119	8.82394	0.000310465	0.0158199
HSD17B12	6	0.305772	-0.374385	0.680157	0.347668	-0.361571	0.722264	8.78632	0.000316816	0.0160402
ZNF93	6	0.0644082	-0.0417049	0.106113	0.00729917	-0.0775124	0.103	8.78141	0.000317656	0.0160402
LINC00883	6	-0.161076	0.146249	-0.307325	-0.165722	0.169638	-0.297127	-8.77935	0.00031801	0.0160402
CDCA7	6	-0.0743215	0.0999489	-0.17427	-0.101268	0.0970015	-0.198269	-8.77054	0.000319527	0.0160567
FAM21C	6	0.0637675	-0.0407557	0.104523	0.0480604	-0.0649678	0.0934732	8.76356	0.000320734	0.0160567
ZDHHC4	6	0.0471954	-0.0197387	0.066934	0.0712481	-0.0103125	0.0643234	8.75877	0.000321565	0.0160567
HLA-DMA	6	0.230193	-0.195537	0.42573	0.159894	-0.312393	0.472636	8.70256	0.00033152	0.0164986
MAPK3	6	0.153373	-0.153528	0.306902	0.129616	-0.21566	0.315429	8.6796	0.000335692	0.0166508
CALHM2	6	0.0446889	-0.0737935	0.118482	0.107897	-0.0143498	0.113713	8.66186	0.000338958	0.0167571
TMEM41B	6	0.187053	-0.148799	0.335852	0.176979	-0.127162	0.377419	8.64541	0.000342021	0.0168527
CACNA1I	6	0.515123	-0.545525	1.06065	0.582005	-0.626893	1.1765	8.62231	0.000346377	0.0170101
CD276	6	0.10943	-0.103377	0.212807	0.083505	-0.132571	0.196591	8.61459	0.000347847	0.0170101
TRMT2B	6	0.0824934	-0.108368	0.190861	0.0910213	-0.131426	0.179392	8.61048	0.000348633	0.0170101
MICA	6	0.29594	-0.290093	0.586033	0.329544	-0.287949	0.614277	8.5915	0.000352289	0.0170772
DBI	6	0.134876	-0.156859	0.291734	0.133012	-0.15853	0.297666	8.59147	0.000352296	0.0170772
CHP2	6	-0.11984	0.255973	-0.375812	-0.180488	0.245834	-0.362377	-8.57096	0.000356297	0.0172153
GCH1	6	0.200807	-0.171394	0.372201	0.185786	-0.140967	0.369869	8.54056	0.000362331	0.0174503
DCAF11	6	0.0823811	-0.0483011	0.130682	0.0928895	-0.0388457	0.12568	8.51509	0.000367479	0.0176414
SNAI3-AS1	6	0.386319	-0.462426	0.848745	0.3279	-0.65232	0.905786	8.50719	0.000369093	0.017662
HYAL1	6	0.432446	-0.390245	0.822691	0.435079	-0.379071	0.797488	8.50012	0.000370544	0.0176748
AHCYL2	6	-0.0581622	0.0353319	-0.093494	-0.0321599	0.0654813	-0.0976413	-8.49388	0.000371832	0.0176798
DPYSL5	6	0.0406206	0.287424	-0.246803	-0.0174755	0.303952	-0.24338	-8.47412	0.000375943	0.0178185
SLC50A1	6	0.221824	-0.215706	0.43753	0.224003	-0.184806	0.420352	8.4566	0.000379634	0.0179053
LPAR2	6	0.21284	-0.20426	0.4171	0.175946	-0.218065	0.401765	8.45406	0.000380173	0.0179053
AP1S2	6	-0.0648016	0.161905	-0.226707	-0.10659	0.0854574	-0.205926	-8.44306	0.000382515	0.01795
GPX3	6	0.0815196	-0.195597	0.277116	0.0346264	-0.248824	0.260003	8.43834	0.000383526	0.01795
METTL23	6	-0.115294	0.139728	-0.255022	-0.162347	0.114408	-0.269634	-8.39808	0.000392276	0.0182722
MNT	6	0.283193	-0.248358	0.531551	0.294385	-0.299484	0.5848	8.39543	0.000392859	0.0182722
HECA	6	-0.0915711	0.155952	-0.247523	-0.102056	0.114158	-0.252361	-8.38817	0.000394467	0.01829
ACACA	6	0.142317	-0.166374	0.308691	0.160425	-0.151025	0.317385	8.37754	0.000396831	0.0183427
ERBB3	6	0.060751	-0.113297	0.174048	0.0833551	-0.108525	0.180624	8.36394	0.000399883	0.0184267
PRDM5	6	-0.0749429	0.103319	-0.178262	-0.0699152	0.0825393	-0.182529	-8.35619	0.000401634	0.0184505
RAB40C	6	0.148212	-0.157886	0.306099	0.133292	-0.171335	0.296108	8.33296	0.000406936	0.0186367
FAM104A	6	0.0213922	-0.0364234	0.0578156	0.0106156	-0.0386583	0.0613542	8.30621	0.000413148	0.0188633
NPPA-AS1	6	0.449673	-0.45772	0.907394	0.43881	-0.424067	0.936923	8.30031	0.000414531	0.0188688
REC8	6	0.208586	-0.294008	0.502594	0.358188	-0.185506	0.50491	8.28278	0.000418678	0.0189996
LDAH	6	-0.0461735	0.066532	-0.112705	-0.0258121	0.103416	-0.120705	-8.26973	0.000421798	0.0190832
TRIB3	6	0.927915	-0.854184	1.7821	0.911084	-0.846978	1.87677	8.26202	0.000423656	0.0191093
PSMD11	6	0.0184292	-0.0797511	0.0981803	0.0148929	-0.0885836	0.0982803	8.25671	0.00042494	0.0191095
TMEM53	6	0.201638	-0.17823	0.379868	0.173311	-0.20963	0.379432	8.21613	0.000434905	0.0194989
KLF15	6	-0.335797	0.373679	-0.709475	-0.347785	0.384353	-0.668432	-8.19097	0.000441224	0.019723
SLC20A1	6	0.155208	-0.138224	0.293432	0.150867	-0.130722	0.309524	8.18039	0.000443913	0.0197839
UBAP1	6	0.0702031	-0.0673584	0.137562	0.060356	-0.088088	0.156744	8.16615	0.000447564	0.0198873
FECH	6	0.0350522	-0.135136	0.170188	0.0198925	-0.118117	0.159238	8.15099	0.000451489	0.0199239
HCP5	6	-0.156146	0.166048	-0.322194	-0.210173	0.11447	-0.29369	-8.14691	0.000452553	0.0199239
KIAA1161	6	0.232891	-0.370672	0.603563	0.210237	-0.414149	0.555449	8.13692	0.00045517	0.0199239
TJP2	6	0.0642278	-0.0880043	0.152232	0.0960201	-0.0673787	0.156545	8.13609	0.000455388	0.0199239
NR1H3	6	0.128407	-0.150274	0.278681	0.113428	-0.162872	0.29301	8.13524	0.000455612	0.0199239
NCR3LG1	6	0.746706	-0.78139	1.5281	0.751921	-0.772274	1.59026	8.13227	0.000456395	0.0199239
DDX28	6	0.0788716	-0.0714926	0.150364	0.0650857	-0.0702047	0.159557	8.12664	0.00045788	0.0199305
TMEM64	6	0.153241	-0.048186	0.201427	0.222822	0.0397023	0.198178	8.11401	0.000461239	0.0199349
LIPA	6	0.266077	-0.206798	0.472875	0.359973	-0.229028	0.513974	8.11278	0.000461565	0.0199349
CNN3	6	0.125412	-0.0400191	0.165431	0.111087	-0.0737803	0.16546	8.1112	0.000461988	0.0199349
UHRF2	6	-0.0750051	0.121503	-0.196508	-0.14011	0.0903388	-0.214814	-8.09971	0.000465074	0.0200102
SPAG16	6	-0.0429302	0.0868365	-0.129767	-0.0151072	0.084709	-0.136502	-8.09278	0.000466949	0.0200332
POMT2	6	0.122947	-0.0914422	0.214389	0.110613	-0.1247	0.212785	8.08587	0.000468824	0.020056
GCLM	6	0.0981528	-0.208114	0.306266	0.114183	-0.243895	0.334718	8.07334	0.00047225	0.0201448
NCOA5	6	0.093316	-0.101915	0.195231	0.107385	-0.0791221	0.209922	8.06005	0.000475916	0.0202434
IRX3	6	-0.0380116	0.259826	-0.297838	0.0171805	0.318251	-0.29295	-8.04903	0.000478981	0.0203159
ATF7IP	6	-0.0571589	0.0473756	-0.104535	-0.0601435	0.0338861	-0.11268	-8.04103	0.000481222	0.0203531
RUNDC3A	6	0.0407253	-0.0725279	0.113253	0.00740129	-0.119493	0.112596	8.02571	0.000485545	0.0204779
NUDT10	6	-0.0263186	0.0929178	-0.119236	-0.00300525	0.129702	-0.118066	-8.00951	0.000490168	0.0206147
HMCES	6	0.0879462	-0.12844	0.216386	0.056714	-0.161724	0.242264	8.00392	0.000491775	0.0206241
PLAUR	6	-0.0670806	0.197592	-0.264673	-0.0309913	0.285402	-0.258818	-7.9893	0.000496009	0.0207434
ELOVL5	6	0.214094	-0.193612	0.407707	0.168421	-0.211711	0.432659	7.98092	0.000498455	0.0207875
SEMA6A	6	0.0784963	-0.103584	0.18208	0.11015	-0.0774133	0.182189	7.95052	0.000507449	0.0211036
ZNF660	6	0.165519	-0.107392	0.272911	0.167551	-0.111708	0.272182	7.9382	0.000511151	0.0211427
PPP1R9B	6	-0.0831548	0.173754	-0.256909	-0.11578	0.112085	-0.231651	-7.92394	0.000515473	0.0211427
CDYL	6	-0.03407	0.0709575	-0.105027	-0.0189222	0.107653	-0.102361	-7.92334	0.000515654	0.0211427
HMOX1	6	0.214178	-0.323488	0.537666	0.122465	-0.302231	0.496451	7.92305	0.000515743	0.0211427
MCCC1	6	-0.0532548	0.10808	-0.161335	-0.019708	0.135417	-0.175338	-7.9202	0.000516615	0.0211427
KDM4A	6	0.0805497	-0.0856707	0.16622	0.0838751	-0.0498784	0.148352	7.91888	0.000517016	0.0211427
STON1	6	-0.147921	0.167433	-0.315354	-0.122689	0.189099	-0.266463	-7.91469	0.000518301	0.0211427
C12orf76	6	-0.0812168	0.17692	-0.258137	-0.162462	0.0817334	-0.238424	-7.90322	0.000521832	0.0211897
MIEN1	6	-0.0842719	0.0716392	-0.155911	-0.090745	0.0212355	-0.155	-7.9012	0.000522455	0.0211897
RBBP7	6	-0.00557994	0.035358	-0.0409379	-0.0627543	-0.0142257	-0.0446153	-7.89716	0.000523709	0.0211897
PITRM1-AS1	6	0.0930096	-0.117179	0.210189	0.115235	-0.108111	0.217922	7.89134	0.000525518	0.0212054
ECH1	6	0.119551	-0.136808	0.256359	0.0880931	-0.159243	0.283479	7.87602	0.000530321	0.0213415
CCDC94	6	0.122302	-0.108848	0.231151	0.137689	-0.107023	0.212848	7.84432	0.000540422	0.0216895
PIKFYVE	6	0.16986	-0.196995	0.366855	0.155995	-0.236281	0.364497	7.82146	0.000547847	0.0218106
ZNF529	6	0.181333	-0.13798	0.319313	0.188711	-0.112787	0.333133	7.82029	0.000548229	0.0218106
PLEKHO2	6	0.124507	-0.114257	0.238765	0.135999	-0.109427	0.248573	7.81905	0.000548635	0.0218106
AK7	6	0.382267	-0.326231	0.708498	0.376346	-0.375166	0.732982	7.81708	0.000549283	0.0218106
HIAT1	6	0.144433	-0.131611	0.276043	0.152052	-0.156896	0.295125	7.80566	0.00055305	0.0219019
KIF20A	6	-0.0892536	0.0433086	-0.132562	-0.0774508	0.0473411	-0.125045	-7.78785	0.000558985	0.0220159
MYB	6	-0.202731	0.207046	-0.409776	-0.358058	0.059843	-0.417901	-7.7809	0.000561324	0.0220159
MTHFS	6	0.0987265	-0.0885391	0.187266	0.0460637	-0.114584	0.20206	7.77965	0.000561743	0.0220159
ABCG2	6	0.304998	-0.293066	0.598064	0.208913	-0.35613	0.610871	7.77941	0.000561827	0.0220159
SERPINB8	6	0.360839	-0.290724	0.651563	0.425219	-0.344365	0.712097	7.77154	0.000564487	0.0220623
PAK3	6	0.00417429	0.215094	-0.210919	0.0994219	0.273371	-0.201955	-7.7507	0.000571611	0.0221789
KDR	6	0.0877433	-0.120251	0.207994	0.10621	-0.0884797	0.177627	7.74602	0.000573226	0.0221789
DDX5	6	0.0694036	-0.0746463	0.14405	0.0591081	-0.0947441	0.150382	7.74508	0.000573551	0.0221789
IFT20	6	0.206535	-0.191268	0.397803	0.232717	-0.223634	0.37157	7.74268	0.000574383	0.0221789
KIAA1467	6	-0.0364175	0.0891627	-0.12558	-0.0902552	0.0303374	-0.125858	-7.74119	0.000574898	0.0221789
RAB29	6	-0.126812	0.1475	-0.274312	-0.113487	0.169581	-0.273179	-7.70995	0.000585854	0.022488
PIM2	6	0.0503631	-0.141153	0.191516	0.0885899	-0.0858293	0.182769	7.70976	0.000585922	0.022488
PGD	6	0.127036	-0.0801119	0.207148	0.135522	-0.0897457	0.234826	7.70189	0.00058872	0.0225374
SNCA	6	0.329695	-0.330188	0.659883	0.387878	-0.319726	0.666371	7.69546	0.000591017	0.0225675
HPS3	6	-0.0455917	0.0632877	-0.108879	-0.103368	0.0403922	-0.105	-7.68571	0.000594524	0.0226435
CENPW	6	-0.0662321	0.0572732	-0.123505	-0.0574324	0.0577846	-0.118579	-7.662	0.000603152	0.0228148
SLC16A13	6	0.502498	-0.514606	1.0171	0.526216	-0.48904	1.15142	7.6588	0.000604329	0.0228148
EDN1	6	-0.164425	0.451413	-0.615838	-0.045025	0.425874	-0.647475	-7.65483	0.000605793	0.0228148
IFT81	6	-0.112764	0.193071	-0.305835	-0.146032	0.19714	-0.317042	-7.65283	0.00060653	0.0228148
SCN4A	6	0.335483	-0.26684	0.602324	0.337191	-0.286448	0.607062	7.65247	0.000606662	0.0228148
DCAF4	6	0.155175	-0.19487	0.350044	0.188337	-0.24977	0.359915	7.62067	0.000618553	0.0230407
IGFBPL1	6	0.0323012	0.180205	-0.147904	0.0516594	0.204328	-0.15014	-7.6197	0.000618919	0.0230407
EXOSC2	6	-0.0602789	0.0489958	-0.109275	-0.0453835	0.0409003	-0.106395	-7.61212	0.000621796	0.0230407
KCNJ4	6	-0.122742	0.0880077	-0.210749	-0.154996	0.0807554	-0.187141	-7.61175	0.000621937	0.0230407
TRIM14	6	0.0367147	-0.110333	0.147048	0.0830427	-0.0840705	0.152683	7.61049	0.000622414	0.0230407
C12orf49	6	0.0418418	-0.064038	0.10588	0.0657181	-0.0689526	0.104598	7.60605	0.000624111	0.0230407
TMEM245	6	-0.0584618	0.0501166	-0.108578	-0.0531001	0.0458113	-0.112681	-7.60474	0.000624613	0.0230407
IQCK	6	-0.00835396	0.0475482	-0.0559022	-0.060022	0.00992696	-0.0520073	-7.60368	0.000625017	0.0230407
RAB15	6	0.0693983	-0.118432	0.187831	0.0400401	-0.155497	0.208476	7.59663	0.000627723	0.0230835
WDR33	6	0.00979196	-0.037922	0.047714	-0.0144329	-0.0596469	0.045519	7.59155	0.000629681	0.0230986
LSM14A	6	-0.0120933	0.0314074	-0.0435007	-0.0296571	0.0174372	-0.0359279	-7.57695	0.00063535	0.0232495
APOBEC3C	6	-0.12399	0.045201	-0.169191	-0.0856589	0.113278	-0.160695	-7.54137	0.000649422	0.0237063
C14orf132	6	-0.13657	0.235112	-0.371681	-0.0801019	0.259859	-0.341285	-7.53323	0.000652694	0.0237566
ZFYVE1	6	0.0961991	-0.0495873	0.145786	0.0813517	-0.0451427	0.147704	7.53004	0.000653983	0.0237566
PCYT1B	6	0.199591	-0.143309	0.3429	0.164544	-0.170723	0.363168	7.51656	0.000659457	0.0238418
ACHE	6	0.114501	-0.12078	0.235281	0.0960613	-0.201734	0.222475	7.5164	0.000659522	0.0238418
TMEM87B	6	0.13695	-0.0958303	0.23278	0.161764	-0.0819355	0.210319	7.49502	0.000668313	0.0239305
ALKBH6	6	0.187084	-0.183609	0.370693	0.209921	-0.168417	0.411058	7.49444	0.000668554	0.0239305
SLC38A9	6	0.0541587	-0.0911361	0.145295	0.0570317	-0.0470555	0.148348	7.49214	0.000669509	0.0239305
STON1-GTF2A1L	6	-0.131606	0.179476	-0.311082	-0.0882861	0.223876	-0.335851	-7.48924	0.000670713	0.0239305
BUB1	6	-0.0789196	0.0729306	-0.15185	0.047396	0.194918	-0.158223	-7.48909	0.000670779	0.0239305
SLC26A6	6	0.204475	-0.250786	0.455261	0.212895	-0.222641	0.416544	7.48713	0.000671593	0.0239305
VCP	6	0.058793	-0.103789	0.162582	0.020036	-0.117447	0.166592	7.47185	0.000678001	0.0241013
PALM2-AKAP2	6	0.127667	-0.100678	0.228344	0.262412	0.011891	0.232899	7.46099	0.000682597	0.0241654
SOCS4	6	0.0907394	-0.0566311	0.147371	0.191904	0.045328	0.148421	7.45995	0.000683041	0.0241654
NANP	6	0.159271	-0.213347	0.372618	0.200722	-0.240072	0.385651	7.45197	0.000686444	0.0241926
MDFI	6	-0.0956559	0.11697	-0.212626	-0.0133626	0.181615	-0.236778	-7.44688	0.000688626	0.0241926
GLUL	6	0.0710427	-0.0398098	0.110853	0.104322	-0.0164041	0.118008	7.4448	0.000689519	0.0241926
SLC6A15	6	-0.0940456	0.137589	-0.231634	-0.164056	0.0725056	-0.21205	-7.43962	0.000691755	0.0241926
CDCA3	6	-0.0863261	0.00379936	-0.0901255	-0.0777558	-0.00118716	-0.0920572	-7.43925	0.000691913	0.0241926
RBM26	6	-0.0734919	0.00947407	-0.082966	-0.095695	-0.0288541	-0.0752357	-7.43549	0.000693539	0.0241928
LRP8	6	0.152273	-0.200131	0.352404	0.267488	-0.153557	0.339446	7.42987	0.000695979	0.0242214
CHAF1B	6	-0.0443358	0.0505439	-0.0948797	-0.0729652	0.0453214	-0.109799	-7.42139	0.000699678	0.0242935
SNX2	6	-0.0629531	0.0538427	-0.116796	-0.0903274	0.0466427	-0.112709	-7.40891	0.000705167	0.0244273
TRAFD1	6	0.0492488	-0.0401963	0.089445	0.00722958	-0.0927096	0.0861358	7.39832	0.000709863	0.0244753
ARHGAP1	6	0.0437572	-0.0773445	0.121102	0.0333775	-0.0956988	0.129076	7.39772	0.000710127	0.0244753
PITRM1	6	0.0603834	-0.123363	0.183747	0.0877735	-0.136619	0.196239	7.39438	0.00071162	0.0244753
HIF1A	6	0.0439441	-0.0536813	0.0976254	0.0446634	-0.0491629	0.0980395	7.39104	0.000713112	0.0244753
CACFD1	6	-0.170398	0.175231	-0.345629	-0.184924	0.178368	-0.306834	-7.38597	0.000715384	0.024497
C9orf135	6	0.0565156	-0.223587	0.280103	0.100037	-0.283362	0.257015	7.35639	0.000728824	0.024851
SERAC1	6	0.0033873	0.10754	-0.104153	-0.00648932	0.0796955	-0.102735	-7.3559	0.000729052	0.024851
SLC17A5	6	0.129812	-0.190944	0.320756	0.177914	-0.169485	0.315471	7.3198	0.000745866	0.025258
MCL1	6	0.121952	-0.129104	0.251056	0.126917	-0.110836	0.263532	7.31841	0.000746524	0.025258
TMEM189	6	0.0779411	-0.117401	0.195342	0.0386968	-0.143799	0.194716	7.3184	0.000746525	0.025258
PPFIA3	6	0.132861	-0.158909	0.29177	0.0411702	-0.220258	0.27503	7.31579	0.00074776	0.025258
FMNL2	6	-0.0780104	0.0719732	-0.149984	-0.0766493	0.0812332	-0.157882	-7.30446	0.00075315	0.0253827
NRBP1	6	0.0552384	-0.0480492	0.103288	0.0522177	-0.0772817	0.107296	7.29366	0.000758326	0.0254643
COMMD7	6	0.163825	-0.199953	0.363778	0.179159	-0.190669	0.40996	7.2923	0.000758982	0.0254643
RAB11FIP2	6	-0.0496992	0.0863449	-0.136044	-0.0789666	0.0333988	-0.139381	-7.25274	0.000778335	0.0260422
TMEM47	6	-0.00610167	0.150405	-0.156506	0.00249353	0.201256	-0.175468	-7.25001	0.000779695	0.0260422
USP4	6	0.0481979	-0.0615969	0.109795	0.0820189	-0.0525843	0.0991337	7.2452	0.00078209	0.0260638
CDCA7L	6	-0.10252	0.0897352	-0.192255	-0.160289	0.00276375	-0.18386	-7.21592	0.000796874	0.0264974
TAPBP	6	0.136145	-0.0926097	0.228755	0.108049	-0.109093	0.211002	7.20496	0.000802493	0.0265645
ISY1-RAB43	6	0.0991874	-0.126574	0.225762	0.134855	-0.0836321	0.235245	7.20173	0.000804159	0.0265645
SOX2-OT	6	-0.13036	0.124646	-0.255006	-0.185365	0.114804	-0.28249	-7.2016	0.000804229	0.0265645
CLK2	6	0.0665393	-0.0769425	0.143482	0.0727344	-0.0558494	0.1503	7.19095	0.000809745	0.0266876
PRKD3	6	-0.0577536	0.0523232	-0.110077	-0.0571825	0.0938194	-0.105421	-7.18404	0.000813352	0.02671
SLC30A1	6	0.152008	-0.163511	0.315519	0.171894	-0.17037	0.329536	7.18142	0.000814722	0.02671
FRMD5	6	-0.113393	0.101116	-0.214509	-0.0301406	0.112819	-0.204322	-7.17938	0.000815791	0.02671
TCFL5	6	-0.0652539	0.0874091	-0.152663	-0.0846948	0.0459579	-0.16106	-7.17398	0.000818635	0.0267445
FZR1	6	0.131193	-0.13369	0.264883	0.157624	-0.117828	0.250281	7.16315	0.000824367	0.0268327
RCBTB1	6	-0.048221	0.0781202	-0.126341	-0.068735	0.0851568	-0.141289	-7.16209	0.000824932	0.0268327
RNF144A-AS1	6	0.327558	-0.283934	0.611493	0.227787	-0.293389	0.68869	7.15598	0.000828188	0.0268647
SYNPO	6	-0.110076	0.195007	-0.305083	-0.0576994	0.229438	-0.300938	-7.14727	0.000832858	0.0268647
CD4	6	0.357474	-0.260099	0.617574	0.351521	-0.372303	0.592192	7.14724	0.000832872	0.0268647
SRSF7	6	0.0496864	-0.0631278	0.112814	0.0499288	-0.0271328	0.112874	7.1468	0.000833111	0.0268647
FOXN3	6	-0.0740629	0.0344798	-0.108543	-0.0451865	0.0756951	-0.108691	-7.13101	0.000841658	0.0270818
KRT8	6	0.101092	-0.143858	0.244951	0.0552693	-0.181748	0.239474	7.12092	0.000847178	0.0271567
HADHA	6	0.105559	-0.101237	0.206795	0.0751186	-0.0809421	0.201763	7.12011	0.000847624	0.0271567
CD46	6	0.0621029	-0.0811776	0.14328	0.0787982	-0.0577016	0.13732	7.11257	0.000851776	0.0272313
SNCAIP	6	-0.0404157	0.0601775	-0.100593	-0.0451364	0.0757923	-0.100753	-7.10647	0.000855153	0.0272808
HNRNPA1P10	6	7.03974e-05	0.0364517	-0.0363813	0.0194655	0.0485047	-0.0374868	-7.09956	0.000858999	0.0273451
COX6C	6	-0.0484843	0.0300274	-0.0785118	-0.0490719	0.0335936	-0.0852121	-7.09408	0.000862062	0.0273842
ARFGAP2	6	0.10912	-0.102051	0.211171	0.107741	-0.0631533	0.189481	7.07381	0.00087351	0.0276547
LOC283335	6	0.192515	-0.198396	0.390911	0.226505	-0.198211	0.417283	7.07154	0.000874805	0.0276547
NCOA4	6	0.0958367	-0.13029	0.226127	0.111833	-0.0588803	0.235786	7.06731	0.000877223	0.0276547
CRELD2	6	0.0589033	-0.0751017	0.134005	0.0908802	-0.0282989	0.118935	7.06042	0.000881172	0.0276547
TAF1	6	0.0823308	-0.0949037	0.177234	0.110001	-0.100899	0.165524	7.05796	0.000882591	0.0276547
HNRNPA1	6	0.000150079	0.0366181	-0.036468	0.0201075	0.0490473	-0.0373265	-7.05657	0.000883393	0.0276547
RNF130	6	-0.0291304	0.110741	-0.139871	0.0195357	0.178706	-0.144797	-7.05631	0.000883544	0.0276547
LMTK3	6	0.189492	-0.180221	0.369714	0.198694	-0.152603	0.347184	7.05113	0.000886538	0.0276904
HN1L	6	0.0611412	-0.0534792	0.11462	0.0834765	-0.06013	0.117935	7.04239	0.000891616	0.0277909
SPP1	6	0.484246	-0.255073	0.739319	0.114716	-0.816863	0.749536	7.0093	0.000911161	0.0282281
ARHGEF9	6	0.192266	-0.123599	0.315865	0.196051	-0.0331378	0.276271	7.00905	0.000911314	0.0282281
CCDC172	6	-0.144241	0.118309	-0.26255	-0.0756463	0.163812	-0.239458	-7.00904	0.000911315	0.0282281
TNFRSF10B	6	-0.0537781	0.076067	-0.129845	-0.05305	0.0635026	-0.149129	-6.98893	0.00092345	0.0285447
DNAH11	6	-0.0882357	0.0812352	-0.169471	-0.142192	0.0374217	-0.16674	-6.97906	0.00092947	0.0286077
NSUN4	6	0.126391	-0.131696	0.258087	0.131846	-0.165275	0.232863	6.97866	0.000929714	0.0286077
PC	6	0.15637	-0.117013	0.273383	0.199226	-0.0195239	0.231226	6.97153	0.000934096	0.0286077
MKKS	6	-0.0739055	0.0805213	-0.154427	-0.0808069	0.0772542	-0.14376	-6.97142	0.000934165	0.0286077
SGK3	6	0.175135	-0.239233	0.414368	0.0725666	-0.237446	0.448339	6.96981	0.000935159	0.0286077
YPEL1	6	-0.079975	0.167638	-0.247613	-0.158499	0.109072	-0.254644	-6.9663	0.000937325	0.0286077
TRIM22	6	-0.0551939	0.172323	-0.227517	0.156244	0.332635	-0.212579	-6.96376	0.0009389	0.0286077
CDKN1C	6	0.300964	-0.125132	0.426096	0.252287	-0.114589	0.38662	6.95651	0.000943409	0.0286866
ZGRF1	6	-0.0355472	0.0608159	-0.0963631	0.0493993	0.150407	-0.0882383	-6.94969	0.000947674	0.0287304
POU3F1	6	-0.0745809	0.413069	-0.48765	-0.039956	0.600602	-0.480963	-6.94619	0.000949869	0.0287304
ANK3	6	0.0617411	-0.107022	0.168763	0.057226	-0.127821	0.160294	6.94498	0.000950626	0.0287304
SYT13	6	-0.0931297	0.0812488	-0.174379	-0.142495	0.0699155	-0.180271	-6.93587	0.000956384	0.0288461
MPC1	6	0.269468	-0.327809	0.597277	0.279795	-0.311137	0.588832	6.93144	0.000959194	0.0288725
AKAP2	6	0.130128	-0.0995055	0.229633	0.267995	0.0119019	0.239082	6.92555	0.000962945	0.0289271
SUOX	6	0.0509828	-0.089373	0.140356	0.0449281	-0.0876109	0.126874	6.91559	0.000969331	0.0290605
GDA	6	0.341953	-0.928517	1.27047	0.66915	-0.648199	1.34386	6.90677	0.000975032	0.0291728
DENND3	6	0.221521	-0.169752	0.391273	0.265786	-0.134097	0.413307	6.90321	0.000977342	0.0291821
ZFP36	6	0.104645	-0.180914	0.285559	0.140374	-0.195231	0.279124	6.90027	0.000979254	0.0291821
OVOL2	6	-0.121601	0.0434115	-0.165012	-0.109236	0.0573406	-0.174728	-6.8954	0.000982437	0.0292172
RNF145	6	-0.0860729	0.0955072	-0.18158	-0.0563624	0.140693	-0.196294	-6.89248	0.000984345	0.0292172
PIK3C2A	6	0.100456	-0.117837	0.218293	0.0929483	-0.0951185	0.21717	6.88489	0.000989339	0.0293072
RNF168	6	0.230539	-0.305316	0.535855	0.331652	-0.324682	0.610219	6.83901	0.00102016	0.0301602
TMEFF1	6	-0.0538485	0.128183	-0.182032	-0.0297912	0.151375	-0.178035	-6.82472	0.00102998	0.0303905
ACTR5	6	0.0855325	-0.141751	0.227284	0.0629704	-0.129722	0.257898	6.81917	0.00103383	0.0304439
SLC39A10	6	-0.0264212	0.0236069	-0.0500281	-0.00392296	0.060063	-0.0497046	-6.81545	0.00103642	0.0304601
TMEM248	6	0.0485086	-0.0459752	0.0944838	0.0438588	-0.0369119	0.0885698	6.80554	0.00104335	0.0306035
PROSC	6	0.105121	-0.0937024	0.198824	0.0995471	-0.0417851	0.189489	6.8009	0.00104661	0.0306391
EHD1	6	0.098683	-0.126695	0.225378	0.0802452	-0.132011	0.205846	6.78769	0.00105597	0.0308526
CYP20A1	6	0.0735095	-0.063828	0.137338	0.0954145	-0.0559123	0.150154	6.77922	0.00106203	0.0309688
MAPK6	6	0.0529333	-0.059529	0.112462	0.0553233	-0.0614287	0.115671	6.77483	0.00106518	0.0310003
SNX9	6	0.0923081	-0.0912537	0.183562	0.127553	-0.0732552	0.175492	6.76764	0.00107037	0.0310907
UBAP2	6	0.110769	-0.11641	0.227179	0.0988937	-0.11952	0.231867	6.76312	0.00107365	0.0311253
TRIM2	6	0.184435	-0.108807	0.293242	0.236677	-0.026026	0.297792	6.75957	0.00107623	0.0311398
STYX	6	0.221447	-0.209372	0.430819	0.241423	-0.218768	0.476157	6.75047	0.00108289	0.031202
OPA3	6	0.0590539	-0.0546265	0.11368	0.0639853	-0.0403112	0.106655	6.74851	0.00108433	0.031202
CCDC137	6	0.0561185	-0.0624248	0.118543	0.0916576	-0.0527898	0.119287	6.74807	0.00108465	0.031202
B3GAT3	6	-0.0623414	0.138916	-0.201257	-0.0194803	0.14115	-0.224149	-6.74285	0.0010885	0.0312524
BMI1	6	-0.110078	0.0962502	-0.206328	-0.184407	0.0371824	-0.205859	-6.73103	0.00109727	0.0314048
SLC7A11	6	0.304461	-0.218414	0.522875	0.254722	-0.285124	0.572707	6.73003	0.00109801	0.0314048
CLSTN3	6	0.0714168	-0.112586	0.184003	0.00767299	-0.108117	0.17282	6.72083	0.0011049	0.0315415
NXF1	6	0.091589	-0.110993	0.202582	0.125909	-0.0519105	0.192209	6.70113	0.00111982	0.0318809
UBL3	6	-0.0573102	0.0365876	-0.0938978	-0.0538564	0.0432647	-0.101983	-6.69947	0.00112109	0.0318809
ARL2BP	6	0.120908	-0.0806041	0.201512	0.070518	-0.117514	0.211741	6.69672	0.0011232	0.0318809
SEMA4G	6	0.287544	-0.244155	0.5317	0.334315	-0.29207	0.490841	6.69376	0.00112547	0.0318848
TP53INP2	6	0.346013	-0.445413	0.791425	0.218577	-0.529203	0.690991	6.68771	0.00113012	0.0319096
HOMEZ	6	0.1064	-0.121321	0.227721	0.130244	-0.0180902	0.236651	6.68707	0.00113062	0.0319096
DDX19B	6	0.0273902	-0.0207543	0.0481445	0.0358542	-0.0218542	0.0539446	6.66398	0.00114862	0.0323563
C8orf44-SGK3	6	0.163434	-0.226216	0.38965	0.065997	-0.223599	0.419724	6.64842	0.00116094	0.0326419
PISD	6	0.110295	-0.139211	0.249506	0.0901296	-0.109607	0.241445	6.64558	0.00116321	0.0326441
TXNRD1	6	0.0244104	-0.0507571	0.0751675	0.0362162	-0.0409252	0.084777	6.63714	0.00116997	0.0327169
PTRH2	6	0.0361662	-0.0665961	0.102762	0.0420837	-0.0709839	0.0859279	6.63688	0.00117018	0.0327169
LOC101929705	6	0.390522	-0.365575	0.756098	0.462808	-0.376901	0.647833	6.63091	0.00117499	0.0327899
LEMD3	6	0.0575737	-0.132306	0.18988	0.0265847	-0.11563	0.217772	6.62301	0.00118139	0.0328767
MCAM	6	0.111659	-0.079795	0.191454	0.0982009	-0.0872268	0.21144	6.62165	0.0011825	0.0328767
ZDHHC12	6	0.0998973	-0.0790303	0.178928	0.0680218	-0.0827506	0.188353	6.61857	0.00118502	0.0328853
ORAI3	6	0.185801	-0.143991	0.329792	0.145198	-0.172591	0.296736	6.59954	0.00120067	0.033258
FLVCR1-AS1	6	-0.0433596	-0.317814	0.274455	0.180855	-0.188751	0.292392	6.59568	0.00120387	0.0332849
SUSD6	6	-0.145392	0.166703	-0.312095	-0.115686	0.174578	-0.323471	-6.59084	0.00120791	0.0333013
OIP5-AS1	6	0.0808521	-0.0942397	0.175092	0.0531008	-0.108145	0.189482	6.58962	0.00120893	0.0333013
MRPS21	6	-0.0853655	-0.000910217	-0.0844553	-0.0352238	0.0237417	-0.0843151	-6.58295	0.00121452	0.0333882
TSEN34	6	0.125547	-0.120209	0.245756	0.144794	-0.121547	0.224808	6.57646	0.00121999	0.0333882
RHPN2	6	-0.0379176	0.10282	-0.140738	-0.0241558	0.161477	-0.147231	-6.57335	0.00122262	0.0333882
ASB8	6	0.153936	-0.186558	0.340494	0.152802	-0.161688	0.364961	6.56975	0.00122567	0.0333882
MAPK14	6	-0.0527355	0.0338838	-0.0866193	-0.0515141	0.0390274	-0.081435	-6.56467	0.00122999	0.0333882
CCBL1	6	-0.147602	0.151916	-0.299518	-0.12726	0.133941	-0.320757	-6.5646	0.00123006	0.0333882
ANO10	6	0.0504479	-0.0834141	0.133862	0.0861096	-0.0740522	0.119194	6.56293	0.00123148	0.0333882
QKI	6	-0.0325625	0.0707301	-0.103293	0.00345342	0.139074	-0.112019	-6.56147	0.00123273	0.0333882
SMCHD1	6	-0.0139005	0.0498473	-0.0637478	-0.00235753	0.0651937	-0.0584327	-6.56106	0.00123308	0.0333882
RASSF2	6	-0.0799555	0.132177	-0.212133	-0.0928159	0.148976	-0.210825	-6.55946	0.00123445	0.0333882
BRF1	6	0.0659545	-0.0437678	0.109722	0.00776255	-0.0675915	0.102478	6.55471	0.00123853	0.0334038
MUC1	6	0.191325	-0.060608	0.251933	0.233335	-0.0308128	0.257458	6.55358	0.0012395	0.0334038
KRT18	6	0.124112	-0.192133	0.316245	0.125161	-0.126193	0.301859	6.5466	0.00124552	0.0334611
HPS6	6	0.080975	-0.10774	0.188715	0.00322799	-0.129238	0.204514	6.54593	0.00124611	0.0334611
C21orf58	6	-0.0934788	0.157078	-0.250557	-0.106006	0.192901	-0.258436	-6.53962	0.00125158	0.0335478
CDC25C	6	0.137101	-0.135867	0.272968	0.15464	-0.11934	0.250054	6.53445	0.00125609	0.0336084
RPL11	6	-0.0259032	0.0535376	-0.0794408	-0.0475655	0.0460524	-0.0898437	-6.53132	0.00125883	0.0336214
PER1	6	0.0902289	-0.13125	0.221479	0.0760682	-0.0923156	0.236815	6.52347	0.00126574	0.0337457
STK26	6	-0.0393365	0.140662	-0.179998	-0.0195299	0.1722	-0.158351	-6.50537	0.00128183	0.034065
PACRGL	6	-0.0349573	0.0687202	-0.103678	-0.0406988	0.063447	-0.104315	-6.50204	0.00128482	0.034065
SEMA6A-AS1	6	0.115443	-0.0881668	0.20361	0.116807	-0.0776256	0.228101	6.50052	0.00128618	0.034065
KDM1A	6	-0.0386111	0.0435973	-0.0822084	-0.0561504	0.046884	-0.0726696	-6.49978	0.00128685	0.034065
BMP7	6	-0.0861635	0.0815369	-0.1677	-0.119381	0.0658827	-0.171795	-6.49388	0.00129217	0.0341078
STRBP	6	-0.0802464	0.0465672	-0.126814	-0.0780211	0.0590926	-0.127641	-6.49293	0.00129304	0.0341078
HEBP1	6	-0.108516	0.113776	-0.222292	-0.0738459	0.120325	-0.209115	-6.48731	0.00129813	0.0341818
ZNF232	6	0.0975933	-0.0845507	0.182144	0.0865628	-0.0698501	0.1769	6.47843	0.00130623	0.0342832
DOK1	6	0.0277941	-0.0381432	0.0659373	0.0786832	0.015365	0.0649702	6.47806	0.00130657	0.0342832
L3MBTL3	6	-0.176176	0.143849	-0.320025	-0.187526	0.0926219	-0.306893	-6.46498	0.00131862	0.0345386
PPAP2A	6	0.1223	-0.102618	0.224918	0.113321	-0.132142	0.218457	6.45621	0.00132677	0.0346913
PRKCA	6	-0.0436273	0.0871664	-0.130794	-0.0354193	0.109408	-0.124048	-6.4438	0.00133841	0.0349344
TDRKH	6	0.136685	-0.125361	0.262046	0.14293	-0.127052	0.246709	6.40039	0.00138007	0.0358585
NRCAM	6	0.140518	-0.0990058	0.239524	0.18523	-0.0645591	0.230508	6.39913	0.0013813	0.0358585
RRP36	6	0.10053	-0.123289	0.223819	0.129768	-0.0883141	0.264295	6.39727	0.00138312	0.0358585
SSBP3	6	0.058527	-0.0167399	0.0752668	0.0335877	-0.0461479	0.0777312	6.39648	0.0013839	0.0358585
GNAI1	6	-0.0796991	0.0247065	-0.104406	-0.103834	0.00506399	-0.0892255	-6.39167	0.00138862	0.0358585
HEXIM1	6	0.0991925	-0.0780874	0.17728	0.110129	-0.0820342	0.181472	6.39108	0.0013892	0.0358585
CYTH1	6	-0.0604916	0.0790327	-0.139524	-0.141445	0.0184876	-0.148524	-6.3884	0.00139185	0.0358585
CRB3	6	0.0531283	-0.111575	0.164703	0.0158053	-0.144974	0.15939	6.38262	0.00139757	0.0358585
RWDD2A	6	-0.0745096	0.0769687	-0.151478	-0.0963214	0.0610672	-0.14895	-6.38203	0.00139815	0.0358585
TMEM104	6	0.153009	-0.206069	0.359078	0.145992	-0.191062	0.376915	6.37896	0.0014012	0.0358585
HSP90AA1	6	-0.0871023	0.0730897	-0.160192	-0.0811709	0.0866547	-0.162451	-6.37813	0.00140203	0.0358585
POLR2A	6	0.0784946	-0.100617	0.179112	0.0917339	-0.0839563	0.164551	6.37752	0.00140264	0.0358585
SLC2A4RG	6	0.135471	-0.16075	0.296221	0.186747	-0.180372	0.312302	6.37449	0.00140566	0.0358744
SRSF6	6	0.0702353	-0.0740222	0.144257	0.0716939	-0.0860926	0.124017	6.37032	0.00140982	0.0359192
KLHL18	6	0.0425084	-0.07338	0.115888	0.0356343	-0.106566	0.13903	6.35428	0.00142601	0.0362698
TUNAR	6	-0.118418	0.142529	-0.260946	-0.160613	0.0772289	-0.290112	-6.34573	0.00143472	0.0363203
IBTK	6	0.0251095	-0.0608831	0.0859926	0.0327635	-0.0531059	0.0888761	6.34512	0.00143535	0.0363203
SYNGR3	6	0.114456	-0.102076	0.216533	0.0378434	-0.103485	0.231604	6.34443	0.00143605	0.0363203
IDO1	6	-0.118701	0.0908525	-0.209554	0.0285865	0.195237	-0.210887	-6.3428	0.00143773	0.0363203
GFPT2	6	-0.0246804	0.0476906	-0.0723709	-0.0380759	0.0374822	-0.0586843	-6.32964	0.00145129	0.0366011
LRRC37BP1	6	0.0940808	-0.0459243	0.140005	0.0788603	-0.090346	0.123498	6.32278	0.00145843	0.036719
LOC101926943	6	0.0379451	-0.029776	0.0677211	0.0785999	-0.0048208	0.0709633	6.31085	0.00147094	0.036898
GNG12	6	-0.0574725	0.0844221	-0.141895	-0.0293165	0.11238	-0.129088	-6.31084	0.00147094	0.036898
SLC31A1	6	0.0613348	-0.080764	0.142099	0.0684041	-0.0830003	0.144754	6.30894	0.00147295	0.036898
HSF2	6	-0.0521199	0.0692379	-0.121358	-0.0800333	0.0668884	-0.127814	-6.30353	0.00147868	0.0369793
FAR1	6	0.0599138	-0.100266	0.16018	0.0713481	-0.093331	0.177229	6.28878	0.00149441	0.0372762
ZC3H12A	6	0.185251	-0.199667	0.384918	0.135846	-0.197834	0.400219	6.28772	0.00149554	0.0372762
B4GALT4	6	-0.0346574	0.0509699	-0.0856273	0.00956538	0.0752853	-0.0857818	-6.28509	0.00149837	0.0372845
FAM101B	6	-0.1318	0.0686694	-0.200469	-0.102243	0.16254	-0.234665	-6.27723	0.00150686	0.0374334
NQO1	6	0.0995805	-0.236851	0.336431	0.137127	-0.262732	0.3229	6.27421	0.00151014	0.0374525
ISCA2	6	0.0452503	-0.0296698	0.0749201	0.0544701	-0.0185648	0.0851855	6.26468	0.00152054	0.037646
ZNF185	6	0.00987429	0.127664	-0.11779	0.0838074	0.235871	-0.123613	-6.26245	0.00152299	0.037646
PRRG1	6	-0.100133	0.126133	-0.226266	-0.0992828	0.0853717	-0.231864	-6.25852	0.00152731	0.0376905
CTC1	6	0.0519496	-0.0381699	0.0901194	0.0116584	-0.096117	0.090661	6.25229	0.00153419	0.0377979
RPS6KL1	6	0.135029	-0.117497	0.252526	0.123352	-0.122445	0.193397	6.2479	0.00153906	0.0378552
GS1-124K5.11	6	0.0853333	-0.0707711	0.156104	0.0852355	-0.060421	0.149761	6.2455	0.00154173	0.0378587
LOC100287015	6	-0.0971537	0.107197	-0.204351	-0.127644	0.000969672	-0.19471	-6.24162	0.00154606	0.0379026
APELA	6	0.187051	-0.194648	0.381699	0.323622	-0.096067	0.419689	6.22978	0.00155935	0.0381658
LGALSL	6	0.110445	-0.135894	0.246339	0.12677	-0.157028	0.219708	6.22577	0.00156388	0.0382141
ABCA1	6	-0.521908	0.432325	-0.954233	-0.497139	0.616463	-1.00664	-6.21675	0.00157414	0.0383792
PEX2	6	-0.048185	0.0550336	-0.103219	-0.0926553	0.0231066	-0.10134	-6.21531	0.00157578	0.0383792
ZASP	6	0.170313	-0.152247	0.32256	0.205271	-0.136041	0.332134	6.20188	0.00159122	0.0386921
EMILIN3	6	-0.150258	0.101182	-0.25144	-0.0784468	0.124404	-0.239792	-6.18839	0.0016069	0.0389294
CFDP1	6	-0.0144865	0.0913337	-0.10582	-0.0314053	0.0991429	-0.109776	-6.18696	0.00160858	0.0389294
CXorf57	6	0.33676	-0.36639	0.70315	0.429218	-0.383934	0.625174	6.18676	0.00160881	0.0389294
PKIB	6	0.183257	-0.176157	0.359414	0.203974	-0.198446	0.358308	6.18263	0.00161365	0.0389835
AIMP1	6	-0.0969569	0.0763317	-0.173289	-0.10164	0.0724925	-0.161178	-6.17978	0.001617	0.0390014
PPT2	6	0.0556818	-0.10955	0.165232	0.0575107	-0.0897955	0.147306	6.17577	0.00162174	0.0390473
TICRR	6	0.119173	-0.205562	0.324735	0.0928215	-0.177746	0.347325	6.17173	0.00162653	0.0390473
E2F2	6	-0.019838	0.108487	-0.128325	-0.0395082	0.0824899	-0.112401	-6.17154	0.00162675	0.0390473
NPC2	6	0.053933	-0.0311507	0.0850838	0.0104837	-0.0745962	0.0850799	6.15909	0.0016416	0.0392862
ATP8A1	6	-0.121195	0.0753964	-0.196592	-0.0561978	0.0727745	-0.201618	-6.15878	0.00164197	0.0392862
FANCC	6	0.0591535	-0.0435071	0.102661	0.0377927	-0.0504788	0.097467	6.14917	0.00165354	0.0394176
SLC44A4	6	0.235287	-0.139163	0.374451	0.102675	-0.201586	0.334132	6.14884	0.00165395	0.0394176
SCN4B	6	-0.145625	0.380039	-0.525664	-0.0983984	0.571519	-0.550991	-6.14765	0.00165538	0.0394176
LRRC34	6	-0.156183	0.135367	-0.291549	-0.144168	0.0924676	-0.277182	-6.13632	0.00166918	0.0395731
F2R	6	-0.0218924	0.0941753	-0.116068	-0.000893835	0.117382	-0.106691	-6.13618	0.00166935	0.0395731
EPHB2	6	-0.0522058	0.185303	-0.237508	-0.100658	0.137053	-0.237712	-6.13312	0.0016731	0.0395731
SEC1P	6	0.11103	-0.0561587	0.167189	0.170217	0.00740292	0.169718	6.13258	0.00167375	0.0395731
INHBE	6	0.44545	-0.296384	0.741834	0.52356	-0.379001	0.684619	6.13118	0.00167547	0.0395731
PAQR5	6	-0.261588	0.0928747	-0.354462	-0.320107	0.142285	-0.414027	-6.12927	0.00167781	0.0395731
ZNF77	6	0.0838005	-0.135887	0.219688	0.226232	0.00151819	0.224714	6.12409	0.00168421	0.0396612
TUBB6	6	0.0832308	-0.072563	0.155794	0.0826023	-0.00870056	0.158538	6.1186	0.00169101	0.0397587
RIC8A	6	0.0465874	-0.0607095	0.107297	0.0642708	-0.0339281	0.107488	6.11351	0.00169735	0.0398449
PCDHA1	6	0.0600474	-0.0340914	0.0941388	0.0777065	-0.0353416	0.0919051	6.10956	0.00170228	0.0398979
KCNS3	6	-0.0923098	0.0581952	-0.150505	-0.0606506	0.0956667	-0.169707	-6.09928	0.0017152	0.0401379
MYBPC2	6	0.136002	-0.184021	0.320023	0.114299	-0.129941	0.36585	6.09578	0.00171962	0.0401784
NRD1	6	0.0632966	-0.0859595	0.149256	0.0464404	-0.0691923	0.141939	6.09357	0.00172243	0.0401811
ST6GALNAC3	6	-0.0804063	0.149751	-0.230157	0.0147122	0.21223	-0.237769	-6.0769	0.00174374	0.0405569
MRE11A	6	-0.0208539	0.0855897	-0.106444	0.0427913	0.129487	-0.115507	-6.07672	0.00174397	0.0405569
ESYT2	6	0.0343294	-0.0685332	0.102863	0.0575973	-0.0553208	0.102154	6.06809	0.00175512	0.0406121
H1FX	6	-0.0320858	0.0992253	-0.131311	-0.0607922	0.0381489	-0.106989	-6.06783	0.00175545	0.0406121
PRR5-ARHGAP8	6	-0.0330623	0.0662827	-0.099345	-0.0738657	0.0366567	-0.108575	-6.06677	0.00175683	0.0406121
MID1IP1-AS1	6	-0.1691	0.209452	-0.378551	-0.143651	0.345558	-0.351592	-6.0655	0.00175848	0.0406121
COMMD3-BMI1	6	-0.106061	0.0909728	-0.197034	-0.17901	0.0864937	-0.180322	-6.06438	0.00175995	0.0406121
ZBTB21	6	0.11322	-0.0648615	0.178081	0.124488	-0.0898698	0.19619	6.05561	0.0017714	0.0407312
N4BP2L2	6	-0.0673099	0.0759857	-0.143296	-0.0967489	0.0235816	-0.145413	-6.05391	0.00177363	0.0407312
TMEM135	6	0.181242	-0.224524	0.405767	0.156069	-0.25652	0.348161	6.05332	0.0017744	0.0407312
GNPNAT1	6	-0.0702929	0.123732	-0.194025	-0.116709	0.11069	-0.212202	-6.05206	0.00177607	0.0407312
CCP110	6	-0.0652027	0.036184	-0.101387	-0.054655	0.0205609	-0.0889818	-6.05002	0.00177875	0.0407312
C1RL	6	-0.103215	0.133532	-0.236747	-0.0949666	0.184069	-0.237089	-6.04445	0.00178611	0.0408372
MIR7109	6	0.199993	-0.237065	0.437057	0.221196	-0.183954	0.380193	6.03575	0.00179768	0.0410073
ORMDL2	6	0.0637413	-0.0839642	0.147706	0.109774	-0.0141157	0.145357	6.0325	0.00180201	0.0410073
RTN4	6	0.0537345	-0.0532725	0.107007	0.0648387	-0.0348949	0.117347	6.03126	0.00180368	0.0410073
VASH2	6	0.0763948	-0.170985	0.24738	0.132068	-0.152937	0.285005	6.03062	0.00180454	0.0410073
OSBPL9	6	0.0696287	-0.0672577	0.136886	0.094229	-0.0632937	0.149238	6.02833	0.00180761	0.0410147
RABIF	6	0.069689	-0.0370653	0.106754	0.0599761	-0.0598706	0.116557	6.02616	0.00181052	0.0410184
OPN3	6	-0.132221	0.122512	-0.254732	-0.115021	0.104678	-0.283638	-6.00637	0.00183739	0.0415317
SEZ6L2	6	0.0552958	-0.0812152	0.136511	0.0707481	-0.0697132	0.140461	6.00538	0.00183875	0.0415317
FAM210B	6	-0.0963838	0.105087	-0.20147	-0.144412	0.0904734	-0.19217	-6.00058	0.00184533	0.0416176
TAP2	6	-0.0708396	0.0470439	-0.117884	-0.12369	0.00836905	-0.11043	-5.99043	0.00185938	0.041871
MDH1	6	-0.0265632	0.0414962	-0.0680594	-0.0694004	0.00663438	-0.0700409	-5.98291	0.00186985	0.0420435
KLF7	6	0.196327	-0.185837	0.382164	0.0514424	-0.240284	0.31208	5.97998	0.00187395	0.0420723
BAZ2A	6	0.14117	-0.156235	0.297405	0.167519	-0.118438	0.270532	5.96269	0.00189836	0.0425563
DUSP5	6	0.112229	-0.171985	0.284215	0.0378555	-0.362648	0.27701	5.95699	0.00190649	0.0425871
G2E3	6	-0.0990295	0.0846713	-0.183701	-0.0843358	0.0755052	-0.175922	-5.95441	0.00191018	0.0425871
ACO1	6	0.0432345	-0.110582	0.153816	0.162715	0.0335974	0.168339	5.95377	0.0019111	0.0425871
IGSF8	6	0.0577571	-0.0775736	0.135331	0.0585755	-0.0526567	0.144401	5.95375	0.00191114	0.0425871
TIMM10B	6	0.170993	-0.152702	0.323695	0.162978	-0.162055	0.322714	5.94377	0.00192551	0.0428434
CCDC88A	6	-0.0737703	0.0376348	-0.111405	-0.0715837	0.0684999	-0.101426	-5.938	0.00193388	0.0429027
ACBD4	6	-0.0645322	0.112338	-0.17687	-0.0900609	0.104894	-0.155148	-5.93797	0.00193393	0.0429027
SBDSP1	6	0.0310267	-0.0996802	0.130707	0.0102575	-0.0812038	0.126257	5.93115	0.00194388	0.0429235
NELL2	6	-0.066402	0.0847619	-0.151164	-0.0465184	0.091355	-0.127716	-5.92856	0.00194766	0.0429235
PLEKHG6	6	-0.0206452	0.0225137	-0.0431589	0.0284262	0.0756326	-0.0454859	-5.92589	0.00195158	0.0429235
RPL23AP82	6	-0.0835785	0.0561016	-0.13968	-0.0118217	0.1258	-0.137227	-5.9249	0.00195305	0.0429235
DCAF15	6	0.0926038	-0.0687877	0.161391	0.0893302	-0.0630104	0.151939	5.92479	0.0019532	0.0429235
MAT2A	6	0.148853	-0.146014	0.294867	0.154618	-0.0718862	0.264395	5.92479	0.00195321	0.0429235
TRMT61B	6	-0.081431	0.0488838	-0.130315	-0.105711	0.0107561	-0.132474	-5.92358	0.00195499	0.0429235
ATF4	6	0.097057	-0.0863519	0.183409	0.0772456	-0.109282	0.178385	5.91731	0.00196425	0.0430635
LCP1	6	0.395922	-0.562459	0.958381	0.452131	-0.63191	1.02553	5.90651	0.00198032	0.0433522
LOC101927730	6	0.158646	-0.183815	0.34246	0.178632	-0.0628206	0.406472	5.90075	0.00198896	0.0434776
AP1G1	6	0.0232242	-0.0727266	0.0959508	0.0262752	-0.0963896	0.0847339	5.8861	0.00201112	0.0438927
CCDC77	6	-0.0485864	0.0463736	-0.0949601	-0.0127819	0.0571815	-0.089769	-5.88406	0.00201424	0.0438927
IKBKG	6	0.0775202	-0.059045	0.136565	0.0693373	-0.0779419	0.153839	5.88202	0.00201735	0.0438927
FBXO27	6	0.131012	-0.129675	0.260687	0.120825	-0.171796	0.23947	5.87587	0.00202677	0.0438927
SOCS3	6	0.128747	-0.148873	0.27762	0.116045	-0.149252	0.298091	5.87541	0.00202748	0.0438927
PNP	6	0.0851359	-0.0964501	0.181586	0.101702	-0.094059	0.187114	5.87446	0.00202894	0.0438927
PRKAA2	6	-0.0747317	0.107247	-0.181978	-0.0379644	0.18074	-0.175067	-5.87128	0.00203385	0.0438927
CARD8	6	-0.019566	0.114876	-0.134442	-0.060863	0.045174	-0.12162	-5.87043	0.00203516	0.0438927
CCNG2	6	0.291779	-0.2201	0.511879	0.261356	-0.193847	0.503818	5.86957	0.00203649	0.0438927
TMEM8A	6	0.0852655	-0.126068	0.211333	0.0489993	-0.155258	0.20558	5.86901	0.00203735	0.0438927
ARFIP2	6	0.0853851	-0.0942627	0.179648	0.151109	-0.0771482	0.166589	5.85502	0.00205912	0.0442978
LRP12	6	-0.0517292	0.0797111	-0.13144	-0.0663068	0.0759351	-0.135005	-5.84982	0.00206728	0.0443611
MOB3A	6	0.160425	-0.135146	0.295571	0.140874	-0.13957	0.331414	5.84926	0.00206815	0.0443611
SNX33	6	0.123699	-0.133672	0.257371	0.121639	-0.132631	0.228356	5.84662	0.00207233	0.0443611
SLITRK4	6	-0.32889	0.204299	-0.533189	-0.264034	0.301427	-0.539595	-5.84559	0.00207395	0.0443611
RFX3	6	-0.0930005	0.102406	-0.195406	-0.0285084	0.166636	-0.175646	-5.8362	0.00208884	0.044565
ARRDC3	6	0.434918	-0.399442	0.83436	0.551757	-0.388074	0.896844	5.83581	0.00208945	0.044565
LRRC8B	6	0.0692089	-0.101027	0.170236	0.0734752	-0.0745504	0.183105	5.82835	0.00210138	0.0447554
FBXO22	6	-0.0461332	0.0247723	-0.0709055	-0.0646729	0.0281168	-0.0675863	-5.82202	0.00211157	0.0449084
SEC31A	6	0.0421902	-0.0494586	0.0916488	0.0115457	-0.0717315	0.0907558	5.816	0.0021213	0.0450512
C11orf74	6	-0.0738975	0.0211215	-0.0950189	-0.0111714	0.0841666	-0.0974837	-5.81141	0.00212874	0.0451451
GFM2	6	-0.063226	0.0739383	-0.137164	-0.0848978	0.0674237	-0.123218	-5.80616	0.00213732	0.0452616
WWTR1	6	0.0300184	-0.113609	0.143627	0.0471468	-0.0299431	0.155433	5.80395	0.00214094	0.0452616
ZNF805	6	-0.0710081	0.0441478	-0.115156	-0.0690392	0.0621835	-0.117106	-5.80249	0.00214333	0.0452616
CEL	6	-0.102249	0.163047	-0.265297	-0.118516	0.183624	-0.260287	-5.79816	0.00215046	0.0453392
TXLNA	6	0.0401704	-0.0529017	0.0930721	0.0268818	-0.0697408	0.0966226	5.79614	0.00215378	0.0453392
ANXA11	6	-0.0460597	0.058878	-0.104938	-0.0472759	0.0493362	-0.117968	-5.79284	0.00215925	0.0453392
DPY19L1	6	-0.0543788	0.0891439	-0.143523	-0.033875	0.163792	-0.143067	-5.79023	0.00216357	0.0453392
ATP2A1-AS1	6	-0.187025	0.168614	-0.35564	-0.153306	0.133887	-0.342529	-5.78927	0.00216516	0.0453392
MANF	6	0.0523612	-0.0912671	0.143628	0.0702861	-0.083916	0.170876	5.78923	0.00216523	0.0453392
SNX11	6	0.134558	-0.0997764	0.234334	0.14437	-0.145307	0.222041	5.78634	0.00217003	0.0453604
TP53INP1	6	0.215078	-0.135321	0.350399	0.216728	-0.116413	0.314032	5.78493	0.00217238	0.0453604
FUT1	6	0.0942798	-0.0997497	0.194029	0.116258	-0.0815155	0.207401	5.78315	0.00217536	0.0453604
TBL2	6	-0.0179574	0.108083	-0.12604	-0.0362239	0.0946623	-0.11422	-5.78113	0.00217874	0.0453673
PCDHA5	6	0.0453513	-0.0421722	0.0875236	0.0650715	-0.0446162	0.08011	5.77923	0.00218191	0.0453673
RIPK1	6	0.056208	-0.0914308	0.147639	0.12548	-0.00132308	0.128229	5.77547	0.00218823	0.0453673
UCKL1	6	0.05263	-0.0786105	0.13124	0.137778	0.00502636	0.119852	5.77368	0.00219124	0.0453673
ARHGAP8	6	-0.0288578	0.064544	-0.0934018	-0.0631363	0.0297559	-0.104352	-5.77246	0.0021933	0.0453673
EZR	6	0.124925	-0.145534	0.270459	0.158261	-0.165027	0.229582	5.77122	0.00219539	0.0453673
EZR-AS1	6	0.12593	-0.123454	0.249385	0.125988	-0.124178	0.248056	5.76914	0.0021989	0.0453673
TMEM198	6	0.0867704	-0.146078	0.232848	0.0819618	-0.112721	0.260437	5.76849	0.0022	0.0453673
MSANTD3-TMEFF1	6	-0.0442178	0.115878	-0.160096	-0.0196951	0.131649	-0.151344	-5.76344	0.00220857	0.0454813
ZNF398	6	0.0455508	-0.112039	0.15759	0.0861547	-0.0349134	0.152952	5.76026	0.00221399	0.0454933
SENP2	6	0.0848126	-0.0556404	0.140453	0.0850919	-0.0639894	0.149081	5.75729	0.00221906	0.0454933
FBLIM1	6	0.0497419	-0.0615947	0.111337	0.0297011	-0.11462	0.100115	5.75678	0.00221993	0.0454933
ICAM5	6	0.299042	-0.18257	0.481612	0.38068	-0.187977	0.475014	5.75595	0.00222134	0.0454933
WTAP	6	0.0327836	-0.0292338	0.0620175	0.0299066	-0.022016	0.0594723	5.75321	0.00222604	0.045527
VSIG10	6	0.0131819	-0.151187	0.164369	0.101679	-0.088628	0.175014	5.74214	0.00224513	0.0458547
RAB35	6	0.077037	-0.0974015	0.174439	0.0980916	-0.0775996	0.174229	5.73825	0.00225188	0.0459298
ARHGEF39	6	-0.0491056	0.052806	-0.101912	-0.0591521	0.046904	-0.10239	-5.73431	0.00225875	0.046007
WDFY1	6	-0.0351995	0.00668382	-0.0418833	-0.0414886	0.00956648	-0.0373018	-5.73158	0.00226353	0.0460416
HDHD2	6	-0.011045	0.11832	-0.129365	0.0487588	0.153787	-0.113033	-5.72728	0.00227107	0.0460976
SOCS5	6	-0.0421223	0.0764957	-0.118618	0.0614588	0.16918	-0.130199	-5.72591	0.00227347	0.0460976
PRPS2	6	-0.112226	0.140216	-0.252442	-0.179063	0.0779351	-0.208077	-5.72418	0.00227652	0.0460976
ZBTB7B	6	0.0991648	-0.0902587	0.189423	0.108655	-0.102848	0.187324	5.72298	0.00227864	0.0460976
PCDHAC1	6	0.0524007	-0.0700161	0.122417	0.0592914	-0.0299771	0.12094	5.71514	0.00229252	0.0463157
TNFRSF8	6	0.102245	-0.178234	0.280479	0.0910946	-0.164285	0.313329	5.70984	0.00230194	0.0464029
PLCD1	6	0.0484241	-0.0913202	0.139744	0.122569	-0.0507989	0.154997	5.70745	0.00230622	0.0464029
KIF3C	6	0.125324	-0.126168	0.251492	0.164906	-0.147809	0.228009	5.70682	0.00230735	0.0464029
NXN	6	-0.036941	0.0466377	-0.0835787	-0.0609034	0.0268895	-0.0995336	-5.70575	0.00230927	0.0464029
DNAJC21	6	0.0676291	-0.0702255	0.137855	0.0652848	-0.0744673	0.127569	5.6996	0.00232032	0.0465252
PRR22	6	0.189751	-0.175307	0.365057	0.215348	-0.226335	0.339688	5.6989	0.00232158	0.0465252
TNK1	6	0.144748	-0.147072	0.29182	0.210919	-0.112642	0.294197	5.68842	0.00234055	0.0468424
RAB3C	6	-0.105151	0.171914	-0.277065	-0.139382	0.26626	-0.272138	-5.67384	0.00236727	0.0472987
ZDHHC9	6	0.108339	-0.0816343	0.189973	0.123953	-0.109863	0.175486	5.67102	0.00237248	0.0472987
PNPLA8	6	0.0651931	-0.03273	0.0979231	0.0851426	-0.00217444	0.0892591	5.67082	0.00237286	0.0472987
URGCP	6	0.0615275	-0.0957118	0.157239	0.0962236	-0.0609728	0.141229	5.66622	0.00238138	0.0474054
NPPA	6	0.712681	-0.704962	1.41764	0.617128	-0.753423	1.62417	5.65207	0.00240784	0.0478681
CCDC184	6	0.291266	-0.216031	0.507297	0.343486	-0.175638	0.563217	5.64664	0.00241807	0.0480078
CHFR	6	0.0898627	-0.0768377	0.1667	0.0843069	-0.096968	0.172856	5.64409	0.00242291	0.0480153
PCDHA13	6	0.0518492	-0.051863	0.103712	0.0585789	-0.0184273	0.107912	5.64305	0.00242489	0.0480153
PCDHA6	6	0.0582737	-0.0288284	0.0871021	0.106948	0.00358575	0.0819082	5.63736	0.00243571	0.0480855
DET1	6	-0.0919316	0.0901141	-0.182046	-0.0543697	0.109539	-0.196041	-5.63623	0.00243787	0.0480855
CCDC64	6	0.183016	-0.292342	0.475358	0.248922	-0.239584	0.495134	5.63611	0.00243809	0.0480855
PTP4A3	6	0.203099	-0.223407	0.426506	0.271243	-0.312016	0.484334	5.6287	0.00245229	0.0483016
C17orf104	6	-0.126783	0.135351	-0.262135	-0.00409898	0.177707	-0.275399	-5.62429	0.00246078	0.0484051
TNFRSF21	6	-0.0936291	0.0759223	-0.169551	-0.0887715	0.11097	-0.151571	-5.61966	0.00246975	0.0484688
HHEX	6	-0.14617	0.234953	-0.381122	0.00470728	0.501345	-0.379824	-5.61926	0.00247051	0.0484688
ZFC3H1	6	-0.085352	0.0581971	-0.143549	-0.00448776	0.0710304	-0.156863	-5.61601	0.00247683	0.048529
CCND1	6	-0.0205675	0.176527	-0.197095	-0.13215	0.139826	-0.190312	-5.61251	0.00248365	0.0485881
F11R	6	0.0203802	-0.0680257	0.0884059	0.0675474	-0.0334261	0.0895619	5.61038	0.00248781	0.0485881
PKP4	6	-0.0869437	0.0910328	-0.177976	-0.0468626	0.0801071	-0.165997	-5.60946	0.00248961	0.0485881
SRF	6	0.129864	-0.103462	0.233326	0.178856	-0.0686914	0.268058	5.60592	0.00249655	0.0486507
PPM1E	6	-0.103614	0.10388	-0.207494	-0.105343	0.10316	-0.222838	-5.60231	0.00250366	0.0486507
PDP1	6	0.130072	-0.102117	0.232189	0.172576	-0.0649871	0.220598	5.60124	0.00250576	0.0486507
PELO	6	0.0256343	-0.0562013	0.0818356	0.0217211	-0.0343862	0.0722168	5.60119	0.00250585	0.0486507
NSRP1	6	0.0160164	-0.0356949	0.0517113	0.0197333	-0.031923	0.0537518	5.59703	0.00251409	0.0487116
AKAP12	6	0.152144	-0.163287	0.315431	0.191583	-0.135321	0.324633	5.5963	0.00251552	0.0487116
PRPS1	6	-0.0415265	0.0548512	-0.0963777	-0.0639507	0.0124754	-0.105071	-5.58955	0.00252893	0.0489047
C21orf2	6	0.10969	-0.0976964	0.207386	0.110184	-0.10415	0.17419	5.58647	0.00253509	0.0489047
SKIDA1	6	-0.000320428	0.253989	-0.254309	0.0281679	0.247571	-0.240963	-5.58636	0.00253532	0.0489047
ST3GAL2	6	0.0385497	-0.0571076	0.0956574	0.022489	-0.0643487	0.0899398	5.57912	0.00254983	0.0491212
NEK8	6	0.202805	-0.201558	0.404364	0.238836	-0.231884	0.437332	5.57247	0.00256326	0.0493163
FLJ37453	6	-0.030958	0.148983	-0.179941	-0.0596856	0.139386	-0.159374	-5.56995	0.00256836	0.0493253
CADM1	6	-0.0235179	0.11498	-0.138498	-0.147213	0.00945505	-0.117211	-5.56888	0.00257055	0.0493253
BAIAP2L2	6	0.262223	-0.186698	0.448922	0.399937	-0.199839	0.482071	5.56736	0.00257364	0.0493253
ICE2	6	-0.0324921	0.0319162	-0.0644084	-0.0496435	0.0413471	-0.0660059	-5.56476	0.00257892	0.0493557
AIFM2	6	0.0254717	-0.210854	0.236326	0.164912	-0.107384	0.206489	5.5633	0.00258191	0.0493557
ZNF521	6	0.0440414	0.295326	-0.251284	0.0816301	0.400272	-0.25569	-5.56172	0.00258514	0.0493557
SAMD1	6	-0.0778515	0.113649	-0.191501	-0.10941	0.0665617	-0.209585	-5.55625	0.00259636	0.0495067
MTERF3	6	-0.149251	0.0750131	-0.224264	-0.10838	0.0562484	-0.25421	-5.55355	0.00260191	0.0495345
PDCL3P4	6	0.400501	-0.327142	0.727643	0.512404	-0.224093	0.770684	5.55232	0.00260446	0.0495345

## Sheet: IS
gene	n_pairs	mean_A	mean_D	meanPairedLog2FoldChange	median_A	median_D	medianPairedLog2FoldChange	t_stat	t_pval	t_pval_adj
MVK	6	0.992711	-0.976742	1.96945	1.0083	-0.992128	1.9571	37.8821	2.4149e-07	0.00230604
STARD4	6	0.827073	-0.839095	1.66617	0.84791	-0.837159	1.66835	36.0561	3.08913e-07	0.00230604
TMEM55B	6	0.285253	-0.321606	0.606858	0.299323	-0.287495	0.622882	32.0459	5.55806e-07	0.00276606
HMGCS1	6	0.996812	-1.00414	2.00095	1.00339	-1.00129	2.00489	28.202	1.04972e-06	0.00284376
TMEM170B	6	0.38446	-0.360965	0.745425	0.379263	-0.36756	0.72562	27.5175	1.18614e-06	0.00284376
NSDHL	6	0.66201	-0.647457	1.30947	0.679789	-0.641475	1.32935	26.9762	1.30926e-06	0.00284376
LIPG	6	0.767884	-0.800243	1.56813	0.831766	-0.796085	1.56906	25.6577	1.67948e-06	0.00284376
ZFP28	6	0.558542	-0.699091	1.25763	0.516473	-0.646693	1.2791	24.8508	1.96832e-06	0.00284376
BLOC1S3	6	0.374821	-0.344937	0.719759	0.36223	-0.400404	0.711268	24.6074	2.06692e-06	0.00284376
PNPLA3	6	0.705415	-0.731252	1.43667	0.777568	-0.751098	1.47432	24.0569	2.3126e-06	0.00284376
GCH1	6	0.202411	-0.231825	0.434236	0.204415	-0.21983	0.423733	23.6455	2.51928e-06	0.00284376
INSIG1	6	1.09088	-1.10971	2.20059	1.11899	-1.1852	2.18832	23.6251	2.53006e-06	0.00284376
PANK1	6	0.278612	-0.271923	0.550535	0.269884	-0.295409	0.57154	23.0731	2.84493e-06	0.00284376
SLC25A44	6	0.232647	-0.181164	0.41381	0.21249	-0.213556	0.416065	22.7962	3.02049e-06	0.00284376
MTHFR	6	0.445881	-0.45761	0.903491	0.411944	-0.459484	0.878385	22.6931	3.08915e-06	0.00284376
USP51	6	0.484841	-0.489503	0.974344	0.453723	-0.554924	1.00108	22.6512	3.11762e-06	0.00284376
IL21R	6	1.81354	-1.8244	3.63795	1.82068	-1.74665	3.59667	22.4787	3.23804e-06	0.00284376
NEK8	6	0.19978	-0.201027	0.400807	0.194408	-0.197775	0.391364	21.3681	4.16233e-06	0.00322379
TMEM97	6	0.697532	-0.679373	1.3769	0.673399	-0.728723	1.39205	21.2268	4.30142e-06	0.00322379
SC5D	6	0.591021	-0.567546	1.15857	0.591866	-0.582142	1.18531	21.107	4.42367e-06	0.00322379
IL21R-AS1	6	1.88417	-1.8863	3.77047	1.91696	-1.62782	3.89623	21.0018	4.53447e-06	0.00322379
MSMO1	6	0.802185	-0.784968	1.58715	0.812903	-0.896426	1.61344	20.6185	4.96746e-06	0.00333792
PIK3IP1	6	0.972823	-0.958756	1.93158	0.920794	-0.960232	1.97434	20.2169	5.47534e-06	0.00333792
HMGCR	6	0.846896	-0.820209	1.6671	0.89299	-0.849726	1.66502	20.2039	5.49282e-06	0.00333792
SQLE	6	0.689139	-0.686709	1.37585	0.687848	-0.67963	1.38551	19.9993	5.77657e-06	0.00333792
PTP4A3	6	0.319957	-0.299648	0.619606	0.271956	-0.364291	0.619182	19.7971	6.07423e-06	0.00333792
ACSS2	6	1.50216	-1.43487	2.93703	1.62895	-1.41863	3.02559	19.5479	6.46693e-06	0.00333792
RASGEF1A	6	0.444994	-0.428486	0.87348	0.47702	-0.403188	0.863351	19.4058	6.70445e-06	0.00333792
GNE	6	0.441056	-0.352927	0.793983	0.476002	-0.363411	0.797955	19.3796	6.7495e-06	0.00333792
IDI1	6	0.78193	-0.764835	1.54676	0.795131	-0.81666	1.53642	19.2576	6.96356e-06	0.00333792
WIBG	6	0.255464	-0.274632	0.530096	0.247073	-0.262099	0.515887	19.126	7.20348e-06	0.00333792
MICA	6	0.346115	-0.351961	0.698076	0.376124	-0.271881	0.696651	19.0337	7.37785e-06	0.00333792
VSX2	6	1.38035	-1.38679	2.76713	1.59973	-1.3848	2.81373	19.0337	7.37785e-06	0.00333792
LDLR	6	0.662007	-0.621249	1.28326	0.646717	-0.693725	1.32765	18.5765	8.31948e-06	0.00360362
PRR15	6	0.56285	-0.587845	1.15069	0.580318	-0.672011	1.16258	18.4187	8.67731e-06	0.00360362
DHCR7	6	0.755468	-0.749896	1.50536	0.755779	-0.742957	1.51824	18.4136	8.68924e-06	0.00360362
MASTL	6	0.27519	-0.217531	0.492722	0.326291	-0.205836	0.521506	18.1774	9.26119e-06	0.00373701
IDI2-AS1	6	0.791263	-0.758166	1.54943	0.803144	-0.821995	1.49102	18.038	9.61984e-06	0.00375966
RNF168	6	0.377143	-0.302366	0.679509	0.390771	-0.313582	0.635382	17.8832	1.00377e-05	0.00375966
CDC25C	6	0.216183	-0.217417	0.433601	0.204761	-0.270191	0.404912	17.8112	1.02394e-05	0.00375966
C14orf1	6	0.651153	-0.63834	1.28949	0.622563	-0.664556	1.29558	17.7814	1.03246e-05	0.00375966
SNX11	6	0.148653	-0.183435	0.332088	0.134715	-0.192237	0.325875	17.5921	1.08843e-05	0.0038691
C6orf223	6	1.10746	-1.16958	2.27704	1.05159	-1.13324	2.35242	17.4076	1.14652e-05	0.00398081
MVD	6	1.01433	-0.973804	1.98814	0.995651	-0.938214	2.00329	16.8751	1.3362e-05	0.00453398
STYX	6	0.290875	-0.30295	0.593824	0.285319	-0.29686	0.614411	16.7958	1.36757e-05	0.00453729
DCDC2	6	0.313088	-0.196825	0.509913	0.540125	0.0277944	0.493499	16.4306	1.52389e-05	0.00487094
DERL3	6	0.54629	-0.576633	1.12292	0.520952	-0.5549	1.0913	16.3203	1.57526e-05	0.00487094
CYP51A1	6	0.770374	-0.758416	1.52879	0.8216	-0.792016	1.55875	16.2728	1.59801e-05	0.00487094
PIK3R3	6	0.376742	-0.480725	0.857466	0.348035	-0.538972	0.807623	16.2288	1.61944e-05	0.00487094
PCYOX1	6	0.157523	-0.187284	0.344807	0.126768	-0.210788	0.341757	16.1404	1.66354e-05	0.00487094
ERF	6	0.100243	-0.122171	0.222414	0.130826	-0.110584	0.211772	16.0571	1.70644e-05	0.00487094
GAS2L3	6	0.136823	-0.0949557	0.231778	0.140104	-0.0856998	0.242491	16.0438	1.71337e-05	0.00487094
TSC22D3	6	0.268239	-0.411913	0.680152	0.211025	-0.481713	0.690835	16.014	1.72913e-05	0.00487094
PDP2	6	0.407163	-0.324005	0.731168	0.401006	-0.331033	0.732796	15.9247	1.77737e-05	0.00491409
UPP1	6	0.0703028	-0.100285	0.170588	0.0244403	-0.13394	0.157429	15.8474	1.8204e-05	0.00494155
NEU1	6	0.431671	-0.406523	0.838194	0.428134	-0.376889	0.860079	15.6059	1.96308e-05	0.00520937
PCYT2	6	0.759339	-0.689776	1.44911	0.759312	-0.677014	1.43775	15.5646	1.98884e-05	0.00520937
CABYR	6	0.302331	-0.335143	0.637474	0.29575	-0.297769	0.621976	15.4072	2.09067e-05	0.00536513
EBP	6	0.534544	-0.543338	1.07788	0.55744	-0.5496	1.06354	15.3168	2.15197e-05	0.00536513
SLCO4C1	6	0.936914	-0.722559	1.65947	0.936707	-0.733511	1.68888	15.3108	2.15611e-05	0.00536513
MMAB	6	0.421069	-0.425701	0.846769	0.467707	-0.436193	0.878395	15.1493	2.27129e-05	0.00555907
TMEM41B	6	0.190026	-0.22828	0.418306	0.289774	-0.108317	0.409003	15.0133	2.37411e-05	0.005717
STXBP1	6	0.361018	-0.3195	0.680518	0.305475	-0.330424	0.663487	14.7525	2.58722e-05	0.00613129
LPIN1	6	0.395537	-0.472369	0.867906	0.352838	-0.551851	0.868788	14.6829	2.64793e-05	0.00617712
FDFT1	6	0.645258	-0.614125	1.25938	0.69213	-0.603816	1.21175	14.5939	2.72801e-05	0.00626314
HES6	6	0.677976	-0.690841	1.36882	0.676842	-0.59098	1.42543	14.5499	2.7687e-05	0.00626314
CCSER2	6	0.330738	-0.306527	0.637265	0.332184	-0.289644	0.612105	14.2197	3.09825e-05	0.00666097
LARP4B	6	0.0707738	-0.077718	0.148492	0.0713606	-0.0718551	0.140444	14.1719	3.14976e-05	0.00666097
LONRF1	6	0.311476	-0.289845	0.60132	0.343866	-0.308496	0.57867	14.1685	3.15336e-05	0.00666097
LIPE	6	0.302078	-0.321706	0.623785	0.289449	-0.308887	0.584278	14.1619	3.16057e-05	0.00666097
MICB	6	0.313761	-0.284849	0.59861	0.279468	-0.296239	0.619972	14.1555	3.16764e-05	0.00666097
SMIM10L2B	6	0.344008	-0.314209	0.658217	0.371627	-0.258666	0.660032	13.9853	3.36079e-05	0.00677621
HSD17B7	6	0.52274	-0.607234	1.12997	0.393572	-0.634443	1.16648	13.9564	3.39495e-05	0.00677621
TBC1D17	6	0.254304	-0.270654	0.524958	0.268623	-0.233898	0.509748	13.9509	3.40156e-05	0.00677621
SLC29A2	6	0.369989	-0.363833	0.733823	0.353458	-0.353861	0.78984	13.8787	3.48898e-05	0.00677621
PIKFYVE	6	0.230647	-0.203512	0.434159	0.203072	-0.223186	0.440867	13.8566	3.51626e-05	0.00677621
ARRDC3	6	0.485779	-0.521254	1.00703	0.397713	-0.517028	0.96683	13.8506	3.52374e-05	0.00677621
LSS	6	0.662289	-0.679219	1.34151	0.683181	-0.700817	1.35021	13.8335	3.54516e-05	0.00677621
MOSPD2	6	0.258687	-0.198662	0.457349	0.228895	-0.149113	0.450149	13.8015	3.58553e-05	0.00677621
ARMCX1	6	0.141147	-0.15624	0.297387	0.125413	-0.15388	0.29792	13.62	3.82522e-05	0.00713881
TJP2	6	0.0957687	-0.0719922	0.167761	0.17004	0.0176535	0.178253	13.5783	3.88291e-05	0.00715703
ASPM	6	-0.0509514	0.0866617	-0.137613	-0.0588995	0.0894458	-0.12832	-13.5117	3.97743e-05	0.00718544
TM7SF2	6	0.451795	-0.483835	0.93563	0.492873	-0.499086	1.02376	13.4998	3.99459e-05	0.00718544
AACS	6	0.318512	-0.355231	0.673743	0.337599	-0.339181	0.683668	13.4311	4.09538e-05	0.00725259
HMCES	6	0.162914	-0.122421	0.285335	0.192938	-0.0804615	0.289043	13.3978	4.14525e-05	0.00725259
NPLOC4	6	0.0714213	-0.0326946	0.104116	0.0747831	-0.034311	0.106545	13.3765	4.17765e-05	0.00725259
PRKAA1	6	-0.0665133	0.0596505	-0.126164	-0.0707861	0.0278557	-0.134837	-13.2512	4.37402e-05	0.00739251
LOC100129518	6	0.662008	-0.654839	1.31685	0.67494	-0.671427	1.28625	13.2407	4.3911e-05	0.00739251
FAM214B	6	0.214662	-0.216256	0.430918	0.195391	-0.248852	0.431829	13.231	4.40679e-05	0.00739251
CYB5B	6	0.522752	-0.54075	1.0635	0.554866	-0.546226	1.06066	13.1975	4.46172e-05	0.00739743
MNT	6	0.213206	-0.248041	0.461247	0.221236	-0.27247	0.482045	13.155	4.53247e-05	0.00739743
ALDOC	6	0.318661	-0.250418	0.569079	0.400573	-0.149345	0.572118	13.1173	4.59628e-05	0.00739743
WBP2	6	0.265483	-0.250853	0.516336	0.264457	-0.238366	0.516357	13.1105	4.60791e-05	0.00739743
TFCP2	6	0.0410746	-0.037699	0.0787736	0.0372066	-0.0267511	0.0796238	13.0623	4.69145e-05	0.00745142
ACSL4	6	0.510922	-0.480468	0.99139	0.550884	-0.593253	0.957333	13.0082	4.78742e-05	0.00752381
TDRKH	6	0.197321	-0.208645	0.405966	0.17961	-0.22258	0.403568	12.8571	5.06808e-05	0.00777419
ATP6AP1	6	0.137045	-0.130498	0.267543	0.143276	-0.129767	0.27835	12.8434	5.09449e-05	0.00777419
ACLY	6	0.600798	-0.595276	1.19607	0.576746	-0.563345	1.17663	12.839	5.10295e-05	0.00777419
NEURL1B	6	-0.217627	0.188287	-0.405914	-0.205346	0.145155	-0.390078	-12.7483	5.28231e-05	0.00796513
NPPA-AS1	6	0.552449	-0.544402	1.09685	0.492713	-0.531706	1.07093	12.7026	5.37566e-05	0.00796513
ASPSCR1	6	0.0424692	-0.0620232	0.104492	0.0309314	-0.0834098	0.104199	12.683	5.41619e-05	0.00796513
RTN4R	6	0.366658	-0.401377	0.768034	0.38971	-0.448815	0.801149	12.6708	5.44168e-05	0.00796513
SLC16A13	6	0.600905	-0.588796	1.1897	0.595954	-0.570092	1.25867	12.6315	5.52453e-05	0.00800789
DCAF15	6	0.0538903	-0.0777065	0.131597	0.0274587	-0.0810597	0.126976	12.5266	5.75348e-05	0.00820129
LPAR2	6	0.22329	-0.23187	0.455159	0.192307	-0.233211	0.460123	12.5202	5.76782e-05	0.00820129
WTAP	6	0.0738398	-0.0773896	0.151229	0.0663306	-0.091278	0.153015	12.443	5.94399e-05	0.00834116
ACAT2	6	0.648858	-0.617451	1.26631	0.673011	-0.604705	1.22365	12.4095	6.02253e-05	0.00834116
PFKFB4	6	0.433572	-0.45399	0.887562	0.466915	-0.397197	0.947172	12.4047	6.03379e-05	0.00834116
HADHA	6	0.137937	-0.142259	0.280196	0.197107	-0.123627	0.270232	12.3731	6.10933e-05	0.00834947
PCSK9	6	0.962419	-0.84012	1.80254	0.932812	-0.861782	1.68768	12.3399	6.18959e-05	0.00834947
SLC45A4	6	0.361901	-0.332706	0.694607	0.357332	-0.341342	0.705942	12.3181	6.24295e-05	0.00834947
NCR3LG1	6	0.7238	-0.689116	1.41292	0.918142	-0.574197	1.45387	12.3098	6.2635e-05	0.00834947
COMMD7	6	0.282913	-0.246785	0.529698	0.364183	-0.2398	0.514567	12.2077	6.52247e-05	0.00861774
LMNA	6	0.360245	-0.339527	0.699772	0.369894	-0.374828	0.724308	12.18	6.59476e-05	0.00863682
MAGEH1	6	0.313819	0.171995	0.141825	0.37232	0.245326	0.155138	12.1113	6.77866e-05	0.0087616
ELOVL5	6	0.227421	-0.247903	0.475323	0.217784	-0.2365	0.454284	12.1007	6.80741e-05	0.0087616
JUP	6	0.113611	-0.13174	0.245351	0.0966083	-0.129225	0.230918	12.0295	7.00534e-05	0.00884083
NXPE3	6	0.289997	-0.246438	0.536434	0.245406	-0.215383	0.532727	12.0153	7.04565e-05	0.00884083
SLC19A2	6	0.134486	-0.126218	0.260704	0.146661	-0.132888	0.254036	12.0013	7.08562e-05	0.00884083
RAB33A	6	1.01991	-1.05192	2.07183	0.816138	-1.05688	2.14732	11.9943	7.10583e-05	0.00884083
SLC25A1	6	0.28613	-0.296356	0.582486	0.271437	-0.322437	0.584237	11.9357	7.27691e-05	0.00892472
TICRR	6	0.238176	-0.151787	0.389962	0.272622	-0.202184	0.372914	11.922	7.31765e-05	0.00892472
CLCN6	6	0.514807	-0.479707	0.994514	0.445852	-0.451155	0.988734	11.8993	7.38562e-05	0.00892472
TUB	6	-0.17399	0.151496	-0.325486	-0.189433	0.164437	-0.321736	-11.8904	7.41236e-05	0.00892472
C8orf44-SGK3	6	0.267446	-0.204663	0.472109	0.324361	-0.203284	0.480763	11.8692	7.47679e-05	0.00893028
HIAT1	6	0.197445	-0.210267	0.407712	0.20254	-0.23946	0.414579	11.841	7.56365e-05	0.00896232
PEG10	6	0.307194	-0.316452	0.623646	0.291461	-0.347601	0.640388	11.7804	7.7544e-05	0.0090988
MCL1	6	0.153132	-0.14598	0.299112	0.136178	-0.157997	0.282109	11.7659	7.80072e-05	0.0090988
ARMCX6	6	0.0756767	-0.11511	0.190787	0.0657025	-0.101704	0.176014	11.7057	7.99744e-05	0.00925595
SGK3	6	0.277313	-0.213215	0.490528	0.329222	-0.217609	0.500093	11.618	8.29435e-05	0.0095156
C1orf116	6	0.643126	-0.640157	1.28328	0.610238	-0.685925	1.30018	11.6022	8.34926e-05	0.0095156
ENAH	6	-0.0328762	0.0325047	-0.0653808	-0.0377892	0.035825	-0.0653137	-11.5682	8.46885e-05	0.00957878
EIF2AK1	6	0.0292238	-0.0443824	0.0736063	0.0172948	-0.0674891	0.0695661	11.478	8.79586e-05	0.00987385
SCNN1A	6	0.256266	-0.248002	0.504267	0.276226	-0.201295	0.443374	11.4301	8.97589e-05	0.0100007
ACSL1	6	1.04566	-0.85385	1.89951	1.07029	-0.869087	1.92945	11.3851	9.14908e-05	0.0101103
TXNDC11	6	0.0728597	-0.0501918	0.123052	0.0790724	-0.0529899	0.120547	11.3565	9.26112e-05	0.0101103
RAB40C	6	0.177294	-0.16762	0.344914	0.180556	-0.168343	0.336819	11.3519	9.27941e-05	0.0101103
FAM117A	6	0.271392	-0.245529	0.516921	0.267904	-0.229943	0.539237	11.3353	9.34505e-05	0.0101103
SCD	6	0.488727	-0.465015	0.953742	0.501699	-0.491482	0.958199	11.2834	9.55502e-05	0.0102631
GPR20	6	1.07008	-1.11631	2.18639	1.07096	-1.19975	2.22304	11.2262	9.79302e-05	0.0104314
PLA2G3	6	0.740072	-0.71279	1.45286	0.736079	-0.659794	1.59511	11.212	9.85289e-05	0.0104314
KLF12	6	0.0602738	-0.107109	0.167383	0.0161593	-0.156307	0.174068	11.1742	0.000100151	0.0104314
INF2	6	-0.0767056	0.0707826	-0.147488	-0.0875814	0.0773232	-0.133144	-11.1614	0.000100708	0.0104314
BARD1	6	0.125349	-0.0809108	0.20626	0.198558	-0.000396363	0.204015	11.1571	0.000100897	0.0104314
RYR2	6	-0.13241	0.183411	-0.315821	-0.208245	0.114078	-0.32798	-11.1358	0.000101831	0.0104314
FAM213A	6	0.247492	-0.297606	0.545098	0.298426	-0.346609	0.522699	11.1318	0.000102008	0.0104314
CIC	6	0.300791	-0.341791	0.642581	0.294967	-0.337224	0.59388	11.072	0.0001047	0.0106334
SETD8	6	0.125858	-0.0914127	0.217271	0.135629	-0.123104	0.234793	11.0566	0.000105408	0.0106334
GOT1	6	0.0981639	-0.082747	0.180911	0.11299	-0.0354037	0.192228	11.0367	0.000106325	0.0106539
TMEM231	6	0.389469	-0.457498	0.846967	0.421444	-0.473595	0.917256	10.9932	0.000108375	0.0107454
NFE2L1	6	0.356834	-0.346996	0.703831	0.361492	-0.359815	0.699902	10.9869	0.000108677	0.0107454
KLF11	6	0.380787	-0.537321	0.918109	0.464592	-0.615711	0.913255	10.9203	0.000111915	0.0109585
TSEN34	6	0.135794	-0.141132	0.276926	0.13899	-0.1213	0.29567	10.899	0.000112973	0.0109585
TMEM53	6	0.295513	-0.318921	0.614434	0.350401	-0.306993	0.633581	10.8904	0.000113406	0.0109585
SNAP91	6	0.611754	-0.543595	1.15535	0.51155	-0.416179	1.12323	10.8832	0.000113769	0.0109585
SLC2A6	6	0.729966	-0.692871	1.42284	0.710358	-0.684358	1.54215	10.8299	0.000116494	0.0111003
PLD3	6	0.0780294	-0.0700694	0.148099	0.0726339	-0.0729712	0.154697	10.8238	0.000116811	0.0111003
CDHR1	6	0.707008	-0.73648	1.44349	0.696248	-0.682433	1.38925	10.8112	0.000117471	0.0111003
ADIPOR2	6	0.133139	-0.0981418	0.231281	0.13825	-0.0899459	0.247018	10.7924	0.000118463	0.0111236
MAP1B	6	0.23292	-0.294047	0.526968	0.195442	-0.285193	0.506374	10.7342	0.000121589	0.0113458
CDCA7L	6	-0.0907251	0.10351	-0.194235	-0.0972206	0.0851516	-0.170074	-10.6781	0.000124698	0.0114191
CBX8	6	0.197797	-0.269011	0.466807	0.213633	-0.183634	0.474198	10.6762	0.000124809	0.0114191
SLC7A6	6	-0.0431543	0.0475299	-0.0906843	-0.0217995	0.082555	-0.0880936	-10.6721	0.000125039	0.0114191
STAM	6	0.129916	-0.124706	0.254622	0.131096	-0.146036	0.275138	10.6651	0.000125434	0.0114191
CENPE	6	-0.0189746	0.12573	-0.144704	0.0134327	0.161625	-0.14282	-10.6414	0.000126784	0.0114721
RAB6A	6	0.0898926	-0.0867025	0.176595	0.0858793	-0.097212	0.174033	10.532	0.000133258	0.0119852
CENPI	6	0.629265	-0.609177	1.23844	0.705133	-0.562325	1.29525	10.4422	0.000138866	0.0123905
ELOVL6	6	0.518029	-0.482828	1.00086	0.493407	-0.500524	0.993931	10.4335	0.000139424	0.0123905
TUBA1A	6	0.293797	-0.370906	0.664703	0.31543	-0.427071	0.651565	10.3961	0.000141848	0.0125118
USP3	6	-0.278557	0.210783	-0.48934	-0.239095	0.134958	-0.488005	-10.3868	0.000142465	0.0125118
PANK3	6	0.249609	-0.252385	0.501994	0.279931	-0.262414	0.488439	10.3417	0.000145473	0.0127012
NRG1	6	0.267089	-0.357403	0.624491	0.188664	-0.321528	0.654478	10.2899	0.000149028	0.012936
REC8	6	0.317833	-0.232411	0.550245	0.276893	-0.205323	0.542891	10.2643	0.000150829	0.0130166
FAR1	6	0.0959791	-0.0556268	0.151606	0.125582	-0.039022	0.159244	10.2457	0.000152147	0.0130549
PI4K2A	6	0.183034	-0.195246	0.378279	0.179436	-0.193485	0.39671	10.2309	0.000153206	0.0130707
PPP1R7	6	0.0962204	-0.102912	0.199133	0.103621	-0.107244	0.2085	10.2145	0.000154388	0.0130821
PGD	6	0.120303	-0.167227	0.28753	0.0972101	-0.181154	0.280688	10.2049	0.000155093	0.0130821
ATP2A2	6	0.0280154	-0.00444792	0.0324634	0.0385996	0.00733499	0.0312646	10.1753	0.000157266	0.0131909
RUSC1-AS1	6	0.461807	-0.45076	0.912567	0.467464	-0.492167	0.853349	10.1452	0.000159523	0.0132523
PAQR5	6	-0.0518215	0.220534	-0.272356	-0.0334289	0.225056	-0.278068	-10.1291	0.000160743	0.0132523
TULP3	6	0.210202	-0.262596	0.472798	0.205395	-0.237884	0.462609	10.123	0.000161205	0.0132523
SLC50A1	6	0.323804	-0.329923	0.653727	0.330355	-0.338199	0.600719	10.0967	0.000163233	0.0132523
DTX1	6	0.179336	-0.169986	0.349322	0.154399	-0.127893	0.353721	10.0864	0.000164037	0.0132523
SLC9A3R1	6	0.203408	-0.188481	0.391889	0.203657	-0.172811	0.36828	10.077	0.000164774	0.0132523
PCYT1B	6	0.164475	-0.220757	0.385233	0.184497	-0.198114	0.385898	10.0734	0.000165055	0.0132523
MAPK3	6	0.168126	-0.167971	0.336098	0.217151	-0.139091	0.339632	10.0704	0.000165292	0.0132523
NSUN4	6	0.175727	-0.170422	0.346149	0.186756	-0.173983	0.347376	10.0549	0.000166519	0.0132523
C17orf59	6	0.443996	-0.375401	0.819397	0.382691	-0.387059	0.815248	10.0504	0.000166874	0.0132523
HSD17B12	6	0.477279	-0.408666	0.885944	0.441732	-0.342384	0.858977	10.0134	0.000169855	0.0133538
FOXK2	6	0.127815	-0.141777	0.269592	0.126904	-0.142598	0.283873	10.0123	0.000169941	0.0133538
GALNT11	6	0.0803789	-0.0759318	0.156311	0.102317	-0.0895784	0.161716	9.98498	0.000172185	0.0134218
NEFL	6	0.131143	-0.120329	0.251472	0.20753	-0.0671542	0.269053	9.9799	0.000172605	0.0134218
HYAL1	6	0.51073	-0.552931	1.06366	0.515202	-0.538183	1.02716	9.96289	0.000174022	0.0134619
HDAC9	6	-0.122688	0.0701912	-0.19288	-0.0616516	0.118315	-0.190355	-9.94507	0.000175522	0.013508
ALDH9A1	6	0.0568407	-0.0752793	0.13212	0.064022	-0.0691344	0.128087	9.91553	0.000178043	0.0136106
CNP	6	0.0637577	-0.0781292	0.141887	0.0639144	-0.0538691	0.136415	9.90815	0.000178679	0.0136106
STRBP	6	-0.0452096	0.0788889	-0.124099	-0.0591759	0.0794802	-0.127903	-9.85948	0.000182945	0.0138648
JOSD1	6	0.0678795	-0.0864109	0.15429	0.0487345	-0.0893048	0.165876	9.8359	0.000185055	0.0139539
MGC12916	6	-0.212029	0.224945	-0.436974	-0.249822	0.184923	-0.479106	-9.82309	0.000186213	0.0139707
CCDC115	6	0.135573	-0.142828	0.278401	0.12158	-0.157133	0.262288	9.81015	0.000187393	0.0139889
NPC1	6	0.396409	-0.347852	0.74426	0.397935	-0.313207	0.711298	9.79095	0.000189158	0.0140504
ZMAT3	6	-0.187045	0.161879	-0.348924	-0.195335	0.154584	-0.335195	-9.76683	0.000191405	0.0141469
PHYHIP	6	0.507812	-0.53782	1.04563	0.439331	-0.483961	1.04841	9.72747	0.00019514	0.0142684
DHCR24	6	0.494061	-0.449018	0.943079	0.525659	-0.478099	0.962149	9.71985	0.000195872	0.0142684
PDE2A	6	0.437906	-0.38466	0.822566	0.485216	-0.349583	0.83809	9.71941	0.000195915	0.0142684
HABP4	6	0.327749	-0.350573	0.678322	0.339522	-0.32987	0.647808	9.70899	0.000196922	0.0142721
SCN4A	6	0.344531	-0.413174	0.757705	0.335695	-0.351005	0.712424	9.68371	0.000199394	0.0143814
DLAT	6	0.283136	-0.264324	0.54746	0.321045	-0.265171	0.551108	9.66726	0.000201022	0.0144291
KLF15	6	-0.398193	0.360311	-0.758505	-0.309472	0.475965	-0.722729	-9.61026	0.000206786	0.0147174
ARFGAP2	6	0.137694	-0.144762	0.282456	0.0841676	-0.182048	0.285901	9.60809	0.000207009	0.0147174
FDPS	6	0.444249	-0.448458	0.892707	0.469683	-0.468086	0.856422	9.59096	0.000208782	0.0147731
C1orf167	6	0.392945	-0.374647	0.767592	0.332078	-0.398506	0.779202	9.57805	0.000210131	0.0147983
EZR	6	0.103884	-0.0832754	0.187159	0.0548767	-0.116452	0.180205	9.55648	0.000212406	0.01483
CALHM1	6	0.789007	-0.849326	1.63833	0.838774	-0.946465	1.49847	9.54985	0.000213111	0.01483
FADS1	6	0.312189	-0.34653	0.658719	0.358635	-0.33806	0.672646	9.52716	0.000215547	0.01483
DSTN	6	0.0375702	-0.0714703	0.109041	-0.0059857	-0.105653	0.110169	9.52709	0.000215554	0.01483
CCNG2	6	0.360195	-0.431875	0.79207	0.352245	-0.394369	0.754604	9.52183	0.000216124	0.01483
RNF144A-AS1	6	0.397069	-0.440693	0.837763	0.412835	-0.3341	0.772337	9.518	0.000216539	0.01483
ZNF630	6	0.190042	-0.180389	0.370431	0.216976	-0.0906668	0.34735	9.46016	0.000222933	0.0151981
CNN3	6	0.100366	-0.185759	0.286126	0.0963091	-0.192017	0.289686	9.45057	0.000224015	0.0152025
NCOA4	6	0.114639	-0.0801849	0.194824	0.158713	-0.0570973	0.189171	9.43753	0.000225496	0.0152337
CETN2	6	0.209797	-0.232513	0.442309	0.21614	-0.212688	0.439026	9.40549	0.000229184	0.0154132
ARHGAP12	6	0.0802083	-0.0530806	0.133289	0.102802	-0.0408721	0.138583	9.38611	0.00023145	0.0154767
ALKBH6	6	0.24171	-0.245186	0.486896	0.270641	-0.259318	0.5013	9.36532	0.000233911	0.0154767
WIPI1	6	0.349316	-0.366891	0.716206	0.331352	-0.336788	0.749585	9.36184	0.000234326	0.0154767
DYRK2	6	-0.0917852	0.0728201	-0.164605	-0.106465	0.0788023	-0.17638	-9.35856	0.000234717	0.0154767
INCENP	6	-0.0330319	0.0544638	-0.0874957	-0.0334496	0.043985	-0.0913293	-9.34202	0.000236706	0.0154767
TRIM11	6	0.24584	-0.203478	0.449318	0.186591	-0.17322	0.471749	9.33818	0.00023717	0.0154767
ARHGAP27	6	0.121653	-0.110649	0.232302	0.117326	-0.118143	0.240437	9.33639	0.000237386	0.0154767
DCAF6	6	0.0977302	-0.103203	0.200933	0.150133	-0.0641884	0.184113	9.31204	0.00024036	0.0156025
TEAD2	6	0.042636	-0.0767257	0.119362	0.0457674	-0.0547065	0.114682	9.27978	0.000244368	0.0157672
MTCH1	6	0.0438721	-0.0520931	0.0959652	0.0513733	-0.0467889	0.101506	9.27468	0.000245009	0.0157672
RFX7	6	0.101856	-0.130168	0.232023	0.0852015	-0.131549	0.236895	9.26607	0.000246095	0.0157691
CPNE9	6	0.633961	-0.637999	1.27196	0.599282	-0.625482	1.42477	9.23821	0.00024965	0.0159285
PRSS8	6	0.229874	-0.201757	0.431631	0.191351	-0.181917	0.424135	9.11484	0.000266147	0.0169088
EIF1AD	6	0.185861	-0.145585	0.331446	0.200472	-0.121362	0.364459	9.10456	0.000267579	0.0169277
KLHL2	6	0.0410924	-0.0864491	0.127542	0.0639012	-0.0775266	0.129942	9.07817	0.000271298	0.0170906
MIIP	6	0.143649	-0.149963	0.293611	0.148604	-0.13917	0.287774	9.05763	0.000274235	0.0171812
PHTF1	6	0.204017	-0.283686	0.487702	0.221606	-0.326529	0.510191	9.05207	0.000275037	0.0171812
FABP3	6	0.585346	-0.643255	1.2286	0.637501	-0.584477	1.31157	9.0387	0.000276976	0.0172302
GCC2	6	-0.0948947	0.0332825	-0.128177	-0.114939	0.0219262	-0.135038	-8.99032	0.000284129	0.0175543
YPEL5	6	0.106199	-0.125339	0.231538	0.0867566	-0.11743	0.221648	8.9876	0.000284537	0.0175543
TP53INP2	6	0.353835	-0.254434	0.608269	0.37188	-0.186882	0.647265	8.96509	0.000287947	0.0176915
RAB29	6	-0.114607	0.0939199	-0.208527	-0.0140838	0.169187	-0.222032	-8.91119	0.000296308	0.0180681
CRISPLD2	6	0.227463	-0.174059	0.401522	0.312898	-0.206615	0.399999	8.91	0.000296496	0.0180681
WNK2	6	-0.130253	0.131084	-0.261337	-0.173857	0.106385	-0.267371	-8.90181	0.000297793	0.0180734
POLR2I	6	0.036395	-0.0423659	0.0787609	0.0469336	-0.0327164	0.074807	8.8923	0.000299306	0.0180917
ZNF320	6	0.21283	-0.23991	0.45274	0.243615	-0.259812	0.514444	8.87882	0.00030147	0.018149
FANCL	6	-0.0902748	0.0918211	-0.182096	-0.0767008	0.0996467	-0.177446	-8.83454	0.000308702	0.0185097
GRIPAP1	6	0.0820338	-0.0945293	0.176563	0.0942915	-0.0937427	0.198486	8.82154	0.000310865	0.0185649
LRCH4	6	0.211029	-0.199702	0.410731	0.204226	-0.190064	0.401696	8.79997	0.000314494	0.0187067
PNRC2	6	-0.03063	0.0339574	-0.0645874	-0.0594596	0.0183143	-0.0627332	-8.78885	0.000316384	0.0187445
GDA	6	1.14915	-0.562583	1.71173	1.1936	-0.667426	1.76159	8.77561	0.000318652	0.0187569
SGPL1	6	0.0718641	-0.0750086	0.146873	0.063244	-0.0573497	0.133539	8.77298	0.000319106	0.0187569
APOC1	6	0.246877	-0.211255	0.458131	0.187299	-0.1763	0.405679	8.72579	0.000327363	0.0191668
AK7	6	0.549373	-0.605409	1.15478	0.580461	-0.63747	1.14298	8.70681	0.000330756	0.0192898
FBXO45	6	-0.0384354	0.0997742	-0.13821	-0.0303051	0.0990914	-0.13353	-8.67619	0.000336318	0.0194974
AHCTF1	6	-0.0395223	0.0707526	-0.110275	-0.00271714	0.118442	-0.117648	-8.67287	0.000336928	0.0194974
DPEP3	6	0.277176	0.0537668	0.223409	0.840071	0.627225	0.212846	8.66429	0.000338509	0.0195133
ATP6V0D1	6	0.0563311	-0.0884598	0.144791	0.0575415	-0.0815601	0.137706	8.64765	0.000341602	0.0196159
CDK16	6	0.0701221	-0.11959	0.189712	0.134658	-0.0545861	0.18406	8.63995	0.000343045	0.0196232
NGFRAP1	6	0.0156434	-0.109861	0.125504	0.0537875	-0.0557185	0.11861	8.60343	0.000349985	0.0198891
ALPK3	6	-0.128525	0.0877492	-0.216274	-0.0709162	0.139863	-0.233996	-8.6015	0.000350358	0.0198891
SART3	6	-0.027888	0.0517997	-0.0796877	-0.0238343	0.0402291	-0.0803019	-8.58431	0.000353687	0.0198977
HLA-DMA	6	0.199564	-0.234221	0.433786	0.207754	-0.16122	0.455796	8.58417	0.000353713	0.0198977
MPV17L2	6	0.280811	-0.237504	0.518316	0.343747	-0.245281	0.490211	8.57834	0.000354852	0.0198977
BAIAP2L2	6	0.40377	-0.479295	0.883064	0.382749	-0.470688	0.816801	8.5733	0.000355839	0.0198977
ESPN	6	0.451359	-0.520579	0.971937	0.455997	-0.561258	0.960639	8.55747	0.000358961	0.0199608
ERBB3	6	0.127846	-0.0753001	0.203146	0.135917	-0.0589412	0.21403	8.55404	0.000359641	0.0199608
IRF9	6	0.142521	-0.158126	0.300647	0.126584	-0.163103	0.339503	8.53591	0.000363263	0.0200871
FBXL12	6	0.157044	-0.169447	0.326491	0.177986	-0.180728	0.370674	8.52776	0.000364906	0.0201035
SLC17A5	6	0.269514	-0.208381	0.477895	0.35641	-0.234702	0.474942	8.49088	0.000372453	0.0204204
HK2	6	-0.116626	0.0910521	-0.207678	-0.105087	0.117566	-0.182176	-8.47921	0.000374879	0.0204204
SPTSSA	6	0.0708574	-0.058615	0.129472	0.110936	-0.0401728	0.142516	8.47347	0.00037608	0.0204204
GPC1	6	0.105712	-0.14499	0.250702	0.20376	-0.127326	0.215362	8.47323	0.00037613	0.0204204
TAPBP	6	0.161406	-0.204941	0.366347	0.184295	-0.251635	0.3822	8.4576	0.000379421	0.0204738
C9orf135	6	0.20684	-0.0397689	0.246609	0.170268	-0.0550054	0.252977	8.44885	0.000381279	0.0204738
LRP8	6	0.18632	-0.138462	0.324782	0.188186	-0.155602	0.322908	8.44362	0.000382396	0.0204738
MFN1	6	-0.00923333	0.0810526	-0.0902859	-0.0097664	0.109724	-0.0880437	-8.43768	0.000383668	0.0204738
MAP3K3	6	0.141484	-0.128526	0.27001	0.154936	-0.171255	0.285539	8.43628	0.000383969	0.0204738
COLCA1	6	-0.113931	0.249374	-0.363305	-0.0724949	0.256173	-0.341227	-8.40635	0.000390458	0.0207457
CXCL12	6	0.267746	-0.199555	0.467301	0.282881	-0.268613	0.452262	8.34075	0.000405149	0.0214446
VPS37C	6	0.0972167	-0.115044	0.21226	0.0886192	-0.115743	0.236678	8.33492	0.000406486	0.0214446
ZNF574	6	0.116954	-0.140113	0.257067	0.122826	-0.158025	0.255101	8.31362	0.000411417	0.0216283
SLC2A4RG	6	0.18387	-0.158592	0.342462	0.224304	-0.122266	0.384545	8.30185	0.00041417	0.0216967
CERS5	6	0.085707	-0.107845	0.193552	0.0852405	-0.117705	0.180594	8.29548	0.000415671	0.0216992
UBLCP1	6	-0.066177	0.0532967	-0.119474	-0.0954986	0.0530878	-0.122292	-8.28092	0.000419122	0.0218031
ANGPTL2	6	-0.12364	0.0250653	-0.148706	-0.1056	0.0771182	-0.151408	-8.24645	0.000427432	0.0221582
NAMPT	6	0.134017	-0.170876	0.304893	0.135585	-0.203096	0.28882	8.23077	0.000431278	0.0222802
SLCO5A1	6	-0.253481	0.238739	-0.49222	-0.331047	0.106349	-0.494649	-8.18865	0.000441812	0.0227211
FADS2	6	0.437578	-0.407666	0.845244	0.401345	-0.394318	0.876771	8.18454	0.000442855	0.0227211
FASN	6	0.517313	-0.478007	0.995319	0.546166	-0.460409	0.983135	8.17795	0.000444537	0.0227292
RBMXL1	6	0.124608	-0.121502	0.24611	0.0999056	-0.108103	0.235688	8.14646	0.00045267	0.0229759
GUCD1	6	0.0926519	-0.0883707	0.181023	0.0983972	-0.0846613	0.183059	8.14491	0.000453075	0.0229759
URGCP	6	0.107783	-0.0735986	0.181382	0.116103	-0.022162	0.201175	8.1375	0.000455016	0.0229759
SLC25A23	6	0.176685	-0.183162	0.359846	0.176083	-0.140566	0.341886	8.1356	0.000455517	0.0229759
TMEM125	6	0.20315	-0.184269	0.387419	0.184717	-0.153441	0.421924	8.12015	0.000459603	0.0230494
CDCA7	6	-0.0999071	0.0742797	-0.174187	-0.12553	0.0945504	-0.179301	-8.11842	0.000460061	0.0230494
MAPK6	6	0.0917114	-0.0851157	0.176827	0.0834983	-0.0699977	0.175252	8.1002	0.000464942	0.0231004
RASSF3	6	-0.0296532	0.0216759	-0.051329	0.000879882	0.0390799	-0.0493638	-8.09718	0.000465757	0.0231004
VWA1	6	0.184301	-0.194442	0.378743	0.215798	-0.183053	0.38444	8.09477	0.000466408	0.0231004
PLA2G12A	6	-0.0535318	0.0666057	-0.120137	-0.0494656	0.0851799	-0.121814	-8.08695	0.00046853	0.0231004
PER3	6	0.36358	-0.406167	0.769747	0.384696	-0.387911	0.767455	8.0859	0.000468816	0.0231004
TMEM35	6	0.240621	-0.289429	0.53005	0.277255	-0.2307	0.558958	8.06923	0.00047338	0.0232486
TRIB3	6	0.940164	-1.0139	1.95406	0.974552	-0.92942	2.00929	8.0558	0.000477096	0.0232678
EPS8L1	6	0.165168	-0.13654	0.301708	0.184158	-0.105652	0.293123	8.05564	0.000477139	0.0232678
RDH11	6	0.269331	-0.215628	0.484959	0.33076	-0.194866	0.473703	8.04627	0.000479753	0.0232678
SLC9A6	6	0.173355	-0.205722	0.379077	0.202875	-0.168512	0.351623	8.04537	0.000480005	0.0232678
CCDC94	6	0.132894	-0.146348	0.279242	0.105733	-0.193216	0.296889	8.00401	0.000491751	0.0237443
MMP15	6	0.12715	-0.088702	0.215852	0.119578	-0.0426234	0.194319	7.99962	0.000493016	0.0237443
RPE	6	-0.0386382	0.0262198	-0.064858	-0.0381355	0.0449563	-0.0698668	-7.98201	0.000498135	0.0237938
F11R	6	0.0649254	-0.0172799	0.0822053	0.0765369	0.0071905	0.0749732	7.97904	0.000499005	0.0237938
DAAM1	6	0.123064	-0.115947	0.239011	0.14063	-0.0904556	0.24722	7.97222	0.00050101	0.0237938
STYK1	6	0.276983	-0.0877275	0.364711	0.24011	-0.1206	0.382012	7.969	0.000501961	0.0237938
USO1	6	-0.0575267	0.102169	-0.159695	-0.0603048	0.0803118	-0.165616	-7.96882	0.000502012	0.0237938
UCP2	6	0.293537	-0.24252	0.536057	0.31088	-0.199068	0.52347	7.96041	0.000504503	0.0238362
MRPL49	6	0.194693	-0.160171	0.354864	0.212922	-0.130191	0.388222	7.92535	0.000515042	0.0242574
RNF115	6	0.0868164	-0.0810244	0.167841	0.0694948	-0.0576981	0.156317	7.9053	0.000521189	0.0244697
LUZP1	6	-0.058891	0.0585768	-0.117468	0.0197756	0.129908	-0.1273	-7.89381	0.000524749	0.0245596
FAM86EP	6	-0.100377	0.0537225	-0.154099	-0.16194	-0.0427758	-0.138684	-7.88769	0.000526657	0.0245718
ZFYVE21	6	0.123339	-0.123889	0.247227	0.138316	-0.130449	0.227553	7.87613	0.000530284	0.024664
CTSD	6	0.0449751	-0.025115	0.0700901	0.0525118	0.00325152	0.0686292	7.86193	0.000534781	0.0247959
HN1L	6	0.105434	-0.113096	0.21853	0.101402	-0.106834	0.19603	7.85385	0.00053736	0.0248383
KEAP1	6	0.0945749	-0.0632871	0.157862	0.146293	-0.011788	0.168	7.8465	0.000539719	0.0248704
RRAGB	6	0.0922958	-0.187598	0.279894	0.0684776	-0.250268	0.284585	7.83192	0.000544434	0.024996
HADHB	6	0.133568	-0.119557	0.253124	0.130679	-0.177512	0.260222	7.82775	0.000545793	0.024996
LOC441666	6	0.152391	-0.273656	0.426047	0.245886	-0.0885957	0.444212	7.81077	0.000551361	0.0251738
LFNG	6	-0.179972	0.0662302	-0.246202	-0.177872	0.0794979	-0.245633	-7.80261	0.000554062	0.02522
DLC1	6	-0.140829	0.236103	-0.376932	-0.130808	0.326869	-0.417154	-7.78876	0.000558682	0.0252919
SLBP	6	0.0597717	-0.0773484	0.13712	0.0531719	-0.0972493	0.115664	7.78007	0.000561601	0.0252919
KLHL23	6	-0.0743733	0.0708874	-0.145261	-0.0932542	0.0577932	-0.138769	-7.77859	0.000562103	0.0252919
OIP5-AS1	6	0.112709	-0.0993219	0.212031	0.141938	-0.0643612	0.214431	7.77765	0.000562419	0.0252919
BCL6B	6	0.17967	-0.220605	0.400275	0.0555729	-0.28723	0.4231	7.76829	0.000565594	0.0253315
CLDN6	6	0.0412258	-0.0434595	0.0846852	0.0368466	-0.0520199	0.0924426	7.76388	0.000567096	0.0253315
SREBF2	6	0.192298	-0.178486	0.370784	0.220173	-0.165186	0.325527	7.75267	0.000570934	0.0253315
ELAC1	6	0.168402	-0.26862	0.437021	0.157847	-0.343704	0.455499	7.74749	0.00057272	0.0253315
RDM1	6	-0.121078	0.118351	-0.239429	-0.240738	-0.0424234	-0.245864	-7.74571	0.000573334	0.0253315
SLC25A36	6	0.0724771	-0.0791415	0.151619	0.0710735	-0.0619	0.152893	7.74529	0.00057348	0.0253315
SLC25A10	6	-0.0699102	0.0829266	-0.152837	-0.119651	0.0367124	-0.157051	-7.73901	0.000575657	0.0253527
C19orf33	6	0.168565	-0.0719258	0.240491	0.180461	-0.0811433	0.226274	7.71961	0.00058244	0.0253822
PHOSPHO2-KLHL23	6	-0.0727327	0.072479	-0.145212	-0.0795686	0.0683295	-0.137435	-7.70947	0.000586022	0.0253822
MRPL15	6	0.0782864	-0.0854482	0.163735	0.038626	-0.0805306	0.148092	7.70884	0.000586247	0.0253822
SLC26A6	6	0.250337	-0.204027	0.454364	0.216487	-0.215098	0.485365	7.70754	0.000586709	0.0253822
XPR1	6	-0.0641804	0.0588316	-0.123012	-0.017983	0.094927	-0.122444	-7.70475	0.000587701	0.0253822
ACOT11	6	0.127842	-0.146332	0.274174	0.0903018	-0.231327	0.289462	7.70428	0.000587869	0.0253822
TMEM120A	6	0.0933938	-0.127941	0.221334	0.113439	-0.123294	0.197535	7.70327	0.000588228	0.0253822
TNK1	6	0.235803	-0.233479	0.469282	0.133915	-0.2294	0.422274	7.67838	0.000597175	0.0256529
RHOBTB3	6	-0.0975015	0.300719	-0.39822	-0.00073216	0.37024	-0.409609	-7.67019	0.000600156	0.0256529
C6orf1	6	0.198574	-0.216753	0.415327	0.252601	-0.199201	0.346215	7.66584	0.000601746	0.0256529
RTN4	6	0.0538211	-0.0542831	0.108104	0.0408909	-0.0684459	0.0992912	7.66214	0.000603102	0.0256529
SRRM4	6	0.0838469	-0.153109	0.236956	0.0385108	-0.187348	0.224539	7.65999	0.000603893	0.0256529
TEX15	6	-0.143209	0.153256	-0.296465	-0.205148	0.152349	-0.29775	-7.65331	0.000606354	0.0256529
CYP51A1-AS1	6	0.487458	-0.552306	1.03976	0.548878	-0.562497	0.97735	7.65284	0.000606528	0.0256529
LAMTOR1	6	0.0597869	-0.0577899	0.117577	0.0612098	-0.0650323	0.111662	7.61395	0.000621098	0.0261949
SEMA4G	6	0.311936	-0.355326	0.667262	0.237565	-0.399833	0.691561	7.60846	0.00062319	0.0262091
NRBP1	6	0.0763852	-0.0835744	0.15996	0.0572776	-0.0814376	0.148571	7.58477	0.000632309	0.0265156
ANKRD17	6	-0.0431595	0.0658092	-0.108969	-0.0616216	0.0354483	-0.105557	-7.58034	0.000634031	0.0265156
TBC1D10B	6	0.036776	-0.0499919	0.0867679	0.0388587	-0.0525479	0.0914066	7.57239	0.000637136	0.026571
STARD5	6	-0.0302756	0.290953	-0.321229	-0.268348	0.0613635	-0.352296	-7.55065	0.000645718	0.026854
KDM1A	6	-0.0376696	0.0326833	-0.0703528	-0.026522	0.0501189	-0.0655934	-7.54555	0.000647751	0.0268637
NANP	6	0.212	-0.157923	0.369923	0.198132	-0.245437	0.401457	7.53279	0.000652874	0.0268711
FOXN3	6	-0.0552901	0.0948732	-0.150163	-0.0823262	0.0847849	-0.164701	-7.52906	0.000654377	0.0268711
ATOH1	6	0.534858	-0.275924	0.810782	0.505371	-0.333735	0.837259	7.5268	0.000655293	0.0268711
MAP1LC3B	6	0.0585678	-0.0967255	0.155293	0.0647495	-0.0762477	0.145653	7.52345	0.000656652	0.0268711
FBXO27	6	0.166205	-0.167542	0.333746	0.149378	-0.177701	0.327261	7.51883	0.000658531	0.0268711
PGP	6	0.240182	-0.209927	0.450109	0.277612	-0.204978	0.516323	7.51663	0.000659428	0.0268711
CD4	6	0.351311	-0.448686	0.799996	0.338099	-0.400582	0.796658	7.51393	0.000660529	0.0268711
L3MBTL3	6	-0.131857	0.164183	-0.29604	-0.192898	0.188631	-0.310724	-7.50703	0.000663358	0.0269129
CLK2	6	0.0780371	-0.0676338	0.145671	0.0976263	-0.0874333	0.14779	7.49495	0.000668343	0.0270416
TRAFD1	6	0.0803153	-0.0893678	0.169683	0.0696006	-0.0756482	0.162369	7.48673	0.000671763	0.0271065
TFE3	6	0.158468	-0.123988	0.282457	0.141294	-0.116897	0.280279	7.47442	0.000676916	0.0272408
TRIM25	6	-0.0833606	0.0902917	-0.173652	-0.0736069	0.0952283	-0.181446	-7.46382	0.000681398	0.0273293
MYO18B	6	0.414194	-0.507024	0.921219	0.412216	-0.360157	0.940557	7.45822	0.000683776	0.0273293
CD46	6	0.111318	-0.0922436	0.203562	0.148023	-0.0732915	0.184215	7.45343	0.00068582	0.0273293
PAPOLA	6	-0.0448605	0.0708545	-0.115715	-0.0310251	0.0839107	-0.119481	-7.4507	0.000686988	0.0273293
PFKFB2	6	0.15788	-0.138569	0.296449	0.18989	-0.134866	0.326466	7.44772	0.000688266	0.0273293
PGRMC1	6	0.232635	-0.224027	0.456662	0.213148	-0.23105	0.451024	7.43153	0.000695259	0.0275337
SAMD1	6	-0.113635	0.0778374	-0.191472	-0.150307	0.077872	-0.199452	-7.41011	0.000704634	0.0278312
JSRP1	6	0.605176	-0.57274	1.17792	0.61324	-0.569781	1.3226	7.39363	0.000711952	0.028046
JAKMIP2	6	0.389456	-0.449873	0.839328	0.360212	-0.400842	0.772409	7.38451	0.000716042	0.0281084
SLC44A4	6	0.272601	-0.368725	0.641327	0.345273	-0.361359	0.587185	7.38171	0.000717301	0.0281084
RETSAT	6	0.127165	-0.156343	0.283508	0.162226	-0.156201	0.259836	7.36534	0.000724727	0.0283251
MED31	6	0.361037	-0.305464	0.666501	0.34673	-0.422121	0.717161	7.36111	0.000726662	0.0283266
TESK1	6	0.0566883	-0.0659651	0.122653	0.0472528	-0.0678782	0.129223	7.35276	0.000730496	0.0283583
NAP1L5	6	0.364511	0.0288901	0.335621	-0.397008	-0.712719	0.364489	7.34516	0.000734004	0.0283583
TLK2	6	0.031397	-0.0354059	0.0668029	0.0643068	0.0010442	0.0643976	7.33976	0.00073651	0.0283583
FIP1L1	6	0.0247756	-0.0268028	0.0515783	0.00768767	-0.0533301	0.0527664	7.3355	0.000738496	0.0283583
CACNA1I	6	0.380861	-0.35046	0.731321	0.462749	-0.340233	0.707771	7.33543	0.000738529	0.0283583
WARS	6	0.0981114	-0.114081	0.212192	0.0788161	-0.16742	0.232002	7.32783	0.000742086	0.0283583
PITRM1	6	0.145446	-0.0824663	0.227913	0.150321	-0.0370336	0.240202	7.32761	0.000742189	0.0283583
IFT20	6	0.220553	-0.23582	0.456373	0.193825	-0.211396	0.432552	7.32658	0.000742672	0.0283583
SLC12A4	6	0.369189	-0.343666	0.712855	0.524704	-0.285176	0.782121	7.31292	0.000749122	0.0285316
SDCBP	6	0.0745878	-0.0773435	0.151931	0.108079	-0.0577981	0.161109	7.30386	0.000753434	0.0286228
FBXL16	6	-0.0903152	0.106983	-0.197298	-0.10876	0.12307	-0.218222	-7.29018	0.000760006	0.0287992
LOC729970	6	0.180171	-0.244127	0.424298	0.177393	-0.251186	0.433739	7.27487	0.000767438	0.0288965
LINC00959	6	0.17288	-0.20744	0.38032	0.127435	-0.271389	0.357191	7.27384	0.000767942	0.0288965
EPT1	6	0.203395	-0.161026	0.364422	0.242817	-0.171846	0.333498	7.27294	0.00076838	0.0288965
SYNE4	6	0.266595	-0.349291	0.615885	0.216245	-0.399921	0.633219	7.26517	0.000772194	0.028967
SLC9A5	6	-0.10821	0.169389	-0.277599	-0.0665031	0.167371	-0.254903	-7.22899	0.000790233	0.029529
TMEFF2	6	0.894343	-0.936195	1.83054	0.982285	-0.743297	1.66457	7.22722	0.000791131	0.029529
TGM2	6	-0.164052	0.253201	-0.417254	-0.148933	0.31877	-0.43455	-7.21997	0.000794813	0.0295566
IFT81	6	-0.142647	0.0623401	-0.204987	-0.0894334	0.106028	-0.203853	-7.20961	0.000800104	0.0295566
ORAI3	6	0.154383	-0.196193	0.350575	0.130148	-0.260228	0.391623	7.2061	0.000801906	0.0295566
MRS2	6	0.218774	-0.151343	0.370117	0.199047	-0.124438	0.369628	7.20508	0.000802435	0.0295566
ATF5	6	0.146361	-0.17274	0.319101	0.0945613	-0.174855	0.314648	7.20388	0.000803049	0.0295566
POLD2	6	0.0913569	-0.10025	0.191607	0.107207	-0.104298	0.210764	7.19941	0.000805359	0.0295566
GALNT18	6	-0.253552	0.18673	-0.440282	-0.191666	0.238581	-0.446819	-7.19869	0.000805729	0.0295566
NR1H3	6	0.257067	-0.235201	0.492268	0.250912	-0.200463	0.510585	7.18721	0.000811694	0.0297024
ING4	6	-0.116403	0.0136619	-0.130065	-0.134377	-0.0155415	-0.137099	-7.15791	0.000827157	0.0301943
ADORA2A	6	-0.141303	0.238623	-0.379926	-0.0638417	0.214126	-0.328676	-7.13198	0.000841133	0.03059
SESTD1	6	-0.0826071	0.0421759	-0.124783	-0.0716766	0.0494901	-0.113977	-7.12444	0.000845247	0.03059
PARP2	6	0.0934667	-0.0738391	0.167306	0.0396948	-0.0926576	0.165798	7.12239	0.000846371	0.03059
JRK	6	-0.0922307	0.109215	-0.201446	-0.0707439	0.134798	-0.205058	-7.12004	0.00084766	0.03059
KCTD7	6	0.132788	-0.0814621	0.21425	0.144263	-0.095102	0.220127	7.11527	0.000850285	0.03059
RAP2A	6	0.0494145	-0.046722	0.0961365	0.049538	-0.03326	0.0986127	7.11526	0.000850292	0.03059
BHLHE40	6	0.5815	-0.578486	1.15999	0.861589	-0.352025	1.33826	7.10844	0.000854063	0.0306451
LOC148709	6	0.128951	-0.131291	0.260241	0.14623	-0.1451	0.228704	7.1009	0.000858253	0.0306451
ANO10	6	0.10985	-0.0768841	0.186734	0.119801	-0.101318	0.187779	7.09787	0.000859942	0.0306451
TCEAL8	6	0.106842	-0.163536	0.270378	0.0765244	-0.137391	0.295858	7.09771	0.000860033	0.0306451
INAFM2	6	-0.108541	0.112432	-0.220973	-0.105129	0.135272	-0.214509	-7.08773	0.000865634	0.0307289
FHL2	6	-0.108044	0.0424126	-0.150457	-0.0806943	0.0139803	-0.148955	-7.08619	0.0008665	0.0307289
ECE2	6	-0.083716	0.0853388	-0.169055	-0.058245	0.0787746	-0.159063	-7.07999	0.000870003	0.0307799
SNTB2	6	-0.0461169	0.0786137	-0.124731	-0.0238401	0.115458	-0.122378	-7.07286	0.000874055	0.0308285
ARL8A	6	0.0965058	-0.101881	0.198387	0.0747344	-0.0976482	0.211332	7.07031	0.000875505	0.0308285
ECH1	6	0.190117	-0.17286	0.362977	0.218395	-0.123844	0.390667	7.0581	0.000882508	0.031002
MKNK2	6	-0.0453677	0.0247808	-0.0701485	-0.0290548	0.0452355	-0.0634192	-7.02281	0.000903123	0.0316424
CACFD1	6	-0.219907	0.215075	-0.434982	-0.215736	0.209676	-0.450314	-7.01968	0.000904977	0.0316424
KDM6A	6	0.189844	-0.258653	0.448497	0.224017	-0.287707	0.41993	7.00846	0.000911663	0.031737
PTPRU	6	0.121179	-0.158942	0.280122	0.162257	-0.142332	0.296413	7.00744	0.000912279	0.031737
DENND3	6	0.210709	-0.262478	0.473186	0.064283	-0.285407	0.441915	6.99946	0.000917073	0.031737
AIFM1	6	0.13419	-0.150341	0.284531	0.0237872	-0.155793	0.293538	6.9976	0.000918193	0.031737
GLUL	6	0.0747232	-0.105956	0.180679	0.0475682	-0.112612	0.175395	6.99741	0.000918311	0.031737
PCK2	6	0.121316	-0.143181	0.264497	0.0923687	-0.187517	0.241285	6.98795	0.000924043	0.0317956
NAA16	6	-0.0351779	0.0732912	-0.108469	-0.043456	0.0933372	-0.106561	-6.98456	0.000926112	0.0317956
CCNYL1	6	0.0757445	-0.0559539	0.131698	0.070852	-0.04056	0.131366	6.98409	0.000926395	0.0317956
IMMT	6	0.0451599	-0.0594417	0.104602	0.0572971	-0.0615681	0.0997271	6.97897	0.000929527	0.0318299
COQ6	6	0.0974035	-0.144559	0.241962	0.0364712	-0.189164	0.226024	6.97135	0.000934206	0.0318479
IRAK2	6	0.3883	-0.239685	0.627985	0.478629	0.0344569	0.697237	6.96633	0.000937309	0.0318479
CNIH4	6	0.105505	-0.122842	0.228347	0.134779	-0.151535	0.250489	6.96529	0.000937951	0.0318479
PRPS2	6	-0.153867	0.125877	-0.279744	-0.158463	0.147642	-0.29823	-6.96385	0.000938843	0.0318479
SH2D5	6	0.392504	-0.392352	0.784855	0.365616	-0.437065	0.859934	6.96083	0.00094072	0.0318479
UBAP1	6	0.0997534	-0.102598	0.202351	0.10521	-0.0901675	0.206324	6.94167	0.000952714	0.0320747
ZNF513	6	0.0932013	-0.111511	0.204712	0.0797676	-0.112628	0.192396	6.94033	0.000953561	0.0320747
CD2AP	6	-0.0331073	0.07775	-0.110857	-0.0111772	0.0951327	-0.108181	-6.93534	0.000956718	0.0320747
FGFBP3	6	0.346693	-0.560426	0.907118	0.40147	-0.494006	0.879134	6.93408	0.000957516	0.0320747
MXD1	6	0.277161	-0.382615	0.659776	0.369273	-0.351574	0.590851	6.93307	0.000958159	0.0320747
PDPN	6	0.0706327	-0.0580865	0.128719	0.0544861	-0.0512192	0.110205	6.92701	0.000962015	0.0320895
SPOCK2	6	0.196925	-0.15963	0.356555	0.117046	-0.206819	0.333502	6.92562	0.0009629	0.0320895
TTLL5	6	0.15502	-0.154107	0.309127	0.203021	-0.13154	0.309224	6.91166	0.00097187	0.032258
IWS1	6	-0.0567489	0.0700593	-0.126808	-0.0527853	0.0546921	-0.127167	-6.90824	0.000974082	0.032258
DLD	6	0.0274268	-0.0405189	0.0679457	0.00307593	-0.0548884	0.0676139	6.90769	0.000974437	0.032258
MCM4	6	-0.0426877	0.0851557	-0.127843	-0.0151349	0.145085	-0.140474	-6.90412	0.000976748	0.032263
AMER1	6	-0.0783146	0.0857333	-0.164048	-0.107672	0.00913728	-0.168738	-6.88331	0.00099038	0.0325317
FGFRL1	6	-0.0888126	0.183296	-0.272109	-0.12187	0.244696	-0.291464	-6.88321	0.000990448	0.0325317
ELL3	6	-0.094988	0.109366	-0.204354	-0.0912304	0.0830582	-0.212278	-6.88174	0.00099142	0.0325317
ZBTB7B	6	0.0862262	-0.0951322	0.181358	0.0476067	-0.111621	0.176436	6.84274	0.0010176	0.0333176
SDE2	6	0.0647215	-0.0450927	0.109814	0.0303279	-0.064777	0.113089	6.83038	0.00102608	0.0335215
KHDC1	6	-0.10931	0.102694	-0.212004	-0.0272976	0.19029	-0.197095	-6.82018	0.00103313	0.0336007
SOX12	6	0.0779475	-0.0953552	0.173303	0.163444	-0.0301464	0.194837	6.819	0.00103395	0.0336007
OSBP	6	0.0645744	-0.0499023	0.114477	0.041717	-0.0619416	0.125475	6.81477	0.00103689	0.0336007
DNAJB6	6	0.114029	-0.0974262	0.211455	0.101491	-0.0879637	0.241354	6.81389	0.0010375	0.0336007
MED21	6	0.141101	-0.099361	0.240462	0.163196	-0.150069	0.225682	6.80552	0.00104336	0.0337173
ASB8	6	0.21662	-0.183998	0.400617	0.220527	-0.223929	0.389207	6.80137	0.00104628	0.0337387
ULK3	6	0.1018	-0.0974472	0.199247	0.115826	-0.106069	0.227975	6.78585	0.00105728	0.0340199
TRIM2	6	0.212131	-0.287759	0.49989	0.210717	-0.242017	0.447739	6.77879	0.00106234	0.034109
SLX1A-SULT1A3	6	0.0130754	-0.0314108	0.0444862	-0.00117186	-0.0538139	0.0442145	6.76547	0.00107194	0.0342701
SLX1B-SULT1A4	6	0.0130754	-0.0314108	0.0444862	-0.00117186	-0.0538139	0.0442145	6.76547	0.00107194	0.0342701
MOB3B	6	-0.0935026	0.0812092	-0.174712	-0.0909227	0.0657589	-0.158216	-6.75489	0.00107965	0.0344427
IDH1	6	0.244685	-0.230081	0.474767	0.281519	-0.239873	0.504841	6.73423	0.00109488	0.0347697
PHF11	6	0.190139	-0.177221	0.36736	0.146903	-0.141726	0.337188	6.73338	0.00109552	0.0347697
MGAT5	6	-0.0754341	0.0916151	-0.167049	-0.0205051	0.150943	-0.167344	-6.72855	0.00109912	0.0347697
SMARCB1	6	0.0425965	-0.0501499	0.0927464	0.0436376	-0.0724752	0.0950376	6.7275	0.0010999	0.0347697
BSDC1	6	0.0597619	-0.0680229	0.127785	0.0658329	-0.0499164	0.124794	6.7253	0.00110155	0.0347697
ARHGEF9	6	0.216415	-0.285082	0.501497	0.217392	-0.211522	0.475373	6.70706	0.00111531	0.035104
SYNJ2BP	6	-0.0578132	0.0638323	-0.121645	-0.0599005	0.110376	-0.106162	-6.70204	0.00111913	0.035104
ELOVL1	6	0.222779	-0.161111	0.383891	0.269267	-0.165604	0.438699	6.69931	0.00112121	0.035104
TSPAN2	6	-0.233405	0.0905391	-0.323944	-0.20973	0.108393	-0.318122	-6.69888	0.00112154	0.035104
ICA1L	6	0.177022	-0.344626	0.521648	0.139165	-0.253296	0.501246	6.69269	0.00112629	0.0351149
RNF10	6	-0.00638126	0.0212569	-0.0276382	-0.00988669	0.0216808	-0.0236712	-6.6923	0.00112659	0.0351149
ZC2HC1A	6	0.0780941	-0.113453	0.191547	0.0743911	-0.138422	0.190687	6.68792	0.00112996	0.0351465
SFXN1	6	-0.0657095	0.057959	-0.123668	-0.0428727	0.077678	-0.111374	-6.6835	0.00113338	0.0351796
LCAT	6	0.656542	-0.652185	1.30873	0.727091	-0.621812	1.42593	6.6764	0.0011389	0.0352774
ARRDC1-AS1	6	-0.117255	0.102752	-0.220008	-0.0690569	0.132284	-0.197584	-6.6722	0.00114218	0.0352828
BCL7B	6	0.0486254	-0.0815209	0.130146	0.090819	-0.0606306	0.115671	6.67013	0.0011438	0.0352828
KRT8	6	0.192216	-0.14945	0.341666	0.151754	-0.203002	0.297225	6.65765	0.00115361	0.0355122
G2E3	6	-0.0807279	0.095086	-0.175814	-0.0758942	0.107472	-0.15299	-6.64934	0.0011602	0.0355492
EVA1A	6	-0.238445	0.295746	-0.534191	-0.273988	0.27211	-0.599085	-6.64507	0.00116361	0.0355492
DLGAP5	6	-0.0506467	0.0958981	-0.146545	-0.0465679	0.0797759	-0.12671	-6.64396	0.0011645	0.0355492
GCLM	6	0.205746	-0.0957848	0.30153	0.199264	-0.0516673	0.299532	6.64311	0.00116518	0.0355492
C1orf50	6	0.126026	-0.138181	0.264208	0.11174	-0.118885	0.305708	6.64119	0.00116672	0.0355492
RAB4B	6	0.230084	-0.281994	0.512079	0.306631	-0.324809	0.545547	6.63049	0.00117533	0.0356824
KLC4	6	0.082775	-0.147203	0.229978	0.102809	-0.166238	0.240742	6.62982	0.00117587	0.0356824
COA5	6	-0.0902774	0.0640937	-0.154371	-0.056211	0.0934904	-0.141932	-6.61484	0.00118806	0.0359793
WDR89	6	0.100624	-0.0761755	0.1768	0.105023	-0.0948209	0.159003	6.61045	0.00119167	0.0360154
ILVBL	6	0.0719857	-0.0779529	0.149939	0.106934	-0.0786111	0.150734	6.6075	0.00119409	0.0360158
PGBD1	6	0.0908189	-0.0711204	0.161939	0.0942504	-0.0813172	0.140423	6.6034	0.00119747	0.0360449
APTX	6	0.0754929	-0.0794496	0.154942	0.0553229	-0.087133	0.155972	6.59902	0.0012011	0.0360721
GM2A	6	0.0824619	-0.0185143	0.100976	0.0803576	-0.0443047	0.10698	6.59648	0.00120321	0.0360721
LRRC2	6	-0.176295	0.224232	-0.400527	-0.0329242	0.284954	-0.376693	-6.58921	0.00120927	0.0361522
MIR3911	6	0.293823	-0.274021	0.567843	0.262228	-0.343225	0.619364	6.58465	0.00121309	0.0361522
CPEB1	6	0.122968	-0.0931323	0.2161	0.181999	-0.00506663	0.223937	6.58223	0.00121512	0.0361522
VWA2	6	-0.174373	0.0872117	-0.261585	-0.194051	0.0911913	-0.259391	-6.57757	0.00121905	0.0361522
PVR	6	0.155353	-0.102456	0.257809	0.110057	-0.0599983	0.238736	6.57692	0.00121959	0.0361522
OSBPL11	6	0.0504155	-0.0922015	0.142617	0.041582	-0.109063	0.153629	6.57596	0.00122041	0.0361522
HOMEZ	6	0.187736	-0.172815	0.36055	0.208666	-0.167355	0.383036	6.56773	0.00122739	0.0362869
SUMO3	6	0.0315111	-0.0444677	0.0759789	0.0301762	-0.0585115	0.0698499	6.5525	0.00124043	0.0365999
COL17A1	6	0.0639137	-0.202614	0.266528	0.0915727	-0.12595	0.251442	6.54318	0.00124849	0.0367653
RAB24	6	-0.0571631	0.0662938	-0.123457	-0.0444728	0.0778709	-0.123798	-6.53606	0.00125469	0.0367856
GDF1	6	-0.0965577	0.0137434	-0.110301	-0.0223306	0.0610728	-0.0996011	-6.52963	0.00126032	0.0367856
ANAPC1	6	-0.0276557	0.0402309	-0.0678865	-0.0239476	0.0438006	-0.0723695	-6.52488	0.0012645	0.0367856
MB21D1	6	0.188391	-0.144568	0.332959	0.396218	-0.0236003	0.325378	6.52406	0.00126522	0.0367856
ASL	6	0.0915303	-0.0937379	0.185268	0.0974554	-0.0932846	0.195108	6.52267	0.00126644	0.0367856
HIF1A	6	0.0635074	-0.0537702	0.117278	0.0800788	-0.0589313	0.133848	6.52164	0.00126736	0.0367856
HDAC2	6	-0.0404671	0.0404036	-0.0808707	-0.0364946	0.0401567	-0.0822752	-6.52083	0.00126808	0.0367856
FANCB	6	0.082465	-0.0899915	0.172456	0.0660618	-0.0810451	0.189348	6.5199	0.00126889	0.0367856
AHR	6	-0.0658144	0.145119	-0.210933	-0.0129606	0.106303	-0.24522	-6.50386	0.00128318	0.0371278
LMBR1L	6	-0.0499355	0.0413132	-0.0912487	-0.0220797	0.0702382	-0.0809632	-6.49919	0.00128738	0.0371711
EXOSC8	6	0.0873818	-0.0911175	0.178499	0.0623714	-0.104211	0.17284	6.49304	0.00129293	0.0371711
SYNGR3	6	0.130463	-0.142843	0.273306	0.108926	-0.126969	0.25485	6.48764	0.00129783	0.0371711
PGRMC2	6	0.0580776	-0.0498385	0.107916	0.0580689	-0.0383742	0.0952424	6.48753	0.00129793	0.0371711
ARPC1B	6	0.113519	-0.123837	0.237356	0.145696	-0.111004	0.222658	6.48672	0.00129867	0.0371711
TECR	6	0.0630384	-0.086419	0.149457	0.0577891	-0.0698971	0.139506	6.48567	0.00129962	0.0371711
PLEKHO2	6	0.153695	-0.163944	0.317639	0.174188	-0.170981	0.341174	6.4729	0.00131131	0.0373838
MAGEF1	6	-0.0704173	0.0259456	-0.0963629	-0.0515927	0.056942	-0.0951872	-6.47199	0.00131215	0.0373838
KITLG	6	-0.198488	0.270484	-0.468973	-0.209018	0.251177	-0.527408	-6.46936	0.00131457	0.0373838
PIK3C2A	6	0.135423	-0.118041	0.253464	0.17559	-0.102653	0.278422	6.46171	0.00132165	0.0374666
KIF3C	6	0.147026	-0.146182	0.293208	0.170097	-0.120854	0.26694	6.46009	0.00132315	0.0374666
TNFRSF21	6	-0.11712	0.134827	-0.251947	-0.110771	0.107387	-0.240289	-6.4581	0.00132501	0.0374666
TCN2	6	0.248218	-0.219962	0.468181	0.227222	-0.234649	0.396156	6.45392	0.00132891	0.037506
DKK3	6	0.170112	-0.164699	0.334811	0.176552	-0.109835	0.310425	6.45116	0.00133149	0.0375078
FZR1	6	0.10749	-0.104993	0.212483	0.134008	-0.1147	0.227455	6.44659	0.00133578	0.0375481
ENTPD6	6	0.0538186	-0.0678192	0.121638	0.0691539	-0.0798459	0.121844	6.44428	0.00133795	0.0375481
SCAMP3	6	0.1906	-0.171358	0.361958	0.228513	-0.171268	0.366427	6.44095	0.0013411	0.0375658
LGALSL	6	0.171648	-0.146199	0.317848	0.120446	-0.181667	0.306528	6.43144	0.00135011	0.0377476
STC1	6	-0.144389	0.218989	-0.363378	-0.0534034	0.179638	-0.369937	-6.4224	0.00135876	0.0378484
DEPTOR	6	0.176898	-0.120093	0.296991	0.251941	-0.0773674	0.306061	6.42122	0.00135989	0.0378484
CHP1	6	0.0853971	-0.129325	0.214722	0.120354	-0.109276	0.221935	6.41877	0.00136225	0.0378484
CFAP20	6	0.0554275	-0.0696186	0.125046	0.0537734	-0.0485574	0.123809	6.41709	0.00136386	0.0378484
ANKH	6	-0.0373326	0.139205	-0.176538	-0.0562909	0.0786421	-0.195362	-6.40883	0.00137185	0.0379063
EXOSC2	6	-0.0459098	0.0571929	-0.103103	-0.0520309	0.05278	-0.102129	-6.40802	0.00137264	0.0379063
TMEM135	6	0.240929	-0.197647	0.438576	0.228979	-0.154259	0.425178	6.40375	0.00137679	0.0379063
TADA1	6	0.0404957	-0.0740271	0.114523	0.0190594	-0.0813797	0.11411	6.40196	0.00137854	0.0379063
OSBPL9	6	0.0822992	-0.0846702	0.166969	0.105319	-0.102509	0.159005	6.40185	0.00137864	0.0379063
PRKCQ	6	-0.0159317	0.0731952	-0.0891269	-0.0549493	0.0498729	-0.0973471	-6.39499	0.00138536	0.0380209
ABHD4	6	0.367315	-0.140724	0.508039	0.502814	-0.0668871	0.562561	6.38516	0.00139505	0.0381515
PKP4	6	-0.0750167	0.0709276	-0.145944	-0.062852	0.0901598	-0.17453	-6.38498	0.00139523	0.0381515
DAGLB	6	-0.0656275	0.0587067	-0.124334	-0.0724685	0.0669442	-0.122053	-6.36561	0.00141455	0.0386093
SHMT2	6	0.0323693	-0.0880092	0.120379	0.08856	-0.0553092	0.11459	6.35538	0.0014249	0.0387108
PRR13	6	0.0928533	-0.060551	0.153404	0.117863	-0.062434	0.15082	6.35443	0.00142586	0.0387108
ZDHHC12	6	0.122651	-0.143518	0.26617	0.10123	-0.145296	0.266262	6.35395	0.00142634	0.0387108
ZNF821	6	0.12352	-0.178107	0.301627	0.142885	-0.188693	0.301028	6.35037	0.00142999	0.0387108
LOC100507564	6	0.260485	-0.223251	0.483736	0.219716	-0.119679	0.534784	6.34845	0.00143194	0.0387108
GSK3B	6	0.096884	-0.0986737	0.195558	0.0720063	-0.0807345	0.185415	6.34661	0.00143383	0.0387108
GPHN	6	0.0348328	-0.0315585	0.0663913	0.0316338	-0.0125005	0.0632583	6.34237	0.00143817	0.0387578
FGFR4	6	0.2506	-0.146266	0.396866	0.275373	-0.149605	0.409969	6.33916	0.00144146	0.0387715
CYP2U1	6	-0.0788426	0.0133148	-0.0921574	-0.0804866	0.0229009	-0.0890407	-6.33524	0.0014455	0.0387715
TCF25	6	0.0420284	-0.104837	0.146865	0.027936	-0.0950654	0.160236	6.33431	0.00144647	0.0387715
DROSHA	6	-0.0357628	0.0546824	-0.0904452	-0.0419519	0.059014	-0.0996425	-6.30913	0.00147275	0.0393241
RAB32	6	0.209134	-0.233118	0.442252	0.126967	-0.22198	0.345915	6.30722	0.00147477	0.0393241
MIA-RAB4B	6	0.229983	-0.280559	0.510541	0.306655	-0.311282	0.556723	6.30702	0.00147498	0.0393241
C2CD2	6	-0.0848497	0.0477432	-0.132593	-0.116467	0.0460405	-0.142351	-6.30408	0.00147809	0.0393255
ARL2BP	6	0.110898	-0.151202	0.262101	0.0890604	-0.172032	0.294264	6.30199	0.0014803	0.0393255
CGN	6	-0.0611639	0.0816011	-0.142765	-0.0715467	0.0711962	-0.155058	-6.29723	0.00148537	0.0393816
ATP5E	6	0.0683949	-0.0167083	0.0851032	0.059392	-0.0239985	0.0799254	6.29505	0.00148769	0.0393816
PHF1	6	0.0635722	-0.0783186	0.141891	0.115027	-0.0355704	0.145367	6.27918	0.00150476	0.0397011
LOXL1	6	-0.157938	0.0370409	-0.194979	-0.114415	0.0200842	-0.191766	-6.27789	0.00150615	0.0397011
SV2A	6	0.34054	-0.32338	0.66392	0.388388	-0.303327	0.656577	6.27462	0.0015097	0.0397011
PRDM15	6	-0.126659	0.0831274	-0.209787	-0.128133	0.133956	-0.192464	-6.26979	0.00151496	0.0397011
MANF	6	0.133913	-0.095007	0.22892	0.149043	-0.128146	0.202601	6.26821	0.00151669	0.0397011
MLF2	6	0.0755786	-0.0542639	0.129843	0.0919773	-0.0478821	0.133309	6.26649	0.00151856	0.0397011
HOOK2	6	0.125356	-0.105165	0.230522	0.092495	-0.116578	0.239526	6.26598	0.00151912	0.0397011
ZCCHC4	6	-0.100673	0.0921408	-0.192813	-0.0826142	0.0958697	-0.172839	-6.26329	0.00152207	0.0397011
NUP160	6	-0.0113126	0.0818261	-0.0931387	-0.0091318	0.110473	-0.0926409	-6.26181	0.00152369	0.0397011
TRIM28	6	0.0398008	-0.0156231	0.0554239	0.0507635	-0.0256437	0.0536741	6.24514	0.00154213	0.0400626
FTH1	6	0.0436869	-0.0514338	0.0951207	0.0399342	-0.0275507	0.0971182	6.24328	0.0015442	0.0400626
QPCTL	6	0.188547	-0.197778	0.386325	0.14136	-0.206278	0.430801	6.23919	0.00154877	0.0400626
RTKN2	6	-0.0466326	0.044462	-0.0910946	-0.0786219	0.0131699	-0.0920213	-6.23414	0.00155444	0.0400626
CCDC120	6	0.103339	-0.0906963	0.194036	0.0681806	-0.0784855	0.214223	6.23334	0.00155534	0.0400626
WBP5	6	0.031801	-0.101362	0.133163	0.122941	0.00743931	0.126977	6.23284	0.00155591	0.0400626
IQSEC1	6	-0.0563489	0.069561	-0.12591	-0.053035	0.0668698	-0.131651	-6.23244	0.00155635	0.0400626
CEP55	6	0.0937802	-0.0981842	0.191964	0.104073	-0.103888	0.177136	6.2189	0.00157169	0.0403878
DBF4	6	0.178246	-0.141809	0.320055	0.120752	-0.119497	0.342059	6.1941	0.00160024	0.0410508
PPIE	6	-0.0588103	0.0285707	-0.0873809	-0.0519501	0.0361907	-0.0793436	-6.18526	0.00161057	0.0410662
UBTD2	6	0.0459373	-0.0582989	0.104236	0.0266309	-0.0564798	0.115061	6.1847	0.00161123	0.0410662
PREX1	6	-0.204922	0.0663432	-0.271265	-0.16886	0.18166	-0.256363	-6.18465	0.00161128	0.0410662
CACNB1	6	0.295427	-0.322641	0.618069	0.263397	-0.271921	0.602033	6.18356	0.00161257	0.0410662
EZR-AS1	6	0.0885834	-0.0910596	0.179643	0.0766739	-0.0922156	0.171002	6.18183	0.00161459	0.0410662
ZNF143	6	-0.126825	0.131658	-0.258483	-0.079705	0.163914	-0.265985	-6.17256	0.00162554	0.0412653
UBAP2	6	0.10009	-0.094449	0.194539	0.117546	-0.0764683	0.219597	6.16721	0.0016319	0.0412653
RAB5B	6	0.166212	-0.181941	0.348153	0.168107	-0.18015	0.312791	6.16319	0.00163669	0.0412653
SLC6A9	6	0.0285066	-0.164745	0.193252	0.0364256	-0.117669	0.168808	6.16293	0.001637	0.0412653
PPARD	6	0.0996464	-0.109864	0.20951	0.116173	-0.129449	0.185077	6.16136	0.00163888	0.0412653
NPTX1	6	-0.38939	0.33567	-0.725059	-0.186159	0.243059	-0.746775	-6.16125	0.001639	0.0412653
SNCA	6	0.359238	-0.358745	0.717983	0.307736	-0.36019	0.683838	6.15764	0.00164333	0.0413047
LBR	6	0.205521	-0.174612	0.380133	0.189278	-0.177717	0.386683	6.15335	0.0016485	0.0413648
ATP2B1	6	-0.0768144	0.0505751	-0.12739	-0.0692843	0.0741736	-0.146684	-6.14816	0.00165477	0.0414209
SCML1	6	0.492046	-0.604807	1.09685	0.425645	-0.726634	1.19256	6.14447	0.00165924	0.0414209
ANK3	6	0.0964213	-0.0511403	0.147562	0.113672	-0.088842	0.162993	6.14272	0.00166137	0.0414209
TSPAN5	6	0.0560321	-0.129782	0.185814	0.0787742	-0.144453	0.190753	6.14234	0.00166183	0.0414209
ARHGAP33	6	0.19261	-0.178885	0.371495	0.188559	-0.174168	0.362728	6.13293	0.00167333	0.0416379
GNPNAT1	6	-0.12199	0.0685511	-0.190541	-0.117937	0.0713051	-0.198085	-6.12983	0.00167713	0.0416632
KIAA1279	6	0.0701711	-0.0628315	0.133003	0.0685094	-0.0526077	0.125513	6.12487	0.00168324	0.0417455
CRMP1	6	0.248761	-0.219859	0.46862	0.214403	-0.207936	0.460003	6.11514	0.00169531	0.0419166
FAM189B	6	0.261567	-0.258631	0.520198	0.285822	-0.239608	0.542901	6.11356	0.00169728	0.0419166
FTL	6	0.0422539	-0.0651501	0.107404	0.0737819	-0.0595626	0.124817	6.11164	0.00169967	0.0419166
TPST1	6	0.144058	-0.115007	0.259065	0.126843	-0.0828446	0.246367	6.10922	0.0017027	0.0419166
FABP7	6	0.684794	-0.692055	1.37685	0.609884	-0.569527	1.28841	6.1069	0.0017056	0.0419166
N4BP2L2	6	-0.0642229	0.0555471	-0.11977	-0.12148	0.00631719	-0.115054	-6.10119	0.00171279	0.0419166
HEXIM1	6	0.0892168	-0.110322	0.199539	0.0812012	-0.0956938	0.212145	6.10002	0.00171427	0.0419166
HINT2	6	0.146247	-0.166704	0.312951	0.177075	-0.198117	0.354567	6.09669	0.00171847	0.0419166
FAM208B	6	-0.0522443	0.0957331	-0.147977	-0.0401694	0.123455	-0.156571	-6.09647	0.00171875	0.0419166
DVL2	6	0.167726	-0.191168	0.358893	0.180832	-0.183811	0.343576	6.08988	0.00172712	0.0419166
SLC20A1	6	0.158827	-0.175811	0.334638	0.186409	-0.121278	0.367306	6.08942	0.0017277	0.0419166
EML3	6	-0.103797	0.0520716	-0.155869	-0.102213	0.00958403	-0.150586	-6.08859	0.00172877	0.0419166
PIP5KL1	6	0.178716	-0.240889	0.419605	0.0912388	-0.22837	0.353902	6.08802	0.00172948	0.0419166
ABLIM1	6	-0.0864498	0.0601693	-0.146619	-0.0764024	0.0491068	-0.141196	-6.08714	0.0017306	0.0419166
SPATC1L	6	0.359339	-0.285123	0.644462	0.376169	-0.270443	0.653496	6.08585	0.00173225	0.0419166
ITGA2	6	-0.047185	0.21736	-0.264545	-0.0437373	0.136057	-0.234532	-6.07997	0.00173978	0.0420307
DTX3L	6	0.00818416	0.120747	-0.112563	-0.28095	-0.127095	-0.114015	-6.06985	0.00175284	0.0422433
IKBKG	6	0.0973915	-0.115867	0.213258	0.108451	-0.110787	0.225779	6.06877	0.00175424	0.0422433
NUAK2	6	0.0617569	-0.227518	0.289275	-0.0275137	-0.248371	0.320468	6.06375	0.00176076	0.0423319
LOC101929705	6	0.583307	-0.608254	1.19156	0.518008	-0.524048	1.14661	6.0526	0.00177536	0.0426143
ZNF93	6	0.0325775	-0.0552808	0.0878584	0.0345868	-0.0180902	0.0830579	6.04362	0.00178722	0.042819
NOXO1	6	0.297431	-0.332408	0.62984	0.392756	-0.267277	0.65684	6.0418	0.00178962	0.042819
VWDE	6	0.0526006	0.248318	-0.195718	0.11118	0.283751	-0.225101	-6.02953	0.00180599	0.0431119
UBE2T	6	0.125424	-0.100655	0.22608	0.133134	-0.112369	0.249617	6.02643	0.00181017	0.0431119
ACTR5	6	0.133987	-0.0777683	0.211755	0.138738	-0.0517477	0.23698	6.02616	0.00181053	0.0431119
LMAN1	6	-0.0635176	0.0844283	-0.147946	-0.0569478	0.10174	-0.151842	-6.01774	0.0018219	0.0432687
GTPBP6	6	0.11519	-0.109199	0.224389	0.105232	-0.101489	0.211211	6.01427	0.00182661	0.0432687
ATP1A2	6	-0.283563	0.045592	-0.329155	-0.268396	0.154128	-0.294678	-6.01326	0.00182798	0.0432687
SMDT1	6	0.0295052	-0.0412763	0.0707815	0.0562819	-0.0190264	0.0811596	6.01047	0.00183179	0.0432687
LPP	6	-0.139534	0.0967819	-0.236316	-0.151306	0.122944	-0.21294	-6.01022	0.00183212	0.0432687
SMARCA5	6	-0.0359607	0.0184635	-0.0544242	-0.0492179	0.0150758	-0.0578915	-6.0069	0.00183667	0.0432687
LGMN	6	0.060193	-0.0576811	0.117874	0.0622756	-0.0438999	0.111935	6.00637	0.0018374	0.0432687
MMS22L	6	-0.0565879	0.0752196	-0.131807	0.00667194	0.116021	-0.144119	-5.98698	0.00186418	0.0438301
PCNX	6	-0.0781251	0.0880795	-0.166205	-0.0792317	0.111142	-0.16846	-5.98435	0.00186784	0.0438458
TMEM104	6	0.191025	-0.137965	0.32899	0.210831	-0.149741	0.380892	5.97987	0.00187411	0.0438458
STAT1	6	-0.0854048	0.0578463	-0.143251	-0.105635	0.0255467	-0.150406	-5.97884	0.00187555	0.0438458
TMED5	6	0.0729546	-0.0800959	0.153051	0.137845	-0.059948	0.162298	5.97753	0.00187738	0.0438458
CDK2AP2	6	0.0879643	-0.0448506	0.132815	0.0868369	-0.0290778	0.111852	5.97601	0.00187952	0.0438458
PIGS	6	0.0800626	-0.0788215	0.158884	0.0849535	-0.0527229	0.148294	5.9683	0.0018904	0.0440308
PITRM1-AS1	6	0.126475	-0.102305	0.22878	0.139284	-0.0759086	0.277297	5.96451	0.00189578	0.0440699
C12orf49	6	0.0561458	-0.0339496	0.0900955	0.0848711	-0.0385096	0.0839603	5.96136	0.00190025	0.0440699
OS9	6	0.0343949	-0.0530176	0.0874125	0.0467965	-0.0576003	0.0864163	5.96088	0.00190094	0.0440699
DYNC1LI1	6	0.0657339	-0.0562578	0.121992	0.0493965	-0.0464322	0.127174	5.95405	0.0019107	0.0442276
MLXIPL	6	0.486783	-0.564403	1.05119	0.392749	-0.46657	0.905744	5.94081	0.00192981	0.0446007
ZFC3H1	6	-0.0616444	0.0887993	-0.150444	-0.0382135	0.086664	-0.158973	-5.93579	0.0019371	0.0446999
PKMYT1	6	0.0634535	-0.0350932	0.0985468	0.0619693	-0.0435057	0.093204	5.92637	0.00195089	0.0449486
PDHB	6	0.131812	-0.0956352	0.227448	0.19192	-0.0526236	0.198443	5.92311	0.00195568	0.0449896
PDE12	6	0.080022	0.0164731	0.0635489	0.0678596	0.0026873	0.0674215	5.92057	0.00195943	0.0450066
ATP11C	6	-0.029434	0.0733664	-0.1028	-0.0672181	0.0315891	-0.111219	-5.91805	0.00196315	0.0450229
TMEM39B	6	0.0776134	-0.0851099	0.162723	0.0648931	-0.0591072	0.156341	5.91242	0.00197151	0.0450485
FA2H	6	0.273528	-0.223241	0.496768	0.407536	-0.258223	0.522993	5.91164	0.00197268	0.0450485
PTPN1	6	0.0769286	-0.0843592	0.161288	0.0742729	-0.0862437	0.169302	5.9112	0.00197332	0.0450485
NFKBIE	6	0.14151	-0.163318	0.304828	0.181718	-0.194902	0.320795	5.90776	0.00197845	0.0450509
OLMALINC	6	0.226443	-0.223853	0.450296	0.269402	-0.235726	0.467613	5.90708	0.00197946	0.0450509
PPP1R13B	6	0.221642	-0.137548	0.35919	0.180835	-0.107092	0.395538	5.90307	0.00198548	0.0451191
LOC103021295	6	0.0225988	-0.0367739	0.0593727	0.0367887	-0.0303545	0.0572419	5.88399	0.00201434	0.0457052
FAM171A1	6	-0.0575091	0.0514949	-0.109004	-0.0277584	0.0457515	-0.105877	-5.86591	0.00204215	0.0462448
HACE1	6	-0.0799827	0.0453423	-0.125325	-0.0725349	0.0589376	-0.129262	-5.86289	0.00204684	0.0462448
MEF2B	6	0.124895	-0.140139	0.265034	0.291571	0.0801394	0.283586	5.86252	0.00204741	0.0462448
2003-09-01	6	-0.162153	0.072116	-0.234269	-0.121165	0.0495491	-0.213902	-5.85323	0.00206192	0.0465022
RAB4B-EGLN2	6	0.101206	-0.095397	0.196603	0.0907311	-0.0840916	0.160156	5.85081	0.00206572	0.046512
YWHAH	6	0.102963	-0.098681	0.201644	0.101519	-0.0917777	0.195412	5.84836	0.00206958	0.046512
CCDC40	6	-0.0804352	0.060307	-0.140742	-0.102764	0.0567857	-0.134172	-5.84532	0.00207438	0.046512
PRKD3	6	-0.0793971	0.0848275	-0.164225	-0.104672	0.07885	-0.16617	-5.84504	0.00207482	0.046512
HTRA3	6	-0.216643	0.20678	-0.423422	-0.0517415	0.257988	-0.435536	-5.83931	0.00208389	0.0465964
TMEM189	6	0.111928	-0.0724685	0.184397	0.116323	-0.121302	0.15861	5.83872	0.00208482	0.0465964
DNAJC24	6	-0.0332409	0.0648627	-0.0981036	0.000731199	0.0755116	-0.105999	-5.83449	0.00209156	0.0466578
RNF19B	6	0.0458242	-0.0352482	0.0810724	0.0441523	-0.0399755	0.0837664	5.83263	0.00209453	0.0466578
NFIA	6	-0.136331	0.17927	-0.3156	-0.16877	0.225356	-0.294797	-5.83112	0.00209694	0.0466578
FAM134A	6	0.0293353	-0.0285897	0.057925	0.0300462	-0.0329109	0.051656	5.82763	0.00210254	0.0467126
CDH7	6	-0.206384	0.101263	-0.307647	-0.14989	0.17102	-0.255277	-5.82537	0.00210617	0.0467238
OVOL1	6	0.287613	-0.270854	0.558467	0.369529	-0.344992	0.60241	5.80834	0.00213376	0.0472657
UBQLN4	6	0.0154644	-0.0862581	0.101723	0.0222465	-0.0761104	0.102613	5.80137	0.00214518	0.0474482
LZTFL1	6	0.126397	-0.14981	0.276207	0.168439	-0.197583	0.304069	5.799	0.00214908	0.0474641
SBNO1	6	-0.0242153	0.0558104	-0.0800257	-0.0270647	0.0677988	-0.0753676	-5.79502	0.00215564	0.0475386
MAP4	6	0.0883969	-0.0424211	0.130818	0.0989129	-0.076746	0.139543	5.79038	0.00216332	0.0476377
NPPA	6	0.749405	-0.757125	1.50653	0.742206	-0.698828	1.69862	5.78339	0.00217496	0.0478234
FLVCR1	6	0.237622	-0.161799	0.399421	0.266135	-0.165913	0.427205	5.77986	0.00218086	0.0478828
PKLR	6	0.333717	-0.437632	0.77135	0.298337	-0.411929	0.745211	5.77458	0.00218972	0.0480067
POU3F1	6	-0.328782	-0.00970569	-0.319076	-0.13679	0.170502	-0.295229	-5.76737	0.00220191	0.048203
GGN	6	0.287141	-0.219904	0.507044	0.221649	-0.362297	0.49308	5.76393	0.00220773	0.0482092
ZSCAN12	6	0.123244	-0.191003	0.314247	0.0926611	-0.18741	0.368038	5.76339	0.00220865	0.0482092
HSP90AA1	6	-0.0519025	0.065915	-0.117817	-0.0398554	0.0590536	-0.131237	-5.75794	0.00221794	0.0483414
RAB11B	6	0.0159113	-0.0492076	0.0651189	0.0353538	-0.0464139	0.078268	5.75418	0.00222438	0.0483531
CCDC28B	6	0.123817	-0.140902	0.264719	0.0767698	-0.134075	0.28932	5.75384	0.00222495	0.0483531
SPINT2	6	0.0621392	-0.0386119	0.100751	0.0696935	-0.0457335	0.108185	5.74759	0.00223572	0.0485164
FAM46B	6	0.127534	-0.0867643	0.214298	0.144345	-0.0403019	0.171324	5.74068	0.00224766	0.04861
IFNAR2	6	-0.139023	0.116126	-0.255149	-0.120061	0.112479	-0.273173	-5.73847	0.00225151	0.04861
NDEL1	6	0.0844012	-0.0873035	0.171705	0.0943762	-0.0946726	0.176565	5.73842	0.00225159	0.04861
DNAH11	6	-0.0844711	0.0914716	-0.175943	-0.118972	0.0712531	-0.165579	-5.73758	0.00225305	0.04861
ARMCX4	6	0.110922	-0.147441	0.258363	0.0962663	-0.0685303	0.263918	5.7308	0.0022649	0.0487949
MTFR2	6	0.0474185	-0.0832035	0.130622	0.0341598	-0.0738495	0.136145	5.72544	0.0022743	0.0488061
LRRC8E	6	0.134627	-0.125383	0.26001	0.123368	-0.136166	0.24472	5.72524	0.00227466	0.0488061
DAG1	6	0.0760819	-0.0939869	0.170069	0.0796436	-0.0797638	0.172657	5.72492	0.00227522	0.0488061
PIM2	6	0.142713	-0.0519239	0.194637	0.178885	-0.0299398	0.177159	5.72109	0.00228198	0.0488809
COL27A1	6	-0.114664	0.128867	-0.243531	-0.189591	0.0569718	-0.214118	-5.71815	0.00228717	0.0489218
KIRREL2	6	0.213342	-0.238874	0.452215	0.211323	-0.219273	0.449456	5.71484	0.00229305	0.0489304
LRIF1	6	0.154359	-0.121982	0.27634	0.210327	-0.142764	0.24195	5.71423	0.00229413	0.0489304
AFG3L2	6	0.127267	-0.116764	0.244032	0.164374	-0.13011	0.247742	5.70808	0.0023051	0.0490944
SQSTM1	6	0.122323	-0.146747	0.269071	0.130961	-0.147919	0.249802	5.6976	0.00232392	0.0494131
WRAP73	6	0.00951757	0.0911099	-0.0815923	0.0650156	0.118215	-0.0683225	-5.69607	0.00232669	0.0494131
TBC1D10A	6	0.0813982	-0.079773	0.161171	0.108485	-0.0551019	0.15599	5.69417	0.00233012	0.0494158
FKBP5	6	-0.0558952	0.0261944	-0.0820895	-0.0621652	0.0353972	-0.0864971	-5.68719	0.0023428	0.0496141
ADCY5	6	0.330292	-0.261958	0.592249	0.517626	-0.263027	0.68845	5.67922	0.00235738	0.0498523
DUSP3	6	0.0810087	-0.0754519	0.156461	0.0750721	-0.0840096	0.152831	5.67622	0.00236289	0.0498941
SLC4A7	6	-0.0993064	0.150647	-0.249953	-0.125496	0.0753613	-0.200857	-5.67451	0.00236605	0.0498941
SCYL1	6	0.0547256	-0.0463502	0.101076	0.054995	-0.0425653	0.109697	5.67115	0.00237225	0.0499318
CISH	6	0.268581	-0.176924	0.445505	0.240051	-0.150176	0.480883	5.66992	0.00237452	0.0499318
