# Supplementary material for: Predictive network modeling in human induced pluripotent stem cells identifies key driver genes for insulin responsiveness
Source: PLoS Comput Biol. 2020 Dec 23;16(12):e1008491. doi: 10.1371/journal.pcbi.1008491 (PMC7790417; doi:10.1371/journal.pcbi.1008491)
Supplement: S7 Table — (XLS) [file pcbi.1008491.s015.xls]

## Sheet: ALL (3205 genes)
pathway	external_id	source	globalBG_p	globalBG_fdr
Simvastatin Action Pathway	SMP00082	SMPDB	6.04225e-12	1.18953e-09
Pravastatin Action Pathway	SMP00089	SMPDB	6.04225e-12	1.18953e-09
Atorvastatin Action Pathway	SMP00131	SMPDB	6.04225e-12	1.18953e-09
Hyper-IgD syndrome	SMP00509	SMPDB	6.04225e-12	1.18953e-09
Cholesteryl ester storage disease	SMP00508	SMPDB	6.04225e-12	1.18953e-09
Lysosomal Acid Lipase Deficiency (Wolman Disease)	SMP00319	SMPDB	6.04225e-12	1.18953e-09
Alendronate Action Pathway	SMP00095	SMPDB	6.04225e-12	1.18953e-09
Rosuvastatin Action Pathway	SMP00092	SMPDB	6.04225e-12	1.18953e-09
Lovastatin Action Pathway	SMP00099	SMPDB	6.04225e-12	1.18953e-09
Mevalonic aciduria	SMP00510	SMPDB	6.04225e-12	1.18953e-09
Wolman disease	SMP00511	SMPDB	6.04225e-12	1.18953e-09
Risedronate Action Pathway	SMP00112	SMPDB	6.04225e-12	1.18953e-09
Cerivastatin Action Pathway	SMP00111	SMPDB	6.04225e-12	1.18953e-09
Pamidronate Action Pathway	SMP00117	SMPDB	6.04225e-12	1.18953e-09
Fluvastatin Action Pathway	SMP00119	SMPDB	6.04225e-12	1.18953e-09
Smith-Lemli-Opitz Syndrome (SLOS)	SMP00389	SMPDB	6.04225e-12	1.18953e-09
Chondrodysplasia Punctata II, X Linked Dominant (CDPX2)	SMP00388	SMPDB	6.04225e-12	1.18953e-09
CHILD Syndrome	SMP00387	SMPDB	6.04225e-12	1.18953e-09
Desmosterolosis	SMP00386	SMPDB	6.04225e-12	1.18953e-09
Hypercholesterolemia	SMP00209	SMPDB	6.04225e-12	1.18953e-09
Steroid Biosynthesis	SMP00023	SMPDB	6.04225e-12	1.18953e-09
Zoledronate Action Pathway	SMP00107	SMPDB	6.04225e-12	1.18953e-09
Ibandronate Action Pathway	SMP00079	SMPDB	6.04225e-12	1.18953e-09
superpathway of cholesterol biosynthesis	PWY66-5	HumanCyc	4.4722e-11	8.10005e-09
Cholesterol biosynthesis	R-HSA-191273	Reactome	4.4722e-11	8.10005e-09
Cholesterol Biosynthesis	WP197	Wikipathways	9.23271e-11	1.60791e-08
cholesterol biosynthesis III (via desmosterol)	PWY66-4	HumanCyc	2.01685e-09	3.14907e-07
cholesterol biosynthesis II (via 24,25-dihydrolanosterol)	PWY66-3	HumanCyc	2.01685e-09	3.14907e-07
cholesterol biosynthesis I	PWY66-341	HumanCyc	2.01685e-09	3.14907e-07
Activation of gene expression by SREBF (SREBP)	R-HSA-2426168	Reactome	2.42911e-09	3.57621e-07
Activation of gene expression by SREBF (SREBP)	WP2706	Wikipathways	2.44838e-09	3.57621e-07
Regulation of cholesterol biosynthesis by SREBP (SREBF)	R-HSA-1655829	Reactome	4.01838e-08	5.686e-06
Sterol Regulatory Element-Binding Proteins (SREBP) signalling	WP1982	Wikipathways	7.52933e-06	0.00103312
Steroid biosynthesis - Homo sapiens (human)	path:hsa00100	KEGG	1.45308e-05	0.00193517
Mevalonate pathway	WP3963	Wikipathways	2.08997e-05	0.00270383
Transfer of Acetyl Groups into Mitochondria	SMP00466	SMPDB	3.26328e-05	0.00410448
Steroids metabolism	None	INOH	6.46717e-05	0.00791442
Lipid Metabolism Pathway	WP3965	Wikipathways	7.32893e-05	0.008733
zymosterol biosynthesis	PWY-6074	HumanCyc	9.75017e-05	0.0113202
Fatty acyl-CoA biosynthesis	R-HSA-75105	Reactome	0.000222499	0.0251869
SREBF and miR33 in cholesterol and lipid homeostasis	WP2011	Wikipathways	0.000305861	0.033779
TCA Cycle and Deficiency of Pyruvate Dehydrogenase complex (PDHc)	WP2453	Wikipathways	0.000452073	0.0487378
Pyruvate Dehydrogenase Complex Deficiency	SMP00212	SMPDB	0.000684573	0.0633414
Primary hyperoxaluria II, PH2	SMP00558	SMPDB	0.000684573	0.0633414
Pyruvate kinase deficiency	SMP00559	SMPDB	0.000684573	0.0633414
Leigh Syndrome	SMP00196	SMPDB	0.000684573	0.0633414
Pyruvate Metabolism	SMP00060	SMPDB	0.000684573	0.0633414
Pyruvate Decarboxylase E1 Component Deficiency (PDHE1 Deficiency)	SMP00334	SMPDB	0.000684573	0.0633414
Fatty Acid Biosynthesis	WP357	Wikipathways	0.000685453	0.0633414
The oncogenic action of Succinate	SMP02292	SMPDB	0.000797973	0.0708475
The oncogenic action of Fumarate	SMP02295	SMPDB	0.000797973	0.0708475
superpathway of geranylgeranyldiphosphate biosynthesis I (via mevalonate)	PWY-5910	HumanCyc	0.000955793	0.0832275
Transcriptional activation by NRF2	WP3	Wikipathways	0.00133987	0.11233
mevalonate pathway	PWY-922	HumanCyc	0.00134799	0.11233
Warburg Effect	SMP00654	SMPDB	0.00136444	0.11233
Metabolism of steroids	R-HSA-8957322	Reactome	0.00149418	0.120815
Pyruvate metabolism - Homo sapiens (human)	path:hsa00620	KEGG	0.00157947	0.125471
Linoleic acid (LA) metabolism	R-HSA-2046105	Reactome	0.00182024	0.139162
Citrate cycle (TCA cycle) - Homo sapiens (human)	path:hsa00020	KEGG	0.00184125	0.139162
Synthesis of very long-chain fatty acyl-CoAs	R-HSA-75876	Reactome	0.00185682	0.139162
Photodynamic therapy-induced unfolded protein response	WP3613	Wikipathways	0.00187475	0.139162
stearate biosynthesis	PWY-5972	HumanCyc	0.00201667	0.147282
Cholesterol biosynthesis via desmosterol	R-HSA-6807047	Reactome	0.00212048	0.150024
Cholesterol biosynthesis via lathosterol	R-HSA-6807062	Reactome	0.00212048	0.150024
Squalene and cholesterol biosynthesis	Squalene and cholesterol biosynthesis	EHMN	0.00238555	0.166181
Pyruvate metabolism	None	INOH	0.0025488	0.174863
LDL clearance	R-HSA-8964038	Reactome	0.00275399	0.18612
Terpenoid backbone biosynthesis - Homo sapiens (human)	path:hsa00900	KEGG	0.00287564	0.191483
Mineral absorption - Homo sapiens (human)	path:hsa04978	KEGG	0.00295896	0.194177
The oncogenic action of L-2-hydroxyglutarate in Hydroxygluaricaciduria	SMP02358	SMPDB	0.00412181	0.266622
Plasma lipoprotein clearance	R-HSA-8964043	Reactome	0.00539266	0.343915
Pyruvate metabolism	R-HSA-70268	Reactome	0.00584289	0.361013
The oncogenic action of D-2-hydroxyglutarate in Hydroxygluaricaciduria	SMP02359	SMPDB	0.00586386	0.361013
Metallothioneins bind metals	R-HSA-5661231	Reactome	0.00589994	0.361013
Ferroptosis - Homo sapiens (human)	path:hsa04216	KEGG	0.00603157	0.364146
Fatty acid elongation - Homo sapiens (human)	path:hsa00062	KEGG	0.00628456	0.369774
The oncogenic action of 2-hydroxyglutarate	SMP02291	SMPDB	0.00628811	0.369774
Pentose Phosphate Pathway	WP134	Wikipathways	0.00645077	0.374475
Glutaminolysis and Cancer	SMP02298	SMPDB	0.00671156	0.384411
Insulin Signaling	WP481	Wikipathways	0.00679172	0.384411
oxidative stress induced gene expression via nrf2	arenrf2pathway	BioCarta	0.00693072	0.387436
Gastrin	Pathway_Gastrin	NetPath	0.00796634	0.439151
RANKL-RANK (Receptor activator of NFKB (ligand)) Signaling Pathway	WP2018	Wikipathways	0.00804981	0.439151
Signaling by MST1	R-HSA-8852405	Reactome	0.00878338	0.473184
Omega-6 fatty acid metabolism	Omega-6 fatty acid metabolism	EHMN	0.00888265	0.473184
Processing and activation of SUMO	R-HSA-3215018	Reactome	0.00914855	0.481682
Signal Transduction of S1P Receptor	WP26	Wikipathways	0.00960527	0.499916
Glycine Metabolism	WP1495	Wikipathways	0.0098852	0.502923
Progressive trimming of alpha-1,2-linked mannose residues from Man9/8/7GlcNAc2 to produce Man5GlcNAc2	R-HSA-964827	Reactome	0.0098852	0.502923
Lysine degradation	None	INOH	0.0102322	0.508765
N-Glycan biosynthesis	N-Glycan biosynthesis	EHMN	0.010374	0.508765
alpha-linolenic acid (ALA) metabolism	R-HSA-2046106	Reactome	0.0104495	0.508765
alpha-linolenic (omega3) and linoleic (omega6) acid metabolism	R-HSA-2046104	Reactome	0.0104495	0.508765
Regulation of pyruvate dehydrogenase (PDH) complex	R-HSA-204174	Reactome	0.0108451	0.511952
hypoxia-inducible factor in the cardivascular system	hifpathway	BioCarta	0.0108496	0.511952
human cytomegalovirus and map kinase pathways	hcmvpathway	BioCarta	0.0108541	0.511952
mapkinase signaling pathway	mapkpathway	BioCarta	0.0124227	0.579895
signaling pathway from g-protein families	gpcrpathway	BioCarta	0.0134553	0.62169
Pyruvate metabolism and Citric Acid (TCA) cycle	R-HSA-71406	Reactome	0.0141048	0.641116
fatty acid activation	PWY-5143	HumanCyc	0.0141589	0.641116
Post-chaperonin tubulin folding pathway	R-HSA-389977	Reactome	0.014652	0.651649
Photodynamic therapy-induced NFE2L2 (NRF2) survival signaling	WP3612	Wikipathways	0.0146794	0.651649
Aminosugars metabolism	None	INOH	0.0158043	0.678405
superpathway of D-<i>myo</i>-inositol (1,4,5)-trisphosphate metabolism	PWY-6358	HumanCyc	0.0158111	0.678405
Sialuria or French Type Sialuria	SMP00217	SMPDB	0.0166937	0.678405
Sialuria or French Type Sialuria	SMP00216	SMPDB	0.0166937	0.678405
Amino Sugar Metabolism	SMP00045	SMPDB	0.0166937	0.678405
G(M2)-Gangliosidosis: Variant B, Tay-sachs disease	SMP00534	SMPDB	0.0166937	0.678405
Tay-Sachs Disease	SMP00390	SMPDB	0.0166937	0.678405
Salla Disease/Infantile Sialic Acid Storage Disease	SMP00240	SMPDB	0.0166937	0.678405
Activation of ATR in response to replication stress	R-HSA-176187	Reactome	0.0170407	0.678405
Cannabinoid receptor signaling	WP3869	Wikipathways	0.0170489	0.678405
Glutathione synthesis and recycling	R-HSA-174403	Reactome	0.0170613	0.678405
fig-met-1-last-solution	WP3961	Wikipathways	0.01708	0.678405
Autophagy - animal - Homo sapiens (human)	path:hsa04140	KEGG	0.0175599	0.691401
Cytosolic tRNA aminoacylation	R-HSA-379716	Reactome	0.0204383	0.784065
Alpha Linolenic Acid and Linoleic Acid Metabolism	SMP00018	SMPDB	0.0218681	0.784065
mRNA, protein, and metabolite inducation pathway by cyclosporin A	WP3953	Wikipathways	0.0218681	0.784065
SUMO is proteolytically processed	R-HSA-3065679	Reactome	0.0218681	0.784065
&gamma;-glutamyl cycle	PWY-4041	HumanCyc	0.0218681	0.784065
Scavenging by Class F Receptors	R-HSA-3000484	Reactome	0.0218681	0.784065
Apoptosis - Homo sapiens (human)	path:hsa04210	KEGG	0.0220618	0.784065
TSLP	Pathway_TSLP	NetPath	0.0225013	0.784065
Pyruvate dehydrogenase deficiency (E3)	SMP00550	SMPDB	0.0225107	0.784065
Pyruvate dehydrogenase deficiency (E2)	SMP00551	SMPDB	0.0225107	0.784065
2-ketoglutarate dehydrogenase complex deficiency	SMP00549	SMPDB	0.0225107	0.784065
Mitochondrial complex II deficiency	SMP00548	SMPDB	0.0225107	0.784065
Fumarase deficiency	SMP00547	SMPDB	0.0225107	0.784065
Congenital lactic acidosis	SMP00546	SMPDB	0.0225107	0.784065
Citric Acid Cycle	SMP00057	SMPDB	0.0225107	0.784065
Deregulated CDK5 triggers multiple neurodegenerative pathways in Alzheimer,s disease models	R-HSA-8862803	Reactome	0.0244989	0.829509
Neurodegenerative Diseases	R-HSA-8863678	Reactome	0.0244989	0.829509
cdk regulation of dna replication	mcmpathway	BioCarta	0.0245083	0.829509
3-phosphoinositide biosynthesis	PWY-6352	HumanCyc	0.0245482	0.829509
Response to metal ions	R-HSA-5660526	Reactome	0.0261444	0.856189
D-<i>myo</i>-inositol (1,3,4)-trisphosphate biosynthesis	PWY-6364	HumanCyc	0.026181	0.856189
Pentose phosphate pathway (hexose monophosphate shunt)	R-HSA-71336	Reactome	0.026181	0.856189
WNT5A-dependent internalization of FZD4	R-HSA-5099900	Reactome	0.0261902	0.856189
UDP-<i>N</i>-acetyl-D-galactosamine biosynthesis II	PWY-5514	HumanCyc	0.0262832	0.856189
VEGF Signaling Pathway	PA2032	PharmGKB	0.0266528	0.862027
Unwinding of DNA	R-HSA-176974	Reactome	0.0270918	0.870011
Regulation of PTEN stability and activity	R-HSA-8948751	Reactome	0.0276482	0.881627
Citrate cycle	None	INOH	0.028213	0.886059
AMPK signaling pathway - Homo sapiens (human)	path:hsa04152	KEGG	0.0282399	0.886059
superpathway of inositol phosphate compounds	PWY-6371	HumanCyc	0.0283742	0.886059
Glutathione metabolism - Homo sapiens (human)	path:hsa00480	KEGG	0.0290134	0.89926
Cardiac Hypertrophic Response	WP2795	Wikipathways	0.0291942	0.89926
mRNA 3,-end processing	R-HSA-72187	Reactome	0.0305225	0.933825
The human immune response to tuberculosis	WP4197	Wikipathways	0.0309794	0.94144
Cyclin A:Cdk2-associated events at S phase entry	R-HSA-69656	Reactome	0.032104	0.950861
PDGFR-beta pathway	WP3972	Wikipathways	0.0321186	0.950861
Synthesis of PIPs in the nucleus	R-HSA-8847453	Reactome	0.0331731	0.950861
Carnitine synthesis	R-HSA-71262	Reactome	0.0331731	0.950861
phenylalanine degradation/tyrosine biosynthesis	PHENYLALANINE-DEG1-PWY	HumanCyc	0.0331793	0.950861
CMP-<i>N</i>-acetylneuraminate biosynthesis I (eukaryotes)	PWY-6138	HumanCyc	0.0331793	0.950861
Regulation of beta-cell development	R-HSA-186712	Reactome	0.0331793	0.950861
AKT-mediated inactivation of FOXO1A	R-HSA-211163	Reactome	0.0331793	0.950861
Regulation of gene expression in beta cells	R-HSA-210745	Reactome	0.0331793	0.950861
Metabolism of lipids	R-HSA-556833	Reactome	0.0337684	0.961656
Nucleotide Metabolism	WP404	Wikipathways	0.0345458	0.977647
Cooperation of Prefoldin and TriC/CCT in actin and tubulin folding	R-HSA-389958	Reactome	0.0358274	1
PLK1 signaling events	plk1_pathway	PID	0.0364334	1
Orc1 removal from chromatin	R-HSA-68949	Reactome	0.0365258	1
Glycosphingolipid biosynthesis - neolactoseries	Glycosphingolipid biosynthesis - neolactoseries	EHMN	0.0381054	1
Omega-3 fatty acid metabolism	Omega-3 fatty acid metabolism	EHMN	0.0381054	1
Cleavage of Growing Transcript in the Termination Region	R-HSA-109688	Reactome	0.0381935	1
RNA Polymerase II Transcription Termination	R-HSA-73856	Reactome	0.0381935	1
Exercise-induced Circadian Regulation	WP410	Wikipathways	0.0383326	1
p73 transcription factor network	p73pathway	PID	0.0397719	1
Lysosome - Homo sapiens (human)	path:hsa04142	KEGG	0.0399402	1
S Phase	R-HSA-69242	Reactome	0.0409689	1
TCA cycle	TCA cycle	EHMN	0.0411189	1
Regulation of TP53 Activity through Acetylation	R-HSA-6804758	Reactome	0.0411371	1
icosapentaenoate biosynthesis II (metazoa)	PWY-7049	HumanCyc	0.0412912	1
Fatty acid biosynthesis - Homo sapiens (human)	path:hsa00061	KEGG	0.041316	1
Dissolution of Fibrin Clot	R-HSA-75205	Reactome	0.041316	1
Platinum Pathway, Pharmacokinetics/Pharmacodynamics	PA150642262	PharmGKB	0.0413284	1
Downregulation of ERBB2:ERBB3 signaling	R-HSA-1358803	Reactome	0.0413408	1
melanocyte development and pigmentation pathway	melanocytepathway	BioCarta	0.0413532	1
Estrogen signaling pathway	WP712	Wikipathways	0.0414418	1
Biosynthesis of unsaturated fatty acids - Homo sapiens (human)	path:hsa01040	KEGG	0.0414741	1
Abortive elongation of HIV-1 transcript in the absence of Tat	R-HSA-167242	Reactome	0.0414902	1
overview of telomerase rna component gene hterc transcriptional regulation	tercpathway	BioCarta	0.042415	1
serine and glycine biosynthesis	SER-GLYSYN-PWY	HumanCyc	0.0424246	1
pentose phosphate pathway	PENTOSE-P-PWY	HumanCyc	0.0434095	1
Activation of the AP-1 family of transcription factors	R-HSA-450341	Reactome	0.0434324	1
Endothelins	endothelinpathway	PID	0.0434589	1
PI Metabolism	R-HSA-1483255	Reactome	0.0458094	1
Fatty Acid Biosynthesis	SMP00456	SMPDB	0.0460713	1
Proprotein convertase subtilisin-kexin type 9 (PCSK9) mediated LDL receptor degradation	WP2846	Wikipathways	0.0460713	1
Evolocumab Mechanism	WP3408	Wikipathways	0.0460713	1
vRNP Assembly	R-HSA-192905	Reactome	0.0460713	1
arachidonate biosynthesis III (metazoa)	PWY-7592	HumanCyc	0.0460713	1
glycine/serine biosynthesis	GLYSYN-PWY	HumanCyc	0.0460713	1
Assembly of Viral Components at the Budding Site	R-HSA-168316	Reactome	0.0460713	1
Virus Assembly and Release	R-HSA-168268	Reactome	0.0460713	1
purine deoxyribonucleosides degradation	PWY-7179-1	HumanCyc	0.0460713	1
L-cysteine degradation I	CYSTEINE-DEG-PWY	HumanCyc	0.0460713	1
degradation of the rar and rxr by the proteasome	rarpathway	BioCarta	0.0460713	1
epoxysqualene biosynthesis	PWY-5670	HumanCyc	0.0460713	1
Signalling to ERK5	R-HSA-198765	Reactome	0.0460713	1
Interaction between PHLDA1 and AURKA	R-HSA-8854521	Reactome	0.0460713	1
PTEN Regulation	R-HSA-6807070	Reactome	0.0462555	1
Glutathione metabolism	WP100	Wikipathways	0.0469642	1
Globo Sphingolipid Metabolism	WP1424	Wikipathways	0.0469642	1
Hereditary Leiomyomatosis and Renal Cell Carcinoma Pathway	WP4206	Wikipathways	0.0470143	1
Mitotic G1-G1-S phases	WP1858	Wikipathways	0.047031	1
Assembly of the pre-replicative complex	R-HSA-68867	Reactome	0.047031	1
role of erk5 in neuronal survival pathway	erk5pathway	BioCarta	0.0470819	1
Influenza Life Cycle	R-HSA-168255	Reactome	0.0476058	1
RAB geranylgeranylation	R-HSA-8873719	Reactome	0.0506232	1
Adipocytokine signaling pathway - Homo sapiens (human)	path:hsa04920	KEGG	0.0509992	1
Inositol phosphate metabolism - Homo sapiens (human)	path:hsa00562	KEGG	0.051626	1
Trafficking of GluR2-containing AMPA receptors	R-HSA-416993	Reactome	0.0530937	1
Photodynamic therapy-induced AP-1 survival signaling.	WP3611	Wikipathways	0.0544645	1
Regulation of lipolysis in adipocytes - Homo sapiens (human)	path:hsa04923	KEGG	0.0556304	1
&gamma;-linolenate biosynthesis	PWY-6000	HumanCyc	0.0594558	1
triacylglycerol degradation	LIPAS-PWY	HumanCyc	0.0594558	1
AKT phosphorylates targets in the cytosol	R-HSA-198323	Reactome	0.0595582	1
Glyoxylate and dicarboxylate metabolism - Homo sapiens (human)	path:hsa00630	KEGG	0.0596369	1
Prefoldin mediated transfer of substrate to CCT/TriC	R-HSA-389957	Reactome	0.0596604	1
Arginine biosynthesis - Homo sapiens (human)	path:hsa00220	KEGG	0.0620568	1
Mono-unsaturated fatty acid beta-oxidation	Mono-unsaturated fatty acid beta-oxidation	EHMN	0.062078	1
Thiopurine Pathway, Pharmacokinetics/Pharmacodynamics	PA2040	PharmGKB	0.0640488	1
DNA strand elongation	R-HSA-69190	Reactome	0.0641546	1
Hh mutants that don,t undergo autocatalytic processing are degraded by ERAD	R-HSA-5362768	Reactome	0.0658582	1
Hh mutants abrogate ligand secretion	R-HSA-5387390	Reactome	0.0658582	1
CLEC7A (Dectin-1) induces NFAT activation	R-HSA-5607763	Reactome	0.0658747	1
SeMet incorporation into proteins	R-HSA-2408517	Reactome	0.0658747	1
MECP2 and Associated Rett Syndrome	WP3584	Wikipathways	0.0664479	1
CRH	Pathway_CRH	NetPath	0.0674535	1
Target Of Rapamycin (TOR) Signaling	WP1471	Wikipathways	0.0675989	1
Cell cycle - Homo sapiens (human)	path:hsa04110	KEGG	0.0678557	1
Statin Pathway, Pharmacodynamics	PA2031	PharmGKB	0.068757	1
cell cycle: g1/s check point	g1pathway	BioCarta	0.0689559	1
VLDL assembly	R-HSA-8866423	Reactome	0.0697488	1
D-Glutamine and D-glutamate metabolism - Homo sapiens (human)	path:hsa00471	KEGG	0.069761	1
Carnitine Synthesis	SMP00465	SMPDB	0.069761	1
Chylomicron clearance	R-HSA-8964026	Reactome	0.069761	1
pyruvate decarboxylation to acetyl CoA	PYRUVDEHYD-PWY	HumanCyc	0.069761	1
dTMP <i>de novo</i> biosynthesis (mitochondrial)	PWY66-385	HumanCyc	0.069761	1
Arachidonate production from DAG	R-HSA-426048	Reactome	0.069761	1
ATF6 (ATF6-alpha) activates chaperone genes	WP2655	Wikipathways	0.0697733	1
SUMO is conjugated to E1 (UBA2:SAE1)	R-HSA-3065676	Reactome	0.0697733	1
Vitamin B1 (thiamin) metabolism	R-HSA-196819	Reactome	0.0697733	1
UDP-<i>N</i>-acetyl-D-glucosamine biosynthesis II	UDPNACETYLGALSYN-PWY	HumanCyc	0.0697733	1
N-glycan trimming and elongation in the cis-Golgi	R-HSA-964739	Reactome	0.0697733	1
NAD biosynthesis from 2-amino-3-carboxymuconate semialdehyde	PWY-5653	HumanCyc	0.0697733	1
spermine and spermidine degradation I	PWY-6117	HumanCyc	0.0697733	1
PLK3 signaling events	plk3_pathway	PID	0.0697733	1
NAD Biosynthesis II (from tryptophan)	WP2485	Wikipathways	0.0706517	1
Synthesis of UDP-N-acetyl-glucosamine	R-HSA-446210	Reactome	0.070682	1
Rapid glucocorticoid signaling	rapid_gr_pathway	PID	0.070682	1
Synthesis of PIPs at the Golgi membrane	R-HSA-1660514	Reactome	0.0712465	1
Propanoate metabolism	Propanoate metabolism	EHMN	0.0712904	1
Mitotic G1-G1/S phases	R-HSA-453279	Reactome	0.0722761	1
Tacrolimus/Cyclosporine Pathway, Pharmacodynamics	PA165985892	PharmGKB	0.0722889	1
Structural Pathway of Interleukin 1 (IL-1)	WP2637	Wikipathways	0.0723563	1
Gastric Cancer Network 1	WP2361	Wikipathways	0.0740946	1
TP53 Regulates Transcription of Cell Death Genes	WP3802	Wikipathways	0.074151	1
Cyclin E associated events during G1/S transition	R-HSA-69202	Reactome	0.0742356	1
Golgi Associated Vesicle Biogenesis	R-HSA-432722	Reactome	0.0759872	1
Leptin signaling pathway	WP2034	Wikipathways	0.0764196	1
G1/S Transition	R-HSA-69206	Reactome	0.0765109	1
DNA Damage Response	WP707	Wikipathways	0.0767286	1
Sialic acid metabolism	R-HSA-4085001	Reactome	0.0781114	1
Trk receptor signaling mediated by the MAPK pathway	mapktrkpathway	PID	0.0781737	1
Base excision repair - Homo sapiens (human)	path:hsa03410	KEGG	0.0782672	1
N-glycan trimming in the ER and Calnexin/Calreticulin cycle	R-HSA-532668	Reactome	0.0782672	1
Transcription factor regulation in adipogenesis	WP3599	Wikipathways	0.0797441	1
NAD+ biosynthetic pathways	WP3645	Wikipathways	0.0798225	1
hypoxia and p53 in the cardiovascular system	p53hypoxiapathway	BioCarta	0.0798225	1
Pink/Parkin Mediated Mitophagy	R-HSA-5205685	Reactome	0.0798487	1
Other types of O-glycan biosynthesis - Homo sapiens (human)	path:hsa00514	KEGG	0.0799011	1
inhibition of cellular proliferation by gleevec	gleevecpathway	BioCarta	0.0799011	1
Zinc homeostasis	WP3529	Wikipathways	0.0809208	1
Quercetin and Nf-kB- AP-1 Induced Cell Apoptosis	WP2435	Wikipathways	0.0817141	1
repression of pain sensation by the transcriptional regulator dream	dreampathway	BioCarta	0.0817811	1
1D-<i>myo</i>-inositol hexakisphosphate biosynthesis II (mammalian)	PWY-6362	HumanCyc	0.0817811	1
Glycine Serine metabolism	None	INOH	0.0831846	1
Androgen receptor signaling pathway	WP138	Wikipathways	0.0837929	1
RAGE	Pathway_RAGE	NetPath	0.0851478	1
Signaling by Hedgehog	R-HSA-5358351	Reactome	0.085195	1
Formation of tubulin folding intermediates by CCT/TriC	R-HSA-389960	Reactome	0.0860215	1
TSH	Pathway_TSH	NetPath	0.0860813	1
EPO Receptor Signaling	WP581	Wikipathways	0.0861112	1
ID	Pathway_ID	NetPath	0.0861412	1
Plasma lipoprotein assembly, remodeling, and clearance	R-HSA-174824	Reactome	0.0862531	1
N-Glycan biosynthesis - Homo sapiens (human)	path:hsa00510	KEGG	0.086291	1
Adipogenesis	WP236	Wikipathways	0.0868908	1
Apoptosis-related network due to altered Notch3 in ovarian cancer	WP2864	Wikipathways	0.0869067	1
Synthesis of PIPs at the plasma membrane	R-HSA-1660499	Reactome	0.0869067	1
p53 pathway	p53regulationpathway	PID	0.0873166	1
Oncostatin M Signaling Pathway	WP2374	Wikipathways	0.0873306	1
Pentose phosphate pathway - Homo sapiens (human)	path:hsa00030	KEGG	0.0906519	1
Oxidative Stress	WP408	Wikipathways	0.0907184	1
ISG15 antiviral mechanism	R-HSA-1169408	Reactome	0.0907849	1
Antiviral mechanism by IFN-stimulated genes	R-HSA-1169410	Reactome	0.0907849	1
Regulation of TP53 Activity	R-HSA-5633007	Reactome	0.0914803	1
fatty acid &beta;-oxidation	FAO-PWY	HumanCyc	0.0926776	1
fatty acid &beta;-oxidation (peroxisome)	PWY66-391	HumanCyc	0.0927048	1
HSP90 chaperone cycle for steroid hormone receptors (SHR)	R-HSA-3371497	Reactome	0.0927321	1
ATM Signaling Pathway	WP2516	Wikipathways	0.0927594	1
Mitochondrial Gene Expression	WP391	Wikipathways	0.0927594	1
Metabolism of cofactors	R-HSA-8978934	Reactome	0.0927594	1
NAD <i>de novo</i> biosynthesis	NADSYN-PWY	HumanCyc	0.0935101	1
IL9	Pathway_IL9	NetPath	0.0935323	1
folate transformations I	PWY-2201	HumanCyc	0.0935769	1
VLDLR internalisation and degradation	R-HSA-8866427	Reactome	0.0935769	1
Transport of Mature Transcript to Cytoplasm	R-HSA-72202	Reactome	0.0956722	1
Transcriptional Regulation by TP53	R-HSA-3700989	Reactome	0.095684	1
Glutathione conjugation	R-HSA-156590	Reactome	0.0962585	1
Fibroblast growth factor-1	Pathway_Fibroblast__growth__factor-1	NetPath	0.0976269	1
Non-small cell lung cancer - Homo sapiens (human)	path:hsa05223	KEGG	0.0990419	1
BDNF	Pathway_BDNF	NetPath	0.0990691	1
Cell Cycle	WP179	Wikipathways	0.0990983	1
Cholesterol metabolism - Homo sapiens (human)	path:hsa04979	KEGG	0.0992108	1
Switching of origins to a post-replicative state	R-HSA-69052	Reactome	0.0992426	1
Di-unsaturated fatty acid beta-oxidation	Di-unsaturated fatty acid beta-oxidation	EHMN	0.100324	1
2-Hydroxyglutric Aciduria (D And L Form)	SMP00136	SMPDB	0.100355	1
Phosphatidylinositol Phosphate Metabolism	SMP00463	SMPDB	0.100355	1
Joubert syndrome	SMP00582	SMPDB	0.100355	1
Homocarnosinosis	SMP00385	SMPDB	0.100355	1
Hyperinsulinism-Hyperammonemia Syndrome	SMP00339	SMPDB	0.100355	1
Succinic semialdehyde dehydrogenase deficiency	SMP00567	SMPDB	0.100355	1
4-Hydroxybutyric Aciduria/Succinic Semialdehyde Dehydrogenase Deficiency	SMP00243	SMPDB	0.100355	1
Glutamate Metabolism	SMP00072	SMPDB	0.100355	1
Apoptosis Modulation and Signaling	WP1772	Wikipathways	0.103079	1
thrombin signaling and protease-activated receptors	par1pathway	BioCarta	0.105571	1
Glutamate Glutamine metabolism	None	INOH	0.105607	1
FGFR2 alternative splicing	R-HSA-6803529	Reactome	0.105713	1
pdgf signaling pathway	pdgfpathway	BioCarta	0.105713	1
TNF signaling pathway - Homo sapiens (human)	path:hsa04668	KEGG	0.106035	1
signal dependent regulation of myogenesis by corepressor mitr	mitrpathway	BioCarta	0.10611	1
Sodium/Proton exchangers	R-HSA-425986	Reactome	0.106131	1
Beta-mercaptolactate-cysteine disulfiduria	SMP00499	SMPDB	0.106174	1
Cysteine Metabolism	SMP00013	SMPDB	0.106174	1
Cystinosis, ocular nonnephropathic	SMP00722	SMPDB	0.106174	1
reversal of insulin resistance by leptin	leptinpathway	BioCarta	0.106174	1
PI5P Regulates TP53 Acetylation	R-HSA-6811555	Reactome	0.106174	1
Mismatch repair	WP531	Wikipathways	0.106195	1
AKT phosphorylates targets in the nucleus	R-HSA-198693	Reactome	0.106195	1
Peroxisome - Homo sapiens (human)	path:hsa04146	KEGG	0.106291	1
BMAL1-CLOCK,NPAS2 activates circadian gene expression	WP3355	Wikipathways	0.107958	1
LPA4-mediated signaling events	lpa4_pathway	PID	0.107958	1
Synthesis of PIPs at the early endosome membrane	R-HSA-1660516	Reactome	0.107987	1
Defective CFTR causes cystic fibrosis	R-HSA-5678895	Reactome	0.108015	1
Regulation of KIT signaling	R-HSA-1433559	Reactome	0.108015	1
Statin Pathway	WP430	Wikipathways	0.108857	1
Trans-sulfuration and one carbon metabolism	WP2525	Wikipathways	0.10928	1
Folate metabolism	None	INOH	0.109358	1
MAPK targets/ Nuclear events mediated by MAP kinases	R-HSA-450282	Reactome	0.109358	1
RNA polymerase - Homo sapiens (human)	path:hsa03020	KEGG	0.109396	1
Aurora A signaling	aurora_a_pathway	PID	0.109396	1
Synthesis of DNA	R-HSA-69239	Reactome	0.109462	1
EGFR Inhibitor Pathway, Pharmacodynamics	PA162356267	PharmGKB	0.111305	1
toll-like receptor pathway	tollpathway	BioCarta	0.111587	1
Amyotrophic lateral sclerosis (ALS)	WP2447	Wikipathways	0.111712	1
Synthesis of substrates in N-glycan biosythesis	R-HSA-446219	Reactome	0.112586	1
Influenza Infection	R-HSA-168254	Reactome	0.112752	1
MHC class II antigen presentation	R-HSA-2132295	Reactome	0.113208	1
Arginine Proline metabolism	None	INOH	0.113951	1
IL-1 signaling pathway	WP195	Wikipathways	0.11416	1
G alpha (z) signalling events	R-HSA-418597	Reactome	0.114241	1
Intrinsic Pathway for Apoptosis	R-HSA-109606	Reactome	0.114264	1
Mercaptopurine Action Pathway	SMP00428	SMPDB	0.114387	1
Azathioprine Action Pathway	SMP00427	SMPDB	0.114387	1
Thioguanine Action Pathway	SMP00430	SMPDB	0.114387	1
Energy Metabolism	WP1541	Wikipathways	0.114484	1
superpathway of conversion of glucose to acetyl CoA and entry into the TCA cycle	PWY66-407	HumanCyc	0.114532	1
TBC/RABGAPs	R-HSA-8854214	Reactome	0.114581	1
Arf1 pathway	arf_3pathway	PID	0.117382	1
SCFA and skeletal muscle substrate metabolism	WP4030	Wikipathways	0.117621	1
Demo complete	WP3418	Wikipathways	0.11764	1
pentose phosphate pathway (non-oxidative branch)	NONOXIPENT-PWY	HumanCyc	0.11764	1
Phosphonate and phosphinate metabolism - Homo sapiens (human)	path:hsa00440	KEGG	0.117659	1
Lipid storage and perilipins in skeletal muscle	WP2887	Wikipathways	0.117659	1
deregulation of cdk5 in alzheimers disease	p35alzheimerspathway	BioCarta	0.117678	1
basic mechanisms of sumoylation	sumopathway	BioCarta	0.117678	1
Methionine salvage pathway	R-HSA-1237112	Reactome	0.117678	1
Synthesis of Dolichyl-phosphate	R-HSA-446199	Reactome	0.117678	1
IRAK2 mediated activation of TAK1 complex upon TLR7/8 or 9 stimulation	R-HSA-975163	Reactome	0.117678	1
IRAK2 mediated activation of TAK1 complex	R-HSA-937042	Reactome	0.117678	1
Electron transport from NADPH to Ferredoxin	R-HSA-2395516	Reactome	0.118429	1
PRPP biosynthesis	PWY0-662	HumanCyc	0.118429	1
5-Phosphoribose 1-diphosphate biosynthesis	R-HSA-73843	Reactome	0.118429	1
Beta oxidation of myristoyl-CoA to lauroyl-CoA	R-HSA-77285	Reactome	0.118429	1
asparagine biosynthesis	ASPARAGINE-BIOSYNTHESIS	HumanCyc	0.118429	1
Inositol transporters	R-HSA-429593	Reactome	0.118429	1
glutamate biosynthesis/degradation	GLUTAMATE-SYN2-PWY	HumanCyc	0.118429	1
L-carnitine biosynthesis	PWY-6100	HumanCyc	0.118429	1
DNA IR-Double Strand Breaks (DSBs) and cellular response via ATM	WP3959	Wikipathways	0.118443	1
PERK regulates gene expression	R-HSA-381042	Reactome	0.118443	1
purine ribonucleosides degradation to ribose-1-phosphate	PWY0-1296	HumanCyc	0.118443	1
Interconversion of polyamines	R-HSA-351200	Reactome	0.118443	1
acetate conversion to acetyl-CoA	PWY0-1313	HumanCyc	0.118443	1
Activation of BMF and translocation to mitochondria	R-HSA-139910	Reactome	0.118443	1
Breakdown of the nuclear lamina	R-HSA-352238	Reactome	0.118443	1
Vitamin B1 (thiamin) metabolism	Vitamin B1 (thiamin) metabolism	EHMN	0.118443	1
glutamine degradation/glutamate biosynthesis	GLUTAMINDEG-PWY	HumanCyc	0.118443	1
glutathione biosynthesis	GLUTATHIONESYN-PWY	HumanCyc	0.118443	1
docosahexaenoate biosynthesis III (mammals)	PWY-7606	HumanCyc	0.118443	1
Beta oxidation of palmitoyl-CoA to myristoyl-CoA	R-HSA-77305	Reactome	0.118443	1
adenine and adenosine salvage III	PWY-6609	HumanCyc	0.118443	1
Fluid shear stress and atherosclerosis - Homo sapiens (human)	path:hsa05418	KEGG	0.118862	1
DNA Replication	R-HSA-69306	Reactome	0.120201	1
IL2	Pathway_IL2	NetPath	0.121706	1
Protein processing in endoplasmic reticulum - Homo sapiens (human)	path:hsa04141	KEGG	0.12301	1
ER-Phagosome pathway	R-HSA-1236974	Reactome	0.123297	1
Pentose phosphate cycle	None	INOH	0.123371	1
Miscellaneous transport and binding events	R-HSA-5223345	Reactome	0.123371	1
Calnexin/calreticulin cycle	R-HSA-901042	Reactome	0.12352	1
Antigen Presentation: Folding, assembly and peptide loading of class I MHC	R-HSA-983170	Reactome	0.12352	1
Clathrin derived vesicle budding	R-HSA-421837	Reactome	0.123795	1
trans-Golgi Network Vesicle Budding	R-HSA-199992	Reactome	0.123795	1
Regulation of Telomerase	telomerasepathway	PID	0.125059	1
Angiopoietin Like Protein 8 Regulatory Pathway	WP3915	Wikipathways	0.125221	1
BMAL1:CLOCK,NPAS2 activates circadian gene expression	R-HSA-1368108	Reactome	0.126131	1
MFAP5-mediated ovarian cancer cell motility and invasiveness	WP3301	Wikipathways	0.12616	1
effects of calcineurin in keratinocyte differentiation	calcineurinpathway	BioCarta	0.126188	1
terminal <i>O</i>-glycans residues modification	PWY-7434	HumanCyc	0.126188	1
Antimetabolite Pathway - Folate Cycle, Pharmacodynamics	PA165291575	PharmGKB	0.126217	1
Kennedy pathway from Sphingolipids	WP3933	Wikipathways	0.126217	1
D-<i>myo</i>-inositol (1,4,5)-trisphosphate degradation	PWY-6363	HumanCyc	0.126217	1
adp-ribosylation factor	arappathway	BioCarta	0.127371	1
Retinoblastoma (RB) in Cancer	WP2446	Wikipathways	0.128586	1
Role of Calcineurin-dependent NFAT signaling in lymphocytes	nfat_3pathway	PID	0.129533	1
bcr signaling pathway	bcrpathway	BioCarta	0.129784	1
IL1-mediated signaling events	il1pathway	PID	0.131066	1
nfat and hypertrophy of the heart	nfatpathway	BioCarta	0.131425	1
Phospholipid metabolism	R-HSA-1483257	Reactome	0.131446	1
TP53 Regulates Transcription of Cell Death Genes	R-HSA-5633008	Reactome	0.131632	1
Influenza Viral RNA Transcription and Replication	R-HSA-168273	Reactome	0.13189	1
RNA polymerase II transcribes snRNA genes	R-HSA-6807505	Reactome	0.134801	1
Transport of Mature mRNA derived from an Intron-Containing Transcript	R-HSA-159236	Reactome	0.137448	1
Nitrogen metabolism - Homo sapiens (human)	path:hsa00910	KEGG	0.137826	1
Butanoate metabolism	None	INOH	0.137894	1
Disorders of transmembrane transporters	R-HSA-5619115	Reactome	0.137962	1
Activation of E2F1 target genes at G1/S	R-HSA-539107	Reactome	0.137962	1
G1/S-Specific Transcription	R-HSA-69205	Reactome	0.137962	1
ABC transporter disorders	R-HSA-5619084	Reactome	0.137962	1
Direct p53 effectors	p53downstreampathway	PID	0.138809	1
Insulin resistance - Homo sapiens (human)	path:hsa04931	KEGG	0.141589	1
Central carbon metabolism in cancer - Homo sapiens (human)	path:hsa05230	KEGG	0.141733	1
Interleukin-17 signaling	R-HSA-448424	Reactome	0.14193	1
MAP kinase activation	R-HSA-450294	Reactome	0.14193	1
Angiogenesis overview	WP1993	Wikipathways	0.143875	1
downregulated of mta-3 in er-negative breast tumors	mta3pathway	BioCarta	0.14478	1
Sphingosine 1-phosphate (S1P) pathway	s1p_meta_pathway	PID	0.144936	1
igf-1 signaling pathway	igf1pathway	BioCarta	0.144974	1
activated TAK1 mediates p38 MAPK activation	R-HSA-450302	Reactome	0.144974	1
Caspase Cascade in Apoptosis	caspase_pathway	PID	0.145535	1
Macroautophagy	R-HSA-1632852	Reactome	0.145974	1
keratinocyte differentiation	keratinocytepathway	BioCarta	0.14762	1
Liver X Receptor Pathway	WP2874	Wikipathways	0.147925	1
HDL remodeling	R-HSA-8964058	Reactome	0.147925	1
Type III interferon signaling	WP2113	Wikipathways	0.147953	1
NLR Proteins	WP288	Wikipathways	0.147981	1
Leptin and adiponectin	WP3934	Wikipathways	0.147981	1
Mitochondrial Beta-Oxidation of Long Chain Saturated Fatty Acids	SMP00482	SMPDB	0.148009	1
Adenylate cyclase activating pathway	R-HSA-170660	Reactome	0.148009	1
e2f1 destruction pathway	skp2e2fpathway	BioCarta	0.148037	1
Tetrahydrobiopterin (BH4) synthesis, recycling, salvage and regulation	R-HSA-1474151	Reactome	0.148037	1
Nef mediated downregulation of MHC class I complex cell surface expression	R-HSA-164940	Reactome	0.148037	1
Glycolysis and Gluconeogenesis	WP534	Wikipathways	0.148968	1
tpo signaling pathway	tpopathway	BioCarta	0.149087	1
TRAIL signaling pathway	trail_pathway	PID	0.149087	1
S1P3 pathway	s1p_s1p3_pathway	PID	0.14913	1
Biosynthesis of the N-glycan precursor (dolichol lipid-linked oligosaccharide, LLO) and transfer to a nascent protein	R-HSA-446193	Reactome	0.149342	1
Valine, leucine and isoleucine degradation	Valine, leucine and isoleucine degradation	EHMN	0.149382	1
Insulin-mediated glucose transport	insulin_glucose_pathway	PID	0.151307	1
MAPK Cascade	WP422	Wikipathways	0.151446	1
mRNA Capping	R-HSA-72086	Reactome	0.151446	1
Inositol phosphate metabolism	None	INOH	0.151637	1
TNF related weak inducer of apoptosis (TWEAK) Signaling Pathway	WP2036	Wikipathways	0.151691	1
Validated transcriptional targets of AP1 family members Fra1 and Fra2	fra_pathway	PID	0.152105	1
Purine Nucleoside Phosphorylase Deficiency	SMP00210	SMPDB	0.152262	1
Xanthine Dehydrogenase Deficiency (Xanthinuria)	SMP00220	SMPDB	0.152262	1
Adenylosuccinate Lyase Deficiency	SMP00167	SMPDB	0.152262	1
AICA-Ribosiduria	SMP00168	SMPDB	0.152262	1
Adenine phosphoribosyltransferase deficiency (APRT)	SMP00535	SMPDB	0.152262	1
Mitochondrial DNA depletion syndrome	SMP00536	SMPDB	0.152262	1
Myoadenylate deaminase deficiency	SMP00537	SMPDB	0.152262	1
Purine Metabolism	SMP00050	SMPDB	0.152262	1
Molybdenum Cofactor Deficiency	SMP00203	SMPDB	0.152262	1
Adenosine Deaminase Deficiency	SMP00144	SMPDB	0.152262	1
Gout or Kelley-Seegmiller Syndrome	SMP00365	SMPDB	0.152262	1
Lesch-Nyhan Syndrome (LNS)	SMP00364	SMPDB	0.152262	1
Xanthinuria type I	SMP00512	SMPDB	0.152262	1
Xanthinuria type II	SMP00513	SMPDB	0.152262	1
Serotonin HTR1 Group and FOS Pathway	WP722	Wikipathways	0.152287	1
Activation of the pre-replicative complex	R-HSA-68962	Reactome	0.152386	1
DNA Replication Pre-Initiation	R-HSA-69002	Reactome	0.152472	1
M/G1 Transition	R-HSA-68874	Reactome	0.152472	1
Resolution of Abasic Sites (AP sites)	R-HSA-73933	Reactome	0.152524	1
Base Excision Repair	R-HSA-73884	Reactome	0.152524	1
Regulation of mRNA stability by proteins that bind AU-rich elements	R-HSA-450531	Reactome	0.152524	1
Phosphatidylinositol phosphate metabolism	Phosphatidylinositol phosphate metabolism	EHMN	0.154162	1
Acute myeloid leukemia - Homo sapiens (human)	path:hsa05221	KEGG	0.157266	1
HIF-1-alpha transcription factor network	hif1_tfpathway	PID	0.157478	1
AGE-RAGE pathway	WP2324	Wikipathways	0.157762	1
Regulation of PTEN gene transcription	R-HSA-8943724	Reactome	0.16062	1
Vitamin B5 (pantothenate) metabolism	R-HSA-199220	Reactome	0.16318	1
Adenylate cyclase inhibitory pathway	R-HSA-170670	Reactome	0.16318	1
Inhibition of adenylate cyclase pathway	R-HSA-997269	Reactome	0.16318	1
Long chain acyl-CoA dehydrogenase deficiency (LCAD)	SMP00539	SMPDB	0.163214	1
Pentose Phosphate Pathway	SMP00031	SMPDB	0.163214	1
Nicotinate and Nicotinamide Metabolism	SMP00048	SMPDB	0.163214	1
Trifunctional protein deficiency	SMP00545	SMPDB	0.163214	1
Carnitine palmitoyl transferase deficiency (II)	SMP00541	SMPDB	0.163214	1
Very-long-chain acyl coa dehydrogenase deficiency (VLCAD)	SMP00540	SMPDB	0.163214	1
Medium chain acyl-coa dehydrogenase deficiency (MCAD)	SMP00542	SMPDB	0.163214	1
Short Chain Acyl CoA Dehydrogenase Deficiency (SCAD Deficiency)	SMP00235	SMPDB	0.163214	1
Fatty acid Metabolism	SMP00051	SMPDB	0.163214	1
Glucose-6-phosphate dehydrogenase deficiency	SMP00518	SMPDB	0.163214	1
Ribose-5-phosphate isomerase deficiency	SMP00519	SMPDB	0.163214	1
Transaldolase deficiency	SMP00520	SMPDB	0.163214	1
Glutaric Aciduria Type I	SMP00185	SMPDB	0.163214	1
Ethylmalonic Encephalopathy	SMP00181	SMPDB	0.163214	1
Carnitine palmitoyl transferase deficiency (I)	SMP00538	SMPDB	0.163214	1
Malonyl-coa decarboxylase deficiency	SMP00502	SMPDB	0.163249	1
Malonic Aciduria	SMP00198	SMPDB	0.163249	1
Propanoate Metabolism	SMP00016	SMPDB	0.163249	1
Methylmalonic Aciduria Due to Cobalamin-Related Disorders	SMP00201	SMPDB	0.163249	1
TP53 Regulates Transcription of DNA Repair Genes	WP3808	Wikipathways	0.163249	1
Mismatch repair (MMR) directed by MSH2:MSH6 (MutSalpha)	R-HSA-5358565	Reactome	0.163249	1
Notch	Pathway_Notch	NetPath	0.163571	1
Nucleotide Excision Repair	R-HSA-5696398	Reactome	0.164104	1
IL1	Pathway_IL1	NetPath	0.165912	1
Pancreatic cancer - Homo sapiens (human)	path:hsa05212	KEGG	0.167985	1
Fanconi anemia pathway	fanconi_pathway	PID	0.171096	1
cGMP effects	R-HSA-418457	Reactome	0.171126	1
nerve growth factor pathway (ngf)	ngfpathway	BioCarta	0.171247	1
regulation of cell cycle progression by plk3	plk3pathway	BioCarta	0.171247	1
SCF(Skp2)-mediated degradation of p27/p21	R-HSA-187577	Reactome	0.171247	1
TCA cycle	PWY66-398	HumanCyc	0.171287	1
Hepatitis B - Homo sapiens (human)	path:hsa05161	KEGG	0.171388	1
chrebp regulation by carbohydrates and camp	chrebppathway	BioCarta	0.1725	1
DNA Replication	WP466	Wikipathways	0.173404	1
tRNA Aminoacylation	R-HSA-379724	Reactome	0.173465	1
ATF4 activates genes	WP2753	Wikipathways	0.174066	1
Acetylcholine Synthesis	WP528	Wikipathways	0.174066	1
metabolism of anandamide an endogenous cannabinoid	cb1rpathway	BioCarta	0.174066	1
Long-chain-3-hydroxyacyl-coa dehydrogenase deficiency (LCHAD)	SMP00544	SMPDB	0.174119	1
Fatty Acid Elongation In Mitochondria	SMP00054	SMPDB	0.174119	1
RUNX3 regulates YAP1-mediated transcription	R-HSA-8951671	Reactome	0.174119	1
SUMO is transferred from E1 to E2 (UBE2I, UBC9)	R-HSA-3065678	Reactome	0.174119	1
Calcineurin activates NFAT	R-HSA-2025928	Reactome	0.174119	1
glycoaminoglycan-protein linkage region biosynthesis	PWY-6557	HumanCyc	0.174119	1
POLB-Dependent Long Patch Base Excision Repair	R-HSA-110362	Reactome	0.174119	1
Ubiquitin-dependent degradation of Cyclin D1	R-HSA-69229	Reactome	0.174119	1
Ubiquitin-dependent degradation of Cyclin D	R-HSA-75815	Reactome	0.174119	1
srebp control of lipid synthesis	s1ppathway	BioCarta	0.174119	1
APEX1-Independent Resolution of AP Sites via the Single Nucleotide Replacement Pathway	R-HSA-5649702	Reactome	0.174119	1
cystic fibrosis transmembrane conductance regulator (cftr) and beta 2 adrenergic receptor (b2ar) pathway	cftrpathway	BioCarta	0.174997	1
Gluconeogenesis	R-HSA-70263	Reactome	0.176435	1
p38 MAPK Signaling Pathway	WP400	Wikipathways	0.176601	1
Metal ion SLC transporters	R-HSA-425410	Reactome	0.176869	1
Tight junction interactions	R-HSA-420029	Reactome	0.176961	1
Steatosis AOP	WP4011	Wikipathways	0.176966	1
D-<i>myo</i>-inositol (1,4,5)-trisphosphate biosynthesis	PWY-6351	HumanCyc	0.176966	1
S1P2 pathway	s1p_s1p2_pathway	PID	0.177064	1
Retinoic acid receptors-mediated signaling	retinoic_acid_pathway	PID	0.177273	1
Mitophagy	R-HSA-5205647	Reactome	0.177326	1
Regulation of CDC42 activity	cdc42_reg_pathway	PID	0.177378	1
Glucocorticoid receptor regulatory network	reg_gr_pathway	PID	0.178691	1
Asparagine N-linked glycosylation	R-HSA-446203	Reactome	0.183168	1
Regulation of TP53 Activity through Phosphorylation	R-HSA-6804756	Reactome	0.183363	1
JAK-STAT	WP2593	Wikipathways	0.184645	1
Pathogenic Escherichia coli infection - Homo sapiens (human)	path:hsa05130	KEGG	0.185091	1
miR-targeted genes in leukocytes - TarBase	WP2003	Wikipathways	0.185448	1
AURKA Activation by TPX2	R-HSA-8854518	Reactome	0.188736	1
Wnt Signaling Pathway	WP363	Wikipathways	0.189171	1
PCP/CE pathway	R-HSA-4086400	Reactome	0.192773	1
Gamma-glutamyl-transpeptidase deficiency	SMP00501	SMPDB	0.194952	1
5-oxoprolinase deficiency	SMP00500	SMPDB	0.194952	1
Gamma-Glutamyltransferase Deficiency	SMP00183	SMPDB	0.194952	1
Glutathione Metabolism	SMP00015	SMPDB	0.194952	1
Glutathione Synthetase Deficiency	SMP00337	SMPDB	0.194952	1
5-Oxoprolinuria	SMP00143	SMPDB	0.194952	1
regulation of eif2	eif2pathway	BioCarta	0.194952	1
role of ran in mitotic spindle regulation	ranmspathway	BioCarta	0.194987	1
SLBP Dependent Processing of Replication-Dependent Histone Pre-mRNAs	R-HSA-77588	Reactome	0.194987	1
eNOS activation	R-HSA-203615	Reactome	0.194987	1
Processive synthesis on the C-strand of the telomere	R-HSA-174414	Reactome	0.194987	1
Depolymerisation of the Nuclear Lamina	R-HSA-4419969	Reactome	0.194987	1
Synthesis of PIPs at the late endosome membrane	R-HSA-1660517	Reactome	0.194987	1
Hedgehog ,off, state	R-HSA-5610787	Reactome	0.196148	1
Toll Like Receptor 9 (TLR9) Cascade	R-HSA-168138	Reactome	0.198491	1
angiotensin ii mediated activation of jnk pathway via pyk2 dependent signaling	at1rpathway	BioCarta	0.202341	1
HIF-2-alpha transcription factor network	hif2pathway	PID	0.202402	1
FAS (CD95) signaling pathway	faspathway	PID	0.202463	1
Lysosome Vesicle Biogenesis	R-HSA-432720	Reactome	0.202645	1
Toll Like Receptor 7/8 (TLR7/8) Cascade	R-HSA-168181	Reactome	0.203356	1
MyD88 dependent cascade initiated on endosome	R-HSA-975155	Reactome	0.203356	1
Amino acid conjugation of benzoic acid	WP521	Wikipathways	0.203662	1
Classical Kir channels	R-HSA-1296053	Reactome	0.203662	1
Vitamin K Metabolism	SMP00464	SMPDB	0.203685	1
Composition of Lipid Particles	WP3601	Wikipathways	0.203685	1
Adenosine P1 receptors	R-HSA-417973	Reactome	0.203685	1
phospholipase c delta in phospholipid associated cell signaling	plcdpathway	BioCarta	0.203685	1
il12 and stat4 dependent signaling pathway in th1 development	il12pathway	BioCarta	0.203686	1
Fosphenytoin (Antiarrhythmic) Metabolism Pathway	SMP00618	SMPDB	0.203707	1
Thiamine Metabolism	SMP00076	SMPDB	0.203707	1
Astrocytic Glutamate-Glutamine Uptake And Metabolism	R-HSA-210455	Reactome	0.203707	1
<i>N</i>-acetylglucosamine degradation II	PWY-6517	HumanCyc	0.203707	1
ahr signal transduction pathway	ahrpathway	BioCarta	0.203707	1
ionomycin and phorbal ester signaling pathway	ionpathway	BioCarta	0.203707	1
Activation of AKT2	R-HSA-165158	Reactome	0.203707	1
serine biosynthesis (phosphorylated route)	SERSYN-PWY	HumanCyc	0.203707	1
pentose phosphate pathway (oxidative branch)	OXIDATIVEPENT-PWY-1	HumanCyc	0.203707	1
Release of apoptotic factors from the mitochondria	R-HSA-111457	Reactome	0.203707	1
<i>trans, trans</i>-farnesyl diphosphate biosynthesis	PWY-5123	HumanCyc	0.203707	1
guanosine nucleotides degradation	PWY-6608	HumanCyc	0.203707	1
Phosphorylation of proteins involved in G1/S transition by active Cyclin E:Cdk2 complexes	R-HSA-69200	Reactome	0.203707	1
fatty acid biosynthesis initiation	PWY-5966-1	HumanCyc	0.203707	1
arsenate detoxification I (glutaredoxin)	PWY-4202	HumanCyc	0.203707	1
thioredoxin pathway	THIOREDOX-PWY	HumanCyc	0.203707	1
NAD salvage	NAD-BIOSYNTHESIS-III	HumanCyc	0.203707	1
Neurotransmitter uptake and metabolism In glial cells	R-HSA-112313	Reactome	0.203707	1
glutaryl-CoA degradation	PWY-5177	HumanCyc	0.203707	1
Vitamin B6 metabolism	None	INOH	0.203707	1
Resolution of AP sites via the single-nucleotide replacement pathway	R-HSA-110381	Reactome	0.203707	1
molybdenum cofactor biosynthesis	PWY-6823	HumanCyc	0.203707	1
heme biosynthesis from uroporphyrinogen-III I	HEME-BIOSYNTHESIS-II	HumanCyc	0.203707	1
Biopterin metabolism	Biopterin metabolism	EHMN	0.203849	1
Glycosphingolipid biosynthesis - ganglio series - Homo sapiens (human)	path:hsa00604	KEGG	0.203931	1
Constitutive Signaling by NOTCH1 HD Domain Mutants	R-HSA-2691232	Reactome	0.203931	1
Signaling by NOTCH1 HD Domain Mutants in Cancer	R-HSA-2691230	Reactome	0.203931	1
Methotrexate Pathway (Cancer Cell), Pharmacodynamics	PA2039	PharmGKB	0.203972	1
H19 action Rb-E2F1 signaling and CDK-Î²-catenin activity	WP3969	Wikipathways	0.203972	1
Regulation of sister chromatid separation at the metaphase-anaphase transition	WP4240	Wikipathways	0.203972	1
Mismatch Repair	R-HSA-5358508	Reactome	0.203972	1
telomeres telomerase cellular aging and immortality	telpathway	BioCarta	0.203972	1
Activation of BAD and translocation to mitochondria	R-HSA-111447	Reactome	0.203972	1
Activated NOTCH1 Transmits Signal to the Nucleus	R-HSA-2122948	Reactome	0.205204	1
Synthesis of active ubiquitin: roles of E1 and E2 enzymes	R-HSA-8866652	Reactome	0.205262	1
Pathogenic Escherichia coli infection	WP2272	Wikipathways	0.205509	1
Parkin-Ubiquitin Proteasomal System pathway	WP2359	Wikipathways	0.205635	1
Transcriptional activation of mitochondrial biogenesis	R-HSA-2151201	Reactome	0.207027	1
transcription factor creb and its extracellular signals	crebpathway	BioCarta	0.207081	1
IL-7	Pathway_IL-7	NetPath	0.207081	1
Sorafenib Pharmacodynamics	PA165959584	PharmGKB	0.20719	1
Overview of nanoparticle effects	WP3287	Wikipathways	0.207254	1
gata3 participate in activating the th2 cytokine genes expression	gata3pathway	BioCarta	0.2073	1
Gastrin-CREB signalling pathway via PKC and MAPK	R-HSA-881907	Reactome	0.207392	1
Nanomaterial induced apoptosis	WP2507	Wikipathways	0.207438	1
Serotonin Receptor 4-6-7 and NR3C Signaling	WP734	Wikipathways	0.207485	1
ER Quality Control Compartment (ERQC)	R-HSA-901032	Reactome	0.207531	1
Processing of Intronless Pre-mRNAs	R-HSA-77595	Reactome	0.207531	1
Ephrin signaling	R-HSA-3928664	Reactome	0.207531	1
Proximal tubule bicarbonate reclamation - Homo sapiens (human)	path:hsa04964	KEGG	0.207964	1
regulation of bad phosphorylation	badpathway	BioCarta	0.208015	1
TLR ECSIT MEKK1 p38	None	INOH	0.208015	1
how progesterone initiates the oocyte maturation	mprpathway	BioCarta	0.208065	1
Butanoate metabolism	Butanoate metabolism	EHMN	0.208065	1
RANKL	Pathway_RANKL	NetPath	0.208065	1
tnf/stress related signaling	stresspathway	BioCarta	0.208116	1
Mismatch repair - Homo sapiens (human)	path:hsa03430	KEGG	0.208166	1
Phosphatidylinositol signaling system - Homo sapiens (human)	path:hsa04070	KEGG	0.208852	1
mRNA Splicing - Minor Pathway	R-HSA-72165	Reactome	0.210924	1
One carbon donor	WP2190	Wikipathways	0.214668	1
Demo	WP3590	Wikipathways	0.214668	1
Cardiac conduction	WP3810	Wikipathways	0.214668	1
Reactions specific to the hybrid N-glycan synthesis pathway	R-HSA-975574	Reactome	0.214668	1
acyl carrier protein metabolism	PWY-6012-1	HumanCyc	0.214668	1
sulfite oxidation	PWY-5326	HumanCyc	0.214668	1
FGFR4 mutant receptor activation	R-HSA-1839128	Reactome	0.214668	1
glutamine biosynthesis	GLNSYN-PWY	HumanCyc	0.214668	1
PI and PC transport between ER and Golgi membranes	R-HSA-1483196	Reactome	0.214668	1
Metabolism of ingested MeSeO2H into MeSeH	R-HSA-5263617	Reactome	0.214668	1
NADPH regeneration	R-HSA-389542	Reactome	0.214668	1
Abnormal conversion of 2-oxoglutarate to 2-hydroxyglutarate	R-HSA-2978092	Reactome	0.214668	1
Diseases of metabolism	R-HSA-5668914	Reactome	0.214668	1
dicer pathway	dicerpathway	BioCarta	0.214668	1
lanosterol biosynthesis	PWY-6132	HumanCyc	0.214668	1
Synthesis of IPs in the ER lumen	R-HSA-1855231	Reactome	0.214668	1
<i>S</i>-methyl-5,-thioadenosine degradation	PWY-6756	HumanCyc	0.214668	1
acetyl-CoA biosynthesis from citrate	PWY-5172	HumanCyc	0.214668	1
Relaxin signaling pathway - Homo sapiens (human)	path:hsa04926	KEGG	0.215467	1
Valine, leucine and isoleucine degradation - Homo sapiens (human)	path:hsa00280	KEGG	0.2155	1
Hedgehog signaling events mediated by Gli proteins	hedgehog_glipathway	PID	0.215573	1
Vasopressin-regulated water reabsorption - Homo sapiens (human)	path:hsa04962	KEGG	0.22007	1
Coregulation of Androgen receptor activity	ar_pathway	PID	0.221969	1
IL6	Pathway_IL6	NetPath	0.225031	1
Fanconi Anemia Pathway	R-HSA-6783310	Reactome	0.22509	1
Hepatitis C - Homo sapiens (human)	path:hsa05160	KEGG	0.228487	1
DNA replication - Homo sapiens (human)	path:hsa03030	KEGG	0.230001	1
Regulation of TP53 Degradation	R-HSA-6804757	Reactome	0.230001	1
Prolactin signaling pathway - Homo sapiens (human)	path:hsa04917	KEGG	0.230055	1
B cell receptor signaling pathway - Homo sapiens (human)	path:hsa04662	KEGG	0.230329	1
Prolactin	Pathway_Prolactin	NetPath	0.230603	1
DAG and IP3 signaling	R-HSA-1489509	Reactome	0.234349	1
Gastric Cancer Network 2	WP2363	Wikipathways	0.234539	1
Corticotropin-releasing hormone signaling pathway	WP2355	Wikipathways	0.235805	1
RUNX2 regulates genes involved in cell migration	R-HSA-8941332	Reactome	0.236081	1
Glucose-Alanine Cycle	SMP00127	SMPDB	0.236115	1
Effects of Nitric Oxide	WP1995	Wikipathways	0.236115	1
Glial Cell Differentiation	WP2276	Wikipathways	0.236115	1
ketogenesis	PWY66-367	HumanCyc	0.236115	1
Synthesis of Ketone Bodies	R-HSA-77111	Reactome	0.236115	1
GABA shunt	GLUDEG-I-PWY	HumanCyc	0.236115	1
RUNX1 regulates transcription of genes involved in differentiation of keratinocytes	R-HSA-8939242	Reactome	0.236115	1
Mitochondrial Beta-Oxidation of Medium Chain Saturated Fatty Acids	SMP00481	SMPDB	0.236148	1
ATR Signaling	WP3875	Wikipathways	0.236148	1
AMPK inhibits chREBP transcriptional activation activity	R-HSA-163680	Reactome	0.236148	1
palmitate biosynthesis	PWY-5994	HumanCyc	0.236148	1
Coenzyme A biosynthesis	R-HSA-196783	Reactome	0.236181	1
brca1 dependent ub ligase activity	bard1pathway	BioCarta	0.236181	1
inhibition of matrix metalloproteinases	reckpathway	BioCarta	0.236181	1
S1P5 pathway	s1p_s1p5_pathway	PID	0.236181	1
HuR (ELAVL1) binds and stabilizes mRNA	R-HSA-450520	Reactome	0.236181	1
CDC6 association with the ORC:origin complex	R-HSA-68689	Reactome	0.236181	1
Beta-agonist/Beta-blocker Pathway, Pharmacodynamics	PA2024	PharmGKB	0.236243	1
Glycolysis and Gluconeogenesis	Glycolysis and Gluconeogenesis	EHMN	0.236243	1
One Carbon Metabolism	WP241	Wikipathways	0.239025	1
influence of ras and rho proteins on g1 to s transition	raccycdpathway	BioCarta	0.239145	1
Processing of Capped Intronless Pre-mRNA	R-HSA-75067	Reactome	0.239145	1
EGF	None	INOH	0.239145	1
Gap junction - Homo sapiens (human)	path:hsa04540	KEGG	0.242433	1
TNFalpha	Pathway_TNFalpha	NetPath	0.242561	1
Triglyceride catabolism	R-HSA-163560	Reactome	0.242644	1
Physiological and Pathological Hypertrophy of the Heart	WP1528	Wikipathways	0.242924	1
Glycosaminoglycan biosynthesis - heparan sulfate / heparin - Homo sapiens (human)	path:hsa00534	KEGG	0.24298	1
Resolution of AP sites via the multiple-nucleotide patch replacement pathway	R-HSA-110373	Reactome	0.243092	1
G-protein mediated events	R-HSA-112040	Reactome	0.245181	1
TP53 Regulates Transcription of Death Receptors and Ligands	R-HSA-6803211	Reactome	0.245651	1
Hedgehog ligand biogenesis	R-HSA-5358346	Reactome	0.245855	1
Hyperornithinemia with gyrate atrophy (HOGA)	SMP00505	SMPDB	0.245959	1
Creatine deficiency, guanidinoacetate methyltransferase deficiency	SMP00504	SMPDB	0.245959	1
L-arginine:glycine amidinotransferase deficiency	SMP00507	SMPDB	0.245959	1
Hyperornithinemia-hyperammonemia-homocitrullinuria [HHH-syndrome]	SMP00506	SMPDB	0.245959	1
Guanidinoacetate Methyltransferase Deficiency (GAMT Deficiency)	SMP00188	SMPDB	0.245959	1
Prolinemia Type II	SMP00208	SMPDB	0.245959	1
Prolidase Deficiency (PD)	SMP00207	SMPDB	0.245959	1
Arginine and Proline Metabolism	SMP00020	SMPDB	0.245959	1
Hyperprolinemia Type I	SMP00361	SMPDB	0.245959	1
Hyperprolinemia Type II	SMP00360	SMPDB	0.245959	1
Ornithine Aminotransferase Deficiency (OAT Deficiency)	SMP00363	SMPDB	0.245959	1
Arginine: Glycine Amidinotransferase Deficiency (AGAT Deficiency)	SMP00362	SMPDB	0.245959	1
One carbon pool by folate - Homo sapiens (human)	path:hsa00670	KEGG	0.246114	1
JNK (c-Jun kinases) phosphorylation and activation mediated by activated human TAK1	R-HSA-450321	Reactome	0.246114	1
TGF-beta signaling TAK1	None	INOH	0.246114	1
superpathway of methionine degradation	PWY-5328	HumanCyc	0.246114	1
egf signaling pathway	egfpathway	BioCarta	0.246166	1
control of skeletal myogenesis by hdac and calcium/calmodulin-dependent kinase (camk)	hdacpathway	BioCarta	0.247355	1
ID signaling pathway	WP53	Wikipathways	0.247402	1
Metabolism of nitric oxide	R-HSA-202131	Reactome	0.247495	1
eNOS activation and regulation	R-HSA-203765	Reactome	0.247495	1
NAD+ metabolism	WP3644	Wikipathways	0.247542	1
calcium signaling by hbx of hepatitis b virus	hbxpathway	BioCarta	0.247542	1
NRIF signals cell death from the nucleus	R-HSA-205043	Reactome	0.247542	1
KSRP (KHSRP) binds and destabilizes mRNA	R-HSA-450604	Reactome	0.247589	1
CRMPs in Sema3A signaling	R-HSA-399956	Reactome	0.247589	1
Iron uptake and transport	R-HSA-917937	Reactome	0.249587	1
Endometrial cancer - Homo sapiens (human)	path:hsa05213	KEGG	0.250283	1
Eukaryotic Transcription Initiation	WP405	Wikipathways	0.252183	1
Insulin signaling pathway - Homo sapiens (human)	path:hsa04910	KEGG	0.253632	1
signal transduction through il1r	il1rpathway	BioCarta	0.258076	1
L1CAM interactions	R-HSA-373760	Reactome	0.258408	1
Thyroid cancer - Homo sapiens (human)	path:hsa05216	KEGG	0.258502	1
RHO GTPases Activate WASPs and WAVEs	R-HSA-5663213	Reactome	0.258502	1
Regulation of TP53 Expression and Degradation	R-HSA-6806003	Reactome	0.258715	1
miRNA Regulation of DNA Damage Response	WP1530	Wikipathways	0.26037	1
Metabolism of water-soluble vitamins and cofactors	R-HSA-196849	Reactome	0.260993	1
Longevity regulating pathway - Homo sapiens (human)	path:hsa04211	KEGG	0.261794	1
Hepatitis C and Hepatocellular Carcinoma	WP3646	Wikipathways	0.263799	1
NOD1/2 Signaling Pathway	R-HSA-168638	Reactome	0.265247	1
phospholipids as signalling intermediaries	edg1pathway	BioCarta	0.265315	1
Formation of the HIV-1 Early Elongation Complex	R-HSA-167158	Reactome	0.265588	1
Formation of the Early Elongation Complex	R-HSA-113418	Reactome	0.265588	1
PPAR signaling pathway - Homo sapiens (human)	path:hsa03320	KEGG	0.270207	1
ATM Signaling Network in Development and Disease	WP3878	Wikipathways	0.271763	1
Interaction between L1 and Ankyrins	R-HSA-445095	Reactome	0.272035	1
Downregulation of ERBB2 signaling	R-HSA-8863795	Reactome	0.272165	1
the information processing pathway at the ifn beta enhancer	pcafpathway	BioCarta	0.272424	1
VEGFR1 specific signals	vegfr1_pathway	PID	0.272554	1
VEGF signaling pathway - Homo sapiens (human)	path:hsa04370	KEGG	0.273026	1
Kit receptor signaling pathway	WP304	Wikipathways	0.27321	1
PPAR signaling pathway	WP3942	Wikipathways	0.27793	1
Regulation of lipid metabolism by Peroxisome proliferator-activated receptor alpha (PPARalpha)	WP2797	Wikipathways	0.279096	1
Alanine Aspartate Asparagine metabolism	None	INOH	0.279188	1
Nitric oxide stimulates guanylate cyclase	R-HSA-392154	Reactome	0.279188	1
IL-7 Signaling Pathway	WP205	Wikipathways	0.279372	1
Wnt	Pathway_Wnt	NetPath	0.279415	1
Propanoate metabolism	None	INOH	0.279433	1
Nuclear Events (kinase and transcription factor activation)	R-HSA-198725	Reactome	0.279555	1
VEGFR3 signaling in lymphatic endothelium	lymphangiogenesis_pathway	PID	0.279555	1
G0 and Early G1	R-HSA-1538133	Reactome	0.279616	1
Gap-filling DNA repair synthesis and ligation in GG-NER	R-HSA-5696397	Reactome	0.279616	1
p53 signaling pathway - Homo sapiens (human)	path:hsa04115	KEGG	0.279812	1
G1 to S cell cycle control	WP45	Wikipathways	0.279911	1
Homologous DNA Pairing and Strand Exchange	R-HSA-5693579	Reactome	0.279959	1
Viral Messenger RNA Synthesis	R-HSA-168325	Reactome	0.280037	1
Gap-filling DNA repair synthesis and ligation in TC-NER	R-HSA-6782210	Reactome	0.280209	1
t cell receptor signaling pathway	tcrpathway	BioCarta	0.2806	1
Copper homeostasis	WP3286	Wikipathways	0.280779	1
Progesterone-mediated oocyte maturation - Homo sapiens (human)	path:hsa04914	KEGG	0.282913	1
PCNA-Dependent Long Patch Base Excision Repair	R-HSA-5651801	Reactome	0.286627	1
Intracellular Signalling Through Adenosine Receptor A2a and Adenosine	SMP00320	SMPDB	0.288596	1
tRNA charging	TRNA-CHARGING-PWY	HumanCyc	0.288596	1
mTOR signaling pathway	mtor_4pathway	PID	0.288613	1
TP53 Regulates Transcription of Cell Cycle Genes	R-HSA-6791312	Reactome	0.289887	1
Rab regulation of trafficking	R-HSA-9007101	Reactome	0.290827	1
Brain-Derived Neurotrophic Factor (BDNF) signaling pathway	WP2380	Wikipathways	0.292245	1
NGF-independant TRKA activation	R-HSA-187024	Reactome	0.292907	1
Pyruvate Carboxylase Deficiency	SMP00350	SMPDB	0.292937	1
Primary Hyperoxaluria Type I	SMP00352	SMPDB	0.292937	1
Lactic Acidemia	SMP00313	SMPDB	0.292937	1
Alanine Metabolism	SMP00055	SMPDB	0.292937	1
Gastric ulcer formation	WP4026	Wikipathways	0.292937	1
glycine betaine degradation	PWY-3661-1	HumanCyc	0.292937	1
The fatty acid cycling model	R-HSA-167826	Reactome	0.292937	1
The proton buffering model	R-HSA-167827	Reactome	0.292937	1
Mitochondrial Uncoupling Proteins	R-HSA-166187	Reactome	0.292937	1
Sodium-coupled phosphate cotransporters	R-HSA-427652	Reactome	0.292937	1
Interleukin-37 signaling	R-HSA-9008059	Reactome	0.292937	1
Sulfide oxidation to sulfate	R-HSA-1614517	Reactome	0.292967	1
basic mechanism of action of ppara pparb(d) and pparg and effects on gene expression	pparpathway	BioCarta	0.292967	1
malate-aspartate shuttle	MALATE-ASPARTATE-SHUTTLE-PWY	HumanCyc	0.292967	1
fructose 2,6-bisphosphate synthesis	PWY66-423	HumanCyc	0.292967	1
Tachykinin receptors bind tachykinins	R-HSA-380095	Reactome	0.292967	1
ornithine <i>de novo </i> biosynthesis	ARGININE-SYN4-PWY	HumanCyc	0.292967	1
asparagine degradation	ASPARAGINE-DEG1-PWY-1	HumanCyc	0.292967	1
Beta oxidation of lauroyl-CoA to decanoyl-CoA-CoA	R-HSA-77310	Reactome	0.292967	1
GRB7 events in ERBB2 signaling	R-HSA-1306955	Reactome	0.292967	1
Pentose Phosphate Pathway (Erythrocyte)	PA165971634	PharmGKB	0.292997	1
miRNA Biogenesis	WP2338	Wikipathways	0.292997	1
RNA interference	WP2805	Wikipathways	0.292997	1
folate polyglutamylation	PWY-2161	HumanCyc	0.292997	1
ketolysis	PWY66-368	HumanCyc	0.292997	1
Beta oxidation of octanoyl-CoA to hexanoyl-CoA	R-HSA-77348	Reactome	0.292997	1
Beta oxidation of hexanoyl-CoA to butanoyl-CoA	R-HSA-77350	Reactome	0.292997	1
Activation of caspases through apoptosome-mediated cleavage	R-HSA-111459	Reactome	0.292997	1
citrulline-nitric oxide cycle	PWY-4983	HumanCyc	0.292997	1
Disinhibition of SNARE formation	R-HSA-114516	Reactome	0.292997	1
tRNA splicing	PWY-6689	HumanCyc	0.292997	1
Negative regulation of TCF-dependent signaling by DVL-interacting proteins	R-HSA-5368598	Reactome	0.292997	1
Cytochrome c-mediated apoptotic response	R-HSA-111461	Reactome	0.292997	1
aspirin blocks signaling pathway involved in platelet activation	sppapathway	BioCarta	0.293059	1
role of nicotinic acetylcholine receptors in the regulation of apoptosis	achpathway	BioCarta	0.293059	1
Zinc transporters	R-HSA-435354	Reactome	0.293111	1
Insulin Signalling	SMP00391	SMPDB	0.293163	1
Metabolism of folate and pterines	R-HSA-196757	Reactome	0.293163	1
PKA activation in glucagon signalling	R-HSA-164378	Reactome	0.293163	1
Bisphosphonate Pathway, Pharmacodynamics	PA154423660	PharmGKB	0.293267	1
TCA Cycle	WP78	Wikipathways	0.293267	1
Tristetraprolin (TTP, ZFP36) binds and destabilizes mRNA	R-HSA-450513	Reactome	0.293267	1
ATF-2 transcription factor network	atf2_pathway	PID	0.296229	1
Fatty Acid Beta Oxidation	WP143	Wikipathways	0.297219	1
Factors involved in megakaryocyte development and platelet production	R-HSA-983231	Reactome	0.297258	1
Interconversion of nucleotide di- and triphosphates	R-HSA-499943	Reactome	0.297437	1
insulin Mam	None	INOH	0.297578	1
Sphingolipid metabolism - Homo sapiens (human)	path:hsa00600	KEGG	0.29821	1
the 41bb-dependent immune response	41bbpathway	BioCarta	0.298607	1
Trafficking and processing of endosomal TLR	R-HSA-1679131	Reactome	0.298607	1
TRAF6 mediated IRF7 activation in TLR7/8 or 9 signaling	R-HSA-975110	Reactome	0.298653	1
Ganglio Sphingolipid Metabolism	WP1423	Wikipathways	0.2987	1
Osteopontin Signaling	WP1434	Wikipathways	0.298746	1
Cell-type Dependent Selectivity of CCK2R Signaling	WP3679	Wikipathways	0.298746	1
TP53 Regulates Transcription of Cell Cycle Genes	WP3804	Wikipathways	0.298746	1
role of mitochondria in apoptotic signaling	mitochondriapathway	BioCarta	0.298746	1
Signaling by Activin	R-HSA-1502540	Reactome	0.298746	1
Mitochondrial iron-sulfur cluster biogenesis	R-HSA-1362409	Reactome	0.298746	1
regulation of p27 phosphorylation during cell cycle progression	p27pathway	BioCarta	0.298792	1
Chk1/Chk2(Cds1) mediated inactivation of Cyclin B:Cdk1 complex	R-HSA-75035	Reactome	0.298792	1
Initiation of Nuclear Envelope Reformation	R-HSA-2995383	Reactome	0.298792	1
Nuclear Envelope Reassembly	R-HSA-2995410	Reactome	0.298792	1
Amino Acid metabolism	WP3925	Wikipathways	0.298839	1
Sphingolipid metabolism	R-HSA-428157	Reactome	0.299075	1
tryptophan degradation	TRYPTOPHAN-DEGRADATION-1	HumanCyc	0.301017	1
Caloric restriction and aging	WP4191	Wikipathways	0.301096	1
YAP1- and WWTR1 (TAZ)-stimulated gene expression	R-HSA-2032785	Reactome	0.301096	1
Glucocorticoid Pathway (Peripheral Tissue), Pharmacodynamics	PA2027	PharmGKB	0.301135	1
Sepiapterin reductase deficiency	SMP00491	SMPDB	0.301135	1
Segawa syndrome	SMP00490	SMPDB	0.301135	1
Pterine Biosynthesis	SMP00005	SMPDB	0.301135	1
Dopa-responsive dystonia	SMP00486	SMPDB	0.301135	1
Hyperphenylalaniemia due to guanosine triphosphate cyclohydrolase deficiency	SMP00487	SMPDB	0.301135	1
Hyperphenylalaninemia due to 6-pyruvoyltetrahydropterin synthase deficiency (ptps)	SMP00488	SMPDB	0.301135	1
Hyperphenylalaninemia due to dhpr-deficiency	SMP00489	SMPDB	0.301135	1
btg family proteins and cell cycle regulation	btg2pathway	BioCarta	0.301135	1
PTK6 Regulates RTKs and Their Effectors AKT1 and DOK1	R-HSA-8849469	Reactome	0.301135	1
regulation of map kinase pathways through dual specificity phosphatases	dsppathway	BioCarta	0.301174	1
EGFR-dependent Endothelin signaling events	et_egfrpathway	PID	0.301174	1
insulin	None	INOH	0.306322	1
fmlp induced chemokine gene expression in hmc-1 cells	fmlppathway	BioCarta	0.306728	1
Factors and pathways affecting insulin-like growth factor (IGF1)-Akt signaling	WP3850	Wikipathways	0.306797	1
vegf hypoxia and angiogenesis	vegfpathway	BioCarta	0.306936	1
mcalpain and friends in cell motility	mcalpainpathway	BioCarta	0.307006	1
Activation of BH3-only proteins	R-HSA-114452	Reactome	0.307075	1
Kinesins	R-HSA-983189	Reactome	0.308415	1
Aldosterone synthesis and secretion - Homo sapiens (human)	path:hsa04925	KEGG	0.309095	1
MyD88 cascade initiated on plasma membrane	R-HSA-975871	Reactome	0.309129	1
Toll Like Receptor 10 (TLR10) Cascade	R-HSA-168142	Reactome	0.309129	1
Toll Like Receptor 5 (TLR5) Cascade	R-HSA-168176	Reactome	0.309129	1
Transport of inorganic cations/anions and amino acids/oligopeptides	R-HSA-425393	Reactome	0.310214	1
Metabolism of vitamins and cofactors	R-HSA-196854	Reactome	0.311581	1
Mitophagy - animal - Homo sapiens (human)	path:hsa04137	KEGG	0.311716	1
Hepatocellular carcinoma - Homo sapiens (human)	path:hsa05225	KEGG	0.313678	1
One carbon metabolism and related pathways	WP3940	Wikipathways	0.315524	1
TLR ECSIT MEKK1 JNK	None	INOH	0.316903	1
Sphingolipid Metabolism	WP1422	Wikipathways	0.316969	1
Calmodulin induced events	R-HSA-111933	Reactome	0.317034	1
CaM pathway	R-HSA-111997	Reactome	0.317034	1
Synthesis of IP3 and IP4 in the cytosol	R-HSA-1855204	Reactome	0.317034	1
N-glycan antennae elongation in the medial/trans-Golgi	R-HSA-975576	Reactome	0.317166	1
links between pyk2 and map kinases	pyk2pathway	BioCarta	0.317297	1
Presynaptic phase of homologous DNA pairing and strand exchange	R-HSA-5693616	Reactome	0.319116	1
G Protein Signaling Pathways	WP35	Wikipathways	0.319347	1
Myometrial Relaxation and Contraction Pathways	WP289	Wikipathways	0.320561	1
Purine metabolism - Homo sapiens (human)	path:hsa00230	KEGG	0.320806	1
HTLV-I infection - Homo sapiens (human)	path:hsa05166	KEGG	0.321212	1
DNA Damage Response (only ATM dependent)	WP710	Wikipathways	0.321806	1
Ceramide signaling pathway	ceramide_pathway	PID	0.326714	1
PI3K-AKT-mTOR - VitD3 Signalling	WP4141	Wikipathways	0.327907	1
Sphingolipid Metabolism	SMP00034	SMPDB	0.32803	1
Gaucher Disease	SMP00349	SMPDB	0.32803	1
Globoid Cell Leukodystrophy	SMP00348	SMPDB	0.32803	1
Metachromatic Leukodystrophy (MLD)	SMP00347	SMPDB	0.32803	1
Fabry disease	SMP00525	SMPDB	0.32803	1
Krabbe disease	SMP00526	SMPDB	0.32803	1
Nef-mediates down modulation of cell surface receptors by recruiting them to clathrin adapters	R-HSA-164938	Reactome	0.328152	1
Inositol Metabolism	SMP00011	SMPDB	0.328214	1
role of brca1 brca2 and atr in cancer susceptibility	atrbrcapathway	BioCarta	0.328275	1
ERK/MAPK targets	R-HSA-198753	Reactome	0.328275	1
Citric acid cycle (TCA cycle)	R-HSA-71403	Reactome	0.328337	1
TRAF6 mediated induction of NFkB and MAP kinases upon TLR7/8 or 9 activation	R-HSA-975138	Reactome	0.329398	1
Amino acid synthesis and interconversion (transamination)	R-HSA-70614	Reactome	0.32983	1
Alanine, aspartate and glutamate metabolism - Homo sapiens (human)	path:hsa00250	KEGG	0.329907	1
Signaling mediated by p38-alpha and p38-beta	p38alphabetadownstreampathway	PID	0.330215	1
MyD88:Mal cascade initiated on plasma membrane	R-HSA-166058	Reactome	0.330354	1
Toll Like Receptor TLR1:TLR2 Cascade	R-HSA-168179	Reactome	0.330354	1
Toll Like Receptor TLR6:TLR2 Cascade	R-HSA-168188	Reactome	0.330354	1
Toll Like Receptor 2 (TLR2) Cascade	R-HSA-181438	Reactome	0.330354	1
Class I PI3K signaling events mediated by Akt	pi3kciaktpathway	PID	0.330446	1
Prostate cancer - Homo sapiens (human)	path:hsa05215	KEGG	0.330607	1
Toll Like Receptor 3 (TLR3) Cascade	R-HSA-168164	Reactome	0.330861	1
Prostaglandin Synthesis and Regulation	WP98	Wikipathways	0.337083	1
E2F transcription factor network	e2f_pathway	PID	0.33741	1
Fatty acid degradation - Homo sapiens (human)	path:hsa00071	KEGG	0.337429	1
PLC beta mediated events	R-HSA-112043	Reactome	0.337689	1
WNT-Core	None	Signalink	0.337776	1
Signaling by NOTCH3	R-HSA-9012852	Reactome	0.338123	1
PDGF	None	INOH	0.338384	1
Cell Cycle	R-HSA-1640170	Reactome	0.339285	1
JAK-STAT-Ncore	None	Signalink	0.340012	1
Doxorubicin Pathway (Cancer Cell), Pharmacodynamics	PA165292163	PharmGKB	0.340069	1
PKA-mediated phosphorylation of CREB	R-HSA-111931	Reactome	0.340069	1
mets affect on macrophage differentiation	etspathway	BioCarta	0.340125	1
Global Genome Nucleotide Excision Repair (GG-NER)	R-HSA-5696399	Reactome	0.340134	1
Pathway_PA165959425	PA165959425	PharmGKB	0.340182	1
TP53 Regulates Transcription of Genes Involved in G2 Cell Cycle Arrest	R-HSA-6804114	Reactome	0.340182	1
Matrix Metalloproteinases	WP129	Wikipathways	0.341627	1
beta-Alanine metabolism - Homo sapiens (human)	path:hsa00410	KEGG	0.34192	1
IL17 signaling pathway	WP2112	Wikipathways	0.342214	1
Ethanol effects on histone modifications	WP3996	Wikipathways	0.342214	1
p38 mapk signaling pathway	p38mapkpathway	BioCarta	0.342361	1
Nongenotropic Androgen signaling	ar_nongenomic_pathway	PID	0.342435	1
Longevity regulating pathway - multiple species - Homo sapiens (human)	path:hsa04213	KEGG	0.346092	1
Th17 cell differentiation - Homo sapiens (human)	path:hsa04659	KEGG	0.347782	1
Glioma - Homo sapiens (human)	path:hsa05214	KEGG	0.348123	1
Membrane Trafficking	R-HSA-199991	Reactome	0.348747	1
Metabolism of polyamines	R-HSA-351202	Reactome	0.350016	1
mTOR signalling	R-HSA-165159	Reactome	0.350519	1
Cell Cycle, Mitotic	R-HSA-69278	Reactome	0.350678	1
fibrinolysis pathway	fibrinolysispathway	BioCarta	0.352653	1
bile acid biosynthesis, neutral pathway	PWY-6061	HumanCyc	0.352806	1
Regulation of TP53 Activity through Association with Co-factors	R-HSA-6804759	Reactome	0.352857	1
ERK Pathway in Huntington,s Disease	WP3853	Wikipathways	0.352907	1
TP53 regulates transcription of several additional cell death genes whose specific roles in p53-dependent apoptosis remain uncertain	R-HSA-6803205	Reactome	0.352907	1
Synthesis of IP2, IP, and Ins in the cytosol	R-HSA-1855183	Reactome	0.352907	1
transcription regulation by methyltransferase of carm1	carm1pathway	BioCarta	0.352958	1
phosphorylation of mek1 by cdk5/p35 down regulates the map kinase pathway	cdk5pathway	BioCarta	0.352958	1
Ras signaling in the CD4+ TCR pathway	tcrraspathway	PID	0.352958	1
S1P4 pathway	s1p_s1p4_pathway	PID	0.352958	1
apoptotic signaling in response to dna damage	chemicalpathway	BioCarta	0.353009	1
Mismatch repair (MMR) directed by MSH2:MSH3 (MutSbeta)	R-HSA-5358606	Reactome	0.353009	1
sumoylation by ranbp2 regulates transcriptional repression	ranbp2pathway	BioCarta	0.353009	1
Membrane binding and targetting of GAG proteins	R-HSA-174490	Reactome	0.353009	1
Synthesis And Processing Of GAG, GAGPOL Polyproteins	R-HSA-174495	Reactome	0.353009	1
TP53 Regulates Transcription of Genes Involved in G1 Cell Cycle Arrest	R-HSA-6804116	Reactome	0.353009	1
Golgi Cisternae Pericentriolar Stack Reorganization	R-HSA-162658	Reactome	0.353009	1
CDT1 association with the CDC6:ORC:origin complex	R-HSA-68827	Reactome	0.353009	1
Cocaine addiction - Homo sapiens (human)	path:hsa05030	KEGG	0.354229	1
Inositol phosphate metabolism	R-HSA-1483249	Reactome	0.354601	1
Retrograde transport at the Trans-Golgi-Network	R-HSA-6811440	Reactome	0.355345	1
VEGFR2 mediated vascular permeability	R-HSA-5218920	Reactome	0.355835	1
Resolution of D-loop Structures through Synthesis-Dependent Strand Annealing (SDSA)	R-HSA-5693554	Reactome	0.355835	1
RNA Pol II CTD phosphorylation and interaction with CE during HIV infection	R-HSA-167160	Reactome	0.355904	1
RNA Pol II CTD phosphorylation and interaction with CE	R-HSA-77075	Reactome	0.355904	1
Intracellular signaling by second messengers	R-HSA-9006925	Reactome	0.356113	1
Liver steatosis AOP	WP4010	Wikipathways	0.357363	1
Cholinergic synapse - Homo sapiens (human)	path:hsa04725	KEGG	0.358129	1
Glucagon signaling pathway - Homo sapiens (human)	path:hsa04922	KEGG	0.358571	1
TP53 Regulates Transcription of DNA Repair Genes	R-HSA-6796648	Reactome	0.359242	1
C-MYB transcription factor network	cmyb_pathway	PID	0.359253	1
Protein folding	R-HSA-391251	Reactome	0.359378	1
Cell death signalling via NRAGE, NRIF and NADE	R-HSA-204998	Reactome	0.360427	1
Chronic myeloid leukemia - Homo sapiens (human)	path:hsa05220	KEGG	0.360659	1
Prolactin Signaling Pathway	WP2037	Wikipathways	0.360891	1
GPCR Adenosine A2A receptor	None	INOH	0.363583	1
RNA Polymerase III Transcription Initiation	R-HSA-76046	Reactome	0.363906	1
Vinka Alkaloid Pathway, Pharmacokinetics	PA150981002	PharmGKB	0.366628	1
Vincristine Action Pathway	SMP00437	SMPDB	0.366672	1
Vindesine Action Pathway	SMP00438	SMPDB	0.366672	1
ifn alpha signaling pathway	ifnapathway	BioCarta	0.366672	1
IL-13 signaling	None	INOH	0.366672	1
putrescine degradation III	PWY-0	HumanCyc	0.366672	1
Synthesis and degradation of ketone bodies - Homo sapiens (human)	path:hsa00072	KEGG	0.366716	1
Gemcitabine Pathway, Pharmacodynamics	PA2036	PharmGKB	0.366716	1
Hyaluronan uptake and degradation	R-HSA-2160916	Reactome	0.366716	1
overview of telomerase protein component gene htert transcriptional regulation	tertpathway	BioCarta	0.366716	1
Zinc influx into cells by the SLC39 gene family	R-HSA-442380	Reactome	0.366716	1
Ketone body metabolism	R-HSA-74182	Reactome	0.366716	1
Beta Oxidation of Very Long Chain Fatty Acids	SMP00052	SMPDB	0.36676	1
Adrenoleukodystrophy, X-linked	SMP00516	SMPDB	0.36676	1
Carnitine-acylcarnitine translocase deficiency	SMP00517	SMPDB	0.36676	1
Signal attenuation	R-HSA-74749	Reactome	0.36676	1
Activation of SMO	R-HSA-5635838	Reactome	0.36676	1
Interleukin-27 signaling	R-HSA-9020956	Reactome	0.36676	1
Activation of PPARGC1A (PGC-1alpha) by phosphorylation	R-HSA-2151209	Reactome	0.36676	1
MAPK3 (ERK1) activation	R-HSA-110056	Reactome	0.36676	1
VEGF and VEGFR signaling network	vegf_vegfr_pathway	PID	0.36676	1
Base-Excision Repair, AP Site Formation	R-HSA-73929	Reactome	0.366804	1
Removal of the Flap Intermediate from the C-strand	R-HSA-174437	Reactome	0.366804	1
FBXL7 down-regulates AURKA during mitotic entry and in early mitosis	R-HSA-8854050	Reactome	0.366804	1
methionine salvage cycle III	PWY-7527	HumanCyc	0.366804	1
SLBP independent Processing of Histone Pre-mRNAs	R-HSA-111367	Reactome	0.366804	1
SCF-beta-TrCP mediated degradation of Emi1	R-HSA-174113	Reactome	0.366804	1
Degradation of AXIN	R-HSA-4641257	Reactome	0.366804	1
Signaling by Retinoic Acid	R-HSA-5362517	Reactome	0.367078	1
Sphingolipid de novo biosynthesis	R-HSA-1660661	Reactome	0.367438	1
Notch Signaling Pathway	WP268	Wikipathways	0.367889	1
Notch Signaling Pathway	WP4242	Wikipathways	0.367889	1
Intra-Golgi traffic	R-HSA-6811438	Reactome	0.36816	1
AGE-RAGE signaling pathway in diabetic complications - Homo sapiens (human)	path:hsa04933	KEGG	0.36965	1
Cell-cell junction organization	R-HSA-421270	Reactome	0.37011	1
Fanconi anemia pathway - Homo sapiens (human)	path:hsa03460	KEGG	0.370431	1
IL-4 Signaling Pathway	WP395	Wikipathways	0.370431	1
Nicotinate Nicotinamide metabolism	None	INOH	0.370471	1
Cortisol synthesis and secretion - Homo sapiens (human)	path:hsa04927	KEGG	0.370536	1
cyclins and cell cycle regulation	cellcyclepathway	BioCarta	0.370536	1
Branched-chain amino acid catabolism	R-HSA-70895	Reactome	0.370667	1
Signaling events mediated by PRL	prlsignalingeventspathway	PID	0.370667	1
mTORC1-mediated signalling	R-HSA-166208	Reactome	0.370732	1
IL4	Pathway_IL4	NetPath	0.371069	1
Glucose metabolism	R-HSA-70326	Reactome	0.371107	1
VEGFA-VEGFR2 Signaling Pathway	WP3888	Wikipathways	0.373797	1
Amino acid transport across the plasma membrane	R-HSA-352230	Reactome	0.377994	1
TAK1 activates NFkB by phosphorylation and activation of IKKs complex	R-HSA-445989	Reactome	0.378225	1
Propanoate metabolism - Homo sapiens (human)	path:hsa00640	KEGG	0.378302	1
Oncogene Induced Senescence	R-HSA-2559585	Reactome	0.378302	1
Metformin Pathway, Pharmacodynamic	PA165948566	PharmGKB	0.378379	1
Noncanonical Wnt signaling pathway	wnt_noncanonical_pathway	PID	0.378379	1
Valine Leucine Isoleucine degradation	None	INOH	0.378379	1
Translocation of GLUT4 to the plasma membrane	R-HSA-1445148	Reactome	0.378456	1
Activation of TRKA receptors	R-HSA-187015	Reactome	0.380515	1
platelet amyloid precursor protein pathway	plateletapppathway	BioCarta	0.380585	1
rRNA modification in the mitochondrion	R-HSA-6793080	Reactome	0.380585	1
VLDL clearance	R-HSA-8964046	Reactome	0.380585	1
rRNA processing in the mitochondrion	R-HSA-8868766	Reactome	0.380585	1
MET Receptor Activation	R-HSA-6806942	Reactome	0.380585	1
Refsum Disease	SMP00451	SMPDB	0.380621	1
Phytanic Acid Peroxisomal Oxidation	SMP00450	SMPDB	0.380621	1
neuroregulin receptor degredation protein-1 controls erbb3 receptor recycling	erbb3pathway	BioCarta	0.380621	1
ethanol degradation II	PWY66-21	HumanCyc	0.380621	1
PTK6 Regulates Cell Cycle	R-HSA-8849470	Reactome	0.380621	1
Vitamin H (biotin) metabolism	Vitamin H (biotin) metabolism	EHMN	0.380621	1
Activated NTRK2 signals through CDK5	R-HSA-9032845	Reactome	0.380621	1
Scavenging by Class B Receptors	R-HSA-3000471	Reactome	0.380621	1
oleate biosynthesis	PWY-5996	HumanCyc	0.380621	1
Vitamin B6 metabolism - Homo sapiens (human)	path:hsa00750	KEGG	0.380656	1
mir-124 predicted interactions with cell cycle and differentiation	WP3595	Wikipathways	0.380656	1
phosphatidylcholine biosynthesis	PWY3O-450	HumanCyc	0.380656	1
Beta oxidation of decanoyl-CoA to octanoyl-CoA-CoA	R-HSA-77346	Reactome	0.380656	1
methionine degradation	METHIONINE-DEG1-PWY	HumanCyc	0.380656	1
ethanol degradation IV	PWY66-162	HumanCyc	0.380656	1
Negative feedback regulation of MAPK pathway	R-HSA-5674499	Reactome	0.380656	1
Pre-NOTCH Processing in the Endoplasmic Reticulum	R-HSA-1912399	Reactome	0.380656	1
Acyl chain remodeling of CL	R-HSA-1482798	Reactome	0.380656	1
Molybdenum cofactor biosynthesis	R-HSA-947581	Reactome	0.380656	1
Phosphorylation of Emi1	R-HSA-176417	Reactome	0.380656	1
SMAD2/3 Phosphorylation Motif Mutants in Cancer	R-HSA-3304356	Reactome	0.380656	1
SMAD2/3 MH2 Domain Mutants in Cancer	R-HSA-3315487	Reactome	0.380656	1
Loss of Function of SMAD2/3 in Cancer	R-HSA-3304349	Reactome	0.380656	1
Intra-Golgi and retrograde Golgi-to-ER traffic	R-HSA-6811442	Reactome	0.380957	1
Binding and Uptake of Ligands by Scavenger Receptors	R-HSA-2173782	Reactome	0.381219	1
Common Pathways Underlying Drug Addiction	WP2636	Wikipathways	0.381654	1
Pathways in clear cell renal cell carcinoma	WP4018	Wikipathways	0.382141	1
Transport of Mature mRNAs Derived from Intronless Transcripts	R-HSA-159234	Reactome	0.382264	1
APC/C-mediated degradation of cell cycle proteins	R-HSA-174143	Reactome	0.382264	1
Regulation of mitotic cell cycle	R-HSA-453276	Reactome	0.382264	1
Protein alkylation leading to liver fibrosis	WP3980	Wikipathways	0.383109	1
Hypoxia-mediated EMT and Stemness	WP2943	Wikipathways	0.383243	1
Oncogene Induced Senescence	WP3308	Wikipathways	0.383243	1
thyroid hormone biosynthesis	PWY-6241	HumanCyc	0.383243	1
2-amino-3-carboxymuconate semialdehyde degradation to glutaryl-CoA	PWY-5652	HumanCyc	0.383243	1
aspartate biosynthesis	ASPARTATESYN-PWY	HumanCyc	0.383243	1
alpha-synuclein and parkin-mediated proteolysis in parkinson`s disease	parkinsonspathway	BioCarta	0.383243	1
fatty acid elongation -- saturated	FASYN-ELONG-PWY	HumanCyc	0.383243	1
BDNF activates NTRK2 (TRKB) signaling	R-HSA-9024909	Reactome	0.383243	1
PKB-mediated events	R-HSA-109703	Reactome	0.383266	1
Prednisolone Metabolism Pathway	SMP00632	SMPDB	0.383266	1
Prednisolone Action Pathway	SMP00441	SMPDB	0.383266	1
YAP1- and WWTR1 (TAZ)-stimulated gene expression	WP2738	Wikipathways	0.383266	1
PAOs oxidise polyamines to amines	R-HSA-141334	Reactome	0.383266	1
anthrax toxin mechanism of action	anthraxpathway	BioCarta	0.383266	1
Insulin effects increased synthesis of Xylulose-5-Phosphate	R-HSA-163754	Reactome	0.383266	1
anandamide degradation	PWY6666-1	HumanCyc	0.383266	1
Entry of Influenza Virion into Host Cell via Endocytosis	R-HSA-168275	Reactome	0.383266	1
PDE3B signalling	R-HSA-165160	Reactome	0.383266	1
UDP-D-xylose and UDP-D-glucuronate biosynthesis	PWY-4821	HumanCyc	0.383266	1
L-cysteine degradation II	PWY-5329	HumanCyc	0.383266	1
Activation, translocation and oligomerization of BAX	R-HSA-114294	Reactome	0.383266	1
Activation and oligomerization of BAK protein	R-HSA-111452	Reactome	0.383266	1
Formation of editosomes by ADAR proteins	R-HSA-77042	Reactome	0.383266	1
C6 deamination of adenosine	R-HSA-75102	Reactome	0.383266	1
mRNA Editing: A to I Conversion	R-HSA-75064	Reactome	0.383266	1
D-glucuronate degradation	PWY-5525	HumanCyc	0.383266	1
guanine and guanosine salvage	PWY-6620	HumanCyc	0.383266	1
7-(3-amino-3-carboxypropyl)-wyosine biosynthesis	PWY-7286	HumanCyc	0.383266	1
hypusine biosynthesis	PWY-5905	HumanCyc	0.383266	1
glutathione redox reactions II	GLUT-REDOX-PWY	HumanCyc	0.383266	1
creatine biosynthesis	GLYCGREAT-PWY	HumanCyc	0.383266	1
spermidine biosynthesis	BSUBPOLYAMSYN-PWY	HumanCyc	0.383266	1
flavin biosynthesis	PWY66-366	HumanCyc	0.383266	1
Mitotic Metaphase/Anaphase Transition	R-HSA-68881	Reactome	0.383266	1
ascorbate recycling (cytosolic)	PWY-6370	HumanCyc	0.383266	1
Abasic sugar-phosphate removal via the single-nucleotide replacement pathway	R-HSA-73930	Reactome	0.383266	1
ChREBP activates metabolic gene expression	R-HSA-163765	Reactome	0.383266	1
Glypican 2 network	glypican_2pathway	PID	0.383266	1
XAV939 inhibits tankyrase, stabilizing AXIN	R-HSA-5545619	Reactome	0.383266	1
AMP-activated Protein Kinase (AMPK) Signaling	WP1403	Wikipathways	0.383693	1
HDR through Homologous Recombination (HRR)	R-HSA-5685942	Reactome	0.384588	1
Farnesoid X Receptor Pathway	WP2879	Wikipathways	0.386775	1
Growth hormone receptor signaling	R-HSA-982772	Reactome	0.387316	1
Scavenging by Class A Receptors	R-HSA-3000480	Reactome	0.387316	1
Apoptosis Modulation by HSP70	WP384	Wikipathways	0.387497	1
Asymmetric localization of PCP proteins	R-HSA-4608870	Reactome	0.387558	1
Vesicle-mediated transport	R-HSA-5653656	Reactome	0.391282	1
Anti-diabetic Drug Potassium Channel Inhibitors Pathway, Pharmacodynamics	PA153627758	PharmGKB	0.394313	1
DNA Damage/Telomere Stress Induced Senescence	R-HSA-2559586	Reactome	0.394459	1
Ca-dependent events	R-HSA-111996	Reactome	0.394459	1
Hippo signaling pathway - multiple species - Homo sapiens (human)	path:hsa04392	KEGG	0.394678	1
TWEAK	Pathway_TWEAK	NetPath	0.394678	1
Synthesis of PC	R-HSA-1483191	Reactome	0.394678	1
Reelin signaling pathway	reelinpathway	PID	0.394678	1
CDK-mediated phosphorylation and removal of Cdc6	R-HSA-69017	Reactome	0.394751	1
Recycling pathway of L1	R-HSA-437239	Reactome	0.394824	1
RNA Polymerase III Transcription Initiation From Type 3 Promoter	R-HSA-76071	Reactome	0.394824	1
Aldosterone-regulated sodium reabsorption - Homo sapiens (human)	path:hsa04960	KEGG	0.397025	1
HDR through Single Strand Annealing (SSA)	R-HSA-5685938	Reactome	0.397527	1
Proton Pump Inhibitor Pathway, Pharmacodynamics	PA152530845	PharmGKB	0.397846	1
Glycosphingolipid metabolism	R-HSA-1660662	Reactome	0.397846	1
Apelin signaling pathway - Homo sapiens (human)	path:hsa04371	KEGG	0.398392	1
NRF2 pathway	WP2884	Wikipathways	0.402174	1
G2/M Checkpoints	R-HSA-69481	Reactome	0.402913	1
Measles - Homo sapiens (human)	path:hsa05162	KEGG	0.405871	1
DNA Repair	R-HSA-73894	Reactome	0.406025	1
TFAP2 (AP-2) family regulates transcription of growth factors and their receptors	R-HSA-8866910	Reactome	0.406878	1
Glycolysis	SMP00040	SMPDB	0.407096	1
Glycogenosis, Type VII. Tarui disease	SMP00531	SMPDB	0.407096	1
Fanconi-bickel syndrome	SMP00572	SMPDB	0.407096	1
Mercaptopurine Metabolism Pathway	SMP00609	SMPDB	0.407096	1
Glycosphingolipid biosynthesis - globo and isoglobo series - Homo sapiens (human)	path:hsa00603	KEGG	0.40715	1
estrogen responsive protein efp controls cell cycle and breast tumors growth	efppathway	BioCarta	0.40715	1
N-Glycan antennae elongation	R-HSA-975577	Reactome	0.407204	1
BMP2 signaling TAK1	None	INOH	0.407204	1
Processive synthesis on the lagging strand	R-HSA-69183	Reactome	0.407204	1
Arf6 downstream pathway	arf6downstreampathway	PID	0.407204	1
InlB-mediated entry of Listeria monocytogenes into host cell	R-HSA-8875360	Reactome	0.407204	1
Glycosphingolipid metabolism	Glycosphingolipid metabolism	EHMN	0.408561	1
Dual incision in TC-NER	R-HSA-6782135	Reactome	0.409476	1
Loss of Nlp from mitotic centrosomes	R-HSA-380259	Reactome	0.409591	1
Loss of proteins required for interphase microtubule organization from the centrosome	R-HSA-380284	Reactome	0.409591	1
Interleukin-1 signaling	R-HSA-9020702	Reactome	0.410498	1
Vitamin B12 Metabolism	WP1533	Wikipathways	0.411023	1
TRIF(TICAM1)-mediated TLR4 signaling	R-HSA-937061	Reactome	0.411226	1
MyD88-independent TLR4 cascade	R-HSA-166166	Reactome	0.411226	1
Amyotrophic lateral sclerosis (ALS) - Homo sapiens (human)	path:hsa05014	KEGG	0.412305	1
Vitamin digestion and absorption - Homo sapiens (human)	path:hsa04977	KEGG	0.412664	1
Glutamate Neurotransmitter Release Cycle	R-HSA-210500	Reactome	0.413074	1
Ephrin B reverse signaling	ephrinbrevpathway	PID	0.413142	1
Fas	None	INOH	0.41321	1
Telomere C-strand (Lagging Strand) Synthesis	R-HSA-174417	Reactome	0.413279	1
Polythiazide Action Pathway	SMP00080	SMPDB	0.413718	1
Methyclothiazide Action Pathway	SMP00081	SMPDB	0.413718	1
Bumetanide Action Pathway	SMP00088	SMPDB	0.413718	1
Spironolactone Action Pathway	SMP00134	SMPDB	0.413718	1
Eplerenone Action Pathway	SMP00135	SMPDB	0.413718	1
Triamterene Action Pathway	SMP00132	SMPDB	0.413718	1
Amiloride Action Pathway	SMP00133	SMPDB	0.413718	1
Ethacrynic Acid Action Pathway	SMP00097	SMPDB	0.413718	1
Quinethazone Action Pathway	SMP00091	SMPDB	0.413718	1
Bendroflumethiazide Action Pathway	SMP00090	SMPDB	0.413718	1
Chlorthalidone Action Pathway	SMP00122	SMPDB	0.413718	1
Trichlormethiazide Action Pathway	SMP00121	SMPDB	0.413718	1
Iminoglycinuria	SMP00193	SMPDB	0.413718	1
Lysinuric Protein Intolerance	SMP00197	SMPDB	0.413718	1
Blue diaper syndrome	SMP00583	SMPDB	0.413718	1
Lysinuric protein intolerance (LPI)	SMP00585	SMPDB	0.413718	1
Cystinuria	SMP00723	SMPDB	0.413718	1
Indapamide Action Pathway	SMP00110	SMPDB	0.413718	1
Furosemide Action Pathway	SMP00115	SMPDB	0.413718	1
Torsemide Action Pathway	SMP00118	SMPDB	0.413718	1
Hartnup Disorder	SMP00189	SMPDB	0.413718	1
Glucose Transporter Defect (SGLT2)	SMP00184	SMPDB	0.413718	1
Kidney Function	SMP00483	SMPDB	0.413718	1
Glucose Transporter Defect (SGLT2)	SMP00245	SMPDB	0.413718	1
Metolazone Action Pathway	SMP00105	SMPDB	0.413718	1
Hydrochlorothiazide Action Pathway	SMP00100	SMPDB	0.413718	1
Cyclothiazide Action Pathway	SMP00103	SMPDB	0.413718	1
Hydroflumethiazide Action Pathway	SMP00108	SMPDB	0.413718	1
Chlorothiazide Action Pathway	SMP00078	SMPDB	0.413718	1
Prion disease pathway	WP3995	Wikipathways	0.414197	1
Glucagon signaling in metabolic regulation	R-HSA-163359	Reactome	0.414197	1
bioactive peptide induced signaling pathway	biopeptidespathway	BioCarta	0.414277	1
role of egf receptor transactivation by gpcrs in cardiac hypertrophy	cardiacegfpathway	BioCarta	0.414357	1
ceramide signaling pathway	ceramidepathway	BioCarta	0.414437	1
EPO signaling pathway	epopathway	PID	0.414516	1
Thyroid hormone synthesis - Homo sapiens (human)	path:hsa04918	KEGG	0.417901	1
Chaperonin-mediated protein folding	R-HSA-390466	Reactome	0.422251	1
Anchoring of the basal body to the plasma membrane	R-HSA-5620912	Reactome	0.424433	1
AndrogenReceptor	Pathway_AndrogenReceptor	NetPath	0.42535	1
ion channels and their functional role in vascular endothelium	raccpathway	BioCarta	0.426851	1
Thymic Stromal LymphoPoietin (TSLP) Signaling Pathway	WP2203	Wikipathways	0.428091	1
IL6-mediated signaling events	il6_7pathway	PID	0.428377	1
protein ubiquitylation	PWY-7511	HumanCyc	0.428664	1
XBP1(S) activates chaperone genes	WP3472	Wikipathways	0.428855	1
MicroRNAs in cardiomyocyte hypertrophy	WP1544	Wikipathways	0.429394	1
Carboxyterminal post-translational modifications of tubulin	R-HSA-8955332	Reactome	0.430347	1
HIV elongation arrest and recovery	R-HSA-167287	Reactome	0.430777	1
Pausing and recovery of HIV elongation	R-HSA-167290	Reactome	0.430777	1
Serotonin Transporter Activity	WP1455	Wikipathways	0.430998	1
Vinblastine Action Pathway	SMP00436	SMPDB	0.431046	1
Vinorelbine Action Pathway	SMP00439	SMPDB	0.431046	1
Valproic Acid Metabolism Pathway	SMP00635	SMPDB	0.431046	1
il22 soluble receptor signaling pathway	il22bppathway	BioCarta	0.431046	1
Nucleotide GPCRs	WP80	Wikipathways	0.431093	1
Regulation of necroptotic cell death	R-HSA-5675482	Reactome	0.431093	1
Dimerization of procaspase-8	R-HSA-69416	Reactome	0.431093	1
Regulation by c-FLIP	R-HSA-3371378	Reactome	0.431093	1
CASP8 activity is inhibited	R-HSA-5218900	Reactome	0.431093	1
Ubiquinone and other terpenoid-quinone biosynthesis - Homo sapiens (human)	path:hsa00130	KEGG	0.431141	1
regulators of bone mineralization	npp1pathway	BioCarta	0.431141	1
rho-selective guanine exchange factor akap13 mediates stress fiber formation	akap13pathway	BioCarta	0.431188	1
Beta-oxidation of very long chain fatty acids	R-HSA-390247	Reactome	0.431188	1
Signaling by Leptin	R-HSA-2586552	Reactome	0.431188	1
Apoptotic cleavage of cellular proteins	R-HSA-111465	Reactome	0.431208	1
Hedgehog ,on, state	R-HSA-5632684	Reactome	0.431208	1
Nucleotide Excision Repair	SMP00478	SMPDB	0.431235	1
NOTCH-Core	None	Signalink	0.431235	1
Biotin transport and metabolism	R-HSA-196780	Reactome	0.431235	1
3-oxo-10R-octadecatrienoate beta-oxidation	3-oxo-10R-octadecatrienoate beta-oxidation	EHMN	0.431235	1
Signaling events mediated by TCPTP	tcptp_pathway	PID	0.431294	1
Oncostatin_M	Pathway_Oncostatin_M	NetPath	0.431466	1
Intracellular Signalling Through Adenosine Receptor A2b and Adenosine	SMP00321	SMPDB	0.431553	1
DNA Damage Recognition in GG-NER	R-HSA-5696394	Reactome	0.431553	1
AP-1 transcription factor network	ap1_pathway	PID	0.432478	1
Diuretics Pathway, Pharmacodynamics	PA165984799	PharmGKB	0.432973	1
heparan sulfate biosynthesis	PWY-6564	HumanCyc	0.433426	1
Disassembly of the destruction complex and recruitment of AXIN to the membrane	R-HSA-4641262	Reactome	0.433426	1
Nephrin/Neph1 signaling in the kidney podocyte	nephrin_neph1_pathway	PID	0.433426	1
Energy dependent regulation of mTOR by LKB1-AMPK	R-HSA-380972	Reactome	0.433652	1
p38 MAPK signaling pathway	p38_mkk3_6pathway	PID	0.433652	1
KitReceptor	Pathway_KitReceptor	NetPath	0.433875	1
Urea cycle and metabolism of amino groups	WP497	Wikipathways	0.434436	1
lissencephaly gene (lis1) in neuronal migration and development	lis1pathway	BioCarta	0.434436	1
3-phosphoinositide degradation	PWY-6368	HumanCyc	0.434436	1
Serotonin Receptor 2 and ELK-SRF-GATA4 signaling	WP732	Wikipathways	0.434499	1
SUMOylation of transcription factors	R-HSA-3232118	Reactome	0.434499	1
Wnt-beta-catenin Signaling Pathway in Leukemia	WP3658	Wikipathways	0.434562	1
NOTCH3 Intracellular Domain Regulates Transcription	R-HSA-9013508	Reactome	0.434562	1
fas signaling pathway (cd95)	faspathway	BioCarta	0.434625	1
tgf beta signaling pathway	tgfbpathway	BioCarta	0.434625	1
Lagging Strand Synthesis	R-HSA-69186	Reactome	0.434688	1
Signaling by Hippo	R-HSA-2028269	Reactome	0.434688	1
Regulation of cytoplasmic and nuclear SMAD2/3 signaling	smad2_3pathway	PID	0.434688	1
PIP3 activates AKT signaling	R-HSA-1257604	Reactome	0.435002	1
Epstein-Barr virus infection - Homo sapiens (human)	path:hsa05169	KEGG	0.435467	1
Thyroid hormone signaling pathway - Homo sapiens (human)	path:hsa04919	KEGG	0.435496	1
Small cell lung cancer - Homo sapiens (human)	path:hsa05222	KEGG	0.435594	1
EGF-EGFR Signaling Pathway	WP437	Wikipathways	0.436123	1
Mesodermal Commitment Pathway	WP2857	Wikipathways	0.437258	1
Notch Signaling Pathway	WP61	Wikipathways	0.437714	1
Phosphodiesterases in neuronal function	WP4222	Wikipathways	0.440451	1
Amino acid and oligopeptide SLC transporters	R-HSA-425374	Reactome	0.440753	1
mechanism of gene regulation by peroxisome proliferators via ppara	pparapathway	BioCarta	0.441357	1
Signaling events mediated by Stem cell factor receptor (c-Kit)	kitpathway	PID	0.44166	1
Programmed Cell Death	R-HSA-5357801	Reactome	0.442504	1
Transcriptional regulation by RUNX2	R-HSA-8878166	Reactome	0.443283	1
De novo fatty acid biosynthesis	De novo fatty acid biosynthesis	EHMN	0.445867	1
Signaling by SCF-KIT	R-HSA-1433557	Reactome	0.445959	1
Pyrimidine metabolism	Pyrimidine metabolism	EHMN	0.446136	1
LKB1 signaling events	lkb1_pathway	PID	0.446143	1
Formation of Incision Complex in GG-NER	R-HSA-5696395	Reactome	0.446235	1
Folate Metabolism	WP176	Wikipathways	0.446301	1
Integrated Breast Cancer Pathway	WP1984	Wikipathways	0.448458	1
Human Thyroid Stimulating Hormone (TSH) signaling pathway	WP2032	Wikipathways	0.448685	1
IL-1 p38	None	INOH	0.448799	1
Synthesis of bile acids and bile salts	R-HSA-192105	Reactome	0.449885	1
SUMOylation	R-HSA-2990846	Reactome	0.450121	1
Transport of the SLBP Dependant Mature mRNA	R-HSA-159230	Reactome	0.450623	1
COPI-independent Golgi-to-ER retrograde traffic	R-HSA-6811436	Reactome	0.450623	1
superpathway of purine nucleotide salvage	PWY66-409	HumanCyc	0.452349	1
Glycerophospholipid biosynthesis	R-HSA-1483206	Reactome	0.455074	1
gluconeogenesis	PWY66-399	HumanCyc	0.455135	1
Hypothesized Pathways in Pathogenesis of Cardiovascular Disease	WP3668	Wikipathways	0.455276	1
Saturated fatty acids beta-oxidation	Saturated fatty acids beta-oxidation	EHMN	0.455347	1
SMAD2/SMAD3:SMAD4 heterotrimer regulates transcription	R-HSA-2173796	Reactome	0.455417	1
NOTCH3 Activation and Transmission of Signal to the Nucleus	R-HSA-9013507	Reactome	0.455417	1
EGFR downregulation	R-HSA-182971	Reactome	0.455488	1
Constitutive Signaling by AKT1 E17K in Cancer	R-HSA-5674400	Reactome	0.455488	1
Notch signaling pathway - Homo sapiens (human)	path:hsa04330	KEGG	0.458849	1
Alpha6Beta4Integrin	Pathway_Alpha6Beta4Integrin	NetPath	0.458961	1
Estrogen signaling pathway - Homo sapiens (human)	path:hsa04915	KEGG	0.459687	1
Nucleotide-like (purinergic) receptors	R-HSA-418038	Reactome	0.459954	1
Regulated Necrosis	R-HSA-5218859	Reactome	0.460125	1
RIPK1-mediated regulated necrosis	R-HSA-5213460	Reactome	0.460125	1
Cellular response to heat stress	WP3395	Wikipathways	0.460182	1
TLR4 Signaling and Tolerance	WP3851	Wikipathways	0.460239	1
guanosine nucleotides <i>de novo</i> biosynthesis	PWY-7228	HumanCyc	0.460296	1
cadmium induces dna synthesis and proliferation in macrophages	cdmacpathway	BioCarta	0.460353	1
Phytanic acid peroxisomal oxidation	Phytanic acid peroxisomal oxidation	EHMN	0.460353	1
eukaryotic protein translation	eifpathway	BioCarta	0.460353	1
bone remodeling	ranklpathway	BioCarta	0.460353	1
Insulin secretion - Homo sapiens (human)	path:hsa04911	KEGG	0.460394	1
ErbB signaling pathway - Homo sapiens (human)	path:hsa04012	KEGG	0.461943	1
Docetaxel Action Pathway	SMP00435	SMPDB	0.463155	1
Paclitaxel Action Pathway	SMP00434	SMPDB	0.463155	1
tryptophan degradation to 2-amino-3-carboxymuconate semialdehyde	PWY-5651	HumanCyc	0.463155	1
Transport of nucleosides and free purine and pyrimidine bases across the plasma membrane	R-HSA-83936	Reactome	0.463155	1
Metformin Pathway, Pharmacokinetics	PA165948259	PharmGKB	0.463193	1
Sulfate/Sulfite Metabolism	SMP00041	SMPDB	0.463193	1
Sulfite oxidase deficiency	SMP00532	SMPDB	0.463193	1
Ethanol Degradation	SMP00449	SMPDB	0.463193	1
Synthesis of 12-eicosatetraenoic acid derivatives	R-HSA-2142712	Reactome	0.463193	1
oxidative ethanol degradation III	PWY66-161	HumanCyc	0.463193	1
superpathway of choline degradation to L-serine	PWY66-414	HumanCyc	0.463193	1
Cation-coupled Chloride cotransporters	R-HSA-426117	Reactome	0.463232	1
tsp-1 induced apoptosis in microvascular endothelial cell	tsp1pathway	BioCarta	0.463232	1
Zinc efflux and compartmentalization by the SLC30 family	R-HSA-435368	Reactome	0.463232	1
TFAP2A acts as a transcriptional repressor during retinoic acid induced cell differentiation	R-HSA-8869496	Reactome	0.463232	1
CREB phosphorylation through the activation of Adenylate Cyclase	R-HSA-442720	Reactome	0.463232	1
Synthesis, secretion, and inactivation of Glucagon-like Peptide-1 (GLP-1)	R-HSA-381771	Reactome	0.463232	1
miR-148a-miR-31-FIH1-HIF1Î±-Notch signaling in glioblastoma	WP3593	Wikipathways	0.463271	1
rna polymerase iii transcription	rnapol3pathway	BioCarta	0.463271	1
Attachment of GPI anchor to uPAR	R-HSA-162791	Reactome	0.463271	1
CS/DS degradation	R-HSA-2024101	Reactome	0.463271	1
SOS-mediated signalling	R-HSA-112412	Reactome	0.463271	1
Apoptotic factor-mediated response	R-HSA-111471	Reactome	0.463271	1
NrCAM interactions	R-HSA-447038	Reactome	0.463271	1
CREB phosphorylation	R-HSA-199920	Reactome	0.463271	1
Neurofascin interactions	R-HSA-447043	Reactome	0.463271	1
ubiquinol-10 biosynthesis	PWY-5872	HumanCyc	0.463271	1
Porphyrin metabolism	None	INOH	0.463271	1
Clearance of Nuclear Envelope Membranes from Chromatin	R-HSA-2993913	Reactome	0.463271	1
coenzyme A biosynthesis	COA-PWY-1	HumanCyc	0.463271	1
Signaling by TGF-beta Receptor Complex in Cancer	R-HSA-3304351	Reactome	0.463271	1
Vpu mediated degradation of CD4	R-HSA-180534	Reactome	0.463271	1
TICAM1,TRAF6-dependent induction of TAK1 complex	R-HSA-9014325	Reactome	0.463271	1
Leptin	Pathway_Leptin	NetPath	0.464235	1
Activation of GABAB receptors	R-HSA-991365	Reactome	0.464268	1
GABA B receptor activation	R-HSA-977444	Reactome	0.464268	1
TLR JNK	None	INOH	0.464346	1
IL-1 JNK	None	INOH	0.464457	1
Ghrelin	Pathway_Ghrelin	NetPath	0.46462	1
Choline metabolism in cancer - Homo sapiens (human)	path:hsa05231	KEGG	0.464894	1
Signaling events regulated by Ret tyrosine kinase	ret_pathway	PID	0.46506	1
Osteoclast differentiation - Homo sapiens (human)	path:hsa04380	KEGG	0.465084	1
mTOR signaling pathway - Homo sapiens (human)	path:hsa04150	KEGG	0.465281	1
Cellular response to heat stress	R-HSA-3371556	Reactome	0.465312	1
T-Cell Receptor and Co-stimulatory Signaling	WP2583	Wikipathways	0.47148	1
role of mef2d in t-cell apoptosis	mef2dpathway	BioCarta	0.471634	1
Proteoglycan biosynthesis	Proteoglycan biosynthesis	EHMN	0.472176	1
Extension of Telomeres	R-HSA-180786	Reactome	0.472253	1
Apoptosis	R-HSA-109581	Reactome	0.473809	1
Regulation of HSF1-mediated heat shock response	R-HSA-3371453	Reactome	0.476779	1
Signaling events mediated by Hepatocyte Growth Factor Receptor (c-Met)	met_pathway	PID	0.477032	1
Transcription-Coupled Nucleotide Excision Repair (TC-NER)	R-HSA-6781827	Reactome	0.477538	1
Regulation of Apoptosis by Parathyroid Hormone-related Protein	WP3872	Wikipathways	0.480567	1
regulation of pgc-1a	pgc1apathway	BioCarta	0.480697	1
Signaling by NODAL	R-HSA-1181150	Reactome	0.480827	1
p38 signaling mediated by MAPKAP kinases	p38_mk2pathway	PID	0.480827	1
cell cycle: g2/m checkpoint	g2pathway	BioCarta	0.480892	1
Negative regulation of MET activity	R-HSA-6807004	Reactome	0.480892	1
Colorectal cancer - Homo sapiens (human)	path:hsa05210	KEGG	0.485486	1
Circadian Clock	R-HSA-400253	Reactome	0.486003	1
Antigen processing and presentation - Homo sapiens (human)	path:hsa04612	KEGG	0.488906	1
Formation of RNA Pol II elongation complex	R-HSA-112382	Reactome	0.490256	1
RNA Polymerase II Transcription Elongation	R-HSA-75955	Reactome	0.490256	1
TLR p38	None	INOH	0.490814	1
Endometrial cancer	WP4155	Wikipathways	0.49126	1
g-protein signaling through tubby proteins	tubbypathway	BioCarta	0.492736	1
Alanine and aspartate metabolism	WP106	Wikipathways	0.492885	1
Pregnenolone biosynthesis	R-HSA-196108	Reactome	0.492934	1
TP53 Regulates Transcription of Caspase Activators and Caspases	R-HSA-6803207	Reactome	0.492934	1
Reduction of cytosolic Ca++ levels	R-HSA-418359	Reactome	0.492934	1
Ammonia Recycling	SMP00009	SMPDB	0.492984	1
Hyaluronan metabolism	R-HSA-2142845	Reactome	0.492984	1
Josephin domain DUBs	R-HSA-5689877	Reactome	0.492984	1
guanosine deoxyribonucleotides <i>de novo</i> biosynthesis	PWY-7226	HumanCyc	0.492984	1
adenosine deoxyribonucleotides <i>de novo</i> biosynthesis	PWY-7227	HumanCyc	0.492984	1
Oxidation of Branched Chain Fatty Acids	SMP00030	SMPDB	0.493034	1
antigen processing and presentation	mhcpathway	BioCarta	0.493034	1
Degradation of cysteine and homocysteine	R-HSA-1614558	Reactome	0.493034	1
Dimethyl-branched-chain fatty acid mitochondrial beta-oxidation	Dimethyl-branched-chain fatty acid mitochondrial beta-oxidation	EHMN	0.493034	1
map kinase inactivation of smrt corepressor	smrtepathway	BioCarta	0.493083	1
NF-kB activation through FADD/RIP-1 pathway mediated by caspase-8 and -10	R-HSA-933543	Reactome	0.493083	1
Pre-NOTCH Processing in Golgi	R-HSA-1912420	Reactome	0.493083	1
Receptor Mediated Mitophagy	R-HSA-8934903	Reactome	0.493083	1
Condensation of Prometaphase Chromosomes	R-HSA-2514853	Reactome	0.493083	1
EGF-Core	None	Signalink	0.493399	1
Neurotrophin signaling pathway - Homo sapiens (human)	path:hsa04722	KEGG	0.493659	1
Folate biosynthesis - Homo sapiens (human)	path:hsa00790	KEGG	0.496493	1
RXR and RAR heterodimerization with other nuclear receptor	rxr_vdr_pathway	PID	0.496493	1
Basigin interactions	R-HSA-210991	Reactome	0.496565	1
TNFR1-induced NFkappaB signaling pathway	R-HSA-5357956	Reactome	0.496637	1
Sulfur amino acid metabolism	R-HSA-1614635	Reactome	0.496637	1
Vitamin B9 (folate) metabolism	Vitamin B9 (folate) metabolism	EHMN	0.496781	1
Tryptophan metabolism - Homo sapiens (human)	path:hsa00380	KEGG	0.497269	1
Vasopressin regulates renal water homeostasis via Aquaporins	R-HSA-432040	Reactome	0.497625	1
Glycolysis / Gluconeogenesis - Homo sapiens (human)	path:hsa00010	KEGG	0.497937	1
IL-5 Signaling Pathway	WP127	Wikipathways	0.49807	1
Integrated Lung Cancer Pathway	WP2512	Wikipathways	0.49807	1
Amphetamine addiction - Homo sapiens (human)	path:hsa05031	KEGG	0.498169	1
CLEC7A (Dectin-1) signaling	R-HSA-5607764	Reactome	0.498248	1
Circadian entrainment - Homo sapiens (human)	path:hsa04713	KEGG	0.498319	1
Transport of Mature mRNA Derived from an Intronless Transcript	R-HSA-159231	Reactome	0.498427	1
p75 NTR receptor-mediated signalling	R-HSA-193704	Reactome	0.500107	1
Chromosomal and microsatellite instability in colorectal cancer	WP4216	Wikipathways	0.508142	1
NRAGE signals death through JNK	R-HSA-193648	Reactome	0.508207	1
Cysteine and methionine metabolism - Homo sapiens (human)	path:hsa00270	KEGG	0.508426	1
Regulation of PLK1 Activity at G2/M Transition	R-HSA-2565942	Reactome	0.508497	1
activation of camp-dependent protein kinase pka	gspathway	BioCarta	0.508897	1
Activation of Matrix Metalloproteinases	R-HSA-1592389	Reactome	0.508976	1
Integrin-linked kinase signaling	ilk_pathway	PID	0.509086	1
Trafficking of AMPA receptors	R-HSA-399719	Reactome	0.509682	1
Glutamate binding, activation of AMPA receptors and synaptic plasticity	R-HSA-399721	Reactome	0.509682	1
HSF1 activation	R-HSA-3371511	Reactome	0.50976	1
Lissencephaly gene (LIS1) in neuronal migration and development	lis1pathway	PID	0.509917	1
Recognition of DNA damage by PCNA-containing replication complex	R-HSA-110314	Reactome	0.509996	1
APC/C:Cdc20 mediated degradation of mitotic proteins	R-HSA-176409	Reactome	0.509996	1
SRF and miRs in Smooth Muscle Differentiation and Proliferation	WP1991	Wikipathways	0.51137	1
Formation of Senescence-Associated Heterochromatin Foci (SAHF)	R-HSA-2559584	Reactome	0.511604	1
IL-9 Signaling Pathway	WP22	Wikipathways	0.511663	1
NOTCH1 regulation of human endothelial cell calcification	WP3413	Wikipathways	0.511663	1
Leptin Insulin Overlap	WP3935	Wikipathways	0.511663	1
tnfr1 signaling pathway	tnfr1pathway	BioCarta	0.511663	1
Doxorubicin Metabolism Pathway	SMP00650	SMPDB	0.511721	1
PKA activation	R-HSA-163615	Reactome	0.511721	1
Platelet sensitization by LDL	R-HSA-432142	Reactome	0.511721	1
Mitochondrial LC-Fatty Acid Beta-Oxidation	WP368	Wikipathways	0.51178	1
Canonical and Non-Canonical TGF-B signaling	WP3874	Wikipathways	0.51178	1
Assembly Of The HIV Virion	R-HSA-175474	Reactome	0.51178	1
4-hydroxytamoxifen, Dexamethasone, and Retinoic Acids Regulation of p27 Expression	WP3879	Wikipathways	0.511838	1
Butyrate Response Factor 1 (BRF1) binds and destabilizes mRNA	R-HSA-450385	Reactome	0.511838	1
ucalpain and friends in cell spread	ucalpainpathway	BioCarta	0.511838	1
TRAF6 mediated IRF7 activation	R-HSA-933541	Reactome	0.511838	1
Th1 and Th2 cell differentiation - Homo sapiens (human)	path:hsa04658	KEGG	0.512371	1
GnRH signaling pathway - Homo sapiens (human)	path:hsa04912	KEGG	0.513446	1
Beta-catenin independent WNT signaling	R-HSA-3858494	Reactome	0.514521	1
ErbB1 downstream signaling	erbb1_downstream_pathway	PID	0.51462	1
Methionine and cysteine metabolism	Methionine and cysteine metabolism	EHMN	0.514842	1
PTK6 Down-Regulation	R-HSA-8849472	Reactome	0.515624	1
Intracellular oxygen transport	R-HSA-8981607	Reactome	0.515624	1
Toxicity of botulinum toxin type E (BoNT/E)	R-HSA-5250992	Reactome	0.515624	1
Erlotinib Action Pathway	SMP00472	SMPDB	0.51565	1
betaKlotho-mediated ligand binding	R-HSA-1307965	Reactome	0.51565	1
Toxicity of botulinum toxin type C (BoNT/C)	R-HSA-5250971	Reactome	0.51565	1
STAT6-mediated induction of chemokines	R-HSA-3249367	Reactome	0.51565	1
pyrimidine ribonucleosides degradation	PWY0-1295	HumanCyc	0.51565	1
glutamate dependent acid resistance	PWY0-1305	HumanCyc	0.51565	1
Hydrolysis of LPE	R-HSA-1483152	Reactome	0.51565	1
Lipoic acid metabolism - Homo sapiens (human)	path:hsa00785	KEGG	0.515677	1
Bevacizumab Action Pathway	SMP00420	SMPDB	0.515677	1
Felodipine Metabolism Pathway	SMP00619	SMPDB	0.515677	1
Pyruvaldehyde Degradation	SMP00459	SMPDB	0.515677	1
Oxygen-dependent asparagine hydroxylation of Hypoxia-inducible Factor Alpha	R-HSA-1234162	Reactome	0.515677	1
tetrahydrobiopterin <i>de novo</i> biosynthesis	PWY-5663	HumanCyc	0.515677	1
Formation of the active cofactor, UDP-glucuronate	R-HSA-173599	Reactome	0.515677	1
opposing roles of aif in apoptosis and cell survival	aifpathway	BioCarta	0.515677	1
Vpr-mediated induction of apoptosis by mitochondrial outer membrane permeabilization	R-HSA-180897	Reactome	0.515677	1
SUMOylation of transcription cofactors	R-HSA-3899300	Reactome	0.515677	1
taurine biosynthesis	PWY-5331	HumanCyc	0.515677	1
Inhibition of TSC complex formation by PKB	R-HSA-165181	Reactome	0.515677	1
<i>N</i>-acetylglucosamine degradation I	GLUAMCAT-PWY	HumanCyc	0.515677	1
Activation of BIM and translocation to mitochondria	R-HSA-111446	Reactome	0.515677	1
Formation of apoptosome	R-HSA-111458	Reactome	0.515677	1
Biosynthesis of aspirin-triggered D-series resolvins	R-HSA-9020265	Reactome	0.515677	1
Recognition and association of DNA glycosylase with site containing an affected purine	R-HSA-110330	Reactome	0.515677	1
CaMK IV-mediated phosphorylation of CREB	R-HSA-111932	Reactome	0.515677	1
Vitamins B6 activation to pyridoxal phosphate	R-HSA-964975	Reactome	0.515677	1
Cleavage of the damaged purine	R-HSA-110331	Reactome	0.515677	1
Depurination	R-HSA-73927	Reactome	0.515677	1
dolichol and dolichyl phosphate biosynthesis	PWY-6129	HumanCyc	0.515677	1
Insulin-like Growth Factor-2 mRNA Binding Proteins (IGF2BPs/IMPs/VICKZs) bind RNA	R-HSA-428359	Reactome	0.515677	1
fatty acid &alpha;-oxidation III	PWY66-388	HumanCyc	0.515677	1
wybutosine biosynthesis	PWY-7283	HumanCyc	0.515677	1
phosphatidylcholine biosynthesis pathway	pcsynthesispathway	BioCarta	0.515677	1
Phosphorylation of proteins involved in the G2/M transition by Cyclin A:Cdc2 complexes	R-HSA-170145	Reactome	0.515677	1
RHO GTPases regulate CFTR trafficking	R-HSA-5627083	Reactome	0.515677	1
Vitamin C metabolism	Vitamin C metabolism	EHMN	0.515677	1
inhibition of huntingtons disease neurodegeneration by histone deacetylase inhibitors	huntingtonpathway	BioCarta	0.515677	1
acyl-CoA hydrolysis	PWY-5148	HumanCyc	0.515677	1
biotin-carboxyl carrier protein assembly	PWY0-1264	HumanCyc	0.515677	1
D-<i>myo</i>-inositol (1,4,5,6)-tetrakisphosphate biosynthesis	PWY-6366	HumanCyc	0.515677	1
Constitutive Signaling by NOTCH1 t(7;9)(NOTCH1:M1580_K2555) Translocation Mutant	R-HSA-2660826	Reactome	0.515677	1
Signaling by NOTCH1 t(7;9)(NOTCH1:M1580_K2555) Translocation Mutant	R-HSA-2660825	Reactome	0.515677	1
methylglyoxal degradation I	PWY-5386	HumanCyc	0.515677	1
vitamin D<sub>3</sub> biosynthesis	PWY-6076	HumanCyc	0.515677	1
Signaling by WNT in cancer	R-HSA-4791275	Reactome	0.515677	1
2-oxoglutarate decarboxylation to succinyl-CoA	PWY-5084	HumanCyc	0.515677	1
Integration of viral DNA into host genomic DNA	R-HSA-175567	Reactome	0.515677	1
Autointegration results in viral DNA circles	R-HSA-177539	Reactome	0.515677	1
Formation of HIV elongation complex in the absence of HIV Tat	R-HSA-167152	Reactome	0.518042	1
Tat-mediated HIV elongation arrest and recovery	R-HSA-167243	Reactome	0.520559	1
Pausing and recovery of Tat-mediated HIV elongation	R-HSA-167238	Reactome	0.520559	1
Photodynamic therapy-induced HIF-1 survival signaling	WP3614	Wikipathways	0.520811	1
IGF signaling	None	INOH	0.521064	1
N-cadherin signaling events	ncadherinpathway	PID	0.521149	1
Signaling Pathways in Glioblastoma	WP2261	Wikipathways	0.523049	1
cGMP-PKG signaling pathway - Homo sapiens (human)	path:hsa04022	KEGG	0.523098	1
Toll-like Receptor Signaling Pathway	WP75	Wikipathways	0.523629	1
COPII-mediated vesicle transport	R-HSA-204005	Reactome	0.524857	1
Gluconeogenesis	SMP00128	SMPDB	0.525581	1
Glycogenosis, Type IA. Von gierke disease	SMP00581	SMPDB	0.525581	1
Glycogenosis, Type IC	SMP00574	SMPDB	0.525581	1
Glycogen Storage Disease Type 1A (GSD1A) or Von Gierke Disease	SMP00374	SMPDB	0.525581	1
Triosephosphate isomerase	SMP00563	SMPDB	0.525581	1
Fructose-1,6-diphosphatase deficiency	SMP00562	SMPDB	0.525581	1
Phosphoenolpyruvate carboxykinase deficiency 1 (PEPCK1)	SMP00560	SMPDB	0.525581	1
Glycogenosis, Type IB	SMP00573	SMPDB	0.525581	1
IGF-Core	None	Signalink	0.525581	1
CDP-diacylglycerol biosynthesis	PWY-5667	HumanCyc	0.525581	1
CD28 dependent PI3K/Akt signaling	R-HSA-389357	Reactome	0.525647	1
Doxorubicin Pathway, Pharmacokinetics	PA165292177	PharmGKB	0.525714	1
erk1/erk2 mapk signaling pathway	erkpathway	BioCarta	0.525714	1
NOTCH2 Activation and Transmission of Signal to the Nucleus	R-HSA-2979096	Reactome	0.52578	1
PDGFR-alpha signaling pathway	pdgfrapathway	PID	0.52578	1
Glycogen metabolism	R-HSA-8982491	Reactome	0.52578	1
Golgi-to-ER retrograde transport	R-HSA-8856688	Reactome	0.526634	1
Validated transcriptional targets of TAp63 isoforms	tap63pathway	PID	0.526786	1
ErbB Signaling Pathway	WP673	Wikipathways	0.52689	1
Influenza A - Homo sapiens (human)	path:hsa05164	KEGG	0.530709	1
Homologous recombination - Homo sapiens (human)	path:hsa03440	KEGG	0.530739	1
RNA Polymerase III Abortive And Retractive Initiation	R-HSA-749476	Reactome	0.531098	1
RNA Polymerase III Transcription	R-HSA-74158	Reactome	0.531098	1
Dual Incision in GG-NER	R-HSA-5696400	Reactome	0.531187	1
Long-term depression - Homo sapiens (human)	path:hsa04730	KEGG	0.534711	1
TNF alpha Signaling Pathway	WP231	Wikipathways	0.53628	1
corticosteroids and cardioprotection	gcrpathway	BioCarta	0.536343	1
Glycosphingolipid biosynthesis - lacto and neolacto series - Homo sapiens (human)	path:hsa00601	KEGG	0.53678	1
Follicle Stimulating Hormone (FSH) signaling pathway	WP2035	Wikipathways	0.53678	1
3-Phosphoglycerate dehydrogenase deficiency	SMP00721	SMPDB	0.536853	1
Non Ketotic Hyperglycinemia	SMP00223	SMPDB	0.536853	1
Glycine and Serine Metabolism	SMP00004	SMPDB	0.536853	1
Dimethylglycine Dehydrogenase Deficiency	SMP00484	SMPDB	0.536853	1
Hyperglycinemia, non-ketotic	SMP00485	SMPDB	0.536853	1
Dimethylglycine Dehydrogenase Deficiency	SMP00242	SMPDB	0.536853	1
Sarcosinemia	SMP00244	SMPDB	0.536853	1
Dihydropyrimidine Dehydrogenase Deficiency (DHPD)	SMP00179	SMPDB	0.536853	1
APC/C:Cdh1 mediated degradation of Cdc20 and other APC/C:Cdh1 targeted proteins in late mitosis/early G1	R-HSA-174178	Reactome	0.537144	1
RNA Polymerase III Transcription Initiation From Type 2 Promoter	R-HSA-76066	Reactome	0.537217	1
Acyl chain remodeling of DAG and TAG	R-HSA-1482883	Reactome	0.538805	1
FTO Obesity Variant Mechanism	WP3407	Wikipathways	0.538846	1
ceramide <i>de novo</i> biosynthesis	PWY3DJ-12	HumanCyc	0.538886	1
sucrose degradation	PWY66-373	HumanCyc	0.538886	1
Riboflavin metabolism - Homo sapiens (human)	path:hsa00740	KEGG	0.538927	1
Excitatory Neural Signalling Through 5-HTR 4 and Serotonin	SMP00309	SMPDB	0.538927	1
Mitochondrial Beta-Oxidation of Short Chain Saturated Fatty Acids	SMP00480	SMPDB	0.538927	1
Short-chain 3-hydroxyacyl-CoA dehydrogenase deficiency (SCHAD)	SMP00568	SMPDB	0.538927	1
Synthesis, secretion, and inactivation of Glucose-dependent Insulinotropic Polypeptide (GIP)	R-HSA-400511	Reactome	0.538927	1
CREB3 factors activate genes	R-HSA-8874211	Reactome	0.538927	1
Downregulation of ERBB4 signaling	R-HSA-1253288	Reactome	0.538927	1
sumoylation as a mechanism to modulate ctbp-dependent gene responses	ctbp1pathway	BioCarta	0.538927	1
VEGF ligand-receptor interactions	R-HSA-194313	Reactome	0.538927	1
TRAIL signaling	R-HSA-75158	Reactome	0.538927	1
VEGF binds to VEGFR leading to receptor dimerization	R-HSA-195399	Reactome	0.538927	1
Galactosemia III	SMP00496	SMPDB	0.538967	1
Galactosemia II (GALK)	SMP00495	SMPDB	0.538967	1
Excitatory Neural Signalling Through 5-HTR 7 and Serotonin	SMP00311	SMPDB	0.538967	1
Excitatory Neural Signalling Through 5-HTR 6 and Serotonin	SMP00312	SMPDB	0.538967	1
Nucleotide Sugars Metabolism	SMP00010	SMPDB	0.538967	1
Intracellular Signalling Through Histamine H2 Receptor and Histamine	SMP00335	SMPDB	0.538967	1
stat3 signaling pathway	stat3pathway	BioCarta	0.538967	1
west nile virus	wnvpathway	BioCarta	0.538967	1
nuclear receptors coordinate the activities of chromatin remodeling complexes and coactivators to facilitate initiation of transcription in carcinoma cells	rarrxrpathway	BioCarta	0.538967	1
Ubiquitin Mediated Degradation of Phosphorylated Cdc25A	R-HSA-69601	Reactome	0.538967	1
p53-Independent DNA Damage Response	R-HSA-69610	Reactome	0.538967	1
p53-Independent G1/S DNA damage checkpoint	R-HSA-69613	Reactome	0.538967	1
Recognition and association of DNA glycosylase with site containing an affected pyrimidine	R-HSA-110328	Reactome	0.538967	1
Cleavage of the damaged pyrimidine	R-HSA-110329	Reactome	0.538967	1
Depyrimidination	R-HSA-73928	Reactome	0.538967	1
Ubiquinol biosynthesis	R-HSA-2142789	Reactome	0.538967	1
MAP kinase cascade	PWY66-14	HumanCyc	0.538967	1
TNF receptor signaling pathway	tnfpathway	PID	0.539641	1
RNA Polymerase II Promoter Escape	R-HSA-73776	Reactome	0.539831	1
Dopaminergic synapse - Homo sapiens (human)	path:hsa04728	KEGG	0.540833	1
FoxO signaling pathway - Homo sapiens (human)	path:hsa04068	KEGG	0.54163	1
Association Between Physico-Chemical Features and Toxicity Associated Pathways	WP3680	Wikipathways	0.542374	1
Monoamine Transport	WP727	Wikipathways	0.545643	1
role of -arrestins in the activation and targeting of map kinases	barrmapkpathway	BioCarta	0.545722	1
Pyrimidine metabolism	WP4022	Wikipathways	0.545733	1
miRNA regulation of p53 pathway in prostate cancer	WP3982	Wikipathways	0.546116	1
Thrombin signalling through proteinase activated receptors (PARs)	R-HSA-456926	Reactome	0.546274	1
Autophagy - other - Homo sapiens (human)	path:hsa04136	KEGG	0.546827	1
Initiation of transcription and translation elongation at the HIV-1 LTR	WP3414	Wikipathways	0.546827	1
Activation of APC/C and APC/C:Cdc20 mediated degradation of mitotic proteins	R-HSA-176814	Reactome	0.546827	1
Osteopontin-mediated events	avb3_opn_pathway	PID	0.546827	1
Synaptic Vesicle Pathway	WP2267	Wikipathways	0.547147	1
Regulation of Androgen receptor activity	ar_tf_pathway	PID	0.547346	1
Nuclear Envelope Breakdown	R-HSA-2980766	Reactome	0.547942	1
TFs Regulate miRNAs related to cardiac hypertrophy	WP1559	Wikipathways	0.551066	1
L-kynurenine degradation	PWY-6309	HumanCyc	0.551066	1
activation of pkc through g-protein coupled receptors	pkcpathway	BioCarta	0.551066	1
il-10 anti-inflammatory signaling pathway	il10pathway	BioCarta	0.551117	1
Valproic acid pathway	WP3871	Wikipathways	0.551168	1
hemoglobins chaperone	ahsppathway	BioCarta	0.551168	1
Argininemia	SMP00357	SMPDB	0.551219	1
Citrullinemia Type I	SMP00001	SMPDB	0.551219	1
Carbamoyl Phosphate Synthetase Deficiency	SMP00002	SMPDB	0.551219	1
Argininosuccinic Aciduria	SMP00003	SMPDB	0.551219	1
Urea Cycle	SMP00059	SMPDB	0.551219	1
Ornithine Transcarbamylase Deficiency (OTC Deficiency)	SMP00205	SMPDB	0.551219	1
attenuation of gpcr signaling	agpcrpathway	BioCarta	0.551219	1
DEx/H-box helicases activate type I IFN and inflammatory cytokines production	R-HSA-3134963	Reactome	0.551219	1
Gemcitabine Action Pathway	SMP00446	SMPDB	0.551269	1
Gemcitabine Metabolism Pathway	SMP00603	SMPDB	0.551269	1
trka receptor signaling pathway	trkapathway	BioCarta	0.551269	1
purine deoxyribonucleosides salvage	PWY-7224	HumanCyc	0.551269	1
purine nucleotides degradation	PWY-6353	HumanCyc	0.551269	1
Synthesis of PE	R-HSA-1483213	Reactome	0.551269	1
TNFR1-induced proapoptotic signaling	R-HSA-5357786	Reactome	0.551269	1
guanosine ribonucleotides <i>de novo</i> biosynthesis	PWY-7221	HumanCyc	0.551269	1
Lysine Degradation	SMP00037	SMPDB	0.55132	1
Folate malabsorption, hereditary	SMP00724	SMPDB	0.55132	1
Hyperlysinemia I, Familial	SMP00527	SMPDB	0.55132	1
2-aminoadipic 2-oxoadipic aciduria	SMP00719	SMPDB	0.55132	1
Methylenetetrahydrofolate Reductase Deficiency (MTHFRD)	SMP00543	SMPDB	0.55132	1
Methotrexate Action Pathway	SMP00432	SMPDB	0.55132	1
Folate Metabolism	SMP00053	SMPDB	0.55132	1
Pyridoxine dependency with seizures	SMP00571	SMPDB	0.55132	1
Saccharopinuria/Hyperlysinemia II	SMP00239	SMPDB	0.55132	1
Glutaric Aciduria Type I	SMP00186	SMPDB	0.55132	1
Hyperlysinemia II or Saccharopinuria	SMP00528	SMPDB	0.55132	1
Homologous recombination	WP186	Wikipathways	0.55132	1
multiple antiapoptotic pathways from igf-1r signaling lead to bad phosphorylation	igf1rpathway	BioCarta	0.55132	1
Import of palmitoyl-CoA into the mitochondrial matrix	R-HSA-200425	Reactome	0.55132	1
Receptor-ligand binding initiates the second proteolytic cleavage of Notch receptor	R-HSA-156988	Reactome	0.55132	1
Purine salvage	R-HSA-74217	Reactome	0.55132	1
Presynaptic depolarization and calcium channel opening	R-HSA-112308	Reactome	0.55132	1
DNA-PK pathway in nonhomologous end joining	dnapk_pathway	PID	0.55132	1
p53 signaling pathway	p53pathway	BioCarta	0.551371	1
ERKs are inactivated	R-HSA-202670	Reactome	0.551371	1
EMT transition in Colorectal Cancer	WP4239	Wikipathways	0.552154	1
Cellular senescence - Homo sapiens (human)	path:hsa04218	KEGG	0.55461	1
O-Glycan biosynthesis	O-Glycan biosynthesis	EHMN	0.554913	1
Fatty acid metabolism	R-HSA-8978868	Reactome	0.556901	1
Lamivudine Pathway, Pharmacokinetics/Pharmacodynamics	PA165860384	PharmGKB	0.560646	1
Lamivudine Metabolism Pathway	SMP00649	SMPDB	0.560646	1
miR-509-3p alteration of YAP1-ECM axis	WP3967	Wikipathways	0.560706	1
internal ribosome entry pathway	irespathway	BioCarta	0.560706	1
Other glycan degradation - Homo sapiens (human)	path:hsa00511	KEGG	0.560765	1
BMP Signalling Pathway	PWY66-11	HumanCyc	0.560824	1
er associated degradation (erad) pathway	eradpathway	BioCarta	0.560883	1
Glycosphingolipid biosynthesis - globoseries	Glycosphingolipid biosynthesis - globoseries	EHMN	0.560883	1
RNA Polymerase III Chain Elongation	R-HSA-73780	Reactome	0.560883	1
atm signaling pathway	atmpathway	BioCarta	0.560883	1
Signaling by cytosolic FGFR1 fusion mutants	R-HSA-1839117	Reactome	0.560883	1
EPHA2 forward signaling	epha2_fwdpathway	PID	0.560883	1
TGF-beta Signaling Pathway	WP366	Wikipathways	0.561542	1
Fc Epsilon Receptor I Signaling in Mast Cells	SMP00358	SMPDB	0.56199	1
TGF-Core	None	Signalink	0.562349	1
FOXM1 transcription factor network	foxm1pathway	PID	0.562707	1
IL-2 Signaling Pathway	WP49	Wikipathways	0.562797	1
Recruitment of mitotic centrosome proteins and complexes	R-HSA-380270	Reactome	0.56298	1
Centrosome maturation	R-HSA-380287	Reactome	0.56298	1
Sphingolipid signaling pathway - Homo sapiens (human)	path:hsa04071	KEGG	0.563663	1
Toll-like receptor signaling pathway - Homo sapiens (human)	path:hsa04620	KEGG	0.56389	1
Apoptotic Signaling Pathway	WP3639	Wikipathways	0.566926	1
Ether lipid metabolism - Homo sapiens (human)	path:hsa00565	KEGG	0.568245	1
GPCRs, Class B Secretin-like	WP334	Wikipathways	0.568269	1
EBV LMP1 signaling	WP262	Wikipathways	0.568535	1
caspase cascade in apoptosis	caspasepathway	BioCarta	0.568535	1
Pyrimidine Metabolism	SMP00046	SMPDB	0.568601	1
UMP Synthase Deiciency (Orotic Aciduria)	SMP00219	SMPDB	0.568601	1
MNGIE (Mitochondrial Neurogastrointestinal Encephalopathy)	SMP00202	SMPDB	0.568601	1
Beta Ureidopropionase Deficiency	SMP00172	SMPDB	0.568601	1
Dihydropyrimidinase Deficiency	SMP00178	SMPDB	0.568601	1
ccr3 signaling in eosinophils	ccr3pathway	BioCarta	0.568601	1
RIP-mediated NFkB activation via ZBP1	R-HSA-1810476	Reactome	0.568601	1
Adrenaline,noradrenaline inhibits insulin secretion	R-HSA-400042	Reactome	0.568668	1
growth hormone signaling pathway	ghpathway	BioCarta	0.568668	1
Mannose type O-glycan biosynthesis - Homo sapiens (human)	path:hsa00515	KEGG	0.568734	1
induction of apoptosis through dr3 and dr4/5 death receptors	deathpathway	BioCarta	0.568734	1
TP53 regulates transcription of additional cell cycle genes whose exact role in the p53 pathway remain uncertain	R-HSA-6804115	Reactome	0.568734	1
Dopamine Neurotransmitter Release Cycle	R-HSA-212676	Reactome	0.5688	1
IL11	Pathway_IL11	NetPath	0.568933	1
Nucleotide-binding domain, leucine rich repeat containing receptor (NLR) signaling pathways	R-HSA-168643	Reactome	0.569	1
RNA Polymerase II HIV Promoter Escape	R-HSA-167162	Reactome	0.56985	1
RNA Polymerase II Transcription Initiation	R-HSA-75953	Reactome	0.56985	1
RNA Polymerase II Transcription Initiation And Promoter Clearance	R-HSA-76042	Reactome	0.56985	1
HIV Transcription Initiation	R-HSA-167161	Reactome	0.56985	1
RNA Polymerase II Transcription Pre-Initiation And Promoter Opening	R-HSA-73779	Reactome	0.56985	1
Glucocorticoid Receptor Pathway	WP2880	Wikipathways	0.572525	1
Fc gamma R-mediated phagocytosis - Homo sapiens (human)	path:hsa04666	KEGG	0.572572	1
Apoptotic execution phase	R-HSA-75153	Reactome	0.575682	1
Attenuation phase	R-HSA-3371568	Reactome	0.575761	1
GPCR GroupI metabotropic glutamate receptor	None	INOH	0.575761	1
role of erbb2 in signal transduction and oncology	her2pathway	BioCarta	0.575833	1
NOTCH-Ncore	None	Signalink	0.575906	1
RNA Polymerase III Transcription Initiation From Type 1 Promoter	R-HSA-76061	Reactome	0.576052	1
Signaling by NTRK1 (TRKA)	R-HSA-187037	Reactome	0.579554	1
Endothelin Pathways	WP2197	Wikipathways	0.581562	1
Signaling by NOTCH2	R-HSA-1980145	Reactome	0.582112	1
Apoptosis - multiple species - Homo sapiens (human)	path:hsa04215	KEGG	0.582191	1
Transport of the SLBP independent Mature mRNA	R-HSA-159227	Reactome	0.582427	1
Resolution of D-loop Structures through Holliday Junction Intermediates	R-HSA-5693568	Reactome	0.582427	1
Alpha 6 Beta 4 signaling pathway	WP244	Wikipathways	0.582506	1
Death Receptor Signalling	R-HSA-73887	Reactome	0.58289	1
Signaling by NOTCH	R-HSA-157118	Reactome	0.583597	1
Oocyte meiosis - Homo sapiens (human)	path:hsa04114	KEGG	0.585326	1
Selenium Metabolism and Selenoproteins	WP28	Wikipathways	0.587023	1
Triglyceride metabolism	R-HSA-8979227	Reactome	0.587359	1
Kaposi,s sarcoma-associated herpesvirus infection - Homo sapiens (human)	path:hsa05167	KEGG	0.587554	1
Signaling events mediated by HDAC Class II	hdac_classii_pathway	PID	0.588115	1
Ovarian tumor domain proteases	R-HSA-5689896	Reactome	0.588199	1
Regulation of RAC1 activity	rac1_reg_pathway	PID	0.588283	1
TP53 Regulates Metabolic Genes	R-HSA-5628897	Reactome	0.589999	1
BCR	Pathway_BCR	NetPath	0.590352	1
Fc epsilon RI signaling pathway - Homo sapiens (human)	path:hsa04664	KEGG	0.591733	1
Bile acid and bile salt metabolism	R-HSA-194068	Reactome	0.592567	1
Vitamin E metabolism	Vitamin E metabolism	EHMN	0.593457	1
Fas Ligand (FasL) pathway and Stress induction of Heat Shock Proteins (HSP) regulation	WP314	Wikipathways	0.593546	1
IL-6 signaling pathway	WP364	Wikipathways	0.593635	1
RAB GEFs exchange GTP for GDP on RABs	R-HSA-8876198	Reactome	0.595126	1
Formation of HIV-1 elongation complex containing HIV-1 Tat	R-HSA-167200	Reactome	0.598354	1
Tat-mediated elongation of the HIV-1 transcript	R-HSA-167246	Reactome	0.598354	1
HIV Transcription Elongation	R-HSA-167169	Reactome	0.598354	1
il-2 receptor beta chain in t cell activation	il2rbpathway	BioCarta	0.598635	1
IL5	Pathway_IL5	NetPath	0.598728	1
Amino sugar and nucleotide sugar metabolism - Homo sapiens (human)	path:hsa00520	KEGG	0.598822	1
Interleukin-1 family signaling	R-HSA-446652	Reactome	0.60051	1
Regulation of nuclear SMAD2/3 signaling	smad2_3nuclearpathway	PID	0.60122	1
Melanogenesis - Homo sapiens (human)	path:hsa04916	KEGG	0.601304	1
T cell receptor signaling pathway - Homo sapiens (human)	path:hsa04660	KEGG	0.601575	1
Pyrimidine metabolism - Homo sapiens (human)	path:hsa00240	KEGG	0.603472	1
Lysosphingolipid and LPA receptors	R-HSA-419408	Reactome	0.605114	1
Tryptophan catabolism	R-HSA-71240	Reactome	0.605165	1
TGF-B Signaling in Thyroid Cells for Epithelial-Mesenchymal Transition	WP3859	Wikipathways	0.605317	1
Transcriptional regulation by the AP-2 (TFAP2) family of transcription factors	WP4086	Wikipathways	0.605317	1
IL5-mediated signaling events	il5_pathway	PID	0.605317	1
Inositol Phosphate Metabolism	SMP00462	SMPDB	0.605368	1
erythropoietin mediated neuroprotection through nf-kb	eponfkbpathway	BioCarta	0.605368	1
Retrograde neurotrophin signalling	R-HSA-177504	Reactome	0.605368	1
JNK signaling in the CD4+ TCR pathway	tcrjnkpathway	PID	0.605368	1
Regulation of IFNG signaling	R-HSA-877312	Reactome	0.605419	1
Mitotic Telophase/Cytokinesis	R-HSA-68884	Reactome	0.605419	1
Polymerase switching on the C-strand of the telomere	R-HSA-174411	Reactome	0.605469	1
Polymerase switching	R-HSA-69091	Reactome	0.605469	1
Leading Strand Synthesis	R-HSA-69109	Reactome	0.605469	1
Removal of the Flap Intermediate	R-HSA-69166	Reactome	0.605469	1
Small Ligand GPCRs	WP247	Wikipathways	0.606515	1
Tryptophan Metabolism	SMP00063	SMPDB	0.606633	1
Plasma lipoprotein assembly	R-HSA-8963898	Reactome	0.606633	1
Prostanoid ligand receptors	R-HSA-391908	Reactome	0.606663	1
Erythrocytes take up oxygen and release carbon dioxide	R-HSA-1247673	Reactome	0.606703	1
Nicotine Metabolism Pathway	SMP00628	SMPDB	0.606744	1
Phase 3 - rapid repolarisation	R-HSA-5576890	Reactome	0.606744	1
Interleukin-23 signaling	R-HSA-9020933	Reactome	0.606744	1
HH-Core	None	Signalink	0.60675	1
Interleukin-12 family signaling	R-HSA-447115	Reactome	0.60675	1
Tgif disruption of Shh signaling	WP3674	Wikipathways	0.606785	1
glutathione redox reactions I	PWY-4081	HumanCyc	0.606785	1
CHL1 interactions	R-HSA-447041	Reactome	0.606785	1
sphingosine and sphingosine-1-phosphate metabolism	PWY3DJ-11470	HumanCyc	0.606785	1
Ca2+ activated K+ channels	R-HSA-1296052	Reactome	0.606785	1
FSH	Pathway_FSH	NetPath	0.606785	1
D-<i>myo</i>-inositol-5-phosphate metabolism	PWY-6367	HumanCyc	0.606809	1
Prostacyclin signalling through prostacyclin receptor	R-HSA-392851	Reactome	0.606809	1
Incretin synthesis, secretion, and inactivation	R-HSA-400508	Reactome	0.606826	1
Effects of Botulinum toxin	botulinumtoxinpathway	PID	0.606826	1
Folate-Alcohol and Cancer Pathway Hypotheses	WP1589	Wikipathways	0.606867	1
Interleukin-1 Induced Activation of NF-kappa-B	WP3656	Wikipathways	0.606867	1
Heme Biosynthesis	WP561	Wikipathways	0.606867	1
spliceosomal assembly	smpathway	BioCarta	0.606867	1
Activated NTRK2 signals through RAS	R-HSA-9026519	Reactome	0.606867	1
p75NTR recruits signalling complexes	R-HSA-209543	Reactome	0.606867	1
cysteine biosynthesis	PWY-6292	HumanCyc	0.606867	1
heme biosynthesis	PWY-5920	HumanCyc	0.606867	1
nitric oxide signaling pathway	nos1pathway	BioCarta	0.606868	1
Hypoxic and oxygen homeostasis regulation of HIF-1-alpha	hif1apathway	PID	0.606868	1
cyclin e destruction pathway	fbw7pathway	BioCarta	0.606908	1
polyadenylation of mrna	cpsfpathway	BioCarta	0.606908	1
Beta-oxidation of pristanoyl-CoA	R-HSA-389887	Reactome	0.606908	1
A third proteolytic cleavage releases NICD	R-HSA-157212	Reactome	0.606908	1
Nef Mediated CD4 Down-regulation	R-HSA-167590	Reactome	0.606908	1
E2F-enabled inhibition of pre-replication complex formation	R-HSA-113507	Reactome	0.606908	1
Displacement of DNA glycosylase by APEX1	R-HSA-110357	Reactome	0.606908	1
Formation of annular gap junctions	R-HSA-196025	Reactome	0.606908	1
WNT mediated activation of DVL	R-HSA-201688	Reactome	0.606908	1
Serine biosynthesis	R-HSA-977347	Reactome	0.606908	1
Other semaphorin interactions	R-HSA-416700	Reactome	0.606927	1
COPI-dependent Golgi-to-ER retrograde traffic	R-HSA-6811434	Reactome	0.606966	1
Purine catabolism	R-HSA-74259	Reactome	0.606985	1
role of mal in rho-mediated activation of srf	malpathway	BioCarta	0.607044	1
Regulation of TP53 Activity through Methylation	R-HSA-6804760	Reactome	0.607044	1
Translesion Synthesis by POLH	R-HSA-110320	Reactome	0.607044	1
S1P1 pathway	s1p_s1p1_pathway	PID	0.607044	1
VEGFR2 mediated cell proliferation	R-HSA-5218921	Reactome	0.607103	1
Listeria monocytogenes entry into host cells	R-HSA-8876384	Reactome	0.607103	1
IL1 and megakaryocytes in obesity	WP2865	Wikipathways	0.609236	1
Triacylglyceride Synthesis	WP325	Wikipathways	0.609236	1
Toll-Like Receptors Cascades	R-HSA-168898	Reactome	0.60932	1
regulation of ck1/cdk5 by type 1 glutamate receptors	ck1pathway	BioCarta	0.609434	1
glutathione-mediated detoxification	PWY-4061	HumanCyc	0.6095	1
glycolysis	PWY66-400	HumanCyc	0.609697	1
RUNX2 regulates osteoblast differentiation	R-HSA-8940973	Reactome	0.609763	1
Apoptosis	WP254	Wikipathways	0.61009	1
T-Cell antigen Receptor (TCR) pathway during Staphylococcus aureus infection	WP3863	Wikipathways	0.611145	1
Endochondral Ossification	WP474	Wikipathways	0.611569	1
CDO in myogenesis	R-HSA-375170	Reactome	0.612675	1
Myogenesis	R-HSA-525793	Reactome	0.612675	1
nfkb activation by nontypeable hemophilus influenzae	nthipathway	BioCarta	0.612747	1
fc epsilon receptor i signaling in mast cells	fcer1pathway	BioCarta	0.612819	1
The role of Nef in HIV-1 replication and disease pathogenesis	R-HSA-164952	Reactome	0.612964	1
APC:Cdc20 mediated degradation of cell cycle proteins prior to satisfation of the cell cycle checkpoint	R-HSA-179419	Reactome	0.613108	1
BARD1 signaling events	bard1pathway	PID	0.613108	1
African trypanosomiasis - Homo sapiens (human)	path:hsa05143	KEGG	0.615432	1
Inactivation, recovery and regulation of the phototransduction cascade	R-HSA-2514859	Reactome	0.61551	1
Type 2 papillary renal cell carcinoma	WP4241	Wikipathways	0.616365	1
BCR signaling pathway	bcr_5pathway	PID	0.61645	1
Signaling of Hepatocyte Growth Factor Receptor	WP313	Wikipathways	0.616599	1
Mitotic Metaphase and Anaphase	R-HSA-2555396	Reactome	0.618028	1
miRs in Muscle Cell Differentiation	WP2012	Wikipathways	0.618838	1
Signaling events mediated by HDAC Class III	hdac_classiii_pathway	PID	0.619087	1
Processing of Capped Intron-Containing Pre-mRNA	R-HSA-72203	Reactome	0.619513	1
Teniposide Action Pathway	SMP00443	SMPDB	0.619583	1
Teniposide Metabolism Pathway	SMP00602	SMPDB	0.619583	1
LDL remodeling	R-HSA-8964041	Reactome	0.619583	1
Toxicity of botulinum toxin type A (BoNT/A)	R-HSA-5250968	Reactome	0.619583	1
Regulation of Hypoxia-inducible Factor (HIF) by oxygen	WP2727	Wikipathways	0.619611	1
Selective serotonin reuptake inhibitors lead to several adverse outcomes	WP4017	Wikipathways	0.619611	1
pyrimidine deoxyribonucleosides degradation	PWY-7181	HumanCyc	0.619611	1
hop pathway in cardiac development	hoppathway	BioCarta	0.619611	1
trehalose degradation	PWY0-1182	HumanCyc	0.619611	1
Wax biosynthesis	R-HSA-8848584	Reactome	0.619611	1
Ion influx/efflux at host-pathogen interface	R-HSA-6803544	Reactome	0.619639	1
Activation of AMPA receptors	R-HSA-399710	Reactome	0.619639	1
Activated NTRK2 signals through PLCG1	R-HSA-9026527	Reactome	0.619639	1
Activated NTRK2 signals through FYN	R-HSA-9032500	Reactome	0.619639	1
Activation, myristolyation of BID and translocation to mitochondria	R-HSA-75108	Reactome	0.619639	1
Scavenging by Class H Receptors	R-HSA-3000497	Reactome	0.619639	1
Methylene Blue Pathway, Pharmacodynamics	PA165980834	PharmGKB	0.619667	1
Malate-Aspartate Shuttle	SMP00129	SMPDB	0.619667	1
Pilocytic astrocytoma	WP2253	Wikipathways	0.619667	1
Degradation of beta-catenin by the destruction complex	WP2773	Wikipathways	0.619667	1
Regulation of TP53 Expression and Degradation	WP3807	Wikipathways	0.619667	1
ATF6 (ATF6-alpha) activates chaperones	R-HSA-381033	Reactome	0.619667	1
Regulation of gene expression by Hypoxia-inducible Factor	R-HSA-1234158	Reactome	0.619667	1
Amine Oxidase reactions	R-HSA-140179	Reactome	0.619667	1
Metabolism of ingested H2SeO4 and H2SeO3 into H2Se	R-HSA-2408550	Reactome	0.619667	1
heme degradation	PWY-5874	HumanCyc	0.619667	1
UTP and CTP dephosphorylation II	PWY-7177	HumanCyc	0.619667	1
propionyl-CoA degradation	PROPIONMET-PWY	HumanCyc	0.619667	1
Neurophilin interactions with VEGF and VEGFR	R-HSA-194306	Reactome	0.619667	1
Biosynthesis of E-series 18(R)-resolvins	R-HSA-9023661	Reactome	0.619667	1
Biosynthesis of D-series resolvins	R-HSA-9018676	Reactome	0.619667	1
<i>S</i>-methyl-5-thio-&alpha;-D-ribose 1-phosphate degradation	PWY-6755	HumanCyc	0.619667	1
Rapoport-Luebering glycolytic shunt	PWY-6405	HumanCyc	0.619667	1
<i>myo</i>-inositol <i>de novo</i> biosynthesis	PWY-2301	HumanCyc	0.619667	1
fatty acid &alpha;-oxidation	PWY66-387	HumanCyc	0.619667	1
<i>S</i>-methyl-5-thio-&alpha;-D-ribose 1-phosphate degradation	PWY-4361	HumanCyc	0.619667	1
lysine degradation I (saccharopine pathway)	LYSINE-DEG1-PWY	HumanCyc	0.619667	1
CREB phosphorylation through the activation of CaMKK	R-HSA-442717	Reactome	0.619667	1
Regulation of cortical dendrite branching	R-HSA-8985801	Reactome	0.619667	1
ALKBH3 mediated reversal of alkylation damage	R-HSA-112126	Reactome	0.619667	1
Hypusine synthesis from eIF5A-lysine	R-HSA-204626	Reactome	0.619667	1
Mitochondrial ABC transporters	R-HSA-1369007	Reactome	0.619667	1
HCN channels	R-HSA-1296061	Reactome	0.619667	1
Translesion synthesis by Y family DNA polymerases bypasses lesions on DNA template	R-HSA-110313	Reactome	0.62	1
EPHB forward signaling	ephbfwdpathway	PID	0.620083	1
RUNX1 interacts with co-factors whose precise effect on RUNX1 targets is not known	R-HSA-8939243	Reactome	0.620166	1
Signaling by NOTCH1	R-HSA-1980143	Reactome	0.621323	1
ABC transporters - Homo sapiens (human)	path:hsa02010	KEGG	0.622247	1
Transport to the Golgi and subsequent modification	R-HSA-948021	Reactome	0.623017	1
Cyclin D associated events in G1	R-HSA-69231	Reactome	0.623478	1
G1 Phase	R-HSA-69236	Reactome	0.623478	1
Interleukin-11 Signaling Pathway	WP2332	Wikipathways	0.623566	1
Purine nucleotides nucleosides metabolism	None	INOH	0.625521	1
Antigen processing-Cross presentation	R-HSA-1236975	Reactome	0.625992	1
Arginine and proline metabolism - Homo sapiens (human)	path:hsa00330	KEGG	0.626362	1
DNA Damage Bypass	R-HSA-73893	Reactome	0.627009	1
Signaling by PTK6	R-HSA-8848021	Reactome	0.630105	1
Signaling by Non-Receptor Tyrosine Kinases	R-HSA-9006927	Reactome	0.630105	1
IL2-mediated signaling events	il2_1pathway	PID	0.630202	1
RAC1 signaling pathway	rac1_pathway	PID	0.630492	1
Constitutive Signaling by NOTCH1 PEST Domain Mutants	R-HSA-2644606	Reactome	0.630589	1
Signaling by NOTCH1 PEST Domain Mutants in Cancer	R-HSA-2644602	Reactome	0.630589	1
Constitutive Signaling by NOTCH1 HD+PEST Domain Mutants	R-HSA-2894862	Reactome	0.630589	1
Signaling by NOTCH1 HD+PEST Domain Mutants in Cancer	R-HSA-2894858	Reactome	0.630589	1
Signaling by NOTCH1 in Cancer	R-HSA-2644603	Reactome	0.630589	1
Lysine metabolism	Lysine metabolism	EHMN	0.633713	1
B Cell Receptor Signaling Pathway	WP23	Wikipathways	0.638551	1
Renal cell carcinoma - Homo sapiens (human)	path:hsa05211	KEGG	0.640346	1
Axon guidance - Homo sapiens (human)	path:hsa04360	KEGG	0.640551	1
Beta2 integrin cell surface interactions	integrin2_pathway	PID	0.64735	1
Recruitment of NuMA to mitotic centrosomes	R-HSA-380320	Reactome	0.647402	1
Nicotinate and nicotinamide metabolism - Homo sapiens (human)	path:hsa00760	KEGG	0.647987	1
Prion diseases - Homo sapiens (human)	path:hsa05020	KEGG	0.648039	1
The phototransduction cascade	R-HSA-2514856	Reactome	0.648116	1
Circadian rhythm - Homo sapiens (human)	path:hsa04710	KEGG	0.648199	1
IGF1 pathway	igf1_pathway	PID	0.64827	1
regulation of eif-4e and p70s6 kinase	eif4pathway	BioCarta	0.648302	1
Hedgehog	Pathway_Hedgehog	NetPath	0.648302	1
3-Methylglutaconic Aciduria Type I	SMP00139	SMPDB	0.648341	1
Valine, Leucine and Isoleucine Degradation	SMP00032	SMPDB	0.648341	1
2-Methyl-3-Hydroxybutryl CoA Dehydrogenase Deficiency	SMP00137	SMPDB	0.648341	1
Isovaleric Aciduria	SMP00238	SMPDB	0.648341	1
3-Methylcrotonyl Coa Carboxylase Deficiency Type I	SMP00237	SMPDB	0.648341	1
Propionic Acidemia	SMP00236	SMPDB	0.648341	1
Maple Syrup Urine Disease	SMP00199	SMPDB	0.648341	1
3-Hydroxy-3-Methylglutaryl-CoA Lyase Deficiency	SMP00138	SMPDB	0.648341	1
Isobutyryl-coa dehydrogenase deficiency	SMP00523	SMPDB	0.648341	1
3-hydroxyisobutyric aciduria	SMP00522	SMPDB	0.648341	1
3-hydroxyisobutyric acid dehydrogenase deficiency	SMP00521	SMPDB	0.648341	1
Isovaleric acidemia	SMP00524	SMPDB	0.648341	1
Methylmalonate Semialdehyde Dehydrogenase Deficiency	SMP00384	SMPDB	0.648341	1
Methylmalonic Aciduria	SMP00200	SMPDB	0.648341	1
3-Methylglutaconic Aciduria Type IV	SMP00141	SMPDB	0.648341	1
3-Methylglutaconic Aciduria Type III	SMP00140	SMPDB	0.648341	1
Beta-Ketothiolase Deficiency	SMP00173	SMPDB	0.648341	1
Downstream signaling events of B Cell Receptor (BCR)	R-HSA-1168372	Reactome	0.648341	1
Mitotic Prometaphase	R-HSA-68877	Reactome	0.648466	1
Vemurafenib Pathway, Pharmacodynamics	PA165980050	PharmGKB	0.648496	1
update your name in edit mode	PA165980050	PharmGKB	0.648496	1
Glucagon-like Peptide-1 (GLP1) regulates insulin secretion	R-HSA-381676	Reactome	0.648803	1
RET signaling	R-HSA-8853659	Reactome	0.648803	1
G2/M Transition	R-HSA-69275	Reactome	0.648904	1
Resolution of D-Loop Structures	R-HSA-5693537	Reactome	0.649185	1
Transcriptional regulation by RUNX1	WP4105	Wikipathways	0.649803	1
Transcriptional regulation by the AP-2 (TFAP2) family of transcription factors	R-HSA-8864260	Reactome	0.649867	1
BMP Signaling Pathway in Eyelid Development	WP3927	Wikipathways	0.649918	1
TP53 Regulates Transcription of Genes Involved in Cytochrome C Release	R-HSA-6803204	Reactome	0.650033	1
Receptor-type tyrosine-protein phosphatases	R-HSA-388844	Reactome	0.650033	1
S-Adenosylhomocysteine (SAH) Hydrolase Deficiency	SMP00214	SMPDB	0.650091	1
Methionine Metabolism	SMP00033	SMPDB	0.650091	1
Methionine Adenosyltransferase Deficiency	SMP00221	SMPDB	0.650091	1
Glycine N-methyltransferase Deficiency	SMP00222	SMPDB	0.650091	1
Hypermethioninemia	SMP00341	SMPDB	0.650091	1
Methylenetetrahydrofolate Reductase Deficiency (MTHFRD)	SMP00340	SMPDB	0.650091	1
Homocystinuria-megaloblastic anemia due to defect in cobalamin metabolism, cblG complementation type	SMP00570	SMPDB	0.650091	1
Cystathionine Beta-Synthase Deficiency	SMP00177	SMPDB	0.650091	1
Glycosaminoglycan biosynthesis - chondroitin sulfate / dermatan sulfate - Homo sapiens (human)	path:hsa00532	KEGG	0.650149	1
Canonical Wnt signaling pathway	wnt_canonical_pathway	PID	0.650149	1
Angiogenesis	WP1539	Wikipathways	0.650207	1
inactivation of gsk3 by akt causes accumulation of b-catenin in alveolar macrophages	gsk3pathway	BioCarta	0.650275	1
ErbB2/ErbB3 signaling events	erbb2erbb3pathway	PID	0.650601	1
Platelet homeostasis	R-HSA-418346	Reactome	0.650749	1
Glycolysis Gluconeogenesis	None	INOH	0.651605	1
a6b1 and a6b4 Integrin signaling	a6b1_a6b4_integrin_pathway	PID	0.652295	1
RhoA signaling pathway	rhoa_pathway	PID	0.652295	1
Signaling by NTRKs	R-HSA-166520	Reactome	0.652694	1
Signaling by ERBB2	R-HSA-1227986	Reactome	0.653764	1
GABA receptor activation	R-HSA-977443	Reactome	0.654674	1
Interleukin-20 family signaling	R-HSA-8854691	Reactome	0.654687	1
ErbB receptor signaling network	erbb_network_pathway	PID	0.654737	1
Interleukin-4 and 13 signaling	R-HSA-6785807	Reactome	0.654836	1
IL-6-type cytokine receptor ligand interactions	R-HSA-6788467	Reactome	0.654836	1
il 4 signaling pathway	il4pathway	BioCarta	0.654836	1
gamma-aminobutyric acid receptor life cycle pathway	gabapathway	BioCarta	0.654836	1
CREB phosphorylation through the activation of CaMKII	R-HSA-442729	Reactome	0.654836	1
DCC mediated attractive signaling	R-HSA-418885	Reactome	0.654886	1
Integration of energy metabolism	R-HSA-163685	Reactome	0.654903	1
Thiamine metabolism - Homo sapiens (human)	path:hsa00730	KEGG	0.654936	1
Hereditary Coproporphyria (HCP)	SMP00342	SMPDB	0.654936	1
Porphyria Variegata (PV)	SMP00346	SMPDB	0.654936	1
Congenital Erythropoietic Porphyria (CEP) or Gunther Disease	SMP00345	SMPDB	0.654936	1
Acute Intermittent Porphyria	SMP00344	SMPDB	0.654936	1
Porphyrin Metabolism	SMP00024	SMPDB	0.654936	1
Early Phase of HIV Life Cycle	R-HSA-162594	Reactome	0.654936	1
GLI3 is processed to GLI3R by the proteasome	R-HSA-5610785	Reactome	0.654986	1
pten dependent cell cycle arrest and apoptosis	ptenpathway	BioCarta	0.654986	1
the prc2 complex sets long-term gene silencing through modification of histone tails	prc2pathway	BioCarta	0.655036	1
Wnt Signaling Pathway	WP428	Wikipathways	0.665286	1
EV release from cardiac cells and their functional effects	WP3297	Wikipathways	0.666653	1
Chylomicron assembly	R-HSA-8963888	Reactome	0.666733	1
Vitamin D Metabolism	WP1531	Wikipathways	0.666773	1
Organic anion transporters	R-HSA-428643	Reactome	0.666773	1
regulation of spermatogenesis by crem	crempathway	BioCarta	0.666773	1
Interleukin-12 signaling	R-HSA-9020591	Reactome	0.666773	1
Intracellular Signalling Through LHCGR Receptor and Luteinizing Hormone/Choriogonadotropin	SMP00338	SMPDB	0.666814	1
Intracellular Signalling Through FSH Receptor and Follicle Stimulating Hormone	SMP00333	SMPDB	0.666814	1
Reactions specific to the complex N-glycan synthesis pathway	R-HSA-975578	Reactome	0.666814	1
Neurotoxicity of clostridium toxins	R-HSA-168799	Reactome	0.666814	1
Bicarbonate transporters	R-HSA-425381	Reactome	0.666814	1
Urea cycle	R-HSA-70635	Reactome	0.666814	1
[truncated: 2,529 more rows]

## Sheet: IR (785 genes)
pathway	external_id	source	globalBG_p	globalBG_fdr
Simvastatin Action Pathway	SMP00082	SMPDB	5.33757e-22	1.05081e-19
Pravastatin Action Pathway	SMP00089	SMPDB	5.33757e-22	1.05081e-19
Atorvastatin Action Pathway	SMP00131	SMPDB	5.33757e-22	1.05081e-19
Hyper-IgD syndrome	SMP00509	SMPDB	5.33757e-22	1.05081e-19
Cholesteryl ester storage disease	SMP00508	SMPDB	5.33757e-22	1.05081e-19
Lysosomal Acid Lipase Deficiency (Wolman Disease)	SMP00319	SMPDB	5.33757e-22	1.05081e-19
Alendronate Action Pathway	SMP00095	SMPDB	5.33757e-22	1.05081e-19
Rosuvastatin Action Pathway	SMP00092	SMPDB	5.33757e-22	1.05081e-19
Lovastatin Action Pathway	SMP00099	SMPDB	5.33757e-22	1.05081e-19
Mevalonic aciduria	SMP00510	SMPDB	5.33757e-22	1.05081e-19
Wolman disease	SMP00511	SMPDB	5.33757e-22	1.05081e-19
Risedronate Action Pathway	SMP00112	SMPDB	5.33757e-22	1.05081e-19
Cerivastatin Action Pathway	SMP00111	SMPDB	5.33757e-22	1.05081e-19
Pamidronate Action Pathway	SMP00117	SMPDB	5.33757e-22	1.05081e-19
Fluvastatin Action Pathway	SMP00119	SMPDB	5.33757e-22	1.05081e-19
Smith-Lemli-Opitz Syndrome (SLOS)	SMP00389	SMPDB	5.33757e-22	1.05081e-19
Chondrodysplasia Punctata II, X Linked Dominant (CDPX2)	SMP00388	SMPDB	5.33757e-22	1.05081e-19
CHILD Syndrome	SMP00387	SMPDB	5.33757e-22	1.05081e-19
Desmosterolosis	SMP00386	SMPDB	5.33757e-22	1.05081e-19
Hypercholesterolemia	SMP00209	SMPDB	5.33757e-22	1.05081e-19
Steroid Biosynthesis	SMP00023	SMPDB	5.33757e-22	1.05081e-19
Zoledronate Action Pathway	SMP00107	SMPDB	5.33757e-22	1.05081e-19
Ibandronate Action Pathway	SMP00079	SMPDB	5.33757e-22	1.05081e-19
superpathway of cholesterol biosynthesis	PWY66-5	HumanCyc	8.54511e-22	1.54769e-19
Cholesterol biosynthesis	R-HSA-191273	Reactome	8.54511e-22	1.54769e-19
Activation of gene expression by SREBF (SREBP)	WP2706	Wikipathways	1.17087e-17	2.03912e-15
Cholesterol Biosynthesis	WP197	Wikipathways	1.57749e-17	2.64551e-15
cholesterol biosynthesis III (via desmosterol)	PWY66-4	HumanCyc	2.13508e-17	3.22255e-15
cholesterol biosynthesis II (via 24,25-dihydrolanosterol)	PWY66-3	HumanCyc	2.13508e-17	3.22255e-15
cholesterol biosynthesis I	PWY66-341	HumanCyc	2.13508e-17	3.22255e-15
Activation of gene expression by SREBF (SREBP)	R-HSA-2426168	Reactome	3.0334e-16	4.43072e-14
Steroid biosynthesis - Homo sapiens (human)	path:hsa00100	KEGG	1.00166e-14	1.41735e-12
Regulation of cholesterol biosynthesis by SREBP (SREBF)	R-HSA-1655829	Reactome	2.00696e-14	2.75379e-12
Sterol Regulatory Element-Binding Proteins (SREBP) signalling	WP1982	Wikipathways	2.15767e-12	2.8735e-10
Metabolism of steroids	R-HSA-8957322	Reactome	6.60387e-11	8.54352e-09
Steroids metabolism	None	INOH	9.15033e-10	1.15091e-07
Metabolism of lipids	R-HSA-556833	Reactome	1.72834e-08	2.11511e-06
zymosterol biosynthesis	PWY-6074	HumanCyc	2.07481e-08	2.47229e-06
Mevalonate pathway	WP3963	Wikipathways	1.38738e-07	1.61079e-05
Fatty acyl-CoA biosynthesis	R-HSA-75105	Reactome	2.2388e-07	2.53433e-05
superpathway of geranylgeranyldiphosphate biosynthesis I (via mevalonate)	PWY-5910	HumanCyc	6.79074e-07	7.49962e-05
Fatty Acid Biosynthesis	WP357	Wikipathways	7.85106e-07	8.46419e-05
SREBF and miR33 in cholesterol and lipid homeostasis	WP2011	Wikipathways	1.53847e-06	0.000162005
Squalene and cholesterol biosynthesis	Squalene and cholesterol biosynthesis	EHMN	1.9201e-06	0.000197595
mevalonate pathway	PWY-922	HumanCyc	3.62765e-06	0.000365022
Cholesterol biosynthesis via desmosterol	R-HSA-6807047	Reactome	7.58734e-06	0.000730968
Cholesterol biosynthesis via lathosterol	R-HSA-6807062	Reactome	7.58734e-06	0.000730968
Terpenoid backbone biosynthesis - Homo sapiens (human)	path:hsa00900	KEGG	9.31803e-06	0.000879001
Linoleic acid (LA) metabolism	R-HSA-2046105	Reactome	1.94493e-05	0.00179727
Transfer of Acetyl Groups into Mitochondria	SMP00466	SMPDB	4.18758e-05	0.00379227
Regulation of lipid metabolism by Peroxisome proliferator-activated receptor alpha (PPARalpha)	WP2797	Wikipathways	4.79511e-05	0.0042573
Omega-6 fatty acid metabolism	Omega-6 fatty acid metabolism	EHMN	6.83478e-05	0.00588338
Transcriptional activation by NRF2	WP3	Wikipathways	6.88646e-05	0.00588338
TCA Cycle and Deficiency of Pyruvate Dehydrogenase complex (PDHc)	WP2453	Wikipathways	0.000105296	0.00882929
Metabolism	R-HSA-1430728	Reactome	0.000121001	0.00996166
Biosynthesis of unsaturated fatty acids - Homo sapiens (human)	path:hsa01040	KEGG	0.000126261	0.0102091
Butanoate metabolism	None	INOH	0.000155463	0.0123498
Plasma lipoprotein assembly, remodeling, and clearance	R-HSA-174824	Reactome	0.000224194	0.0175026
Cholesterol metabolism - Homo sapiens (human)	path:hsa04979	KEGG	0.00022847	0.0175341
Plasma lipoprotein clearance	R-HSA-8964043	Reactome	0.00024113	0.0181973
icosapentaenoate biosynthesis II (metazoa)	PWY-7049	HumanCyc	0.000357847	0.0257515
alpha-linolenic acid (ALA) metabolism	R-HSA-2046106	Reactome	0.000358292	0.0257515
alpha-linolenic (omega3) and linoleic (omega6) acid metabolism	R-HSA-2046104	Reactome	0.000358292	0.0257515
Metabolism of vitamins and cofactors	R-HSA-196854	Reactome	0.000395233	0.0279627
Pyruvate Dehydrogenase Complex Deficiency	SMP00212	SMPDB	0.000747501	0.0483526
Primary hyperoxaluria II, PH2	SMP00558	SMPDB	0.000747501	0.0483526
Pyruvate kinase deficiency	SMP00559	SMPDB	0.000747501	0.0483526
Leigh Syndrome	SMP00196	SMPDB	0.000747501	0.0483526
Pyruvate Metabolism	SMP00060	SMPDB	0.000747501	0.0483526
Pyruvate Decarboxylase E1 Component Deficiency (PDHE1 Deficiency)	SMP00334	SMPDB	0.000747501	0.0483526
Statin Pathway	WP430	Wikipathways	0.000932719	0.0594839
Omega-3 fatty acid metabolism	Omega-3 fatty acid metabolism	EHMN	0.00106567	0.0670185
miR-targeted genes in leukocytes - TarBase	WP2003	Wikipathways	0.00119436	0.0740829
Synthesis of very long-chain fatty acyl-CoAs	R-HSA-75876	Reactome	0.00123152	0.0753557
Sialic acid metabolism	R-HSA-4085001	Reactome	0.00138768	0.083779
Bisphosphonate Pathway, Pharmacodynamics	PA154423660	PharmGKB	0.00144533	0.086111
Synthesis of substrates in N-glycan biosythesis	R-HSA-446219	Reactome	0.00154363	0.0897813
Statin Pathway, Pharmacodynamics	PA2031	PharmGKB	0.00154659	0.0897813
Insulin Signaling	WP481	Wikipathways	0.00187705	0.107586
Transport of small molecules	R-HSA-382551	Reactome	0.00196451	0.111191
Pathogenic Escherichia coli infection - Homo sapiens (human)	path:hsa05130	KEGG	0.00210371	0.1176
Fatty acid elongation - Homo sapiens (human)	path:hsa00062	KEGG	0.00237052	0.130444
Pathogenic Escherichia coli infection	WP2272	Wikipathways	0.00239109	0.130444
LDL clearance	R-HSA-8964038	Reactome	0.00248752	0.134089
Demo complete	WP3418	Wikipathways	0.00256824	0.135273
Alpha Linolenic Acid and Linoleic Acid Metabolism	SMP00018	SMPDB	0.00256923	0.135273
miR-targeted genes in lymphocytes - TarBase	WP2004	Wikipathways	0.0027017	0.135898
Fatty Acid Biosynthesis	SMP00456	SMPDB	0.00276118	0.135898
Proprotein convertase subtilisin-kexin type 9 (PCSK9) mediated LDL receptor degradation	WP2846	Wikipathways	0.00276118	0.135898
Evolocumab Mechanism	WP3408	Wikipathways	0.00276118	0.135898
arachidonate biosynthesis III (metazoa)	PWY-7592	HumanCyc	0.00276118	0.135898
epoxysqualene biosynthesis	PWY-5670	HumanCyc	0.00276118	0.135898
Lipid Metabolism Pathway	WP3965	Wikipathways	0.00347608	0.169244
Fatty acid biosynthesis - Homo sapiens (human)	path:hsa00061	KEGG	0.00369977	0.176385
stearate biosynthesis	PWY-5972	HumanCyc	0.00370067	0.176385
Pyruvate metabolism - Homo sapiens (human)	path:hsa00620	KEGG	0.00379902	0.179187
miR-targeted genes in epithelium - TarBase	WP2002	Wikipathways	0.00391233	0.182629
Citrate cycle (TCA cycle) - Homo sapiens (human)	path:hsa00020	KEGG	0.00415666	0.192055
srebp control of lipid synthesis	s1ppathway	BioCarta	0.00432093	0.197628
The oncogenic action of Succinate	SMP02292	SMPDB	0.00493255	0.220315
The oncogenic action of Fumarate	SMP02295	SMPDB	0.00493255	0.220315
triacylglycerol degradation	LIPAS-PWY	HumanCyc	0.00496292	0.220315
Post-chaperonin tubulin folding pathway	R-HSA-389977	Reactome	0.00603826	0.263192
Photodynamic therapy-induced NFE2L2 (NRF2) survival signaling	WP3612	Wikipathways	0.00604505	0.263192
Leptin signaling pathway	WP2034	Wikipathways	0.00625808	0.269872
RUNX1 regulates transcription of genes involved in differentiation of keratinocytes	R-HSA-8939242	Reactome	0.0066423	0.281556
RAB geranylgeranylation	R-HSA-8873719	Reactome	0.00665339	0.281556
Biosynthesis of the N-glycan precursor (dolichol lipid-linked oligosaccharide, LLO) and transfer to a nascent protein	R-HSA-446193	Reactome	0.00750898	0.312314
Retinoid metabolism and transport	R-HSA-975634	Reactome	0.00751816	0.312314
Liver steatosis AOP	WP4010	Wikipathways	0.00763552	0.314306
Melatonin metabolism and effects	WP3298	Wikipathways	0.00786112	0.314851
PRPP biosynthesis	PWY0-662	HumanCyc	0.00799284	0.314851
5-Phosphoribose 1-diphosphate biosynthesis	R-HSA-73843	Reactome	0.00799284	0.314851
docosahexaenoate biosynthesis III (mammals)	PWY-7606	HumanCyc	0.00799389	0.314851
Apoptosis Modulation and Signaling	WP1772	Wikipathways	0.00801525	0.314851
Fatty acid metabolism	R-HSA-8978868	Reactome	0.00806597	0.314851
Synthesis of PIPs at the early endosome membrane	R-HSA-1660516	Reactome	0.00830789	0.321522
Warburg Effect	SMP00654	SMPDB	0.00854869	0.328038
TRAIL signaling pathway	trail_pathway	PID	0.00875159	0.331307
PPAR signaling pathway	WP3942	Wikipathways	0.00885499	0.331307
Transport of inorganic cations/anions and amino acids/oligopeptides	R-HSA-425393	Reactome	0.00887418	0.331307
Angiopoietin Like Protein 8 Regulatory Pathway	WP3915	Wikipathways	0.00892655	0.331307
SLC-mediated transmembrane transport	R-HSA-425407	Reactome	0.0090983	0.334722
miR-targeted genes in muscle cell - TarBase	WP2005	Wikipathways	0.00916641	0.334722
Formation of tubulin folding intermediates by CCT/TriC	R-HSA-389960	Reactome	0.010365	0.357423
aspirin blocks signaling pathway involved in platelet activation	sppapathway	BioCarta	0.0104124	0.357423
Sialuria or French Type Sialuria	SMP00217	SMPDB	0.0104196	0.357423
Sialuria or French Type Sialuria	SMP00216	SMPDB	0.0104196	0.357423
Amino Sugar Metabolism	SMP00045	SMPDB	0.0104196	0.357423
G(M2)-Gangliosidosis: Variant B, Tay-sachs disease	SMP00534	SMPDB	0.0104196	0.357423
Tay-Sachs Disease	SMP00390	SMPDB	0.0104196	0.357423
Salla Disease/Infantile Sialic Acid Storage Disease	SMP00240	SMPDB	0.0104196	0.357423
Prolactin signaling pathway - Homo sapiens (human)	path:hsa04917	KEGG	0.010702	0.364352
Metabolism of fat-soluble vitamins	R-HSA-6806667	Reactome	0.0120563	0.40331
thrombin signaling and protease-activated receptors	par1pathway	BioCarta	0.0121894	0.40331
Sorafenib Pharmacodynamics	PA165959584	PharmGKB	0.0121993	0.40331
The oncogenic action of 2-hydroxyglutarate	SMP02291	SMPDB	0.0122026	0.40331
PPAR signaling pathway - Homo sapiens (human)	path:hsa03320	KEGG	0.0127245	0.412454
ATF-2 transcription factor network	atf2_pathway	PID	0.0127457	0.412454
JAK-STAT-Ncore	None	Signalink	0.0128436	0.412454
Synthesis of PIPs at the Golgi membrane	R-HSA-1660514	Reactome	0.0128436	0.412454
Liver X Receptor Pathway	WP2874	Wikipathways	0.0131485	0.416337
HDL remodeling	R-HSA-8964058	Reactome	0.0131485	0.416337
Carboxyterminal post-translational modifications of tubulin	R-HSA-8955332	Reactome	0.0134958	0.424368
Glyoxylate and dicarboxylate metabolism - Homo sapiens (human)	path:hsa00630	KEGG	0.0142128	0.43791
3-phosphoinositide biosynthesis	PWY-6352	HumanCyc	0.0142166	0.43791
Prefoldin mediated transfer of substrate to CCT/TriC	R-HSA-389957	Reactome	0.0142166	0.43791
Ghrelin	Pathway_Ghrelin	NetPath	0.0152932	0.447901
Vitamin K Metabolism	SMP00464	SMPDB	0.0154292	0.447901
Composition of Lipid Particles	WP3601	Wikipathways	0.0154292	0.447901
Astrocytic Glutamate-Glutamine Uptake And Metabolism	R-HSA-210455	Reactome	0.0154312	0.447901
<i>trans, trans</i>-farnesyl diphosphate biosynthesis	PWY-5123	HumanCyc	0.0154312	0.447901
guanosine nucleotides degradation	PWY-6608	HumanCyc	0.0154312	0.447901
fatty acid biosynthesis initiation	PWY-5966-1	HumanCyc	0.0154312	0.447901
CMP-<i>N</i>-acetylneuraminate biosynthesis I (eukaryotes)	PWY-6138	HumanCyc	0.0154312	0.447901
Neurotransmitter uptake and metabolism In glial cells	R-HSA-112313	Reactome	0.0154312	0.447901
The oncogenic action of L-2-hydroxyglutarate in Hydroxygluaricaciduria	SMP02358	SMPDB	0.0164672	0.474928
Ferroptosis - Homo sapiens (human)	path:hsa04216	KEGG	0.017226	0.477364
Regulation of necroptotic cell death	R-HSA-5675482	Reactome	0.0173858	0.477364
Dimerization of procaspase-8	R-HSA-69416	Reactome	0.0173858	0.477364
Regulation by c-FLIP	R-HSA-3371378	Reactome	0.0173858	0.477364
CASP8 activity is inhibited	R-HSA-5218900	Reactome	0.0173858	0.477364
Biotin transport and metabolism	R-HSA-196780	Reactome	0.0173951	0.477364
Depolymerisation of the Nuclear Lamina	R-HSA-4419969	Reactome	0.0173951	0.477364
Synthesis of PIPs at the late endosome membrane	R-HSA-1660517	Reactome	0.0173951	0.477364
Amino acid and oligopeptide SLC transporters	R-HSA-425374	Reactome	0.0183279	0.498312
Globo Sphingolipid Metabolism	WP1424	Wikipathways	0.0187096	0.498312
Aminosugars metabolism	None	INOH	0.018718	0.498312
superpathway of methionine degradation	PWY-5328	HumanCyc	0.0187221	0.498312
Pyruvate metabolism	R-HSA-70268	Reactome	0.0188992	0.498312
Oxidative Stress	WP408	Wikipathways	0.018914	0.498312
The oncogenic action of D-2-hydroxyglutarate in Hydroxygluaricaciduria	SMP02359	SMPDB	0.0189288	0.498312
Gastrin	Pathway_Gastrin	NetPath	0.0193209	0.505695
Glycerophospholipid biosynthesis	R-HSA-1483206	Reactome	0.020122	0.523633
Mono-unsaturated fatty acid beta-oxidation	Mono-unsaturated fatty acid beta-oxidation	EHMN	0.0221838	0.564162
Signaling by PTK6	R-HSA-8848021	Reactome	0.0222195	0.564162
Signaling by Non-Receptor Tyrosine Kinases	R-HSA-9006927	Reactome	0.0222195	0.564162
TP53 Regulates Transcription of Death Receptors and Ligands	R-HSA-6803211	Reactome	0.0222984	0.564162
VLDLR internalisation and degradation	R-HSA-8866427	Reactome	0.0223023	0.564162
VEGFA-VEGFR2 Signaling Pathway	WP3888	Wikipathways	0.0238204	0.599216
Thrombin signalling through proteinase activated receptors (PARs)	R-HSA-456926	Reactome	0.0244988	0.6106
Citrate cycle	None	INOH	0.0245427	0.6106
malate-aspartate shuttle	MALATE-ASPARTATE-SHUTTLE-PWY	HumanCyc	0.0248243	0.610972
UDP-<i>N</i>-acetyl-D-glucosamine biosynthesis II	UDPNACETYLGALSYN-PWY	HumanCyc	0.0248275	0.610972
AMP-activated Protein Kinase (AMPK) Signaling	WP1403	Wikipathways	0.0256125	0.626882
cystic fibrosis transmembrane conductance regulator (cftr) and beta 2 adrenergic receptor (b2ar) pathway	cftrpathway	BioCarta	0.025976	0.632363
TP53 Regulates Transcription of Cell Death Genes	R-HSA-5633008	Reactome	0.0265638	0.643213
Cooperation of Prefoldin and TriC/CCT in actin and tubulin folding	R-HSA-389958	Reactome	0.0276786	0.66077
activation of pkc through g-protein coupled receptors	pkcpathway	BioCarta	0.0278531	0.66077
Platinum Pathway, Pharmacokinetics/Pharmacodynamics	PA150642262	PharmGKB	0.0278726	0.66077
Synthesis of PE	R-HSA-1483213	Reactome	0.0278726	0.66077
Peroxisome - Homo sapiens (human)	path:hsa04146	KEGG	0.0297989	0.69814
induction of apoptosis through dr3 and dr4/5 death receptors	deathpathway	BioCarta	0.0302133	0.69814
how progesterone initiates the oocyte maturation	mprpathway	BioCarta	0.0302133	0.69814
tnf/stress related signaling	stresspathway	BioCarta	0.0302198	0.69814
Di-unsaturated fatty acid beta-oxidation	Di-unsaturated fatty acid beta-oxidation	EHMN	0.0302198	0.69814
Fatty Acid Beta Oxidation	WP143	Wikipathways	0.0311019	0.711438
Pyruvate metabolism	None	INOH	0.0311097	0.711438
Metabolism of water-soluble vitamins and cofactors	R-HSA-196849	Reactome	0.0313719	0.71383
Phospholipid metabolism	R-HSA-1483257	Reactome	0.0326452	0.739088
&gamma;-linolenate biosynthesis	PWY-6000	HumanCyc	0.0340959	0.761177
Vitamin B5 (pantothenate) metabolism	R-HSA-199220	Reactome	0.0341194	0.761177
S1P4 pathway	s1p_s1p4_pathway	PID	0.0341252	0.761177
Vitamin digestion and absorption - Homo sapiens (human)	path:hsa04977	KEGG	0.03475	0.766932
Glutamate Neurotransmitter Release Cycle	R-HSA-210500	Reactome	0.0347941	0.766932
miR-targeted genes in squamous cell - TarBase	WP2006	Wikipathways	0.0348914	0.766932
NRF2 pathway	WP2884	Wikipathways	0.0356015	0.767979
rRNA modification in the mitochondrion	R-HSA-6793080	Reactome	0.0359477	0.767979
rRNA processing in the mitochondrion	R-HSA-8868766	Reactome	0.0359477	0.767979
Phosphonate and phosphinate metabolism - Homo sapiens (human)	path:hsa00440	KEGG	0.0359521	0.767979
mRNA, protein, and metabolite inducation pathway by cyclosporin A	WP3953	Wikipathways	0.0359566	0.767979
methionine degradation	METHIONINE-DEG1-PWY	HumanCyc	0.0359566	0.767979
Parkin-Ubiquitin Proteasomal System pathway	WP2359	Wikipathways	0.0371312	0.789342
CRH	Pathway_CRH	NetPath	0.0386873	0.8055
rac1 cell motility signaling pathway	rac1pathway	BioCarta	0.0387157	0.8055
Target Of Rapamycin (TOR) Signaling	WP1471	Wikipathways	0.0387346	0.8055
Notch-mediated HES/HEY network	hes_heypathway	PID	0.0387486	0.8055
Exercise-induced Circadian Regulation	WP410	Wikipathways	0.0387807	0.8055
VEGF Signaling Pathway	PA2032	PharmGKB	0.0401399	0.829925
Pentose phosphate pathway (hexose monophosphate shunt)	R-HSA-71336	Reactome	0.0410322	0.838247
the prc2 complex sets long-term gene silencing through modification of histone tails	prc2pathway	BioCarta	0.0410391	0.838247
Gap junction - Homo sapiens (human)	path:hsa04540	KEGG	0.0410978	0.838247
Adipogenesis	WP236	Wikipathways	0.0425744	0.864471
Glutaminolysis and Cancer	SMP02298	SMPDB	0.0429339	0.867878
Focal Adhesion-PI3K-Akt-mTOR-signaling pathway	WP3932	Wikipathways	0.044851	0.891887
Termination of O-glycan biosynthesis	R-HSA-977068	Reactome	0.0449857	0.891887
Metal ion SLC transporters	R-HSA-425410	Reactome	0.0450693	0.891887
Steatosis AOP	WP4011	Wikipathways	0.0450879	0.891887
S1P2 pathway	s1p_s1p2_pathway	PID	0.0451065	0.891887
Integrins in angiogenesis	avb3_integrin_pathway	PID	0.0465285	0.908688
Ligand-dependent caspase activation	R-HSA-140534	Reactome	0.0485435	0.908688
Regulated Necrosis	R-HSA-5218859	Reactome	0.0485516	0.908688
RIPK1-mediated regulated necrosis	R-HSA-5213460	Reactome	0.0485516	0.908688
Regulation of pyruvate dehydrogenase (PDH) complex	R-HSA-204174	Reactome	0.0485759	0.908688
hypoxia-inducible factor in the cardivascular system	hifpathway	BioCarta	0.0485839	0.908688
Regulation of KIT signaling	R-HSA-1433559	Reactome	0.048592	0.908688
CRMPs in Sema3A signaling	R-HSA-399956	Reactome	0.048592	0.908688
POU5F1 (OCT4), SOX2, NANOG repress genes related to differentiation	WP3382	Wikipathways	0.048599	0.908688
Zinc efflux and compartmentalization by the SLC30 family	R-HSA-435368	Reactome	0.0486049	0.908688
Ubiquitin-dependent degradation of Cyclin D1	R-HSA-69229	Reactome	0.0486109	0.908688
Ubiquitin-dependent degradation of Cyclin D	R-HSA-75815	Reactome	0.0486109	0.908688
coenzyme A biosynthesis	COA-PWY-1	HumanCyc	0.0486109	0.908688
Vitamin B12 Metabolism	WP1533	Wikipathways	0.0497366	0.908688
Endothelins	endothelinpathway	PID	0.0499513	0.908688
Semaphorin interactions	R-HSA-373755	Reactome	0.0500253	0.908688
corticosteroids and cardioprotection	gcrpathway	BioCarta	0.0507267	0.908688
AMPK signaling pathway - Homo sapiens (human)	path:hsa04152	KEGG	0.0508078	0.908688
JAK-STAT	WP2593	Wikipathways	0.051858	0.908688
Corticotropin-releasing hormone signaling pathway	WP2355	Wikipathways	0.0520533	0.908688
Vatalanib Action Pathway	SMP00421	SMPDB	0.0525787	0.908688
One carbon donor	WP2190	Wikipathways	0.0525787	0.908688
Demo	WP3590	Wikipathways	0.0525787	0.908688
Cardiac conduction	WP3810	Wikipathways	0.0525787	0.908688
sulfite oxidation	PWY-5326	HumanCyc	0.0525787	0.908688
FGFR4 mutant receptor activation	R-HSA-1839128	Reactome	0.0525787	0.908688
glutamine biosynthesis	GLNSYN-PWY	HumanCyc	0.0525787	0.908688
Metabolism of ingested MeSeO2H into MeSeH	R-HSA-5263617	Reactome	0.0525787	0.908688
NADPH regeneration	R-HSA-389542	Reactome	0.0525787	0.908688
Abnormal conversion of 2-oxoglutarate to 2-hydroxyglutarate	R-HSA-2978092	Reactome	0.0525787	0.908688
Diseases of metabolism	R-HSA-5668914	Reactome	0.0525787	0.908688
lanosterol biosynthesis	PWY-6132	HumanCyc	0.0525787	0.908688
acetyl-CoA biosynthesis from citrate	PWY-5172	HumanCyc	0.0525787	0.908688
One carbon metabolism and related pathways	WP3940	Wikipathways	0.0539827	0.929405
tnfr1 signaling pathway	tnfr1pathway	BioCarta	0.0567434	0.951242
Zinc transporters	R-HSA-435354	Reactome	0.0567434	0.951242
Mitochondrial LC-Fatty Acid Beta-Oxidation	WP368	Wikipathways	0.056762	0.951242
Acyl chain remodelling of PC	R-HSA-1482788	Reactome	0.0568402	0.951242
Butanoate metabolism - Homo sapiens (human)	path:hsa00650	KEGG	0.0568516	0.951242
adp-ribosylation factor	arappathway	BioCarta	0.0569202	0.951242
One Carbon Metabolism	WP241	Wikipathways	0.0569317	0.951242
Synthesis of PC	R-HSA-1483191	Reactome	0.0569317	0.951242
HIF-1-alpha transcription factor network	hif1_tfpathway	PID	0.0573106	0.954053
Apoptosis-related network due to altered Notch3 in ovarian cancer	WP2864	Wikipathways	0.0584019	0.968659
Lysosome - Homo sapiens (human)	path:hsa04142	KEGG	0.0588065	0.97181
Apoptosis - Homo sapiens (human)	path:hsa04210	KEGG	0.0591746	0.974337
Fat digestion and absorption - Homo sapiens (human)	path:hsa04975	KEGG	0.0619615	0.990422
ketogenesis	PWY66-367	HumanCyc	0.0625846	0.990422
fatty acid activation	PWY-5143	HumanCyc	0.0625846	0.990422
AMPK inhibits chREBP transcriptional activation activity	R-HSA-163680	Reactome	0.0625921	0.990422
TRAIL signaling	R-HSA-75158	Reactome	0.0625921	0.990422
Coenzyme A biosynthesis	R-HSA-196783	Reactome	0.0625995	0.990422
brca1 dependent ub ligase activity	bard1pathway	BioCarta	0.0625995	0.990422
Synthesis of UDP-N-acetyl-glucosamine	R-HSA-446210	Reactome	0.0625995	0.990422
S1P5 pathway	s1p_s1p5_pathway	PID	0.0625995	0.990422
Cardiac Hypertrophic Response	WP2795	Wikipathways	0.0629538	0.990422
Diuretics Pathway, Pharmacodynamics	PA165984799	PharmGKB	0.0633068	0.990422
Interaction between L1 and Ankyrins	R-HSA-445095	Reactome	0.0633319	0.990422
TP53 Regulates Transcription of Cell Death Genes	WP3802	Wikipathways	0.0633822	0.990422
MAPK Cascade	WP422	Wikipathways	0.0634325	0.990422
VEGFR1 specific signals	vegfr1_pathway	PID	0.0634325	0.990422
Aldosterone synthesis and secretion - Homo sapiens (human)	path:hsa04925	KEGG	0.064737	1
Pathway_PA165959425	PA165959425	PharmGKB	0.0655551	1
Direct p53 effectors	p53downstreampathway	PID	0.0673242	1
t cell receptor signaling pathway	tcrpathway	BioCarta	0.0675191	1
Glycerophospholipid metabolism - Homo sapiens (human)	path:hsa00564	KEGG	0.0681865	1
Acyl chain remodelling of PE	R-HSA-1482839	Reactome	0.0701418	1
vegf hypoxia and angiogenesis	vegfpathway	BioCarta	0.070238	1
TCA cycle	TCA cycle	EHMN	0.0702517	1
Golgi Associated Vesicle Biogenesis	R-HSA-432722	Reactome	0.0726343	1
PAR1-mediated thrombin signaling events	thrombin_par1_pathway	PID	0.0735061	1
LKB1 signaling events	lkb1_pathway	PID	0.0735724	1
Prolactin	Pathway_Prolactin	NetPath	0.0740227	1
Growth hormone receptor signaling	R-HSA-982772	Reactome	0.074871	1
S1P1 pathway	s1p_s1p1_pathway	PID	0.0749067	1
Metabolism of cofactors	R-HSA-8978934	Reactome	0.0749187	1
Progesterone-mediated oocyte maturation - Homo sapiens (human)	path:hsa04914	KEGG	0.0756686	1
Axon guidance - Homo sapiens (human)	path:hsa04360	KEGG	0.077065	1
Trans-sulfuration and one carbon metabolism	WP2525	Wikipathways	0.0774431	1
Regulation of p38-alpha and p38-beta	p38alphabetapathway	PID	0.077458	1
Caspase Cascade in Apoptosis	caspase_pathway	PID	0.077582	1
tryptophan degradation	TRYPTOPHAN-DEGRADATION-1	HumanCyc	0.0777112	1
Beta-mercaptolactate-cysteine disulfiduria	SMP00499	SMPDB	0.0777386	1
Cysteine Metabolism	SMP00013	SMPDB	0.0777386	1
Cystinosis, ocular nonnephropathic	SMP00722	SMPDB	0.0777386	1
btg family proteins and cell cycle regulation	btg2pathway	BioCarta	0.0777386	1
reversal of insulin resistance by leptin	leptinpathway	BioCarta	0.0777386	1
PTK6 Regulates RTKs and Their Effectors AKT1 and DOK1	R-HSA-8849469	Reactome	0.0777386	1
cysteine biosynthesis	PWY-6292	HumanCyc	0.0777386	1
regulation of map kinase pathways through dual specificity phosphatases	dsppathway	BioCarta	0.0777477	1
Pathways in clear cell renal cell carcinoma	WP4018	Wikipathways	0.0819333	1
Hepatitis C - Homo sapiens (human)	path:hsa05160	KEGG	0.0832472	1
Transcriptional regulation by RUNX1	WP4105	Wikipathways	0.084742	1
Glutathione metabolism	WP100	Wikipathways	0.0847818	1
TP53 Regulates Transcription of Genes Involved in Cytochrome C Release	R-HSA-6803204	Reactome	0.0847951	1
Angiogenesis	WP1539	Wikipathways	0.084835	1
Amino acid transport across the plasma membrane	R-HSA-352230	Reactome	0.0849373	1
Thiopurine Pathway, Pharmacokinetics/Pharmacodynamics	PA2040	PharmGKB	0.0849859	1
Propanoate metabolism - Homo sapiens (human)	path:hsa00640	KEGG	0.0850021	1
Cysteine and methionine metabolism - Homo sapiens (human)	path:hsa00270	KEGG	0.08572	1
RAGE	Pathway_RAGE	NetPath	0.0858712	1
Proton Pump Inhibitor Pathway, Pharmacodynamics	PA152530845	PharmGKB	0.0922589	1
bioactive peptide induced signaling pathway	biopeptidespathway	BioCarta	0.0928709	1
NOD1/2 Signaling Pathway	R-HSA-168638	Reactome	0.0928709	1
role of egf receptor transactivation by gpcrs in cardiac hypertrophy	cardiacegfpathway	BioCarta	0.0928884	1
Serotonin HTR1 Group and FOS Pathway	WP722	Wikipathways	0.0929058	1
IL6	Pathway_IL6	NetPath	0.0933485	1
Fibroblast growth factor-1	Pathway_Fibroblast__growth__factor-1	NetPath	0.0933735	1
EV release from cardiac cells and their functional effects	WP3297	Wikipathways	0.0938195	1
Synthesis and degradation of ketone bodies - Homo sapiens (human)	path:hsa00072	KEGG	0.0938735	1
NLR Proteins	WP288	Wikipathways	0.0938735	1
Leptin and adiponectin	WP3934	Wikipathways	0.0938735	1
Mitochondrial Beta-Oxidation of Long Chain Saturated Fatty Acids	SMP00482	SMPDB	0.0938843	1
Activation of PPARGC1A (PGC-1alpha) by phosphorylation	R-HSA-2151209	Reactome	0.0938843	1
Trans-sulfuration pathway	WP2333	Wikipathways	0.0938952	1
Tetrahydrobiopterin (BH4) synthesis, recycling, salvage and regulation	R-HSA-1474151	Reactome	0.0938952	1
Nef mediated downregulation of MHC class I complex cell surface expression	R-HSA-164940	Reactome	0.0938952	1
Activation of the AP-1 family of transcription factors	R-HSA-450341	Reactome	0.0938952	1
Imatinib and Chronic Myeloid Leukemia	WP3640	Wikipathways	0.0952312	1
TICAM1, RIP1-mediated IKK complex recruitment	R-HSA-168927	Reactome	0.0952458	1
activated TAK1 mediates p38 MAPK activation	R-HSA-450302	Reactome	0.0952605	1
Pyruvate dehydrogenase deficiency (E3)	SMP00550	SMPDB	0.0952752	1
Pyruvate dehydrogenase deficiency (E2)	SMP00551	SMPDB	0.0952752	1
2-ketoglutarate dehydrogenase complex deficiency	SMP00549	SMPDB	0.0952752	1
Mitochondrial complex II deficiency	SMP00548	SMPDB	0.0952752	1
Fumarase deficiency	SMP00547	SMPDB	0.0952752	1
Congenital lactic acidosis	SMP00546	SMPDB	0.0952752	1
Citric Acid Cycle	SMP00057	SMPDB	0.0952752	1
Phagosome - Homo sapiens (human)	path:hsa04145	KEGG	0.0989023	1
TBC/RABGAPs	R-HSA-8854214	Reactome	0.0991324	1
Regulation of Actin Cytoskeleton	WP51	Wikipathways	0.0995912	1
Gluconeogenesis	R-HSA-70263	Reactome	0.101107	1
Signaling by PTK6	WP3826	Wikipathways	0.10239	1
2-amino-3-carboxymuconate semialdehyde degradation to glutaryl-CoA	PWY-5652	HumanCyc	0.10239	1
aspartate biosynthesis	ASPARTATESYN-PWY	HumanCyc	0.10239	1
alpha-synuclein and parkin-mediated proteolysis in parkinson`s disease	parkinsonspathway	BioCarta	0.10239	1
fatty acid elongation -- saturated	FASYN-ELONG-PWY	HumanCyc	0.10239	1
Prednisolone Metabolism Pathway	SMP00632	SMPDB	0.102396	1
Prednisolone Action Pathway	SMP00441	SMPDB	0.102396	1
YAP1- and WWTR1 (TAZ)-stimulated gene expression	WP2738	Wikipathways	0.102396	1
vRNP Assembly	R-HSA-192905	Reactome	0.102396	1
purine deoxyribonucleosides degradation	PWY-7179-1	HumanCyc	0.102396	1
L-cysteine degradation II	PWY-5329	HumanCyc	0.102396	1
L-cysteine degradation I	CYSTEINE-DEG-PWY	HumanCyc	0.102396	1
guanine and guanosine salvage	PWY-6620	HumanCyc	0.102396	1
Glypican 2 network	glypican_2pathway	PID	0.102396	1
Amino Acid metabolism	WP3925	Wikipathways	0.104883	1
Gluconeogenesis	SMP00128	SMPDB	0.106145	1
Glycogenosis, Type IA. Von gierke disease	SMP00581	SMPDB	0.106145	1
Glycogenosis, Type IC	SMP00574	SMPDB	0.106145	1
Glycogen Storage Disease Type 1A (GSD1A) or Von Gierke Disease	SMP00374	SMPDB	0.106145	1
Triosephosphate isomerase	SMP00563	SMPDB	0.106145	1
Fructose-1,6-diphosphatase deficiency	SMP00562	SMPDB	0.106145	1
Phosphoenolpyruvate carboxykinase deficiency 1 (PEPCK1)	SMP00560	SMPDB	0.106145	1
Glycogenosis, Type IB	SMP00573	SMPDB	0.106145	1
Valine, leucine and isoleucine degradation - Homo sapiens (human)	path:hsa00280	KEGG	0.106148	1
hypoxia and p53 in the cardiovascular system	p53hypoxiapathway	BioCarta	0.106161	1
Nef-mediates down modulation of cell surface receptors by recruiting them to clathrin adapters	R-HSA-164938	Reactome	0.106161	1
Lysine degradation	None	INOH	0.106177	1
Leptin	Pathway_Leptin	NetPath	0.106191	1
Regulation of PTEN gene transcription	R-HSA-8943724	Reactome	0.106217	1
FAS (CD95) signaling pathway	faspathway	PID	0.109706	1
G Protein Signaling Pathways	WP35	Wikipathways	0.110099	1
Clathrin-mediated endocytosis	R-HSA-8856828	Reactome	0.110236	1
Imatinib Pathway, Pharmacokinetics/Pharmacodynamics	PA164713427	PharmGKB	0.110808	1
Ubiquinone and other terpenoid-quinone biosynthesis - Homo sapiens (human)	path:hsa00130	KEGG	0.11087	1
HDAC6 interactions	WP3987	Wikipathways	0.11087	1
cxcr4 signaling pathway	cxcr4pathway	BioCarta	0.11087	1
apoptotic dna-fragmentation and tissue homeostasis	dnafragmentpathway	BioCarta	0.11087	1
POU5F1 (OCT4), SOX2, NANOG repress genes related to differentiation	R-HSA-2892245	Reactome	0.11087	1
rho-selective guanine exchange factor akap13 mediates stress fiber formation	akap13pathway	BioCarta	0.110883	1
Glycolysis and Gluconeogenesis	WP534	Wikipathways	0.113233	1
EBV LMP1 signaling	WP262	Wikipathways	0.1175	1
Adrenaline,noradrenaline inhibits insulin secretion	R-HSA-400042	Reactome	0.117535	1
growth hormone signaling pathway	ghpathway	BioCarta	0.117535	1
2-Hydroxyglutric Aciduria (D And L Form)	SMP00136	SMPDB	0.117588	1
Phosphatidylinositol Phosphate Metabolism	SMP00463	SMPDB	0.117588	1
Joubert syndrome	SMP00582	SMPDB	0.117588	1
Homocarnosinosis	SMP00385	SMPDB	0.117588	1
Hyperinsulinism-Hyperammonemia Syndrome	SMP00339	SMPDB	0.117588	1
Succinic semialdehyde dehydrogenase deficiency	SMP00567	SMPDB	0.117588	1
4-Hydroxybutyric Aciduria/Succinic Semialdehyde Dehydrogenase Deficiency	SMP00243	SMPDB	0.117588	1
Glutamate Metabolism	SMP00072	SMPDB	0.117588	1
RAF-independent MAPK1/3 activation	R-HSA-112409	Reactome	0.117588	1
Photodynamic therapy-induced AP-1 survival signaling.	WP3611	Wikipathways	0.120757	1
Hepatitis C and Hepatocellular Carcinoma	WP3646	Wikipathways	0.120757	1
p73 transcription factor network	p73pathway	PID	0.120781	1
Oncostatin M Signaling Pathway	WP2374	Wikipathways	0.125576	1
Aldosterone-regulated sodium reabsorption - Homo sapiens (human)	path:hsa04960	KEGG	0.12764	1
Validated transcriptional targets of AP1 family members Fra1 and Fra2	fra_pathway	PID	0.12764	1
Regulation of mRNA stability by proteins that bind AU-rich elements	R-HSA-450531	Reactome	0.127821	1
g-protein signaling through tubby proteins	tubbypathway	BioCarta	0.128514	1
Alanine and aspartate metabolism	WP106	Wikipathways	0.128557	1
IL3	Pathway_IL3	NetPath	0.128563	1
Wnt Signaling Pathway	WP363	Wikipathways	0.128589	1
NF-kB activation through FADD/RIP-1 pathway mediated by caspase-8 and -10	R-HSA-933543	Reactome	0.128614	1
IRAK1 recruits IKK complex upon TLR7/8 or 9 stimulation	R-HSA-975144	Reactome	0.128614	1
folate transformations I	PWY-2201	HumanCyc	0.128614	1
isoleucine degradation	ILEUDEG-PWY	HumanCyc	0.128614	1
IRAK1 recruits IKK complex	R-HSA-937039	Reactome	0.128614	1
Triglyceride catabolism	R-HSA-163560	Reactome	0.129281	1
ER-Phagosome pathway	R-HSA-1236974	Reactome	0.129319	1
Miscellaneous transport and binding events	R-HSA-5223345	Reactome	0.129357	1
RUNX2 regulates osteoblast differentiation	R-HSA-8940973	Reactome	0.129395	1
Antigen Presentation: Folding, assembly and peptide loading of class I MHC	R-HSA-983170	Reactome	0.129433	1
Circadian entrainment - Homo sapiens (human)	path:hsa04713	KEGG	0.131241	1
Folate Metabolism	WP176	Wikipathways	0.131795	1
Acute myeloid leukemia - Homo sapiens (human)	path:hsa05221	KEGG	0.132186	1
Beta-agonist/Beta-blocker Pathway, Pharmacodynamics	PA2024	PharmGKB	0.132186	1
Leukocyte transendothelial migration - Homo sapiens (human)	path:hsa04670	KEGG	0.133917	1
Cholinergic synapse - Homo sapiens (human)	path:hsa04725	KEGG	0.134149	1
mechanism of gene regulation by peroxisome proliferators via ppara	pparapathway	BioCarta	0.136403	1
Signaling events mediated by Stem cell factor receptor (c-Kit)	kitpathway	PID	0.136486	1
Triglyceride metabolism	R-HSA-8979227	Reactome	0.136972	1
Prostate cancer - Homo sapiens (human)	path:hsa05215	KEGG	0.137379	1
alpha-Linolenic acid metabolism - Homo sapiens (human)	path:hsa00592	KEGG	0.141413	1
Methionine Cysteine metabolism	None	INOH	0.141535	1
IKK complex recruitment mediated by RIP1	R-HSA-937041	Reactome	0.141556	1
IL-7 Signaling Pathway	WP205	Wikipathways	0.141576	1
regulation of eif-4e and p70s6 kinase	eif4pathway	BioCarta	0.141597	1
S1P3 pathway	s1p_s1p3_pathway	PID	0.141638	1
Vemurafenib Pathway, Pharmacodynamics	PA165980050	PharmGKB	0.141658	1
update your name in edit mode	PA165980050	PharmGKB	0.141658	1
Signal Transduction of S1P Receptor	WP26	Wikipathways	0.141658	1
keratinocyte differentiation	keratinocytepathway	BioCarta	0.144591	1
Relaxin signaling pathway - Homo sapiens (human)	path:hsa04926	KEGG	0.145634	1
phospholipases	LIPASYN-PWY	HumanCyc	0.146664	1
Activation of GABAB receptors	R-HSA-991365	Reactome	0.14674	1
GABA B receptor activation	R-HSA-977444	Reactome	0.14674	1
Irinotecan Pathway	WP229	Wikipathways	0.146817	1
L-kynurenine degradation	PWY-6309	HumanCyc	0.146833	1
il-10 anti-inflammatory signaling pathway	il10pathway	BioCarta	0.146849	1
Transcriptional regulation by RUNX3	WP4107	Wikipathways	0.146865	1
Dissolution of Fibrin Clot	R-HSA-75205	Reactome	0.146881	1
Ganglio Sphingolipid Metabolism	WP1423	Wikipathways	0.146897	1
purine nucleotides degradation	PWY-6353	HumanCyc	0.146897	1
TNFR1-induced proapoptotic signaling	R-HSA-5357786	Reactome	0.146897	1
Folate malabsorption, hereditary	SMP00724	SMPDB	0.146913	1
Methylenetetrahydrofolate Reductase Deficiency (MTHFRD)	SMP00543	SMPDB	0.146913	1
Methotrexate Action Pathway	SMP00432	SMPDB	0.146913	1
Folate Metabolism	SMP00053	SMPDB	0.146913	1
Osteopontin Signaling	WP1434	Wikipathways	0.146913	1
effects of calcineurin in keratinocyte differentiation	calcineurinpathway	BioCarta	0.146913	1
Presynaptic depolarization and calcium channel opening	R-HSA-112308	Reactome	0.146913	1
Antimetabolite Pathway - Folate Cycle, Pharmacodynamics	PA165291575	PharmGKB	0.146929	1
Kennedy pathway from Sphingolipids	WP3933	Wikipathways	0.146929	1
melanocyte development and pigmentation pathway	melanocytepathway	BioCarta	0.146929	1
Initiation of Nuclear Envelope Reformation	R-HSA-2995383	Reactome	0.146929	1
Nuclear Envelope Reassembly	R-HSA-2995410	Reactome	0.146929	1
PTK6 Down-Regulation	R-HSA-8849472	Reactome	0.149578	1
Toxicity of botulinum toxin type E (BoNT/E)	R-HSA-5250992	Reactome	0.149578	1
Erlotinib Action Pathway	SMP00472	SMPDB	0.149588	1
betaKlotho-mediated ligand binding	R-HSA-1307965	Reactome	0.149588	1
Beta oxidation of myristoyl-CoA to lauroyl-CoA	R-HSA-77285	Reactome	0.149588	1
asparagine biosynthesis	ASPARAGINE-BIOSYNTHESIS	HumanCyc	0.149588	1
Inositol transporters	R-HSA-429593	Reactome	0.149588	1
glutamate dependent acid resistance	PWY0-1305	HumanCyc	0.149588	1
Bevacizumab Action Pathway	SMP00420	SMPDB	0.149597	1
Felodipine Metabolism Pathway	SMP00619	SMPDB	0.149597	1
Glycine Metabolism	WP1495	Wikipathways	0.149597	1
Oxygen-dependent asparagine hydroxylation of Hypoxia-inducible Factor Alpha	R-HSA-1234162	Reactome	0.149597	1
tetrahydrobiopterin <i>de novo</i> biosynthesis	PWY-5663	HumanCyc	0.149597	1
purine ribonucleosides degradation to ribose-1-phosphate	PWY0-1296	HumanCyc	0.149597	1
acetate conversion to acetyl-CoA	PWY0-1313	HumanCyc	0.149597	1
Activation of BMF and translocation to mitochondria	R-HSA-139910	Reactome	0.149597	1
Breakdown of the nuclear lamina	R-HSA-352238	Reactome	0.149597	1
Vitamin B1 (thiamin) metabolism	Vitamin B1 (thiamin) metabolism	EHMN	0.149597	1
glutathione biosynthesis	GLUTATHIONESYN-PWY	HumanCyc	0.149597	1
biotin-carboxyl carrier protein assembly	PWY0-1264	HumanCyc	0.149597	1
Beta oxidation of palmitoyl-CoA to myristoyl-CoA	R-HSA-77305	Reactome	0.149597	1
S-adenosyl-L-methionine biosynthesis	SAM-PWY	HumanCyc	0.149597	1
adenine and adenosine salvage III	PWY-6609	HumanCyc	0.149597	1
Regulation of lipolysis in adipocytes - Homo sapiens (human)	path:hsa04923	KEGG	0.152625	1
Glutathione metabolism - Homo sapiens (human)	path:hsa00480	KEGG	0.152716	1
Nuclear Receptors Meta-Pathway	WP2882	Wikipathways	0.152792	1
Pyruvate metabolism and Citric Acid (TCA) cycle	R-HSA-71406	Reactome	0.152866	1
IL2-mediated signaling events	il2_1pathway	PID	0.152866	1
Adipocytokine signaling pathway - Homo sapiens (human)	path:hsa04920	KEGG	0.153602	1
superpathway of inositol phosphate compounds	PWY-6371	HumanCyc	0.153704	1
PPAR Alpha Pathway	WP2878	Wikipathways	0.154052	1
Caspase activation via extrinsic apoptotic signalling pathway	R-HSA-5357769	Reactome	0.154096	1
TNFR1-induced NFkappaB signaling pathway	R-HSA-5357956	Reactome	0.154162	1
TSH	Pathway_TSH	NetPath	0.154162	1
signaling pathway from g-protein families	gpcrpathway	BioCarta	0.154184	1
links between pyk2 and map kinases	pyk2pathway	BioCarta	0.154227	1
Thyroid hormone signaling pathway - Homo sapiens (human)	path:hsa04919	KEGG	0.156154	1
Integrated Lung Cancer Pathway	WP2512	Wikipathways	0.156879	1
Apoptotic Signaling Pathway	WP3639	Wikipathways	0.158553	1
Visual phototransduction	R-HSA-2187338	Reactome	0.159904	1
AP-1 transcription factor network	ap1_pathway	PID	0.160935	1
GABA receptor activation	R-HSA-977443	Reactome	0.160955	1
KitReceptor	Pathway_KitReceptor	NetPath	0.161355	1
Transport of bile salts and organic acids, metal ions and amine compounds	R-HSA-425366	Reactome	0.164375	1
Glutathione synthesis and recycling	R-HSA-174403	Reactome	0.165675	1
Adenylate cyclase inhibitory pathway	R-HSA-170670	Reactome	0.165693	1
Inhibition of adenylate cyclase pathway	R-HSA-997269	Reactome	0.165693	1
Long chain acyl-CoA dehydrogenase deficiency (LCAD)	SMP00539	SMPDB	0.16571	1
Trifunctional protein deficiency	SMP00545	SMPDB	0.16571	1
Carnitine palmitoyl transferase deficiency (II)	SMP00541	SMPDB	0.16571	1
Very-long-chain acyl coa dehydrogenase deficiency (VLCAD)	SMP00540	SMPDB	0.16571	1
Medium chain acyl-coa dehydrogenase deficiency (MCAD)	SMP00542	SMPDB	0.16571	1
Short Chain Acyl CoA Dehydrogenase Deficiency (SCAD Deficiency)	SMP00235	SMPDB	0.16571	1
Fatty acid Metabolism	SMP00051	SMPDB	0.16571	1
Glutaric Aciduria Type I	SMP00185	SMPDB	0.16571	1
Ethylmalonic Encephalopathy	SMP00181	SMPDB	0.16571	1
Carnitine palmitoyl transferase deficiency (I)	SMP00538	SMPDB	0.16571	1
Regulation of IFNG signaling	R-HSA-877312	Reactome	0.16571	1
Ras signaling in the CD4+ TCR pathway	tcrraspathway	PID	0.16571	1
Glycosaminoglycan biosynthesis - keratan sulfate - Homo sapiens (human)	path:hsa00533	KEGG	0.165728	1
fig-met-1-last-solution	WP3961	Wikipathways	0.165728	1
Membrane binding and targetting of GAG proteins	R-HSA-174490	Reactome	0.165728	1
Synthesis And Processing Of GAG, GAGPOL Polyproteins	R-HSA-174495	Reactome	0.165728	1
AKT phosphorylates targets in the cytosol	R-HSA-198323	Reactome	0.165728	1
Atypical NF-kappaB pathway	nfkappabatypicalpathway	PID	0.165728	1
MicroRNAs in cardiomyocyte hypertrophy	WP1544	Wikipathways	0.16676	1
Glycine Serine metabolism	None	INOH	0.16697	1
Follicle Stimulating Hormone (FSH) signaling pathway	WP2035	Wikipathways	0.167034	1
Syndecan-2-mediated signaling events	syndecan_2_pathway	PID	0.167082	1
transcription factor creb and its extracellular signals	crebpathway	BioCarta	0.167104	1
IL-7	Pathway_IL-7	NetPath	0.167104	1
TNF related weak inducer of apoptosis (TWEAK) Signaling Pathway	WP2036	Wikipathways	0.16711	1
Photodynamic therapy-induced unfolded protein response	WP3613	Wikipathways	0.167127	1
VEGFR2 mediated vascular permeability	R-HSA-5218920	Reactome	0.167151	1
FGFR2 alternative splicing	R-HSA-6803529	Reactome	0.167174	1
pdgf signaling pathway	pdgfpathway	BioCarta	0.167174	1
Apoptosis	R-HSA-109581	Reactome	0.167555	1
Thromboxane A2 receptor signaling	txa2pathway	PID	0.169913	1
FGF signaling pathway	fgf_pathway	PID	0.170141	1
Role of Calcineurin-dependent NFAT signaling in lymphocytes	nfat_3pathway	PID	0.170272	1
Apoptosis	WP254	Wikipathways	0.172195	1
Axon guidance	R-HSA-422475	Reactome	0.176182	1
Clathrin derived vesicle budding	R-HSA-421837	Reactome	0.176961	1
trans-Golgi Network Vesicle Budding	R-HSA-199992	Reactome	0.176961	1
TGF-Core	None	Signalink	0.177481	1
EGF-Ncore	None	Signalink	0.179205	1
TWEAK	Pathway_TWEAK	NetPath	0.180351	1
Reelin signaling pathway	reelinpathway	PID	0.180351	1
influence of ras and rho proteins on g1 to s transition	raccycdpathway	BioCarta	0.1804	1
Insulin signaling pathway - Homo sapiens (human)	path:hsa04910	KEGG	0.18378	1
ErbB receptor signaling network	erbb_network_pathway	PID	0.184795	1
Biopterin metabolism	Biopterin metabolism	EHMN	0.184853	1
Hereditary Coproporphyria (HCP)	SMP00342	SMPDB	0.184873	1
Porphyria Variegata (PV)	SMP00346	SMPDB	0.184873	1
Congenital Erythropoietic Porphyria (CEP) or Gunther Disease	SMP00345	SMPDB	0.184873	1
Acute Intermittent Porphyria	SMP00344	SMPDB	0.184873	1
Porphyrin Metabolism	SMP00024	SMPDB	0.184873	1
Glycosphingolipid biosynthesis - ganglio series - Homo sapiens (human)	path:hsa00604	KEGG	0.184892	1
Glycosphingolipid biosynthesis - globo and isoglobo series - Homo sapiens (human)	path:hsa00603	KEGG	0.184892	1
repression of pain sensation by the transcriptional regulator dream	dreampathway	BioCarta	0.184892	1
Methotrexate Pathway (Cancer Cell), Pharmacodynamics	PA2039	PharmGKB	0.184911	1
H19 action Rb-E2F1 signaling and CDK-Î²-catenin activity	WP3969	Wikipathways	0.184911	1
telomeres telomerase cellular aging and immortality	telpathway	BioCarta	0.184911	1
N-Glycan antennae elongation	R-HSA-975577	Reactome	0.184911	1
WNT5A-dependent internalization of FZD4	R-HSA-5099900	Reactome	0.184911	1
Arf6 downstream pathway	arf6downstreampathway	PID	0.184911	1
Programmed Cell Death	R-HSA-5357801	Reactome	0.185404	1
Iron uptake and transport	R-HSA-917937	Reactome	0.188029	1
Signaling by BRAF and RAF fusions	R-HSA-6802952	Reactome	0.188135	1
Beta3 integrin cell surface interactions	integrin3_pathway	PID	0.18815	1
mRNA 3,-end processing	R-HSA-72187	Reactome	0.188276	1
Signaling by SCF-KIT	R-HSA-1433557	Reactome	0.188304	1
The role of Nef in HIV-1 replication and disease pathogenesis	R-HSA-164952	Reactome	0.193818	1
Rap1 signaling pathway - Homo sapiens (human)	path:hsa04015	KEGG	0.193856	1
PDGFR-beta pathway	WP3972	Wikipathways	0.193897	1
Toxicity of botulinum toxin type A (BoNT/A)	R-HSA-5250968	Reactome	0.194283	1
Amino acid conjugation of benzoic acid	WP521	Wikipathways	0.194295	1
hop pathway in cardiac development	hoppathway	BioCarta	0.194295	1
Classical Kir channels	R-HSA-1296053	Reactome	0.194295	1
Wax biosynthesis	R-HSA-8848584	Reactome	0.194295	1
phospholipase c delta in phospholipid associated cell signaling	plcdpathway	BioCarta	0.194307	1
PTK6 Activates STAT3	R-HSA-8849474	Reactome	0.194307	1
Regulation of gene expression by Hypoxia-inducible Factor	R-HSA-1234158	Reactome	0.194319	1
ahr signal transduction pathway	ahrpathway	BioCarta	0.194319	1
ionomycin and phorbal ester signaling pathway	ionpathway	BioCarta	0.194319	1
Metabolism of ingested H2SeO4 and H2SeO3 into H2Se	R-HSA-2408550	Reactome	0.194319	1
heme degradation	PWY-5874	HumanCyc	0.194319	1
Activation of AKT2	R-HSA-165158	Reactome	0.194319	1
pentose phosphate pathway (oxidative branch)	OXIDATIVEPENT-PWY-1	HumanCyc	0.194319	1
Neurophilin interactions with VEGF and VEGFR	R-HSA-194306	Reactome	0.194319	1
arsenate detoxification I (glutaredoxin)	PWY-4202	HumanCyc	0.194319	1
thioredoxin pathway	THIOREDOX-PWY	HumanCyc	0.194319	1
glutaryl-CoA degradation	PWY-5177	HumanCyc	0.194319	1
lysine degradation I (saccharopine pathway)	LYSINE-DEG1-PWY	HumanCyc	0.194319	1
pyrimidine ribonucleosides salvage I	PWY-7193	HumanCyc	0.194319	1
heme biosynthesis from uroporphyrinogen-III I	HEME-BIOSYNTHESIS-II	HumanCyc	0.194319	1
Fluid shear stress and atherosclerosis - Homo sapiens (human)	path:hsa05418	KEGG	0.194587	1
MHC class II antigen presentation	R-HSA-2132295	Reactome	0.197215	1
VEGF signaling pathway - Homo sapiens (human)	path:hsa04370	KEGG	0.197361	1
Kit receptor signaling pathway	WP304	Wikipathways	0.197434	1
ABC transporters - Homo sapiens (human)	path:hsa02010	KEGG	0.198698	1
Fatty acid degradation - Homo sapiens (human)	path:hsa00071	KEGG	0.198922	1
PLK1 signaling events	plk1_pathway	PID	0.199242	1
Th17 cell differentiation - Homo sapiens (human)	path:hsa04659	KEGG	0.199433	1
Insulin resistance - Homo sapiens (human)	path:hsa04931	KEGG	0.200207	1
BMAL1-CLOCK,NPAS2 activates circadian gene expression	WP3355	Wikipathways	0.204343	1
cadmium induces dna synthesis and proliferation in macrophages	cdmacpathway	BioCarta	0.204364	1
Phytanic acid peroxisomal oxidation	Phytanic acid peroxisomal oxidation	EHMN	0.204364	1
Defective CFTR causes cystic fibrosis	R-HSA-5678895	Reactome	0.204385	1
human cytomegalovirus and map kinase pathways	hcmvpathway	BioCarta	0.204385	1
KSRP (KHSRP) binds and destabilizes mRNA	R-HSA-450604	Reactome	0.204385	1
Sema3A PAK dependent Axon repulsion	R-HSA-399954	Reactome	0.204385	1
TNF signaling pathway - Homo sapiens (human)	path:hsa04668	KEGG	0.206676	1
Plasma lipoprotein remodeling	R-HSA-8963899	Reactome	0.207246	1
Tight junction interactions	R-HSA-420029	Reactome	0.207384	1
fmlp induced chemokine gene expression in hmc-1 cells	fmlppathway	BioCarta	0.207466	1
Pentose phosphate pathway - Homo sapiens (human)	path:hsa00030	KEGG	0.207494	1
Circadian rhythm - Homo sapiens (human)	path:hsa04710	KEGG	0.207549	1
Retinoic acid receptors-mediated signaling	retinoic_acid_pathway	PID	0.207549	1
VEGFA-VEGFR2 Pathway	R-HSA-4420097	Reactome	0.208997	1
EGFR1	Pathway_EGFR1	NetPath	0.209252	1
Prolactin Signaling Pathway	WP2037	Wikipathways	0.209359	1
Endocytosis - Homo sapiens (human)	path:hsa04144	KEGG	0.212746	1
Oncogenic MAPK signaling	R-HSA-6802957	Reactome	0.216261	1
Coregulation of Androgen receptor activity	ar_pathway	PID	0.2163	1
Antigen processing and presentation - Homo sapiens (human)	path:hsa04612	KEGG	0.216584	1
PI3K-Akt signaling pathway - Homo sapiens (human)	path:hsa04151	KEGG	0.217543	1
PDGFR-beta signaling pathway	pdgfrbpathway	PID	0.217614	1
Type II diabetes mellitus - Homo sapiens (human)	path:hsa04930	KEGG	0.22129	1
Signal amplification	R-HSA-392518	Reactome	0.221345	1
ATM Signaling Network in Development and Disease	WP3878	Wikipathways	0.221428	1
IL17 signaling pathway	WP2112	Wikipathways	0.221431	1
HSF1 activation	R-HSA-3371511	Reactome	0.22146	1
Regulation of Microtubule Cytoskeleton	WP2038	Wikipathways	0.221463	1
Folate metabolism	None	INOH	0.221547	1
the visual cycle I (vertebrates)	PWY-6861	HumanCyc	0.223888	1
Acetylcholine Neurotransmitter Release Cycle	R-HSA-264642	Reactome	0.223955	1
Nitrogen metabolism - Homo sapiens (human)	path:hsa00910	KEGG	0.223977	1
Leptin Insulin Overlap	WP3935	Wikipathways	0.224	1
Doxorubicin Metabolism Pathway	SMP00650	SMPDB	0.224022	1
Metabolism of folate and pterines	R-HSA-196757	Reactome	0.224022	1
Platelet sensitization by LDL	R-HSA-432142	Reactome	0.224022	1
Assembly Of The HIV Virion	R-HSA-175474	Reactome	0.224045	1
Disorders of transmembrane transporters	R-HSA-5619115	Reactome	0.224067	1
Tristetraprolin (TTP, ZFP36) binds and destabilizes mRNA	R-HSA-450513	Reactome	0.224067	1
ABC transporter disorders	R-HSA-5619084	Reactome	0.224067	1
Integration of energy metabolism	R-HSA-163685	Reactome	0.22408	1
Methionine and cysteine metabolism	Methionine and cysteine metabolism	EHMN	0.225905	1
Autophagy - animal - Homo sapiens (human)	path:hsa04140	KEGG	0.23103	1
Nucleotide-binding domain, leucine rich repeat containing receptor (NLR) signaling pathways	R-HSA-168643	Reactome	0.232556	1
G alpha (z) signalling events	R-HSA-418597	Reactome	0.232592	1
Thymic Stromal LymphoPoietin (TSLP) Signaling Pathway	WP2203	Wikipathways	0.232627	1
Monoamine Transport	WP727	Wikipathways	0.235216	1
Endochondral Ossification	WP474	Wikipathways	0.235243	1
role of -arrestins in the activation and targeting of map kinases	barrmapkpathway	BioCarta	0.235246	1
Cortisol synthesis and secretion - Homo sapiens (human)	path:hsa04927	KEGG	0.235284	1
bcr signaling pathway	bcrpathway	BioCarta	0.235578	1
RUNX2 regulates bone development	R-HSA-8941326	Reactome	0.235609	1
rho cell motility signaling pathway	rhopathway	BioCarta	0.235609	1
Oncogene Induced Senescence	R-HSA-2559585	Reactome	0.235609	1
Metformin Pathway, Pharmacodynamic	PA165948566	PharmGKB	0.235639	1
Valine Leucine Isoleucine degradation	None	INOH	0.235639	1
LPA receptor mediated events	lysophospholipid_pathway	PID	0.235696	1
Endosomal Sorting Complex Required For Transport (ESCRT)	R-HSA-917729	Reactome	0.235699	1
Signaling by ERBB4	WP2781	Wikipathways	0.23665	1
Abacavir transmembrane transport	R-HSA-2161517	Reactome	0.23665	1
Pyruvate Carboxylase Deficiency	SMP00350	SMPDB	0.236664	1
Primary Hyperoxaluria Type I	SMP00352	SMPDB	0.236664	1
Lactic Acidemia	SMP00313	SMPDB	0.236664	1
Alanine Metabolism	SMP00055	SMPDB	0.236664	1
Physiological factors	R-HSA-5578768	Reactome	0.236664	1
Toxicity of botulinum toxin type D (BoNT/D)	R-HSA-5250955	Reactome	0.236664	1
Toxicity of botulinum toxin type F (BoNT/F)	R-HSA-5250981	Reactome	0.236664	1
HDL clearance	R-HSA-8964011	Reactome	0.236664	1
Binding and entry of HIV virion	R-HSA-173107	Reactome	0.236664	1
Sodium-coupled phosphate cotransporters	R-HSA-427652	Reactome	0.236664	1
estradiol biosynthesis I	PWY66-380	HumanCyc	0.236664	1
Phenylalanine, tyrosine and tryptophan biosynthesis - Homo sapiens (human)	path:hsa00400	KEGG	0.236678	1
Sulfide oxidation to sulfate	R-HSA-1614517	Reactome	0.236678	1
Chylomicron clearance	R-HSA-8964026	Reactome	0.236678	1
fructose 2,6-bisphosphate synthesis	PWY66-423	HumanCyc	0.236678	1
dermatan sulfate degradation (metazoa)	PWY-6576	HumanCyc	0.236678	1
pyruvate decarboxylation to acetyl CoA	PYRUVDEHYD-PWY	HumanCyc	0.236678	1
PTK6 Expression	R-HSA-8849473	Reactome	0.236678	1
asparagine degradation	ASPARAGINE-DEG1-PWY-1	HumanCyc	0.236678	1
Beta oxidation of lauroyl-CoA to decanoyl-CoA-CoA	R-HSA-77310	Reactome	0.236678	1
GRB7 events in ERBB2 signaling	R-HSA-1306955	Reactome	0.236678	1
Pentose Phosphate Pathway (Erythrocyte)	PA165971634	PharmGKB	0.236692	1
TCA Cycle Nutrient Utilization and Invasiveness of Ovarian Cancer	WP2868	Wikipathways	0.236692	1
ketolysis	PWY66-368	HumanCyc	0.236692	1
hiv-1 defeats host-mediated resistance by cem15	vifpathway	BioCarta	0.236692	1
Vitamin B1 (thiamin) metabolism	R-HSA-196819	Reactome	0.236692	1
Beta oxidation of octanoyl-CoA to hexanoyl-CoA	R-HSA-77348	Reactome	0.236692	1
Beta oxidation of hexanoyl-CoA to butanoyl-CoA	R-HSA-77350	Reactome	0.236692	1
Disinhibition of SNARE formation	R-HSA-114516	Reactome	0.236692	1
tRNA splicing	PWY-6689	HumanCyc	0.236692	1
PLK3 signaling events	plk3_pathway	PID	0.236692	1
PI3K-Akt Signaling Pathway	WP4172	Wikipathways	0.240479	1
Cobalamin (Cbl, vitamin B12) transport and metabolism	R-HSA-196741	Reactome	0.243738	1
Lamivudine Pathway, Pharmacokinetics/Pharmacodynamics	PA165860384	PharmGKB	0.243785	1
Lamivudine Metabolism Pathway	SMP00649	SMPDB	0.243785	1
Norepinephrine Neurotransmitter Release Cycle	R-HSA-181430	Reactome	0.243785	1
oxidative stress induced gene expression via nrf2	arenrf2pathway	BioCarta	0.243809	1
Doxorubicin Pathway (Cancer Cell), Pharmacodynamics	PA165292163	PharmGKB	0.243833	1
Simplified Interaction Map Between LOXL4 and Oxidative Stress Pathway	WP3670	Wikipathways	0.243833	1
Serotonin Neurotransmitter Release Cycle	R-HSA-181429	Reactome	0.243833	1
Deregulated CDK5 triggers multiple neurodegenerative pathways in Alzheimer,s disease models	R-HSA-8862803	Reactome	0.243857	1
Neurodegenerative Diseases	R-HSA-8863678	Reactome	0.243857	1
Propanoate metabolism	Propanoate metabolism	EHMN	0.243857	1
Glycosphingolipid biosynthesis - globoseries	Glycosphingolipid biosynthesis - globoseries	EHMN	0.243881	1
TCA cycle	PWY66-398	HumanCyc	0.243881	1
Amino sugar and nucleotide sugar metabolism - Homo sapiens (human)	path:hsa00520	KEGG	0.244323	1
Hedgehog signaling events mediated by Gli proteins	hedgehog_glipathway	PID	0.244397	1
Chaperonin-mediated protein folding	R-HSA-390466	Reactome	0.247591	1
Glutamatergic synapse - Homo sapiens (human)	path:hsa04724	KEGG	0.249396	1
miR-targeted genes in adipocytes - TarBase	WP2001	Wikipathways	0.249438	1
Polythiazide Action Pathway	SMP00080	SMPDB	0.249595	1
Methyclothiazide Action Pathway	SMP00081	SMPDB	0.249595	1
Bumetanide Action Pathway	SMP00088	SMPDB	0.249595	1
Spironolactone Action Pathway	SMP00134	SMPDB	0.249595	1
Eplerenone Action Pathway	SMP00135	SMPDB	0.249595	1
Triamterene Action Pathway	SMP00132	SMPDB	0.249595	1
Amiloride Action Pathway	SMP00133	SMPDB	0.249595	1
Ethacrynic Acid Action Pathway	SMP00097	SMPDB	0.249595	1
Quinethazone Action Pathway	SMP00091	SMPDB	0.249595	1
Bendroflumethiazide Action Pathway	SMP00090	SMPDB	0.249595	1
Chlorthalidone Action Pathway	SMP00122	SMPDB	0.249595	1
Trichlormethiazide Action Pathway	SMP00121	SMPDB	0.249595	1
Iminoglycinuria	SMP00193	SMPDB	0.249595	1
Lysinuric Protein Intolerance	SMP00197	SMPDB	0.249595	1
Blue diaper syndrome	SMP00583	SMPDB	0.249595	1
Lysinuric protein intolerance (LPI)	SMP00585	SMPDB	0.249595	1
Cystinuria	SMP00723	SMPDB	0.249595	1
Indapamide Action Pathway	SMP00110	SMPDB	0.249595	1
Furosemide Action Pathway	SMP00115	SMPDB	0.249595	1
Torsemide Action Pathway	SMP00118	SMPDB	0.249595	1
Hartnup Disorder	SMP00189	SMPDB	0.249595	1
Glucose Transporter Defect (SGLT2)	SMP00184	SMPDB	0.249595	1
Kidney Function	SMP00483	SMPDB	0.249595	1
Glucose Transporter Defect (SGLT2)	SMP00245	SMPDB	0.249595	1
Metolazone Action Pathway	SMP00105	SMPDB	0.249595	1
Hydrochlorothiazide Action Pathway	SMP00100	SMPDB	0.249595	1
Cyclothiazide Action Pathway	SMP00103	SMPDB	0.249595	1
Hydroflumethiazide Action Pathway	SMP00108	SMPDB	0.249595	1
Chlorothiazide Action Pathway	SMP00078	SMPDB	0.249595	1
Endothelin Pathways	WP2197	Wikipathways	0.249595	1
phospholipids as signalling intermediaries	edg1pathway	BioCarta	0.249847	1
CD28 co-stimulation	R-HSA-389356	Reactome	0.249847	1
ceramide signaling pathway	ceramidepathway	BioCarta	0.249879	1
Trk receptor signaling mediated by the MAPK pathway	mapktrkpathway	PID	0.249879	1
EPO signaling pathway	epopathway	PID	0.24991	1
Alpha 6 Beta 4 signaling pathway	WP244	Wikipathways	0.249973	1
Interleukin-4 and 13 signaling	WP4066	Wikipathways	0.254484	1
Antigen processing-Cross presentation	R-HSA-1236975	Reactome	0.255543	1
Central carbon metabolism in cancer - Homo sapiens (human)	path:hsa05230	KEGG	0.255592	1
Valine, leucine and isoleucine degradation	Valine, leucine and isoleucine degradation	EHMN	0.256001	1
Proteoglycans in cancer - Homo sapiens (human)	path:hsa05205	KEGG	0.257019	1
Ras Signaling	WP4223	Wikipathways	0.259463	1
Transport of Mature Transcript to Cytoplasm	R-HSA-72202	Reactome	0.261516	1
retinol biosynthesis	PWY-6857	HumanCyc	0.263506	1
Pantothenate and CoA biosynthesis - Homo sapiens (human)	path:hsa00770	KEGG	0.263582	1
Metabolism of porphyrins	R-HSA-189445	Reactome	0.263633	1
Hypoxic and oxygen homeostasis regulation of HIF-1-alpha	hif1apathway	PID	0.263658	1
Other semaphorin interactions	R-HSA-416700	Reactome	0.263683	1
fatty acid &beta;-oxidation	FAO-PWY	HumanCyc	0.263683	1
Gastrin-CREB signalling pathway via PKC and MAPK	R-HSA-881907	Reactome	0.263683	1
fatty acid &beta;-oxidation (peroxisome)	PWY66-391	HumanCyc	0.263708	1
Purine catabolism	R-HSA-74259	Reactome	0.263708	1
Porphyrin metabolism	Porphyrin metabolism	EHMN	0.263716	1
Apoptosis Modulation by HSP70	WP384	Wikipathways	0.263734	1
Serotonin Receptor 4-6-7 and NR3C Signaling	WP734	Wikipathways	0.263734	1
role of mal in rho-mediated activation of srf	malpathway	BioCarta	0.263734	1
Nucleotide Metabolism	WP404	Wikipathways	0.263759	1
Processing of Intronless Pre-mRNAs	R-HSA-77595	Reactome	0.263759	1
Ephrin signaling	R-HSA-3928664	Reactome	0.263759	1
VEGFR2 mediated cell proliferation	R-HSA-5218921	Reactome	0.263759	1
AGE-RAGE signaling pathway in diabetic complications - Homo sapiens (human)	path:hsa04933	KEGG	0.263772	1
Cargo recognition for clathrin-mediated endocytosis	R-HSA-8856825	Reactome	0.263879	1
Cellular response to heat stress	R-HSA-3371556	Reactome	0.264149	1
AGE-RAGE pathway	WP2324	Wikipathways	0.26569	1
Non-small cell lung cancer - Homo sapiens (human)	path:hsa05223	KEGG	0.265735	1
Ovarian steroidogenesis - Homo sapiens (human)	path:hsa04913	KEGG	0.267083	1
Selenium Micronutrient Network	WP15	Wikipathways	0.268838	1
Kaposi,s sarcoma-associated herpesvirus infection - Homo sapiens (human)	path:hsa05167	KEGG	0.270782	1
Spinal Cord Injury	WP2431	Wikipathways	0.271327	1
HIF-1 signaling pathway - Homo sapiens (human)	path:hsa04066	KEGG	0.271916	1
Signaling by VEGF	R-HSA-194138	Reactome	0.272355	1
O-linked glycosylation of mucins	R-HSA-913709	Reactome	0.275009	1
Cleavage of Growing Transcript in the Termination Region	R-HSA-109688	Reactome	0.276059	1
RNA Polymerase II Transcription Termination	R-HSA-73856	Reactome	0.276059	1
Glibenclamide Action Pathway	SMP00460	SMPDB	0.276807	1
Gliclazide Action Pathway	SMP00461	SMPDB	0.276807	1
Pancreas Function	SMP00643	SMPDB	0.276807	1
Repaglinide Action Pathway	SMP00454	SMPDB	0.276807	1
Nateglinide Action Pathway	SMP00453	SMPDB	0.276807	1
Benzene metabolism	WP3891	Wikipathways	0.276807	1
PTK6 promotes HIF1A stabilization	R-HSA-8857538	Reactome	0.276807	1
NADE modulates death signalling	R-HSA-205025	Reactome	0.276807	1
Intracellular Signalling Through PGD2 receptor and Prostaglandin D2	SMP00343	SMPDB	0.276823	1
Pantothenate and CoA Biosynthesis	SMP00027	SMPDB	0.276823	1
Dopamine Activation of Neurological Reward System	SMP00308	SMPDB	0.276823	1
Lipid storage and perilipins in skeletal muscle	WP2887	Wikipathways	0.276823	1
Robo4 and VEGF Signaling Pathways Crosstalk	WP3943	Wikipathways	0.276823	1
neuroregulin receptor degredation protein-1 controls erbb3 receptor recycling	erbb3pathway	BioCarta	0.276823	1
ethanol degradation II	PWY66-21	HumanCyc	0.276823	1
PTK6 Regulates Cell Cycle	R-HSA-8849470	Reactome	0.276823	1
phosphatidylethanolamine biosynthesis II	PWY4FS-6	HumanCyc	0.276823	1
Vitamin H (biotin) metabolism	Vitamin H (biotin) metabolism	EHMN	0.276823	1
TLR3-mediated TICAM1-dependent programmed cell death	R-HSA-9013957	Reactome	0.276823	1
Scavenging by Class B Receptors	R-HSA-3000471	Reactome	0.276823	1
oleate biosynthesis	PWY-5996	HumanCyc	0.276823	1
Spermidine and Spermine Biosynthesis	SMP00445	SMPDB	0.27684	1
deregulation of cdk5 in alzheimers disease	p35alzheimerspathway	BioCarta	0.27684	1
SUMO is proteolytically processed	R-HSA-3065679	Reactome	0.27684	1
tRNA modification in the mitochondrion	R-HSA-6787450	Reactome	0.27684	1
Regulation of ornithine decarboxylase (ODC)	R-HSA-350562	Reactome	0.27684	1
Methionine salvage pathway	R-HSA-1237112	Reactome	0.27684	1
phosphatidylcholine biosynthesis	PWY3O-450	HumanCyc	0.27684	1
Beta oxidation of decanoyl-CoA to octanoyl-CoA-CoA	R-HSA-77346	Reactome	0.27684	1
urate biosynthesis/inosine 5,-phosphate degradation	PWY-5695	HumanCyc	0.27684	1
ethanol degradation IV	PWY66-162	HumanCyc	0.27684	1
Negative feedback regulation of MAPK pathway	R-HSA-5674499	Reactome	0.27684	1
Acyl chain remodeling of CL	R-HSA-1482798	Reactome	0.27684	1
Synthesis of Dolichyl-phosphate	R-HSA-446199	Reactome	0.27684	1
lysine degradation II (pipecolate pathway)	PWY66-425	HumanCyc	0.27684	1
&gamma;-glutamyl cycle	PWY-4041	HumanCyc	0.27684	1
Phosphorylation of Emi1	R-HSA-176417	Reactome	0.27684	1
Scavenging by Class F Receptors	R-HSA-3000484	Reactome	0.27684	1
Nuclear Receptors in Lipid Metabolism and Toxicity	WP299	Wikipathways	0.278153	1
Alanine, aspartate and glutamate metabolism - Homo sapiens (human)	path:hsa00250	KEGG	0.278627	1
RET signaling	R-HSA-8853659	Reactome	0.278661	1
Transcriptional Regulation by E2F6	R-HSA-8953750	Reactome	0.278865	1
Mineral absorption - Homo sapiens (human)	path:hsa04978	KEGG	0.279109	1
Insulin receptor signalling cascade	R-HSA-74751	Reactome	0.279109	1
Neurotransmitter release cycle	R-HSA-112310	Reactome	0.27919	1
Nuclear Envelope Breakdown	R-HSA-2980766	Reactome	0.279675	1
Melanogenesis - Homo sapiens (human)	path:hsa04916	KEGG	0.279678	1
T cell receptor signaling pathway - Homo sapiens (human)	path:hsa04660	KEGG	0.279789	1
Transmission across Chemical Synapses	R-HSA-112315	Reactome	0.280118	1
Eicosanoid Synthesis	WP167	Wikipathways	0.28348	1
Serotonin Receptor 2 and ELK-SRF-GATA4 signaling	WP732	Wikipathways	0.28356	1
Receptor-type tyrosine-protein phosphatases	R-HSA-388844	Reactome	0.28356	1
S-Adenosylhomocysteine (SAH) Hydrolase Deficiency	SMP00214	SMPDB	0.283586	1
Methionine Metabolism	SMP00033	SMPDB	0.283586	1
Methionine Adenosyltransferase Deficiency	SMP00221	SMPDB	0.283586	1
Glycine N-methyltransferase Deficiency	SMP00222	SMPDB	0.283586	1
Hypermethioninemia	SMP00341	SMPDB	0.283586	1
Methylenetetrahydrofolate Reductase Deficiency (MTHFRD)	SMP00340	SMPDB	0.283586	1
Homocystinuria-megaloblastic anemia due to defect in cobalamin metabolism, cblG complementation type	SMP00570	SMPDB	0.283586	1
Cystathionine Beta-Synthase Deficiency	SMP00177	SMPDB	0.283586	1
One carbon pool by folate - Homo sapiens (human)	path:hsa00670	KEGG	0.283613	1
Hereditary Leiomyomatosis and Renal Cell Carcinoma Pathway	WP4206	Wikipathways	0.283613	1
JNK (c-Jun kinases) phosphorylation and activation mediated by activated human TAK1	R-HSA-450321	Reactome	0.283613	1
Canonical Wnt signaling pathway	wnt_canonical_pathway	PID	0.283613	1
Arf1 pathway	arf_3pathway	PID	0.283639	1
Signaling by Hippo	R-HSA-2028269	Reactome	0.283639	1
Glycerophospholipid metabolism	Glycerophospholipid metabolism	EHMN	0.284859	1
BCR signaling pathway	bcr_5pathway	PID	0.285906	1
Regulation of Telomerase	telomerasepathway	PID	0.286093	1
Signaling events mediated by VEGFR1 and VEGFR2	vegfr1_2_pathway	PID	0.286233	1
ErbB signaling pathway - Homo sapiens (human)	path:hsa04012	KEGG	0.288432	1
L1CAM interactions	R-HSA-373760	Reactome	0.288733	1
Cushing,s syndrome - Homo sapiens (human)	path:hsa04934	KEGG	0.289015	1
Apoptotic execution phase	R-HSA-75153	Reactome	0.29131	1
mRNA Splicing - Minor Pathway	R-HSA-72165	Reactome	0.2916	1
Apelin signaling pathway - Homo sapiens (human)	path:hsa04371	KEGG	0.2925	1
Primary immunodeficiency - Homo sapiens (human)	path:hsa05340	KEGG	0.292694	1
roles of arrestin dependent recruitment of src kinases in gpcr signaling	barrestinsrcpathway	BioCarta	0.292869	1
Photodynamic therapy-induced HIF-1 survival signaling	WP3614	Wikipathways	0.29322	1
HSF1-dependent transactivation	R-HSA-3371571	Reactome	0.29322	1
IL1-mediated signaling events	il1pathway	PID	0.29322	1
Renal cell carcinoma - Homo sapiens (human)	path:hsa05211	KEGG	0.296426	1
Protein folding	R-HSA-391251	Reactome	0.296946	1
Influenza A - Homo sapiens (human)	path:hsa05164	KEGG	0.297839	1
Intracellular signaling by second messengers	R-HSA-9006925	Reactome	0.299634	1
Death Receptor Signalling	R-HSA-73887	Reactome	0.300534	1
Cardiac Progenitor Differentiation	WP2406	Wikipathways	0.302826	1
Cellular hexose transport	R-HSA-189200	Reactome	0.303244	1
Fructose and mannose metabolism	Fructose and mannose metabolism	EHMN	0.303272	1
Regulation of Apoptosis by Parathyroid Hormone-related Protein	WP3872	Wikipathways	0.3033	1
nf-kb signaling pathway	nfkbpathway	BioCarta	0.303328	1
Arginine biosynthesis - Homo sapiens (human)	path:hsa00220	KEGG	0.303384	1
pkc-catalyzed phosphorylation of inhibitory phosphoprotein of myosin phosphatase	myosinpathway	BioCarta	0.303384	1
p38 signaling mediated by MAPKAP kinases	p38_mk2pathway	PID	0.303411	1
Sphingosine 1-phosphate (S1P) pathway	s1p_meta_pathway	PID	0.303411	1
igf-1 signaling pathway	igf1pathway	BioCarta	0.303439	1
Negative regulation of MET activity	R-HSA-6807004	Reactome	0.303439	1
TSLP	Pathway_TSLP	NetPath	0.303439	1
Signaling by FGFR	R-HSA-190236	Reactome	0.306657	1
Regulation of insulin secretion	R-HSA-422356	Reactome	0.306672	1
Validated targets of C-MYC transcriptional activation	myc_activpathway	PID	0.307089	1
Vitamin A Deficiency	SMP00336	SMPDB	0.307428	1
Retinol Metabolism	SMP00074	SMPDB	0.307428	1
Zinc homeostasis	WP3529	Wikipathways	0.307645	1
NCAM1 interactions	R-HSA-419037	Reactome	0.307753	1
Thyroid cancer - Homo sapiens (human)	path:hsa05216	KEGG	0.307898	1
RHO GTPases Activate WASPs and WAVEs	R-HSA-5663213	Reactome	0.307898	1
TNF signaling	R-HSA-75893	Reactome	0.307898	1
Digestion of dietary lipid	R-HSA-192456	Reactome	0.314771	1
Glycosphingolipid biosynthesis - lactoseries	Glycosphingolipid biosynthesis - lactoseries	EHMN	0.314806	1
Nectin/Necl trans heterodimerization	R-HSA-420597	Reactome	0.314806	1
Methotrexate Pathway (Brain Cell), Pharmacokinetics	PA165816270	PharmGKB	0.314824	1
Docetaxel Action Pathway	SMP00435	SMPDB	0.314824	1
Paclitaxel Action Pathway	SMP00434	SMPDB	0.314824	1
tryptophan degradation to 2-amino-3-carboxymuconate semialdehyde	PWY-5651	HumanCyc	0.314824	1
Transport of nucleosides and free purine and pyrimidine bases across the plasma membrane	R-HSA-83936	Reactome	0.314824	1
Sulfate/Sulfite Metabolism	SMP00041	SMPDB	0.314842	1
Vasopressin Regulation of Water Homeostasis	SMP00322	SMPDB	0.314842	1
Sulfite oxidase deficiency	SMP00532	SMPDB	0.314842	1
Ethanol Degradation	SMP00449	SMPDB	0.314842	1
ATF4 activates genes	WP2753	Wikipathways	0.314842	1
Acetylcholine Synthesis	WP528	Wikipathways	0.314842	1
chondroitin sulfate degradation (metazoa)	PWY-6573	HumanCyc	0.314842	1
oxidative ethanol degradation III	PWY66-161	HumanCyc	0.314842	1
Corticotropin Activation of Cortisol Production	SMP00310	SMPDB	0.31486	1
Cation-coupled Chloride cotransporters	R-HSA-426117	Reactome	0.31486	1
tsp-1 induced apoptosis in microvascular endothelial cell	tsp1pathway	BioCarta	0.31486	1
overview of telomerase rna component gene hterc transcriptional regulation	tercpathway	BioCarta	0.31486	1
Oxidative Stress Regulatory Pathway (Erythrocyte)	PA165980399	PharmGKB	0.314878	1
Long-chain-3-hydroxyacyl-coa dehydrogenase deficiency (LCHAD)	SMP00544	SMPDB	0.314878	1
Fatty Acid Elongation In Mitochondria	SMP00054	SMPDB	0.314878	1
Pentose Phosphate Pathway	WP134	Wikipathways	0.314878	1
miR-148a-miR-31-FIH1-HIF1Î±-Notch signaling in glioblastoma	WP3593	Wikipathways	0.314878	1
rna polymerase iii transcription	rnapol3pathway	BioCarta	0.314878	1
Attachment of GPI anchor to uPAR	R-HSA-162791	Reactome	0.314878	1
CS/DS degradation	R-HSA-2024101	Reactome	0.314878	1
glycoaminoglycan-protein linkage region biosynthesis	PWY-6557	HumanCyc	0.314878	1
NrCAM interactions	R-HSA-447038	Reactome	0.314878	1
Neurofascin interactions	R-HSA-447043	Reactome	0.314878	1
Porphyrin metabolism	None	INOH	0.314878	1
Clearance of Nuclear Envelope Membranes from Chromatin	R-HSA-2993913	Reactome	0.314878	1
Vpu mediated degradation of CD4	R-HSA-180534	Reactome	0.314878	1
IL1	Pathway_IL1	NetPath	0.315417	1
IL-4 Signaling Pathway	WP395	Wikipathways	0.315505	1
Bile secretion - Homo sapiens (human)	path:hsa04976	KEGG	0.315974	1
Glioma - Homo sapiens (human)	path:hsa05214	KEGG	0.317163	1
Alpha6Beta4Integrin	Pathway_Alpha6Beta4Integrin	NetPath	0.317412	1
Selenium Metabolism and Selenoproteins	WP28	Wikipathways	0.322047	1
CXCR3-mediated signaling events	cxcr3pathway	PID	0.322456	1
Apoptotic cleavage of cellular proteins	R-HSA-111465	Reactome	0.32253	1
Signaling events mediated by HDAC Class II	hdac_classii_pathway	PID	0.32253	1
Ovarian tumor domain proteases	R-HSA-5689896	Reactome	0.322568	1
Oncostatin_M	Pathway_Oncostatin_M	NetPath	0.322642	1
The canonical retinoid cycle in rods (twilight vision)	R-HSA-2453902	Reactome	0.322903	1
PI3K-AKT-mTOR - VitD3 Signalling	WP4141	Wikipathways	0.32299	1
SHC1 events in ERBB2 signaling	R-HSA-1250196	Reactome	0.323019	1
ADP signalling through P2Y purinoceptor 12	R-HSA-392170	Reactome	0.323019	1
CD28 dependent PI3K/Akt signaling	R-HSA-389357	Reactome	0.323106	1
Doxorubicin Pathway, Pharmacokinetics	PA165292177	PharmGKB	0.323135	1
Inositol Metabolism	SMP00011	SMPDB	0.323135	1
ERK/MAPK targets	R-HSA-198753	Reactome	0.323164	1
PDGFR-alpha signaling pathway	pdgfrapathway	PID	0.323164	1
Other types of O-glycan biosynthesis - Homo sapiens (human)	path:hsa00514	KEGG	0.323193	1
Longevity regulating pathway - Homo sapiens (human)	path:hsa04211	KEGG	0.325731	1
PIP3 activates AKT signaling	R-HSA-1257604	Reactome	0.327128	1
ErbB Signaling Pathway	WP673	Wikipathways	0.327406	1
IL-1 signaling pathway	WP195	Wikipathways	0.327629	1
Fc gamma R-mediated phagocytosis - Homo sapiens (human)	path:hsa04666	KEGG	0.334854	1
Glucose metabolism	R-HSA-70326	Reactome	0.335081	1
miRs in Muscle Cell Differentiation	WP2012	Wikipathways	0.336668	1
Signaling events regulated by Ret tyrosine kinase	ret_pathway	PID	0.337241	1
Primary Focal Segmental Glomerulosclerosis FSGS	WP2572	Wikipathways	0.337808	1
Signaling by FGFR2	R-HSA-5654738	Reactome	0.337911	1
Transport of Mature mRNA derived from an Intron-Containing Transcript	R-HSA-159236	Reactome	0.338374	1
MET in type 1 papillary renal cell carcinoma	WP4205	Wikipathways	0.339554	1
caspase cascade in apoptosis	caspasepathway	BioCarta	0.342592	1
Pyrimidine Metabolism	SMP00046	SMPDB	0.342622	1
UMP Synthase Deiciency (Orotic Aciduria)	SMP00219	SMPDB	0.342622	1
MNGIE (Mitochondrial Neurogastrointestinal Encephalopathy)	SMP00202	SMPDB	0.342622	1
Beta Ureidopropionase Deficiency	SMP00172	SMPDB	0.342622	1
Dihydropyrimidinase Deficiency	SMP00178	SMPDB	0.342622	1
ccr3 signaling in eosinophils	ccr3pathway	BioCarta	0.342622	1
RIP-mediated NFkB activation via ZBP1	R-HSA-1810476	Reactome	0.342622	1
Nucleotide salvage	R-HSA-8956321	Reactome	0.342652	1
Regulation of TNFR1 signaling	R-HSA-5357905	Reactome	0.342652	1
Estrogen signaling pathway	WP712	Wikipathways	0.342682	1
Butanoate metabolism	Butanoate metabolism	EHMN	0.342682	1
Dopamine Neurotransmitter Release Cycle	R-HSA-212676	Reactome	0.342712	1
Canonical NF-kappaB pathway	nfkappabcanonicalpathway	PID	0.342712	1
Signaling events mediated by PRL	prlsignalingeventspathway	PID	0.342743	1
Abortive elongation of HIV-1 transcript in the absence of Tat	R-HSA-167242	Reactome	0.342773	1
mTORC1-mediated signalling	R-HSA-166208	Reactome	0.342773	1
IL11	Pathway_IL11	NetPath	0.342773	1
Morphine addiction - Homo sapiens (human)	path:hsa05032	KEGG	0.34337	1
Neddylation	R-HSA-8951664	Reactome	0.345558	1
Gefitinib Pathway, Pharmacokinetics	PA152325160	PharmGKB	0.350782	1
Phase I biotransformations, non P450	WP136	Wikipathways	0.35084	1
MAPK6-MAPK4 signaling	WP3307	Wikipathways	0.35084	1
Heme degradation	R-HSA-189483	Reactome	0.35084	1
Acyl chain remodeling of DAG and TAG	R-HSA-1482883	Reactome	0.35084	1
HIF1A and PPARG regulation of glycolysis	WP2456	Wikipathways	0.35086	1
FTO Obesity Variant Mechanism	WP3407	Wikipathways	0.35086	1
g-secretase mediated erbb4 signaling pathway	erbb4pathway	BioCarta	0.35086	1
Axonal growth inhibition (RHOA activation)	R-HSA-193634	Reactome	0.35086	1
Intracellular Signalling Through Prostacyclin Receptor and Prostacyclin	SMP00354	SMPDB	0.350879	1
Nifedipine Activity	WP259	Wikipathways	0.350879	1
HDL assembly	R-HSA-8963896	Reactome	0.350879	1
Synthesis of Ketone Bodies	R-HSA-77111	Reactome	0.350879	1
GABA shunt	GLUDEG-I-PWY	HumanCyc	0.350879	1
Excitatory Neural Signalling Through 5-HTR 4 and Serotonin	SMP00309	SMPDB	0.350898	1
Betaine Metabolism	SMP00123	SMPDB	0.350898	1
Mitochondrial Beta-Oxidation of Medium Chain Saturated Fatty Acids	SMP00481	SMPDB	0.350898	1
Regulation of commissural axon pathfinding by SLIT and ROBO	R-HSA-428542	Reactome	0.350898	1
palmitate biosynthesis	PWY-5994	HumanCyc	0.350898	1
VEGF ligand-receptor interactions	R-HSA-194313	Reactome	0.350898	1
VEGF binds to VEGFR leading to receptor dimerization	R-HSA-195399	Reactome	0.350898	1
Excitatory Neural Signalling Through 5-HTR 7 and Serotonin	SMP00311	SMPDB	0.350917	1
Excitatory Neural Signalling Through 5-HTR 6 and Serotonin	SMP00312	SMPDB	0.350917	1
Intracellular Signalling Through Histamine H2 Receptor and Histamine	SMP00335	SMPDB	0.350917	1
MAPK and NFkB Signalling Pathways Inhibited by Yersinia YopJ	WP3849	Wikipathways	0.350917	1
RUNX3 regulates WNT signaling	R-HSA-8951430	Reactome	0.350917	1
stat3 signaling pathway	stat3pathway	BioCarta	0.350917	1
cbl mediated ligand-induced downregulation of egf receptors pathway	cblpathway	BioCarta	0.350917	1
HuR (ELAVL1) binds and stabilizes mRNA	R-HSA-450520	Reactome	0.350917	1
MAP kinase cascade	PWY66-14	HumanCyc	0.350917	1
Rapid glucocorticoid signaling	rapid_gr_pathway	PID	0.350917	1
BH3-only proteins associate with and inactivate anti-apoptotic BCL-2 members	R-HSA-111453	Reactome	0.350917	1
Phospholipase D signaling pathway - Homo sapiens (human)	path:hsa04072	KEGG	0.351251	1
Microglia Pathogen Phagocytosis Pathway	WP3937	Wikipathways	0.351272	1
Tryptophan metabolism - Homo sapiens (human)	path:hsa00380	KEGG	0.351389	1
inactivation of gsk3 by akt causes accumulation of b-catenin in alveolar macrophages	gsk3pathway	BioCarta	0.351741	1
mTOR signalling	R-HSA-165159	Reactome	0.351898	1
Transport of Mature mRNA Derived from an Intronless Transcript	R-HSA-159231	Reactome	0.351898	1
GnRH signaling pathway - Homo sapiens (human)	path:hsa04912	KEGG	0.353571	1
DNA Damage Response (only ATM dependent)	WP710	Wikipathways	0.356885	1
Signaling by Insulin receptor	R-HSA-74752	Reactome	0.358746	1
Transcriptional regulation by RUNX2	R-HSA-8878166	Reactome	0.359064	1
Pancreatic cancer - Homo sapiens (human)	path:hsa05212	KEGG	0.359595	1
HTLV-I infection - Homo sapiens (human)	path:hsa05166	KEGG	0.359882	1
IL-17 signaling pathway - Homo sapiens (human)	path:hsa04657	KEGG	0.361928	1
ADP signalling through P2Y purinoceptor 1	R-HSA-418592	Reactome	0.362011	1
Pentose phosphate cycle	None	INOH	0.362043	1
Physiological and Pathological Hypertrophy of the Heart	WP1528	Wikipathways	0.362074	1
PI3K/AKT Signaling in Cancer	R-HSA-2219528	Reactome	0.362457	1
TNF alpha Signaling Pathway	WP231	Wikipathways	0.363577	1
NCAM signaling for neurite out-growth	R-HSA-375165	Reactome	0.363696	1
Endometrial cancer - Homo sapiens (human)	path:hsa05213	KEGG	0.36412	1
Nucleotide-binding Oligomerization Domain (NOD) pathway	WP1433	Wikipathways	0.365878	1
PI3K Cascade	R-HSA-109704	Reactome	0.365958	1
Common Pathways Underlying Drug Addiction	WP2636	Wikipathways	0.366197	1
Bladder cancer - Homo sapiens (human)	path:hsa05219	KEGG	0.366317	1
Intraflagellar transport	R-HSA-5620924	Reactome	0.366397	1
Transport of Mature mRNAs Derived from Intronless Transcripts	R-HSA-159234	Reactome	0.366478	1
Aurora B signaling	aurora_b_pathway	PID	0.366478	1
IL2	Pathway_IL2	NetPath	0.369957	1
Chronic myeloid leukemia - Homo sapiens (human)	path:hsa05220	KEGG	0.37001	1
IL-7 signaling	None	INOH	0.372789	1
MAPK signaling pathway - Homo sapiens (human)	path:hsa04010	KEGG	0.37813	1
EPO signaling	None	INOH	0.379707	1
Porphyrin and chlorophyll metabolism - Homo sapiens (human)	path:hsa00860	KEGG	0.380225	1
chrebp regulation by carbohydrates and camp	chrebppathway	BioCarta	0.380388	1
actions of nitric oxide in the heart	no1pathway	BioCarta	0.380551	1
IL-2 Signaling Pathway	WP49	Wikipathways	0.380918	1
Disulfiram Action Pathway	SMP00429	SMPDB	0.380957	1
Inhibition of voltage gated Ca2+ channels via Gbeta/gamma subunits	R-HSA-997272	Reactome	0.381053	1
Activation of G protein gated Potassium channels	R-HSA-1296041	Reactome	0.381053	1
G protein gated Potassium channels	R-HSA-1296059	Reactome	0.381053	1
Alanine Aspartate Asparagine metabolism	None	INOH	0.381117	1
gluconeogenesis	PWY66-399	HumanCyc	0.381182	1
Hypothesized Pathways in Pathogenesis of Cardiovascular Disease	WP3668	Wikipathways	0.381246	1
Propanoate metabolism	None	INOH	0.381246	1
cell cycle: g1/s check point	g1pathway	BioCarta	0.381278	1
Saturated fatty acids beta-oxidation	Saturated fatty acids beta-oxidation	EHMN	0.381278	1
tpo signaling pathway	tpopathway	BioCarta	0.381278	1
Nuclear Events (kinase and transcription factor activation)	R-HSA-198725	Reactome	0.38131	1
VEGFR3 signaling in lymphatic endothelium	lymphangiogenesis_pathway	PID	0.38131	1
Constitutive Signaling by AKT1 E17K in Cancer	R-HSA-5674400	Reactome	0.381342	1
Dopaminergic synapse - Homo sapiens (human)	path:hsa04728	KEGG	0.382131	1
FoxO signaling pathway - Homo sapiens (human)	path:hsa04068	KEGG	0.382483	1
Pravastatin Pathway, Pharmacokinetics	PA145011110	PharmGKB	0.38492	1
Erlotinib Pathway, Pharmacokinetics	PA154426903	PharmGKB	0.38492	1
Formyl peptide receptors bind formyl peptides and many other ligands	R-HSA-444473	Reactome	0.38494	1
Formation of the Editosome	R-HSA-75094	Reactome	0.384961	1
mRNA Editing: C to U Conversion	R-HSA-72200	Reactome	0.384961	1
Multifunctional anion exchangers	R-HSA-427601	Reactome	0.384961	1
p75NTR regulates axonogenesis	R-HSA-193697	Reactome	0.384981	1
TRIF-mediated programmed cell death	R-HSA-2562578	Reactome	0.384981	1
glutathione redox reactions I	PWY-4081	HumanCyc	0.385002	1
Sodium/Proton exchangers	R-HSA-425986	Reactome	0.385002	1
sodd/tnfr1 signaling pathway	soddpathway	BioCarta	0.385002	1
FSH	Pathway_FSH	NetPath	0.385002	1
Methylation Pathways	WP704	Wikipathways	0.385022	1
Effects of Botulinum toxin	botulinumtoxinpathway	PID	0.385022	1
YAP1- and WWTR1 (TAZ)-stimulated gene expression	R-HSA-2032785	Reactome	0.385022	1
UDP-<i>N</i>-acetyl-D-galactosamine biosynthesis II	PWY-5514	HumanCyc	0.385043	1
Glucocorticoid Pathway (Peripheral Tissue), Pharmacodynamics	PA2027	PharmGKB	0.385043	1
Sepiapterin reductase deficiency	SMP00491	SMPDB	0.385043	1
Segawa syndrome	SMP00490	SMPDB	0.385043	1
Pterine Biosynthesis	SMP00005	SMPDB	0.385043	1
Dopa-responsive dystonia	SMP00486	SMPDB	0.385043	1
Hyperphenylalaniemia due to guanosine triphosphate cyclohydrolase deficiency	SMP00487	SMPDB	0.385043	1
Hyperphenylalaninemia due to 6-pyruvoyltetrahydropterin synthase deficiency (ptps)	SMP00488	SMPDB	0.385043	1
Hyperphenylalaninemia due to dhpr-deficiency	SMP00489	SMPDB	0.385043	1
Folate-Alcohol and Cancer Pathway Hypotheses	WP1589	Wikipathways	0.385043	1
Heme Biosynthesis	WP561	Wikipathways	0.385043	1
Activation of PUMA and translocation to mitochondria	R-HSA-139915	Reactome	0.385043	1
RHO GTPases Activate Rhotekin and Rhophilins	R-HSA-5666185	Reactome	0.385043	1
ROBO receptors bind AKAP5	R-HSA-9010642	Reactome	0.385043	1
heme biosynthesis	PWY-5920	HumanCyc	0.385043	1
Nef Mediated CD4 Down-regulation	R-HSA-167590	Reactome	0.385064	1
EGFR-dependent Endothelin signaling events	et_egfrpathway	PID	0.385064	1
TYROBP Causal Network	WP3945	Wikipathways	0.387115	1
Long-term depression - Homo sapiens (human)	path:hsa04730	KEGG	0.387842	1
RIG-I-like Receptor Signaling	WP3865	Wikipathways	0.387842	1
PTEN Regulation	R-HSA-6807070	Reactome	0.39226	1
VEGF	None	INOH	0.393242	1
Vitamin A and Carotenoid Metabolism	WP716	Wikipathways	0.394658	1
Nucleosome assembly	R-HSA-774815	Reactome	0.394824	1
Deposition of new CENPA-containing nucleosomes at the centromere	R-HSA-606279	Reactome	0.394824	1
Syndecan-1-mediated signaling events	syndecan_1_pathway	PID	0.39524	1
IL-6 signaling pathway	WP364	Wikipathways	0.395323	1
De novo fatty acid biosynthesis	De novo fatty acid biosynthesis	EHMN	0.395323	1
Hedgehog ,off, state	R-HSA-5610787	Reactome	0.395364	1
TCR	Pathway_TCR	NetPath	0.397582	1
Glycerolipid metabolism - Homo sapiens (human)	path:hsa00561	KEGG	0.399405	1
Regulation of IFNA signaling	R-HSA-912694	Reactome	0.399805	1
Other interleukin signaling	R-HSA-449836	Reactome	0.400069	1
RXR and RAR heterodimerization with other nuclear receptor	rxr_vdr_pathway	PID	0.400069	1
Calmodulin induced events	R-HSA-111933	Reactome	0.400102	1
CaM pathway	R-HSA-111997	Reactome	0.400102	1
Basigin interactions	R-HSA-210991	Reactome	0.400102	1
ALK1 signaling events	alk1pathway	PID	0.400102	1
D-<i>myo</i>-inositol (1,4,5)-trisphosphate biosynthesis	PWY-6351	HumanCyc	0.400135	1
Sulfur amino acid metabolism	R-HSA-1614635	Reactome	0.400135	1
EPO Receptor Signaling	WP581	Wikipathways	0.400168	1
N-glycan antennae elongation in the medial/trans-Golgi	R-HSA-975576	Reactome	0.400168	1
Angiogenesis overview	WP1993	Wikipathways	0.400192	1
Notch Signaling Pathway	WP61	Wikipathways	0.400192	1
A tetrasaccharide linker sequence is required for GAG synthesis	R-HSA-1971475	Reactome	0.400201	1
ID	Pathway_ID	NetPath	0.400201	1
Tight junction - Homo sapiens (human)	path:hsa04530	KEGG	0.401528	1
Spliceosome - Homo sapiens (human)	path:hsa03040	KEGG	0.407781	1
Phase 0 - rapid depolarisation	R-HSA-5576892	Reactome	0.409212	1
nfat and hypertrophy of the heart	nfatpathway	BioCarta	0.409423	1
PLC beta mediated events	R-HSA-112043	Reactome	0.409508	1
Cyclin D associated events in G1	R-HSA-69231	Reactome	0.409677	1
G1 Phase	R-HSA-69236	Reactome	0.409677	1
Structural Pathway of Interleukin 1 (IL-1)	WP2637	Wikipathways	0.409762	1
Longevity regulating pathway - multiple species - Homo sapiens (human)	path:hsa04213	KEGG	0.412059	1
Alpha-defensins	R-HSA-1462054	Reactome	0.417221	1
Opsins	R-HSA-419771	Reactome	0.417242	1
Steroid Biosynthesis	WP496	Wikipathways	0.417264	1
FGFR2b ligand binding and activation	R-HSA-190377	Reactome	0.417286	1
Abacavir transport and metabolism	R-HSA-2161522	Reactome	0.417307	1
Vitamin D Metabolism	WP1531	Wikipathways	0.417329	1
Gamma-carboxylation of protein precursors	R-HSA-159740	Reactome	0.417329	1
Organic anion transporters	R-HSA-428643	Reactome	0.417329	1
Neurotransmitter clearance	R-HSA-112311	Reactome	0.417329	1
Intracellular Signalling Through LHCGR Receptor and Luteinizing Hormone/Choriogonadotropin	SMP00338	SMPDB	0.417351	1
Intracellular Signalling Through FSH Receptor and Follicle Stimulating Hormone	SMP00333	SMPDB	0.417351	1
Growth hormone signaling	None	INOH	0.417351	1
Neurotoxicity of clostridium toxins	R-HSA-168799	Reactome	0.417351	1
Bicarbonate transporters	R-HSA-425381	Reactome	0.417351	1
Nanoparticle triggered regulated necrosis	WP2513	Wikipathways	0.417372	1
RUNX3 regulates p14-ARF	R-HSA-8951936	Reactome	0.417372	1
Zinc influx into cells by the SLC39 gene family	R-HSA-442380	Reactome	0.417372	1
adenosine nucleotides degradation	SALVADEHYPOX-PWY	HumanCyc	0.417372	1
pentose phosphate pathway	PENTOSE-P-PWY	HumanCyc	0.417372	1
Ketone body metabolism	R-HSA-74182	Reactome	0.417372	1
EGFR Transactivation by Gastrin	R-HSA-2179392	Reactome	0.417372	1
Sulfur metabolism - Homo sapiens (human)	path:hsa00920	KEGG	0.417394	1
Beta Oxidation of Very Long Chain Fatty Acids	SMP00052	SMPDB	0.417394	1
Adrenoleukodystrophy, X-linked	SMP00516	SMPDB	0.417394	1
Carnitine-acylcarnitine translocase deficiency	SMP00517	SMPDB	0.417394	1
Circadian Clock	WP1797	Wikipathways	0.417394	1
Mammary gland development pathway - Involution (Stage 4 of 4)	WP2815	Wikipathways	0.417394	1
Signal attenuation	R-HSA-74749	Reactome	0.417394	1
Activation of SMO	R-HSA-5635838	Reactome	0.417394	1
Acetylcholine regulates insulin secretion	R-HSA-399997	Reactome	0.417394	1
Adenylate cyclase activating pathway	R-HSA-170660	Reactome	0.417394	1
MAPK3 (ERK1) activation	R-HSA-110056	Reactome	0.417394	1
VEGF and VEGFR signaling network	vegf_vegfr_pathway	PID	0.417394	1
Fluoropyrimidine Pathway, Pharmacodynamics	PA165291507	PharmGKB	0.417416	1
PDGF Pathway	WP2526	Wikipathways	0.417416	1
regulation of splicing through sam68	sam68pathway	BioCarta	0.417416	1
MASTL Facilitates Mitotic Progression	R-HSA-2465910	Reactome	0.417416	1
Processing and activation of SUMO	R-HSA-3215018	Reactome	0.417416	1
methionine salvage cycle III	PWY-7527	HumanCyc	0.417416	1
SLBP independent Processing of Histone Pre-mRNAs	R-HSA-111367	Reactome	0.417416	1
SCF-beta-TrCP mediated degradation of Emi1	R-HSA-174113	Reactome	0.417416	1
alk in cardiac myocytes	alkpathway	BioCarta	0.418644	1
Glycosphingolipid biosynthesis - lacto and neolacto series - Homo sapiens (human)	path:hsa00601	KEGG	0.418712	1
ZBP1(DAI) mediated induction of type I IFNs	R-HSA-1606322	Reactome	0.418712	1
Glutamate Glutamine metabolism	None	INOH	0.418813	1
Vesicle-mediated transport	R-HSA-5653656	Reactome	0.419767	1
Membrane Trafficking	R-HSA-199991	Reactome	0.419967	1
Choline metabolism in cancer - Homo sapiens (human)	path:hsa05231	KEGG	0.42029	1
Phosphatidylinositol signaling system - Homo sapiens (human)	path:hsa04070	KEGG	0.42029	1
Signaling by Hedgehog	R-HSA-5358351	Reactome	0.422472	1
activation of csk by camp-dependent protein kinase inhibits signaling through the t cell receptor	cskpathway	BioCarta	0.423153	1
T-Cell antigen Receptor (TCR) pathway during Staphylococcus aureus infection	WP3863	Wikipathways	0.423366	1
Cell-cell junction organization	R-HSA-421270	Reactome	0.423416	1
miRNA regulation of prostate cancer signaling pathways	WP3981	Wikipathways	0.423496	1
IRS-mediated signalling	R-HSA-112399	Reactome	0.423496	1
Glycolysis Gluconeogenesis	None	INOH	0.423668	1
Sphingolipid de novo biosynthesis	R-HSA-1660661	Reactome	0.423668	1
G-protein mediated events	R-HSA-112040	Reactome	0.423754	1
Integrin-linked kinase signaling	ilk_pathway	PID	0.424011	1
Endometrial cancer	WP4155	Wikipathways	0.424374	1
Sphingolipid signaling pathway - Homo sapiens (human)	path:hsa04071	KEGG	0.426331	1
Myometrial Relaxation and Contraction Pathways	WP289	Wikipathways	0.426516	1
Class I MHC mediated antigen processing & presentation	R-HSA-983169	Reactome	0.428857	1
Asparagine N-linked glycosylation	R-HSA-446203	Reactome	0.43357	1
Lung fibrosis	WP3624	Wikipathways	0.434802	1
Neurotrophin signaling pathway - Homo sapiens (human)	path:hsa04722	KEGG	0.435203	1
Regulation of retinoblastoma protein	rb_1pathway	PID	0.435616	1
Peroxisomal protein import	R-HSA-9033241	Reactome	0.435973	1
G-protein activation	R-HSA-202040	Reactome	0.436986	1
Anti-diabetic Drug Potassium Channel Inhibitors Pathway, Pharmacodynamics	PA153627758	PharmGKB	0.43702	1
Keratan sulfate biosynthesis	R-HSA-2022854	Reactome	0.43702	1
IL8- and CXCR1-mediated signaling events	il8cxcr1_pathway	PID	0.43702	1
Phospholipid Biosynthesis	SMP00025	SMPDB	0.437089	1
Ca-dependent events	R-HSA-111996	Reactome	0.437089	1
Attenuation phase	R-HSA-3371568	Reactome	0.437123	1
GPCR GroupI metabotropic glutamate receptor	None	INOH	0.437123	1
role of erbb2 in signal transduction and oncology	her2pathway	BioCarta	0.437158	1
Hippo signaling pathway - multiple species - Homo sapiens (human)	path:hsa04392	KEGG	0.437192	1
Transcriptional regulation of pluripotent stem cells	R-HSA-452723	Reactome	0.437192	1
Processing of Capped Intronless Pre-mRNA	R-HSA-75067	Reactome	0.437261	1
Hedgehog signaling pathway - Homo sapiens (human)	path:hsa04340	KEGG	0.437922	1
TNF receptor signaling pathway	tnfpathway	PID	0.438053	1
Regulation of RhoA activity	rhoa_reg_pathway	PID	0.438053	1
Presenilin action in Notch and Wnt signaling	ps1pathway	PID	0.43814	1
Signaling Pathways in Glioblastoma	WP2261	Wikipathways	0.443605	1
Signaling pathways regulating pluripotency of stem cells - Homo sapiens (human)	path:hsa04550	KEGG	0.446671	1
Toll-like Receptor Signaling Pathway	WP75	Wikipathways	0.446841	1
IL4-mediated signaling events	il4_2pathway	PID	0.44693	1
Shigellosis - Homo sapiens (human)	path:hsa05131	KEGG	0.447804	1
Uricosurics Pathway, Pharmacodynamics	PA166114721	PharmGKB	0.447865	1
Androgen biosynthesis	R-HSA-193048	Reactome	0.44791	1
Taurine and hypotaurine metabolism - Homo sapiens (human)	path:hsa00430	KEGG	0.447955	1
mRNA Editing	R-HSA-75072	Reactome	0.447955	1
Mitophagy - animal - Homo sapiens (human)	path:hsa04137	KEGG	0.447959	1
Valproic Acid Metabolism Pathway	SMP00635	SMPDB	0.447977	1
pertussis toxin-insensitive ccr5 signaling in macrophage	ccr5pathway	BioCarta	0.447977	1
il22 soluble receptor signaling pathway	il22bppathway	BioCarta	0.447977	1
Gamma-carboxylation, transport, and amino-terminal cleavage of proteins	R-HSA-159854	Reactome	0.447977	1
Phenylalanine and Tyrosine Metabolism	SMP00008	SMPDB	0.448	1
Phenylketonuria	SMP00206	SMPDB	0.448	1
Tyrosinemia Type 3 (TYRO3)	SMP00370	SMPDB	0.448	1
Tyrosinemia Type 2 (or Richner-Hanhart syndrome)	SMP00369	SMPDB	0.448	1
Pyrimidine salvage	R-HSA-73614	Reactome	0.448	1
Interleukin-17 signaling	R-HSA-448424	Reactome	0.44801	1
MAP kinase activation	R-HSA-450294	Reactome	0.44801	1
NAD metabolism, sirtuins and aging	WP3630	Wikipathways	0.448023	1
regulators of bone mineralization	npp1pathway	BioCarta	0.448023	1
Synthesis, secretion, and deacylation of Ghrelin	R-HSA-422085	Reactome	0.448023	1
mitochondrial fatty acid beta-oxidation of saturated fatty acids	R-HSA-77286	Reactome	0.448023	1
Apoptotic cleavage of cell adhesion proteins	R-HSA-351906	Reactome	0.448023	1
Synthesis of pyrophosphates in the cytosol	R-HSA-1855167	Reactome	0.448023	1
ALK2 signaling events	alk2pathway	PID	0.448023	1
Gamma-glutamyl-transpeptidase deficiency	SMP00501	SMPDB	0.448045	1
5-oxoprolinase deficiency	SMP00500	SMPDB	0.448045	1
Gamma-Glutamyltransferase Deficiency	SMP00183	SMPDB	0.448045	1
Glutathione Metabolism	SMP00015	SMPDB	0.448045	1
Glutathione Synthetase Deficiency	SMP00337	SMPDB	0.448045	1
5-Oxoprolinuria	SMP00143	SMPDB	0.448045	1
Heme biosynthesis	R-HSA-189451	Reactome	0.448045	1
regulation of eif2	eif2pathway	BioCarta	0.448045	1
Signaling by Leptin	R-HSA-2586552	Reactome	0.448045	1
Hh mutants that don,t undergo autocatalytic processing are degraded by ERAD	R-HSA-5362768	Reactome	0.448045	1
Hh mutants abrogate ligand secretion	R-HSA-5387390	Reactome	0.448045	1
Interleukin-6 signaling	R-HSA-1059683	Reactome	0.448045	1
Signaling mediated by p38-gamma and p38-delta	p38gammadeltapathway	PID	0.448045	1
SLBP Dependent Processing of Replication-Dependent Histone Pre-mRNAs	R-HSA-77588	Reactome	0.448068	1
3-oxo-10R-octadecatrienoate beta-oxidation	3-oxo-10R-octadecatrienoate beta-oxidation	EHMN	0.448068	1
eNOS activation	R-HSA-203615	Reactome	0.448068	1
p38MAPK events	R-HSA-171007	Reactome	0.448068	1
The role of GTSE1 in G2/M progression after G2 checkpoint	R-HSA-8852276	Reactome	0.448068	1
SeMet incorporation into proteins	R-HSA-2408517	Reactome	0.448068	1
Signaling by FGFR4 in disease	R-HSA-5655291	Reactome	0.448068	1
ion channels and their functional role in vascular endothelium	raccpathway	BioCarta	0.451255	1
Ether lipid metabolism - Homo sapiens (human)	path:hsa00565	KEGG	0.451387	1
Signaling by Receptor Tyrosine Kinases	R-HSA-9006934	Reactome	0.451789	1
Mercaptopurine Action Pathway	SMP00428	SMPDB	0.451915	1
Azathioprine Action Pathway	SMP00427	SMPDB	0.451915	1
Thioguanine Action Pathway	SMP00430	SMPDB	0.451915	1
IL6-mediated signaling events	il6_7pathway	PID	0.451959	1
Energy Metabolism	WP1541	Wikipathways	0.452003	1
superpathway of conversion of glucose to acetyl CoA and entry into the TCA cycle	PWY66-407	HumanCyc	0.452047	1
XBP1(S) activates chaperone genes	WP3472	Wikipathways	0.452179	1
PI Metabolism	R-HSA-1483255	Reactome	0.453639	1
Linoleic acid metabolism - Homo sapiens (human)	path:hsa00591	KEGG	0.454658	1
nfkb activation by nontypeable hemophilus influenzae	nthipathway	BioCarta	0.455078	1
Downregulation of ERBB2 signaling	R-HSA-8863795	Reactome	0.455078	1
Energy dependent regulation of mTOR by LKB1-AMPK	R-HSA-380972	Reactome	0.455253	1
Cyclin A:Cdk2-associated events at S phase entry	R-HSA-69656	Reactome	0.455253	1
BARD1 signaling events	bard1pathway	PID	0.455253	1
p38 MAPK signaling pathway	p38_mkk3_6pathway	PID	0.455253	1
mRNA Capping	R-HSA-72086	Reactome	0.455288	1
Negative regulation of the PI3K/AKT network	R-HSA-199418	Reactome	0.456774	1
TNFalpha	Pathway_TNFalpha	NetPath	0.45887	1
Glycolysis and Gluconeogenesis	Glycolysis and Gluconeogenesis	EHMN	0.459245	1
Beta1 integrin cell surface interactions	integrin1_pathway	PID	0.459297	1
Signaling by ROBO receptors	R-HSA-376176	Reactome	0.459452	1
Integrated Breast Cancer Pathway	WP1984	Wikipathways	0.459556	1
Human Thyroid Stimulating Hormone (TSH) signaling pathway	WP2032	Wikipathways	0.45966	1
mRNA Splicing - Major Pathway	R-HSA-72163	Reactome	0.461199	1
C-MYB transcription factor network	cmyb_pathway	PID	0.463498	1
Toll-like receptor signaling pathway - Homo sapiens (human)	path:hsa04620	KEGG	0.465316	1
il-2 receptor beta chain in t cell activation	il2rbpathway	BioCarta	0.465806	1
Integrin cell surface interactions	R-HSA-216083	Reactome	0.470333	1
Fc epsilon RI signaling pathway - Homo sapiens (human)	path:hsa04664	KEGG	0.470751	1
EGFR Inhibitor Pathway, Pharmacodynamics	PA162356267	PharmGKB	0.471012	1
Amine compound SLC transporters	R-HSA-425428	Reactome	0.472267	1
#NAME?	barrestinpathway	BioCarta	0.472445	1
Beta2 integrin cell surface interactions	integrin2_pathway	PID	0.472445	1
T-Cell Receptor and Co-stimulatory Signaling	WP2583	Wikipathways	0.472622	1
role of mef2d in t-cell apoptosis	mef2dpathway	BioCarta	0.472693	1
mucin core 1 and core 2 <i>O</i>-glycosylation	PWY-7433	HumanCyc	0.472764	1
Fructose Mannose metabolism	None	INOH	0.472871	1
mcalpain and friends in cell motility	mcalpainpathway	BioCarta	0.472907	1
PI3K-AKT-mTOR signaling pathway and therapeutic opportunities	WP3844	Wikipathways	0.472942	1
Budding and maturation of HIV virion	R-HSA-162588	Reactome	0.472942	1
Activation of BH3-only proteins	R-HSA-114452	Reactome	0.472942	1
Regulation of CDC42 activity	cdc42_reg_pathway	PID	0.472942	1
Jak-STAT signaling pathway - Homo sapiens (human)	path:hsa04630	KEGG	0.476036	1
Cell adhesion molecules (CAMs) - Homo sapiens (human)	path:hsa04514	KEGG	0.476387	1
Regulation of toll-like receptor signaling pathway	WP1449	Wikipathways	0.476766	1
Glycoprotein hormones	R-HSA-209822	Reactome	0.476876	1
LncRNA-mediated mechanisms of therapeutic resistance	WP3672	Wikipathways	0.476969	1
Butyrophilin (BTN) family interactions	R-HSA-8851680	Reactome	0.476969	1
Ethanol oxidation	R-HSA-71384	Reactome	0.476969	1
Transport of organic anions	R-HSA-879518	Reactome	0.476969	1
Sympathetic Nerve Pathway (Pre- and Post- Ganglionic Junction)	PA2030	PharmGKB	0.476992	1
Iron metabolism in placenta	WP2007	Wikipathways	0.477016	1
Reversible hydration of carbon dioxide	R-HSA-1475029	Reactome	0.477016	1
reactive oxygen species degradation	DETOX1-PWY-1	HumanCyc	0.477016	1
CD28 dependent Vav1 pathway	R-HSA-389359	Reactome	0.477039	1
Pregnenolone biosynthesis	R-HSA-196108	Reactome	0.477039	1
TP53 Regulates Transcription of Caspase Activators and Caspases	R-HSA-6803207	Reactome	0.477039	1
NAD <i>de novo</i> biosynthesis	NADSYN-PWY	HumanCyc	0.477039	1
Ammonia Recycling	SMP00009	SMPDB	0.477062	1
carm1 and regulation of the estrogen receptor	carmerpathway	BioCarta	0.477062	1
Josephin domain DUBs	R-HSA-5689877	Reactome	0.477062	1
IL9	Pathway_IL9	NetPath	0.477062	1
Oxidation of Branched Chain Fatty Acids	SMP00030	SMPDB	0.477086	1
Selenoamino Acid Metabolism	SMP00029	SMPDB	0.477086	1
tnfr2 signaling pathway	tnfr2pathway	BioCarta	0.477086	1
how does salmonella hijack a cell	salmonellapathway	BioCarta	0.477086	1
antigen processing and presentation	mhcpathway	BioCarta	0.477086	1
Degradation of cysteine and homocysteine	R-HSA-1614558	Reactome	0.477086	1
leucine degradation	LEU-DEG2-PWY	HumanCyc	0.477086	1
Dimethyl-branched-chain fatty acid mitochondrial beta-oxidation	Dimethyl-branched-chain fatty acid mitochondrial beta-oxidation	EHMN	0.477086	1
map kinase inactivation of smrt corepressor	smrtepathway	BioCarta	0.477109	1
Trihydroxycoprostanoyl-CoA beta-oxidation	Trihydroxycoprostanoyl-CoA beta-oxidation	EHMN	0.477109	1
Cell cycle - Homo sapiens (human)	path:hsa04110	KEGG	0.478533	1
Platelet Aggregation Inhibitor Pathway, Pharmacodynamics	PA154444041	PharmGKB	0.478958	1
IRS-related events triggered by IGF1R	R-HSA-2428928	Reactome	0.479093	1
Cocaine addiction - Homo sapiens (human)	path:hsa05030	KEGG	0.479182	1
Constitutive Signaling by Aberrant PI3K in Cancer	R-HSA-2219530	Reactome	0.481687	1
Wnt	Pathway_Wnt	NetPath	0.482634	1
Epithelial cell signaling in Helicobacter pylori infection - Homo sapiens (human)	path:hsa05120	KEGG	0.482686	1
G1 to S cell cycle control	WP45	Wikipathways	0.482897	1
G alpha (12/13) signalling events	R-HSA-416482	Reactome	0.484383	1
Adrenergic signaling in cardiomyocytes - Homo sapiens (human)	path:hsa04261	KEGG	0.485813	1
Hepatitis B - Homo sapiens (human)	path:hsa05161	KEGG	0.486575	1
activation of camp-dependent protein kinase pka	gspathway	BioCarta	0.489776	1
Inwardly rectifying K+ channels	R-HSA-1296065	Reactome	0.489884	1
Mucin type O-glycan biosynthesis - Homo sapiens (human)	path:hsa00512	KEGG	0.490028	1
Glyoxylate metabolism and glycine degradation	R-HSA-389661	Reactome	0.490028	1
Negative regulation of FGFR4 signaling	R-HSA-5654733	Reactome	0.490064	1
Ethanol effects on histone modifications	WP3996	Wikipathways	0.490136	1
wnt signaling pathway	wntpathway	BioCarta	0.490244	1
Nongenotropic Androgen signaling	ar_nongenomic_pathway	PID	0.490244	1
Lissencephaly gene (LIS1) in neuronal migration and development	lis1pathway	PID	0.490244	1
MAPK targets/ Nuclear events mediated by MAP kinases	R-HSA-450282	Reactome	0.49028	1
Aurora A signaling	aurora_a_pathway	PID	0.490316	1
IGF1R signaling cascade	R-HSA-2428924	Reactome	0.492613	1
Signaling by ERBB2	R-HSA-1227986	Reactome	0.492929	1
Vibrio cholerae infection - Homo sapiens (human)	path:hsa05110	KEGG	0.49311	1
Chondroitin sulfate/dermatan sulfate metabolism	R-HSA-1793185	Reactome	0.493156	1
GABAergic synapse - Homo sapiens (human)	path:hsa04727	KEGG	0.493922	1
Cell junction organization	R-HSA-446728	Reactome	0.49416	1
Purine nucleotides nucleosides metabolism	None	INOH	0.494434	1
Chemokine signaling pathway	WP3929	Wikipathways	0.499779	1
mRNA Processing	WP411	Wikipathways	0.504266	1
Irinotecan Pathway, Pharmacokinetics	PA2001	PharmGKB	0.504432	1
Methotrexate Pathway, Pharmacokinetics	PA165816349	PharmGKB	0.504456	1
lck and fyn tyrosine kinases in initiation of tcr activation	tcrapathway	BioCarta	0.504456	1
GABA A receptor activation	R-HSA-977441	Reactome	0.504456	1
ERBB2 Activates PTK6 Signaling	R-HSA-8847993	Reactome	0.50448	1
Phenylalanine degradation	None	INOH	0.50448	1
RHO GTPases Activate NADPH Oxidases	R-HSA-5668599	Reactome	0.50448	1
extrinsic prothrombin activation pathway	extrinsicpathway	BioCarta	0.50448	1
Taxane Pathway, Pharmacokinetics	PA154426155	PharmGKB	0.504504	1
Dopamine metabolism	WP2436	Wikipathways	0.504528	1
Valproic acid pathway	WP3871	Wikipathways	0.504528	1
hemoglobins chaperone	ahsppathway	BioCarta	0.504528	1
the 41bb-dependent immune response	41bbpathway	BioCarta	0.504528	1
Trafficking and processing of endosomal TLR	R-HSA-1679131	Reactome	0.504528	1
Activation of DNA fragmentation factor	R-HSA-211227	Reactome	0.504528	1
Apoptosis induced DNA fragmentation	R-HSA-140342	Reactome	0.504528	1
TRAF6 mediated IRF7 activation in TLR7/8 or 9 signaling	R-HSA-975110	Reactome	0.504552	1
attenuation of gpcr signaling	agpcrpathway	BioCarta	0.504552	1
BMAL1:CLOCK,NPAS2 activates circadian gene expression	R-HSA-1368108	Reactome	0.504552	1
Advanced glycosylation endproduct receptor signaling	R-HSA-879415	Reactome	0.504552	1
sarcosine oncometabolite pathway	SMP02313	SMPDB	0.504576	1
MFAP5-mediated ovarian cancer cell motility and invasiveness	WP3301	Wikipathways	0.504576	1
Transcriptional cascade regulating adipogenesis	WP4211	Wikipathways	0.504576	1
trka receptor signaling pathway	trkapathway	BioCarta	0.504576	1
Processing of SMDT1	R-HSA-8949664	Reactome	0.504576	1
Lysine Degradation	SMP00037	SMPDB	0.5046	1
Hyperlysinemia I, Familial	SMP00527	SMPDB	0.5046	1
2-aminoadipic 2-oxoadipic aciduria	SMP00719	SMPDB	0.5046	1
Pyridoxine dependency with seizures	SMP00571	SMPDB	0.5046	1
Saccharopinuria/Hyperlysinemia II	SMP00239	SMPDB	0.5046	1
Glutaric Aciduria Type I	SMP00186	SMPDB	0.5046	1
Hyperlysinemia II or Saccharopinuria	SMP00528	SMPDB	0.5046	1
Cell-type Dependent Selectivity of CCK2R Signaling	WP3679	Wikipathways	0.5046	1
TP53 Regulates Transcription of Cell Cycle Genes	WP3804	Wikipathways	0.5046	1
multiple antiapoptotic pathways from igf-1r signaling lead to bad phosphorylation	igf1rpathway	BioCarta	0.5046	1
Import of palmitoyl-CoA into the mitochondrial matrix	R-HSA-200425	Reactome	0.5046	1
Mitochondrial iron-sulfur cluster biogenesis	R-HSA-1362409	Reactome	0.5046	1
Endosomal/Vacuolar pathway	R-HSA-1236977	Reactome	0.5046	1
terminal <i>O</i>-glycans residues modification	PWY-7434	HumanCyc	0.5046	1
Downregulation of ERBB2:ERBB3 signaling	R-HSA-1358803	Reactome	0.5046	1
Purine salvage	R-HSA-74217	Reactome	0.5046	1
Chk1/Chk2(Cds1) mediated inactivation of Cyclin B:Cdk1 complex	R-HSA-75035	Reactome	0.504624	1
valine degradation	VALDEG-PWY	HumanCyc	0.504624	1
p53 signaling pathway	p53pathway	BioCarta	0.504624	1
ERKs are inactivated	R-HSA-202670	Reactome	0.504624	1
Signaling by EGFRvIII in Cancer	R-HSA-5637812	Reactome	0.504624	1
Constitutive Signaling by EGFRvIII	R-HSA-5637810	Reactome	0.504624	1
Androgen receptor signaling pathway	WP138	Wikipathways	0.504938	1
Retinoblastoma (RB) in Cancer	WP2446	Wikipathways	0.505238	1
p75(NTR)-mediated signaling	p75ntrpathway	PID	0.505301	1
B cell receptor signaling pathway - Homo sapiens (human)	path:hsa04662	KEGG	0.505408	1
HDMs demethylate histones	R-HSA-3214842	Reactome	0.505456	1
Downstream TCR signaling	R-HSA-202424	Reactome	0.50582	1
Signaling by Type 1 Insulin-like Growth Factor 1 Receptor (IGF1R)	R-HSA-2404192	Reactome	0.505911	1
Regulation of Androgen receptor activity	ar_tf_pathway	PID	0.506321	1
Herpes simplex infection - Homo sapiens (human)	path:hsa05168	KEGG	0.506514	1
Constitutive Androstane Receptor Pathway	WP2875	Wikipathways	0.506708	1
White fat cell differentiation	WP3946	Wikipathways	0.507072	1
White fat cell differentiation	WP4149	Wikipathways	0.507072	1
DAG and IP3 signaling	R-HSA-1489509	Reactome	0.507072	1
Syndecan-4-mediated signaling events	syndecan_4_pathway	PID	0.507072	1
Alpha-synuclein signaling	alphasynuclein_pathway	PID	0.507108	1
TAK1 activates NFkB by phosphorylation and activation of IKKs complex	R-HSA-445989	Reactome	0.507145	1
Osteopontin-mediated events	avb3_opn_pathway	PID	0.507254	1
Parkinsons Disease Pathway	WP2371	Wikipathways	0.515104	1
CDC42 signaling events	cdc42_pathway	PID	0.516866	1
Metabolism of carbohydrates	R-HSA-71387	Reactome	0.517316	1
mRNA Splicing	R-HSA-72172	Reactome	0.517419	1
Pregnane X Receptor pathway	WP2876	Wikipathways	0.523231	1
Metabolism of steroid hormones	R-HSA-196071	Reactome	0.523268	1
Keratan sulfate/keratin metabolism	R-HSA-1638074	Reactome	0.523634	1
Glucagon signaling in metabolic regulation	R-HSA-163359	Reactome	0.523671	1
Alpha4 beta1 integrin signaling events	integrin_a4b1_pathway	PID	0.523745	1
Hepatocellular carcinoma - Homo sapiens (human)	path:hsa05225	KEGG	0.523763	1
Netrin-mediated signaling events	netrin_pathway	PID	0.523781	1
Transport of the SLBP independent Mature mRNA	R-HSA-159227	Reactome	0.523855	1
Formation of the HIV-1 Early Elongation Complex	R-HSA-167158	Reactome	0.523891	1
Formation of the Early Elongation Complex	R-HSA-113418	Reactome	0.523891	1
Calcium Regulation in the Cardiac Cell	WP536	Wikipathways	0.524145	1
Sphingolipid metabolism	R-HSA-428157	Reactome	0.524154	1
Phosphatidylinositol phosphate metabolism	Phosphatidylinositol phosphate metabolism	EHMN	0.524696	1
Linoleate metabolism	Linoleate metabolism	EHMN	0.525795	1
Non-alcoholic fatty liver disease (NAFLD) - Homo sapiens (human)	path:hsa04932	KEGG	0.525915	1
TCR signaling	R-HSA-202403	Reactome	0.526865	1
Melanoma - Homo sapiens (human)	path:hsa05218	KEGG	0.527508	1
Hedgehog	None	INOH	0.52783	1
Peptide hormone biosynthesis	R-HSA-209952	Reactome	0.530449	1
Irinotecan Pathway, Pharmacodynamics	PA2029	PharmGKB	0.530473	1
PIWI-interacting RNA (piRNA) biogenesis	R-HSA-5601884	Reactome	0.530473	1
Benzodiazepine Pathway, Pharmacodynamics	PA165111376	PharmGKB	0.530522	1
FGFR4 ligand binding and activation	R-HSA-190322	Reactome	0.530522	1
fibrinolysis pathway	fibrinolysispathway	BioCarta	0.530522	1
Lysosphingolipid and LPA receptors	R-HSA-419408	Reactome	0.530522	1
Tryptophan catabolism	R-HSA-71240	Reactome	0.530546	1
Warfarin Pathway, Pharmacodynamics	PA145011114	PharmGKB	0.530571	1
Triglyceride biosynthesis	R-HSA-75109	Reactome	0.530571	1
Transcriptional regulation by the AP-2 (TFAP2) family of transcription factors	WP4086	Wikipathways	0.53062	1
IL5-mediated signaling events	il5_pathway	PID	0.53062	1
Regulation of TP53 Activity through Association with Co-factors	R-HSA-6804759	Reactome	0.53062	1
erythropoietin mediated neuroprotection through nf-kb	eponfkbpathway	BioCarta	0.530644	1
Methylation	R-HSA-156581	Reactome	0.530644	1
Activation of RAC1	R-HSA-428540	Reactome	0.530644	1
akap95 role in mitosis and chromosome dynamics	akap95pathway	BioCarta	0.530644	1
TP53 regulates transcription of several additional cell death genes whose specific roles in p53-dependent apoptosis remain uncertain	R-HSA-6803205	Reactome	0.530644	1
Nicotinate and Nicotinamide Metabolism	SMP00048	SMPDB	0.530669	1
phosphorylation of mek1 by cdk5/p35 down regulates the map kinase pathway	cdk5pathway	BioCarta	0.530669	1
Mitotic Telophase/Cytokinesis	R-HSA-68884	Reactome	0.530669	1
Malonyl-coa decarboxylase deficiency	SMP00502	SMPDB	0.530693	1
Malonic Aciduria	SMP00198	SMPDB	0.530693	1
Propanoate Metabolism	SMP00016	SMPDB	0.530693	1
Methylmalonic Aciduria Due to Cobalamin-Related Disorders	SMP00201	SMPDB	0.530693	1
TP53 Regulates Transcription of DNA Repair Genes	WP3808	Wikipathways	0.530693	1
Golgi Cisternae Pericentriolar Stack Reorganization	R-HSA-162658	Reactome	0.530693	1
Mitochondrial biogenesis	R-HSA-1592230	Reactome	0.531807	1
Human Complement System	WP2806	Wikipathways	0.531971	1
Regulation of actin cytoskeleton - Homo sapiens (human)	path:hsa04810	KEGG	0.532217	1
Signaling events mediated by PTP1B	ptp1bpathway	PID	0.532267	1
hiv-1 nef: negative effector of fas and tnf	hivnefpathway	BioCarta	0.532543	1
Synthesis of PIPs at the plasma membrane	R-HSA-1660499	Reactome	0.532589	1
Th1 and Th2 cell differentiation - Homo sapiens (human)	path:hsa04658	KEGG	0.533538	1
T-Cell antigen Receptor (TCR) Signaling Pathway	WP69	Wikipathways	0.533538	1
mTOR signaling pathway - Homo sapiens (human)	path:hsa04150	KEGG	0.533598	1
Cellular responses to stress	R-HSA-2262752	Reactome	0.534146	1
Diseases of signal transduction	R-HSA-5663202	Reactome	0.53572	1
Validated targets of C-MYC transcriptional repression	myc_represspathway	PID	0.538344	1
Inositol phosphate metabolism - Homo sapiens (human)	path:hsa00562	KEGG	0.538881	1
African trypanosomiasis - Homo sapiens (human)	path:hsa05143	KEGG	0.539521	1
Synthesis of bile acids and bile salts	R-HSA-192105	Reactome	0.539742	1
Fluoropyrimidine Activity	WP1601	Wikipathways	0.539779	1
Signaling by high-kinase activity BRAF mutants	R-HSA-6802948	Reactome	0.539927	1
IL8- and CXCR2-mediated signaling events	il8cxcr2_pathway	PID	0.539927	1
Type 2 papillary renal cell carcinoma	WP4241	Wikipathways	0.539964	1
p38 MAPK Signaling Pathway	WP400	Wikipathways	0.540037	1
Interconversion of nucleotide di- and triphosphates	R-HSA-499943	Reactome	0.540037	1
Transport of the SLBP Dependant Mature mRNA	R-HSA-159230	Reactome	0.540074	1
Natural killer cell mediated cytotoxicity - Homo sapiens (human)	path:hsa04650	KEGG	0.541346	1
Regulation of TP53 Activity through Phosphorylation	R-HSA-6804756	Reactome	0.544461	1
RAC1 signaling pathway	rac1_pathway	PID	0.545359	1
Oxytocin signaling pathway - Homo sapiens (human)	path:hsa04921	KEGG	0.54774	1
Toxoplasmosis - Homo sapiens (human)	path:hsa05145	KEGG	0.547896	1
Thyroid hormone synthesis - Homo sapiens (human)	path:hsa04918	KEGG	0.548941	1
EPH-Ephrin signaling	R-HSA-2682334	Reactome	0.549856	1
Measles - Homo sapiens (human)	path:hsa05162	KEGG	0.550731	1
Interferon gamma signaling	R-HSA-877300	Reactome	0.552567	1
Toll Like Receptor 9 (TLR9) Cascade	R-HSA-168138	Reactome	0.553898	1
Biogenic Amine Synthesis	WP550	Wikipathways	0.555193	1
il12 and stat4 dependent signaling pathway in th1 development	il12pathway	BioCarta	0.555218	1
Phospholipase C-mediated cascade; FGFR4	R-HSA-5654228	Reactome	0.555218	1
TFAP2 (AP-2) family regulates transcription of growth factors and their receptors	R-HSA-8866910	Reactome	0.555243	1
ERBB2 Regulates Cell Motility	R-HSA-6785631	Reactome	0.555268	1
GPR40 Pathway	WP3958	Wikipathways	0.555292	1
Interleukin-4 and 13 signaling	R-HSA-6785807	Reactome	0.555292	1
double stranded rna induced gene expression	rnapathway	BioCarta	0.555317	1
chaperones modulate interferon signaling pathway	tidpathway	BioCarta	0.555317	1
Thiamine metabolism - Homo sapiens (human)	path:hsa00730	KEGG	0.555342	1
Glycolysis	SMP00040	SMPDB	0.555342	1
Glycogenosis, Type VII. Tarui disease	SMP00531	SMPDB	0.555342	1
Fanconi-bickel syndrome	SMP00572	SMPDB	0.555342	1
Mercaptopurine Metabolism Pathway	SMP00609	SMPDB	0.555342	1
Early Phase of HIV Life Cycle	R-HSA-162594	Reactome	0.555342	1
Photodynamic therapy-induced NF-kB survival signaling	WP3617	Wikipathways	0.555351	1
GLI3 is processed to GLI3R by the proteasome	R-HSA-5610785	Reactome	0.555367	1
Degradation of GLI2 by the proteasome	R-HSA-5610783	Reactome	0.555367	1
Regulation of sister chromatid separation at the metaphase-anaphase transition	WP4240	Wikipathways	0.555392	1
BMP2 signaling TAK1	None	INOH	0.555392	1
Signaling by EGFR in Cancer	R-HSA-1643713	Reactome	0.555392	1
Constitutive Signaling by Ligand-Responsive EGFR Cancer Variants	R-HSA-1236382	Reactome	0.555392	1
Signaling by Ligand-Responsive EGFR Variants in Cancer	R-HSA-5637815	Reactome	0.555392	1
InlB-mediated entry of Listeria monocytogenes into host cell	R-HSA-8875360	Reactome	0.555392	1
Histidine metabolism	Histidine metabolism	EHMN	0.555536	1
Amino acid synthesis and interconversion (transamination)	R-HSA-70614	Reactome	0.555648	1
toll-like receptor pathway	tollpathway	BioCarta	0.555685	1
Glucagon-like Peptide-1 (GLP1) regulates insulin secretion	R-HSA-381676	Reactome	0.555722	1
angiotensin ii mediated activation of jnk pathway via pyk2 dependent signaling	at1rpathway	BioCarta	0.555759	1
Circadian Clock	R-HSA-400253	Reactome	0.555796	1
HIF-2-alpha transcription factor network	hif2pathway	PID	0.555796	1
HIV-1 Nef: Negative effector of Fas and TNF-alpha	hivnefpathway	PID	0.555796	1
Signaling mediated by p38-alpha and p38-beta	p38alphabetadownstreampathway	PID	0.555833	1
Lysosome Vesicle Biogenesis	R-HSA-432720	Reactome	0.555944	1
Class I PI3K signaling events mediated by Akt	pi3kciaktpathway	PID	0.555944	1
Antiarrhythmic Pathway, Pharmacodynamics	PA2033	PharmGKB	0.557229	1
Copper homeostasis	WP3286	Wikipathways	0.557692	1
TGF-beta Receptor Signaling	WP560	Wikipathways	0.557738	1
Arginine Proline metabolism	None	INOH	0.557784	1
RANKL-RANK (Receptor activator of NFKB (ligand)) Signaling Pathway	WP2018	Wikipathways	0.558015	1
Gastric acid secretion - Homo sapiens (human)	path:hsa04971	KEGG	0.559617	1
Ras signaling pathway - Homo sapiens (human)	path:hsa04014	KEGG	0.560448	1
TGF_beta_Receptor	Pathway_TGF_beta_Receptor	NetPath	0.560563	1
Metalloprotease DUBs	R-HSA-5689901	Reactome	0.570754	1
Detoxification of Reactive Oxygen Species	R-HSA-3299685	Reactome	0.571014	1
Signaling by RAS mutants	R-HSA-6802949	Reactome	0.5712	1
GPCR Adenosine A2A receptor	None	INOH	0.571237	1
Trk receptor signaling mediated by PI3K and PLC-gamma	pi3kplctrkpathway	PID	0.571237	1
PI5P, PP2A and IER3 Regulate PI3K/AKT Signaling	R-HSA-6811558	Reactome	0.5715	1
O-linked glycosylation	R-HSA-5173105	Reactome	0.57348	1
Disease	R-HSA-1643685	Reactome	0.573709	1
Estrogen signaling pathway - Homo sapiens (human)	path:hsa04915	KEGG	0.574699	1
Mycophenolic Acid Metabolism Pathway	SMP00652	SMPDB	0.578516	1
superpathway of steroid hormone biosynthesis	PWY-7305	HumanCyc	0.578541	1
control of skeletal myogenesis by hdac and calcium/calmodulin-dependent kinase (camk)	hdacpathway	BioCarta	0.578667	1
PI3K events in ERBB2 signaling	R-HSA-1963642	Reactome	0.578667	1
Osteoclast Signaling	WP12	Wikipathways	0.578692	1
Cellular response to heat stress	WP3395	Wikipathways	0.578692	1
IGF-Ncore	None	Signalink	0.578717	1
Metabolism of nitric oxide	R-HSA-202131	Reactome	0.578742	1
eNOS activation and regulation	R-HSA-203765	Reactome	0.578742	1
Circadian rhythm pathway	circadianpathway	PID	0.578742	1
LPA4-mediated signaling events	lpa4_pathway	PID	0.578742	1
calcium signaling by hbx of hepatitis b virus	hbxpathway	BioCarta	0.578767	1
Glycosphingolipid biosynthesis - neolactoseries	Glycosphingolipid biosynthesis - neolactoseries	EHMN	0.578767	1
Rap1 signalling	R-HSA-392517	Reactome	0.578767	1
bone remodeling	ranklpathway	BioCarta	0.578767	1
Interactome of polycomb repressive complex 2 (PRC2)	WP2916	Wikipathways	0.578792	1
Polo-like kinase mediated events	R-HSA-156711	Reactome	0.578792	1
MAP3K8 (TPL2)-dependent MAPK1/3 activation	R-HSA-5684264	Reactome	0.578792	1
chromatin remodeling by hswi/snf atp-dependent complexes	hswisnfpathway	BioCarta	0.578792	1
Cell-extracellular matrix interactions	R-HSA-446353	Reactome	0.578792	1
mRNA decay by 3, to 5, exoribonuclease	R-HSA-429958	Reactome	0.578792	1
TGF-beta receptor signaling in EMT (epithelial to mesenchymal transition)	R-HSA-2173791	Reactome	0.578792	1
Costimulation by the CD28 family	R-HSA-388841	Reactome	0.580493	1
C21-steroid hormone biosynthesis and metabolism	C21-steroid hormone biosynthesis and metabolism	EHMN	0.581024	1
Toll Like Receptor 3 (TLR3) Cascade	R-HSA-168164	Reactome	0.582198	1
p53 pathway	p53regulationpathway	PID	0.582413	1
mapkinase signaling pathway	mapkpathway	BioCarta	0.582505	1
Macroautophagy	R-HSA-1632852	Reactome	0.582505	1
Formation of TC-NER Pre-Incision Complex	R-HSA-6781823	Reactome	0.582552	1
Cellular responses to external stimuli	R-HSA-8953897	Reactome	0.58484	1
IL23-mediated signaling events	il23pathway	PID	0.585689	1
signal transduction through il1r	il1rpathway	BioCarta	0.586062	1
Nucleobase catabolism	R-HSA-8956319	Reactome	0.586099	1
trefoil factors initiate mucosal healing	tffpathway	BioCarta	0.586174	1
O-Glycan biosynthesis	O-Glycan biosynthesis	EHMN	0.586211	1
Purine Nucleoside Phosphorylase Deficiency	SMP00210	SMPDB	0.586248	1
Xanthine Dehydrogenase Deficiency (Xanthinuria)	SMP00220	SMPDB	0.586248	1
Adenylosuccinate Lyase Deficiency	SMP00167	SMPDB	0.586248	1
AICA-Ribosiduria	SMP00168	SMPDB	0.586248	1
Adenine phosphoribosyltransferase deficiency (APRT)	SMP00535	SMPDB	0.586248	1
Mitochondrial DNA depletion syndrome	SMP00536	SMPDB	0.586248	1
Myoadenylate deaminase deficiency	SMP00537	SMPDB	0.586248	1
Purine Metabolism	SMP00050	SMPDB	0.586248	1
Molybdenum Cofactor Deficiency	SMP00203	SMPDB	0.586248	1
Adenosine Deaminase Deficiency	SMP00144	SMPDB	0.586248	1
Gout or Kelley-Seegmiller Syndrome	SMP00365	SMPDB	0.586248	1
Lesch-Nyhan Syndrome (LNS)	SMP00364	SMPDB	0.586248	1
Xanthinuria type I	SMP00512	SMPDB	0.586248	1
Xanthinuria type II	SMP00513	SMPDB	0.586248	1
GMCSF-mediated signaling events	gmcsf_pathway	PID	0.586248	1
IL2 signaling events mediated by PI3K	il2_pi3kpathway	PID	0.586323	1
ABC-family proteins mediated transport	R-HSA-382556	Reactome	0.593821	1
Celecoxib Pathway, Pharmacodynamics	PA152241951	PharmGKB	0.593913	1
Notch	Pathway_Notch	NetPath	0.594469	1
Mycophenolic acid Pathway, Pharmacokinetics	PA165964832	PharmGKB	0.60066	1
Acyl chain remodelling of PI	R-HSA-1482922	Reactome	0.600735	1
SRF and miRs in Smooth Muscle Differentiation and Proliferation	WP1991	Wikipathways	0.600761	1
Phenylalanine metabolism - Homo sapiens (human)	path:hsa00360	KEGG	0.600786	1
27-Hydroxylase Deficiency	SMP00720	SMPDB	0.600786	1
Bile Acid Biosynthesis	SMP00035	SMPDB	0.600786	1
Congenital Bile Acid Synthesis Defect Type II	SMP00314	SMPDB	0.600786	1
Cerebrotendinous Xanthomatosis (CTX)	SMP00315	SMPDB	0.600786	1
Zellweger Syndrome	SMP00316	SMPDB	0.600786	1
Familial Hypercholanemia (FHCA)	SMP00317	SMPDB	0.600786	1
Congenital Bile Acid Synthesis Defect Type III	SMP00318	SMPDB	0.600786	1
Glutathione conjugation	R-HSA-156590	Reactome	0.600789	1
Formation of Senescence-Associated Heterochromatin Foci (SAHF)	R-HSA-2559584	Reactome	0.600862	1
Selenocompound metabolism - Homo sapiens (human)	path:hsa00450	KEGG	0.600887	1
Valproic Acid Pathway, Pharmacodynamics	PA165959313	PharmGKB	0.600887	1
Pathway_PA165964473	PA165964473	PharmGKB	0.600887	1
IL-9 Signaling Pathway	WP22	Wikipathways	0.600887	1
MAP2K and MAPK activation	R-HSA-5674135	Reactome	0.600901	1
Signaling by moderate kinase activity BRAF mutants	R-HSA-6802946	Reactome	0.600901	1
Paradoxical activation of RAF signaling by kinase inactive BRAF	R-HSA-6802955	Reactome	0.600901	1
Regulation of Wnt-B-catenin Signaling by Small Molecule Compounds	WP3664	Wikipathways	0.600912	1
endocytotic role of ndk phosphins and dynamin	ndkdynaminpathway	BioCarta	0.600912	1
PKA activation	R-HSA-163615	Reactome	0.600912	1
PKA activation in glucagon signalling	R-HSA-164378	Reactome	0.600912	1
Canonical and Non-Canonical TGF-B signaling	WP3874	Wikipathways	0.600937	1
role of pi3k subunit p85 in regulation of actin organization and cell migration	cdc42racpathway	BioCarta	0.600937	1
y branching of actin filaments	actinypathway	BioCarta	0.600937	1
dermatan sulfate biosynthesis	PWY-6571	HumanCyc	0.600937	1
Trafficking of GluR2-containing AMPA receptors	R-HSA-416993	Reactome	0.600937	1
Regulation of RUNX1 Expression and Activity	R-HSA-8934593	Reactome	0.600937	1
G13 Signaling Pathway	WP524	Wikipathways	0.600938	1
4-hydroxytamoxifen, Dexamethasone, and Retinoic Acids Regulation of p27 Expression	WP3879	Wikipathways	0.600962	1
Butyrate Response Factor 1 (BRF1) binds and destabilizes mRNA	R-HSA-450385	Reactome	0.600962	1
ucalpain and friends in cell spread	ucalpainpathway	BioCarta	0.600962	1
Beta-catenin phosphorylation cascade	R-HSA-196299	Reactome	0.600962	1
Mitochondrial Fatty Acid Beta-Oxidation	R-HSA-77289	Reactome	0.600976	1
Signaling events mediated by TCPTP	tcptp_pathway	PID	0.600976	1
Complement and Coagulation Cascades	WP558	Wikipathways	0.60487	1
EMT transition in Colorectal Cancer	WP4239	Wikipathways	0.606434	1
Rho GTPase cycle	R-HSA-194840	Reactome	0.607513	1
Glucocorticoid receptor regulatory network	reg_gr_pathway	PID	0.611207	1
Processing of Capped Intron-Containing Pre-mRNA	R-HSA-72203	Reactome	0.612702	1
Transport of vitamins, nucleosides, and related molecules	R-HSA-425397	Reactome	0.614824	1
Signaling events mediated by HDAC Class III	hdac_classiii_pathway	PID	0.614824	1
MAPK6/MAPK4 signaling	R-HSA-5687128	Reactome	0.615159	1
EPHB forward signaling	ephbfwdpathway	PID	0.615271	1
RUNX1 interacts with co-factors whose precise effect on RUNX1 targets is not known	R-HSA-8939243	Reactome	0.615308	1
Dengue-2 Interactions with Complement and Coagulation Cascades	WP3896	Wikipathways	0.616295	1
Interleukin-1 signaling	R-HSA-9020702	Reactome	0.617261	1
TRIF(TICAM1)-mediated TLR4 signaling	R-HSA-937061	Reactome	0.618122	1
MyD88-independent TLR4 cascade	R-HSA-166166	Reactome	0.618122	1
Ebola Virus Pathway on Host	WP4180	Wikipathways	0.621473	1
Ebola Virus Pathway on Host	WP4217	Wikipathways	0.621473	1
Opioid Signalling	R-HSA-111885	Reactome	0.621526	1
Tyrosinemia, transient, of the newborn	SMP00494	SMPDB	0.621714	1
Dopamine beta-hydroxylase deficiency	SMP00498	SMPDB	0.621714	1
Tyrosine Metabolism	SMP00006	SMPDB	0.621714	1
Alkaptonuria	SMP00169	SMPDB	0.621714	1
Monoamine oxidase-a deficiency (MAO-A)	SMP00533	SMPDB	0.621714	1
Hawkinsinuria	SMP00190	SMPDB	0.621714	1
Tyrosinemia Type I	SMP00218	SMPDB	0.621714	1
Estrogen metabolism	WP697	Wikipathways	0.621714	1
TarBasePathway	WP1992	Wikipathways	0.621739	1
ABC transporters in lipid homeostasis	R-HSA-1369062	Reactome	0.62179	1
Beta5 beta6 beta7 and beta8 integrin cell surface interactions	integrin5_pathway	PID	0.621841	1
Regulation of HSF1-mediated heat shock response	R-HSA-3371453	Reactome	0.621846	1
cGMP effects	R-HSA-418457	Reactome	0.621866	1
Polycystic Kidney Disease Pathway	WP2571	Wikipathways	0.621891	1
internal ribosome entry pathway	irespathway	BioCarta	0.621891	1
Protein methylation	R-HSA-8876725	Reactome	0.621891	1
Other glycan degradation - Homo sapiens (human)	path:hsa00511	KEGG	0.621917	1
PKA-mediated phosphorylation of CREB	R-HSA-111931	Reactome	0.621917	1
Signalling to RAS	R-HSA-167044	Reactome	0.621917	1
nerve growth factor pathway (ngf)	ngfpathway	BioCarta	0.621942	1
SCF(Skp2)-mediated degradation of p27/p21	R-HSA-187577	Reactome	0.621942	1
Degradation of beta catenin	betacatenin_deg_pathway	PID	0.621942	1
Regulation of signaling by CBL	R-HSA-912631	Reactome	0.621942	1
Activation of NF-kappaB in B cells	R-HSA-1169091	Reactome	0.621967	1
TP53 Regulates Transcription of Genes Involved in G2 Cell Cycle Arrest	R-HSA-6804114	Reactome	0.621967	1
Chagas disease (American trypanosomiasis) - Homo sapiens (human)	path:hsa05142	KEGG	0.625842	1
Antigen processing: Ubiquitination & Proteasome degradation	R-HSA-983168	Reactome	0.62798	1
Vasopressin regulates renal water homeostasis via Aquaporins	R-HSA-432040	Reactome	0.628838	1
Metabolism of polyamines	R-HSA-351202	Reactome	0.628949	1
IL-5 Signaling Pathway	WP127	Wikipathways	0.629023	1
ErbB2/ErbB3 signaling events	erbb2erbb3pathway	PID	0.629172	1
Negative regulation of MAPK pathway	R-HSA-5675221	Reactome	0.629209	1
Platelet activation - Homo sapiens (human)	path:hsa04611	KEGG	0.63085	1
insulin Mam	None	INOH	0.631684	1
Post-translational protein modification	R-HSA-597592	Reactome	0.631772	1
Chemokine signaling pathway - Homo sapiens (human)	path:hsa04062	KEGG	0.637044	1
Oxidation by Cytochrome P450	WP43	Wikipathways	0.638234	1
Arachidonic acid metabolism - Homo sapiens (human)	path:hsa00590	KEGG	0.638553	1
Oocyte meiosis - Homo sapiens (human)	path:hsa04114	KEGG	0.638937	1
Fc-epsilon receptor I signaling in mast cells	fcer1pathway	PID	0.639467	1
Na+/Cl- dependent neurotransmitter transporters	R-HSA-442660	Reactome	0.641513	1
Phase 4 - resting membrane potential	R-HSA-5576886	Reactome	0.641615	1
Tryptophan Metabolism	SMP00063	SMPDB	0.641665	1
Acyl chain remodelling of PG	R-HSA-1482925	Reactome	0.641665	1
Plasma lipoprotein assembly	R-HSA-8963898	Reactome	0.641665	1
HH-Core	None	Signalink	0.641716	1
Overview of nanoparticle effects	WP3287	Wikipathways	0.641716	1
GABA synthesis, release, reuptake and degradation	R-HSA-888590	Reactome	0.641716	1
gata3 participate in activating the th2 cytokine genes expression	gata3pathway	BioCarta	0.641741	1
D-<i>myo</i>-inositol-5-phosphate metabolism	PWY-6367	HumanCyc	0.641741	1
Prostacyclin signalling through prostacyclin receptor	R-HSA-392851	Reactome	0.641741	1
nitric oxide signaling pathway	nos1pathway	BioCarta	0.641766	1
akt signaling pathway	aktpathway	BioCarta	0.641766	1
Glycosaminoglycan degradation - Homo sapiens (human)	path:hsa00531	KEGG	0.641792	1
CD209 (DC-SIGN) signaling	R-HSA-5621575	Reactome	0.641792	1
Generation of second messenger molecules	R-HSA-202433	Reactome	0.64183	1
Hematopoietic Stem Cell Gene Regulation by GABP alpha-beta Complex	WP3657	Wikipathways	0.641842	1
HSP90 chaperone cycle for steroid hormone receptors (SHR)	R-HSA-3371497	Reactome	0.641842	1
Translesion Synthesis by POLH	R-HSA-110320	Reactome	0.641842	1
ATM Signaling Pathway	WP2516	Wikipathways	0.641868	1
Mitochondrial Gene Expression	WP391	Wikipathways	0.641868	1
Listeria monocytogenes entry into host cells	R-HSA-8876384	Reactome	0.641868	1
superpathway of tryptophan utilization	PWY66-401	HumanCyc	0.642089	1
Binding and Uptake of Ligands by Scavenger Receptors	R-HSA-2173782	Reactome	0.6422	1
Signaling by FGFR4	R-HSA-5654743	Reactome	0.642422	1
Inositol phosphate metabolism	None	INOH	0.642459	1
MAPK Signaling Pathway	WP382	Wikipathways	0.643045	1
Oxidative Stress Induced Senescence	R-HSA-2559580	Reactome	0.645309	1
IL4	Pathway_IL4	NetPath	0.650247	1
Pathways Affected in Adenoid Cystic Carcinoma	WP3651	Wikipathways	0.650338	1
TLR p38	None	INOH	0.650519	1
Focal Adhesion	WP306	Wikipathways	0.650949	1
Metabolism of nucleotides	R-HSA-15869	Reactome	0.652143	1
EGF-Core	None	Signalink	0.65232	1
CD4 T cell receptor signaling-ERK cascade	None	INOH	0.655211	1
Fc Epsilon Receptor I Signaling in Mast Cells	SMP00358	SMPDB	0.655321	1
Rab regulation of trafficking	R-HSA-9007101	Reactome	0.65564	1
Splicing factor NOVA regulated synaptic proteins	WP4148	Wikipathways	0.655652	1
Cellular Senescence	R-HSA-2559583	Reactome	0.656847	1
Statin Pathway - Generalized, Pharmacokinetics	PA145011108	PharmGKB	0.660318	1
Phenytoin Pathway, Pharmacokinetics	PA145011115	PharmGKB	0.660343	1
FGFR2 ligand binding and activation	R-HSA-190241	Reactome	0.660394	1
Agents Acting on the Renin-Angiotensin System Pathway, Pharmacodynamics	PA165110622	PharmGKB	0.660419	1
Zidovudine Pathway, Pharmacokinetics/Pharmacodynamics	PA165859361	PharmGKB	0.660419	1
ACE Inhibitor Pathway, Pharmacodynamics	PA2023	PharmGKB	0.660419	1
Aminocaproic Acid Action Pathway	SMP00286	SMPDB	0.660444	1
Tranexamic Acid Action Pathway	SMP00287	SMPDB	0.660444	1
Urokinase Action Pathway	SMP00284	SMPDB	0.660444	1
Reteplase Action Pathway	SMP00285	SMPDB	0.660444	1
Streptokinase Action Pathway	SMP00282	SMPDB	0.660444	1
Tenecteplase Action Pathway	SMP00283	SMPDB	0.660444	1
Alteplase Action Pathway	SMP00280	SMPDB	0.660444	1
Anistreplase Action Pathway	SMP00281	SMPDB	0.660444	1
Aprotinin Action Pathway	SMP00288	SMPDB	0.660444	1
Phenindione Action Pathway	SMP00655	SMPDB	0.660444	1
Dicoumarol Action Pathway	SMP00656	SMPDB	0.660444	1
Warfarin Action Pathway	SMP00268	SMPDB	0.660444	1
Acenocoumarol Action Pathway	SMP00269	SMPDB	0.660444	1
Coagulation	SMP00586	SMPDB	0.660444	1
Bivalirudin Action Pathway	SMP00277	SMPDB	0.660444	1
Argatroban Action Pathway	SMP00276	SMPDB	0.660444	1
Phenprocoumon Action Pathway	SMP00271	SMPDB	0.660444	1
Dicumarol Action Pathway	SMP00270	SMPDB	0.660444	1
Ximelagatran Action Pathway	SMP00279	SMPDB	0.660444	1
Lepirudin Action Pathway	SMP00278	SMPDB	0.660444	1
Hypertrophy Model	WP516	Wikipathways	0.66052	1
PI-3K cascade:FGFR4	R-HSA-5654720	Reactome	0.660545	1
SHC-mediated cascade:FGFR4	R-HSA-5654719	Reactome	0.660545	1
Hedgehog ligand biogenesis	R-HSA-5358346	Reactome	0.66057	1
BMP Signaling Pathway in Eyelid Development	WP3927	Wikipathways	0.660596	1
Hyperornithinemia with gyrate atrophy (HOGA)	SMP00505	SMPDB	0.660621	1
Creatine deficiency, guanidinoacetate methyltransferase deficiency	SMP00504	SMPDB	0.660621	1
L-arginine:glycine amidinotransferase deficiency	SMP00507	SMPDB	0.660621	1
Hyperornithinemia-hyperammonemia-homocitrullinuria [HHH-syndrome]	SMP00506	SMPDB	0.660621	1
Guanidinoacetate Methyltransferase Deficiency (GAMT Deficiency)	SMP00188	SMPDB	0.660621	1
Prolinemia Type II	SMP00208	SMPDB	0.660621	1
Prolidase Deficiency (PD)	SMP00207	SMPDB	0.660621	1
Arginine and Proline Metabolism	SMP00020	SMPDB	0.660621	1
Hyperprolinemia Type I	SMP00361	SMPDB	0.660621	1
Hyperprolinemia Type II	SMP00360	SMPDB	0.660621	1
Ornithine Aminotransferase Deficiency (OAT Deficiency)	SMP00363	SMPDB	0.660621	1
Arginine: Glycine Amidinotransferase Deficiency (AGAT Deficiency)	SMP00362	SMPDB	0.660621	1
lissencephaly gene (lis1) in neuronal migration and development	lis1pathway	BioCarta	0.660621	1
G beta:gamma signalling through PLC beta	R-HSA-418217	Reactome	0.660621	1
SUMOylation of transcription factors	R-HSA-3232118	Reactome	0.660646	1
Mitochondrial calcium ion transport	R-HSA-8949215	Reactome	0.660646	1
Wnt-beta-catenin Signaling Pathway in Leukemia	WP3658	Wikipathways	0.660671	1
Syndecan interactions	R-HSA-3000170	Reactome	0.660671	1
Glycosaminoglycan biosynthesis - chondroitin sulfate / dermatan sulfate - Homo sapiens (human)	path:hsa00532	KEGG	0.660697	1
tgf beta signaling pathway	tgfbpathway	BioCarta	0.660697	1
TGF-beta signaling TAK1	None	INOH	0.660697	1
Conversion from APC/C:Cdc20 to APC/C:Cdh1 in late anaphase	R-HSA-176407	Reactome	0.660697	1
egf signaling pathway	egfpathway	BioCarta	0.660722	1
sprouty regulation of tyrosine kinase signals	sprypathway	BioCarta	0.660722	1
Regulation of cytoplasmic and nuclear SMAD2/3 signaling	smad2_3pathway	PID	0.660722	1
ErbB1 downstream signaling	erbb1_downstream_pathway	PID	0.660909	1
rRNA processing	R-HSA-72312	Reactome	0.660976	1
IL-1 NFkB	None	INOH	0.661111	1
mTOR signaling pathway	mtor_4pathway	PID	0.661247	1
ESR-mediated signaling	R-HSA-8939211	Reactome	0.662796	1
Steroid hormones	R-HSA-209943	Reactome	0.667691	1
Bile acid and bile salt metabolism	R-HSA-194068	Reactome	0.667874	1
Cooperation of PDCL (PhLP1) and TRiC/CCT in G-protein beta folding	R-HSA-6814122	Reactome	0.668166	1
Hedgehog Signaling Pathway	WP4249	Wikipathways	0.668203	1
Kinesins	R-HSA-983189	Reactome	0.668239	1
Intrinsic Pathway for Apoptosis	R-HSA-109606	Reactome	0.668386	1
TP53 Regulates Metabolic Genes	R-HSA-5628897	Reactome	0.668669	1
Colorectal cancer - Homo sapiens (human)	path:hsa05210	KEGG	0.668773	1
Retinol metabolism - Homo sapiens (human)	path:hsa00830	KEGG	0.669496	1
CXCR4-mediated signaling events	cxcr4_pathway	PID	0.677118	1
MyD88 cascade initiated on plasma membrane	R-HSA-975871	Reactome	0.677531	1
Toll Like Receptor 10 (TLR10) Cascade	R-HSA-168142	Reactome	0.677531	1
Toll Like Receptor 5 (TLR5) Cascade	R-HSA-168176	Reactome	0.677531	1
Developmental Biology	R-HSA-1266738	Reactome	0.677567	1
Valproic Acid Pathway, Pharmacokinetics	PA165964265	PharmGKB	0.678208	1
Ardeparin Action Pathway	SMP00275	SMPDB	0.678283	1
Heparin Action Pathway	SMP00274	SMPDB	0.678283	1
Fondaparinux Action Pathway	SMP00273	SMPDB	0.678283	1
Enoxaparin Action Pathway	SMP00272	SMPDB	0.678283	1
Aflatoxin activation and detoxification	R-HSA-5423646	Reactome	0.678333	1
Nicotine Activity on Dopaminergic Neurons	WP1602	Wikipathways	0.678409	1
downregulated of mta-3 in er-negative breast tumors	mta3pathway	BioCarta	0.678434	1
Presynaptic function of Kainate receptors	R-HSA-500657	Reactome	0.678484	1
Methionine De Novo and Salvage Pathway	WP3580	Wikipathways	0.678534	1
Oxygen-dependent proline hydroxylation of Hypoxia-inducible Factor Alpha	R-HSA-1234176	Reactome	0.678534	1
phosphoinositides and their downstream targets	ptdinspathway	BioCarta	0.678534	1
HS-GAG degradation	R-HSA-2024096	Reactome	0.678534	1
Glycosphingolipid biosynthesis - ganglioseries	Glycosphingolipid biosynthesis - ganglioseries	EHMN	0.678534	1
NGF	None	INOH	0.678534	1
chondroitin sulfate biosynthesis	PWY-6569	HumanCyc	0.678559	1
RHO GTPases activate PAKs	R-HSA-5627123	Reactome	0.678585	1
Tryptophan degradation	None	INOH	0.680304	1
Signaling by ERBB4	R-HSA-1236394	Reactome	0.680447	1
Galactose metabolism	Galactose metabolism	EHMN	0.680483	1
Tacrolimus/Cyclosporine Pathway, Pharmacodynamics	PA165985892	PharmGKB	0.680628	1
Interleukin-11 Signaling Pathway	WP2332	Wikipathways	0.680665	1
Influenza Viral RNA Transcription and Replication	R-HSA-168273	Reactome	0.680737	1
IL-1 p38	None	INOH	0.681507	1
TRAF6 mediated induction of NFkB and MAP kinases upon TLR7/8 or 9 activation	R-HSA-975138	Reactome	0.686123	1
Signaling by Nuclear Receptors	R-HSA-9006931	Reactome	0.686182	1
MAPK family signaling cascades	R-HSA-5683057	Reactome	0.687644	1
Long-term potentiation - Homo sapiens (human)	path:hsa04720	KEGG	0.690959	1
Factors involved in megakaryocyte development and platelet production	R-HSA-983231	Reactome	0.691121	1
Rac1-Pak1-p38-MMP-2 pathway	WP3303	Wikipathways	0.691224	1
TNF	None	INOH	0.691356	1
Signaling by Retinoic Acid	R-HSA-5362517	Reactome	0.692208	1
Class I PI3K signaling events	pi3kcipathway	PID	0.692424	1
a6b1 and a6b4 Integrin signaling	a6b1_a6b4_integrin_pathway	PID	0.69264	1
Intra-Golgi traffic	R-HSA-6811438	Reactome	0.69264	1
Insulin Pathway	insulin_pathway	PID	0.69264	1
RhoA signaling pathway	rhoa_pathway	PID	0.69264	1
Rheumatoid arthritis - Homo sapiens (human)	path:hsa05323	KEGG	0.693179	1
Purine metabolism - Homo sapiens (human)	path:hsa00230	KEGG	0.693347	1
Platelet homeostasis	R-HSA-418346	Reactome	0.69389	1
RAF/MAP kinase cascade	R-HSA-5673001	Reactome	0.694005	1
Digestion	R-HSA-8935690	Reactome	0.695059	1
Common Pathway of Fibrin Clot Formation	R-HSA-140875	Reactome	0.695209	1
ras-independent pathway in nk cell-mediated cytotoxicity	nkcellspathway	BioCarta	0.695259	1
Cellular roles of Anthrax toxin	anthraxpathway	PID	0.695284	1
FRS-mediated FGFR4 signaling	R-HSA-5654712	Reactome	0.695333	1
Transcription factor regulation in adipogenesis	WP3599	Wikipathways	0.695358	1
Interleukin-6 family signaling	R-HSA-6783589	Reactome	0.695383	1
Type II diabetes mellitus	WP1584	Wikipathways	0.695408	1
NAD+ biosynthetic pathways	WP3645	Wikipathways	0.695433	1
erk1/erk2 mapk signaling pathway	erkpathway	BioCarta	0.695458	1
Pink/Parkin Mediated Mitophagy	R-HSA-5205685	Reactome	0.695458	1
role of brca1 brca2 and atr in cancer susceptibility	atrbrcapathway	BioCarta	0.695483	1
Signal transduction by L1	R-HSA-445144	Reactome	0.695483	1
Autodegradation of Cdh1 by Cdh1:APC/C	R-HSA-174084	Reactome	0.695483	1
inhibition of cellular proliferation by gleevec	gleevecpathway	BioCarta	0.695508	1
Mesodermal Commitment Pathway	WP2857	Wikipathways	0.698449	1
Amphetamine addiction - Homo sapiens (human)	path:hsa05031	KEGG	0.700318	1
TCR signaling in naef;ve CD4+ T cells	tcr_pathway	PID	0.700318	1
p53 signaling pathway - Homo sapiens (human)	path:hsa04115	KEGG	0.700887	1
DNA Damage Response	WP707	Wikipathways	0.700931	1
Gap-filling DNA repair synthesis and ligation in TC-NER	R-HSA-6782210	Reactome	0.701063	1
Toll Like Receptor 7/8 (TLR7/8) Cascade	R-HSA-168181	Reactome	0.703015	1
MyD88 dependent cascade initiated on endosome	R-HSA-975155	Reactome	0.703015	1
Aryl Hydrocarbon Receptor Pathway	WP2873	Wikipathways	0.703603	1
Tryptophan metabolism	WP465	Wikipathways	0.703638	1
Aryl Hydrocarbon Receptor	WP2586	Wikipathways	0.703994	1
Glycosphingolipid metabolism	R-HSA-1660662	Reactome	0.703994	1
BDNF	Pathway_BDNF	NetPath	0.704101	1
RNA Polymerase II Promoter Escape	R-HSA-73776	Reactome	0.704208	1
SUMOylation of RNA binding proteins	R-HSA-4570464	Reactome	0.704244	1
Toll-Like Receptors Cascades	R-HSA-168898	Reactome	0.704408	1
Serotonergic synapse - Homo sapiens (human)	path:hsa04726	KEGG	0.705834	1
TLR NFkB	None	INOH	0.71019	1
Dual incision in TC-NER	R-HSA-6782135	Reactome	0.710451	1
Loss of Nlp from mitotic centrosomes	R-HSA-380259	Reactome	0.710494	1
Loss of proteins required for interphase microtubule organization from the centrosome	R-HSA-380284	Reactome	0.710494	1
mRNA surveillance pathway - Homo sapiens (human)	path:hsa03015	KEGG	0.711161	1
Visual signal transduction: Cones	cone_pathway	PID	0.711196	1
RA biosynthesis pathway	R-HSA-5365859	Reactome	0.711294	1
Acyl chain remodelling of PS	R-HSA-1482801	Reactome	0.711294	1
Irinotecan Action Pathway	SMP00433	SMPDB	0.711319	1
Irinotecan Metabolism Pathway	SMP00600	SMPDB	0.711319	1
intrinsic prothrombin activation pathway	intrinsicpathway	BioCarta	0.711319	1
Thromboxane signalling through TP receptor	R-HSA-428930	Reactome	0.711393	1
Signaling events mediated by the Hedgehog family	hedgehog_2pathway	PID	0.711393	1
Proximal tubule bicarbonate reclamation - Homo sapiens (human)	path:hsa04964	KEGG	0.711418	1
regulation of bad phosphorylation	badpathway	BioCarta	0.711443	1
Nicotinate Nicotinamide metabolism	None	INOH	0.711443	1
TLR ECSIT MEKK1 p38	None	INOH	0.711443	1
Mannose type O-glycan biosynthesis - Homo sapiens (human)	path:hsa00515	KEGG	0.711467	1
cyclins and cell cycle regulation	cellcyclepathway	BioCarta	0.711467	1
TP53 regulates transcription of additional cell cycle genes whose exact role in the p53 pathway remain uncertain	R-HSA-6804115	Reactome	0.711467	1
RANKL	Pathway_RANKL	NetPath	0.711467	1
Regulation of Hypoxia-inducible Factor (HIF) by oxygen	R-HSA-1234174	Reactome	0.711492	1
Cellular response to hypoxia	R-HSA-2262749	Reactome	0.711492	1
Branched-chain amino acid catabolism	R-HSA-70895	Reactome	0.711517	1
BBSome-mediated cargo-targeting to cilium	R-HSA-5620922	Reactome	0.711541	1
Platelet activation, signaling and aggregation	R-HSA-76002	Reactome	0.713809	1
Intestinal immune network for IgA production - Homo sapiens (human)	path:hsa04672	KEGG	0.71453	1
Heart Development	WP1591	Wikipathways	0.714847	1
NO-cGMP-PKG mediated Neuroprotection	WP4008	Wikipathways	0.714918	1
Validated transcriptional targets of deltaNp63 isoforms	deltanp63pathway	PID	0.714953	1
Sphingolipid metabolism - Homo sapiens (human)	path:hsa00600	KEGG	0.715059	1
Arf6 trafficking events	arf6_traffickingpathway	PID	0.7152	1
RNA Polymerase II HIV Promoter Escape	R-HSA-167162	Reactome	0.715411	1
RNA Polymerase II Transcription Initiation	R-HSA-75953	Reactome	0.715411	1
RNA Polymerase II Transcription Initiation And Promoter Clearance	R-HSA-76042	Reactome	0.715411	1
HIV Transcription Initiation	R-HSA-167161	Reactome	0.715411	1
RNA Polymerase II Transcription Pre-Initiation And Promoter Opening	R-HSA-73779	Reactome	0.715411	1
PCP/CE pathway	R-HSA-4086400	Reactome	0.715411	1
RIG-I-like receptor signaling pathway - Homo sapiens (human)	path:hsa04622	KEGG	0.718623	1
Focal adhesion - Homo sapiens (human)	path:hsa04510	KEGG	0.723051	1
G beta:gamma signalling through PI3Kgamma	R-HSA-392451	Reactome	0.725873	1
Formation of HIV-1 elongation complex containing HIV-1 Tat	R-HSA-167200	Reactome	0.726012	1
Tat-mediated elongation of the HIV-1 transcript	R-HSA-167246	Reactome	0.726012	1
HIV Transcription Elongation	R-HSA-167169	Reactome	0.726012	1
agrin in postsynaptic differentiation	agrpathway	BioCarta	0.726117	1
IL5	Pathway_IL5	NetPath	0.726152	1
Ceramide signaling pathway	ceramide_pathway	PID	0.726186	1
Pathway_PA165986194 -need delete	PA165986194	PharmGKB	0.726365	1
Acetaminophen Pathway, Pharmacokinetics	PA165986279	PharmGKB	0.726365	1
Visual signal transduction: Rods	rhodopsin_pathway	PID	0.726439	1
Doxorubicin Pathway (Cardiomyocyte Cell), Pharmacodynamics	PA165292164	PharmGKB	0.726487	1
IL1 and megakaryocytes in obesity	WP2865	Wikipathways	0.726487	1
Triacylglyceride Synthesis	WP325	Wikipathways	0.726487	1
Fluoropyrimidine Pathway, Pharmacokinetics	PA150653776	PharmGKB	0.726536	1
tumor suppressor arf inhibits ribosomal biogenesis	arfpathway	BioCarta	0.726634	1
segmentation clock	hespathway	BioCarta	0.726658	1
Plexin-D1 Signaling	plexind1_pathway	PID	0.726658	1
Glycosaminoglycan biosynthesis - heparan sulfate / heparin - Homo sapiens (human)	path:hsa00534	KEGG	0.726683	1
Ephrin B reverse signaling	ephrinbrevpathway	PID	0.726683	1
proteasome complex	proteasomepathway	BioCarta	0.726732	1
Cytosolic tRNA aminoacylation	R-HSA-379716	Reactome	0.726732	1
Small cell lung cancer - Homo sapiens (human)	path:hsa05222	KEGG	0.727054	1
MAPK1/MAPK3 signaling	R-HSA-5684996	Reactome	0.727526	1
Glucocorticoid Receptor Pathway	WP2880	Wikipathways	0.727821	1
Endoderm Differentiation	WP2853	Wikipathways	0.727906	1
TGF-beta super family signaling pathway canonical	None	INOH	0.72846	1
Sudden Infant Death Syndrome (SIDS) Susceptibility Pathways	WP706	Wikipathways	0.734147	1
Aquaporin-mediated transport	R-HSA-445717	Reactome	0.736233	1
Inositol phosphate metabolism	R-HSA-1483249	Reactome	0.736508	1
Androgen Receptor Network in Prostate Cancer	WP2263	Wikipathways	0.736747	1
Retrograde transport at the Trans-Golgi-Network	R-HSA-6811440	Reactome	0.736783	1
AURKA Activation by TPX2	R-HSA-8854518	Reactome	0.737293	1
[truncated: 2,529 more rows]

## Sheet: IS (711 genes)
pathway	external_id	source	globalBG_p	globalBG_fdr
superpathway of cholesterol biosynthesis	PWY66-5	HumanCyc	1.14577e-22	2.59401e-19
Cholesterol biosynthesis	R-HSA-191273	Reactome	1.14577e-22	2.59401e-19
Simvastatin Action Pathway	SMP00082	SMPDB	7.68742e-21	1.39235e-18
Pravastatin Action Pathway	SMP00089	SMPDB	7.68742e-21	1.39235e-18
Atorvastatin Action Pathway	SMP00131	SMPDB	7.68742e-21	1.39235e-18
Hyper-IgD syndrome	SMP00509	SMPDB	7.68742e-21	1.39235e-18
Cholesteryl ester storage disease	SMP00508	SMPDB	7.68742e-21	1.39235e-18
Lysosomal Acid Lipase Deficiency (Wolman Disease)	SMP00319	SMPDB	7.68742e-21	1.39235e-18
Alendronate Action Pathway	SMP00095	SMPDB	7.68742e-21	1.39235e-18
Rosuvastatin Action Pathway	SMP00092	SMPDB	7.68742e-21	1.39235e-18
Lovastatin Action Pathway	SMP00099	SMPDB	7.68742e-21	1.39235e-18
Mevalonic aciduria	SMP00510	SMPDB	7.68742e-21	1.39235e-18
Wolman disease	SMP00511	SMPDB	7.68742e-21	1.39235e-18
Risedronate Action Pathway	SMP00112	SMPDB	7.68742e-21	1.39235e-18
Cerivastatin Action Pathway	SMP00111	SMPDB	7.68742e-21	1.39235e-18
Pamidronate Action Pathway	SMP00117	SMPDB	7.68742e-21	1.39235e-18
Fluvastatin Action Pathway	SMP00119	SMPDB	7.68742e-21	1.39235e-18
Smith-Lemli-Opitz Syndrome (SLOS)	SMP00389	SMPDB	7.68742e-21	1.39235e-18
Chondrodysplasia Punctata II, X Linked Dominant (CDPX2)	SMP00388	SMPDB	7.68742e-21	1.39235e-18
CHILD Syndrome	SMP00387	SMPDB	7.68742e-21	1.39235e-18
Desmosterolosis	SMP00386	SMPDB	7.68742e-21	1.39235e-18
Hypercholesterolemia	SMP00209	SMPDB	7.68742e-21	1.39235e-18
Steroid Biosynthesis	SMP00023	SMPDB	7.68742e-21	1.39235e-18
Zoledronate Action Pathway	SMP00107	SMPDB	7.68742e-21	1.39235e-18
Ibandronate Action Pathway	SMP00079	SMPDB	7.68742e-21	1.39235e-18
Activation of gene expression by SREBF (SREBP)	WP2706	Wikipathways	2.35632e-18	4.10362e-16
Cholesterol Biosynthesis	WP197	Wikipathways	3.8385e-18	6.43731e-16
cholesterol biosynthesis III (via desmosterol)	PWY66-4	HumanCyc	5.72607e-18	8.64255e-16
cholesterol biosynthesis II (via 24,25-dihydrolanosterol)	PWY66-3	HumanCyc	5.72607e-18	8.64255e-16
cholesterol biosynthesis I	PWY66-341	HumanCyc	5.72607e-18	8.64255e-16
Activation of gene expression by SREBF (SREBP)	R-HSA-2426168	Reactome	5.64828e-17	8.25014e-15
Regulation of cholesterol biosynthesis by SREBP (SREBF)	R-HSA-1655829	Reactome	3.83096e-15	5.42081e-13
Metabolism of steroids	R-HSA-8957322	Reactome	1.01397e-12	1.39129e-10
Steroid biosynthesis - Homo sapiens (human)	path:hsa00100	KEGG	4.52091e-12	6.02078e-10
Metabolism of lipids	R-HSA-556833	Reactome	9.96673e-11	1.28941e-08
Steroids metabolism	None	INOH	3.42858e-10	4.31239e-08
zymosterol biosynthesis	PWY-6074	HumanCyc	1.13352e-08	1.38718e-06
Sterol Regulatory Element-Binding Proteins (SREBP) signalling	WP1982	Wikipathways	1.23409e-08	1.47052e-06
Squalene and cholesterol biosynthesis	Squalene and cholesterol biosynthesis	EHMN	7.52948e-08	8.61883e-06
Mevalonate pathway	WP3963	Wikipathways	7.61381e-08	8.61883e-06
superpathway of geranylgeranyldiphosphate biosynthesis I (via mevalonate)	PWY-5910	HumanCyc	3.43049e-07	3.7886e-05
Fatty acyl-CoA biosynthesis	R-HSA-75105	Reactome	7.12769e-07	7.5714e-05
SREBF and miR33 in cholesterol and lipid homeostasis	WP2011	Wikipathways	7.19015e-07	7.5714e-05
mevalonate pathway	PWY-922	HumanCyc	2.01776e-06	0.000207646
Terpenoid backbone biosynthesis - Homo sapiens (human)	path:hsa00900	KEGG	4.43587e-06	0.000446347
Cholesterol biosynthesis via desmosterol	R-HSA-6807047	Reactome	5.07332e-06	0.000488766
Cholesterol biosynthesis via lathosterol	R-HSA-6807062	Reactome	5.07332e-06	0.000488766
Biosynthesis of unsaturated fatty acids - Homo sapiens (human)	path:hsa01040	KEGG	6.51929e-06	0.000614987
Linoleic acid (LA) metabolism	R-HSA-2046105	Reactome	1.19107e-05	0.00110064
Omega-6 fatty acid metabolism	Omega-6 fatty acid metabolism	EHMN	3.3443e-05	0.00302859
Fatty Acid Biosynthesis	WP357	Wikipathways	4.86205e-05	0.00431674
Butanoate metabolism	None	INOH	8.91988e-05	0.00774307
Synthesis of very long-chain fatty acyl-CoAs	R-HSA-75876	Reactome	9.06323e-05	0.00774307
Metabolism	R-HSA-1430728	Reactome	0.000117114	0.00982019
Fatty acid elongation - Homo sapiens (human)	path:hsa00062	KEGG	0.000205622	0.0169283
icosapentaenoate biosynthesis II (metazoa)	PWY-7049	HumanCyc	0.000223919	0.017503
alpha-linolenic acid (ALA) metabolism	R-HSA-2046106	Reactome	0.000224199	0.017503
alpha-linolenic (omega3) and linoleic (omega6) acid metabolism	R-HSA-2046104	Reactome	0.000224199	0.017503
Pyruvate metabolism - Homo sapiens (human)	path:hsa00620	KEGG	0.000415549	0.0318917
Regulation of pyruvate dehydrogenase (PDH) complex	R-HSA-204174	Reactome	0.000675213	0.050136
Omega-3 fatty acid metabolism	Omega-3 fatty acid metabolism	EHMN	0.000675419	0.050136
Regulation of lipid metabolism by Peroxisome proliferator-activated receptor alpha (PPARalpha)	WP2797	Wikipathways	0.000700827	0.051183
Metabolism of vitamins and cofactors	R-HSA-196854	Reactome	0.000752801	0.0541061
Statin Pathway, Pharmacodynamics	PA2031	PharmGKB	0.000918864	0.0629233
Bisphosphonate Pathway, Pharmacodynamics	PA154423660	PharmGKB	0.000919942	0.0629233
Fatty Acid Beta Oxidation	WP143	Wikipathways	0.000930699	0.0629233
Pyruvate metabolism	None	INOH	0.000931064	0.0629233
pyruvate decarboxylation to acetyl CoA	PYRUVDEHYD-PWY	HumanCyc	0.000996283	0.0663407
Liver steatosis AOP	WP4010	Wikipathways	0.0011546	0.0757687
Fatty acid metabolism	R-HSA-8978868	Reactome	0.00119409	0.0772403
TBC/RABGAPs	R-HSA-8854214	Reactome	0.00152144	0.0970296
Demo complete	WP3418	Wikipathways	0.00192176	0.119248
Alpha Linolenic Acid and Linoleic Acid Metabolism	SMP00018	SMPDB	0.0019225	0.119248
Aminosugars metabolism	None	INOH	0.00204593	0.125189
Proprotein convertase subtilisin-kexin type 9 (PCSK9) mediated LDL receptor degradation	WP2846	Wikipathways	0.00225847	0.131107
Evolocumab Mechanism	WP3408	Wikipathways	0.00225847	0.131107
arachidonate biosynthesis III (metazoa)	PWY-7592	HumanCyc	0.00225847	0.131107
epoxysqualene biosynthesis	PWY-5670	HumanCyc	0.00225847	0.131107
Ferroptosis - Homo sapiens (human)	path:hsa04216	KEGG	0.00251918	0.14282
Citrate cycle (TCA cycle) - Homo sapiens (human)	path:hsa00020	KEGG	0.00252332	0.14282
stearate biosynthesis	PWY-5972	HumanCyc	0.00256806	0.143558
Statin Pathway	WP430	Wikipathways	0.00299319	0.159747
The oncogenic action of Succinate	SMP02292	SMPDB	0.00300717	0.159747
The oncogenic action of Fumarate	SMP02295	SMPDB	0.00300717	0.159747
Pyruvate Dehydrogenase Complex Deficiency	SMP00212	SMPDB	0.00321081	0.159747
Primary hyperoxaluria II, PH2	SMP00558	SMPDB	0.00321081	0.159747
Pyruvate kinase deficiency	SMP00559	SMPDB	0.00321081	0.159747
Leigh Syndrome	SMP00196	SMPDB	0.00321081	0.159747
Pyruvate Metabolism	SMP00060	SMPDB	0.00321081	0.159747
Pyruvate Decarboxylase E1 Component Deficiency (PDHE1 Deficiency)	SMP00334	SMPDB	0.00321081	0.159747
Lysine degradation	None	INOH	0.00321174	0.159747
srebp control of lipid synthesis	s1ppathway	BioCarta	0.00324574	0.159747
RAB geranylgeranylation	R-HSA-8873719	Reactome	0.00346677	0.168791
Glucose metabolism	R-HSA-70326	Reactome	0.00351859	0.169381
Citrate cycle	None	INOH	0.00355371	0.169381
Adipogenesis	WP236	Wikipathways	0.00373319	0.176082
PPAR signaling pathway	WP3942	Wikipathways	0.00467346	0.216307
Glycolysis / Gluconeogenesis - Homo sapiens (human)	path:hsa00010	KEGG	0.00468156	0.216307
Sphingolipid de novo biosynthesis	R-HSA-1660661	Reactome	0.00498632	0.226354
Warburg Effect	SMP00654	SMPDB	0.00499899	0.226354
Transport of small molecules	R-HSA-382551	Reactome	0.00527891	0.236663
TCA Cycle and Deficiency of Pyruvate Dehydrogenase complex (PDHc)	WP2453	Wikipathways	0.00583534	0.259044
Beta oxidation of myristoyl-CoA to lauroyl-CoA	R-HSA-77285	Reactome	0.00656031	0.280274
Glycine Metabolism	WP1495	Wikipathways	0.00656118	0.280274
docosahexaenoate biosynthesis III (mammals)	PWY-7606	HumanCyc	0.00656118	0.280274
Beta oxidation of palmitoyl-CoA to myristoyl-CoA	R-HSA-77305	Reactome	0.00656118	0.280274
PPAR signaling pathway - Homo sapiens (human)	path:hsa03320	KEGG	0.00683393	0.289197
Valine, leucine and isoleucine degradation - Homo sapiens (human)	path:hsa00280	KEGG	0.00717524	0.289314
signal dependent regulation of myogenesis by corepressor mitr	mitrpathway	BioCarta	0.00724662	0.289314
Sialuria or French Type Sialuria	SMP00217	SMPDB	0.00734786	0.289314
Sialuria or French Type Sialuria	SMP00216	SMPDB	0.00734786	0.289314
Amino Sugar Metabolism	SMP00045	SMPDB	0.00734786	0.289314
G(M2)-Gangliosidosis: Variant B, Tay-sachs disease	SMP00534	SMPDB	0.00734786	0.289314
Tay-Sachs Disease	SMP00390	SMPDB	0.00734786	0.289314
Salla Disease/Infantile Sialic Acid Storage Disease	SMP00240	SMPDB	0.00734786	0.289314
Glycolysis and Gluconeogenesis	WP534	Wikipathways	0.00801681	0.312932
JAK-STAT-Ncore	None	Signalink	0.00909333	0.35192
Glyoxylate and dicarboxylate metabolism - Homo sapiens (human)	path:hsa00630	KEGG	0.0094697	0.357446
3-phosphoinositide biosynthesis	PWY-6352	HumanCyc	0.00947229	0.357446
Angiopoietin Like Protein 8 Regulatory Pathway	WP3915	Wikipathways	0.00947296	0.357446
Liver X Receptor Pathway	WP2874	Wikipathways	0.00999008	0.370984
Mitochondrial Beta-Oxidation of Long Chain Saturated Fatty Acids	SMP00482	SMPDB	0.0099956	0.370984
Lipid Metabolism Pathway	WP3965	Wikipathways	0.0110079	0.405235
Metabolism of cofactors	R-HSA-8978934	Reactome	0.0111003	0.405341
Glycolysis and Gluconeogenesis	Glycolysis and Gluconeogenesis	EHMN	0.0125959	0.435961
Th17 cell differentiation - Homo sapiens (human)	path:hsa04659	KEGG	0.0126164	0.435961
Pyruvate metabolism	R-HSA-70268	Reactome	0.0126948	0.435961
Composition of Lipid Particles	WP3601	Wikipathways	0.0127075	0.435961
phospholipase c delta in phospholipid associated cell signaling	plcdpathway	BioCarta	0.0127075	0.435961
ahr signal transduction pathway	ahrpathway	BioCarta	0.0127091	0.435961
<i>trans, trans</i>-farnesyl diphosphate biosynthesis	PWY-5123	HumanCyc	0.0127091	0.435961
CMP-<i>N</i>-acetylneuraminate biosynthesis I (eukaryotes)	PWY-6138	HumanCyc	0.0127091	0.435961
Hereditary Leiomyomatosis and Renal Cell Carcinoma Pathway	WP4206	Wikipathways	0.0133606	0.454863
Aurora A signaling	aurora_a_pathway	PID	0.0145822	0.492748
Mono-unsaturated fatty acid beta-oxidation	Mono-unsaturated fatty acid beta-oxidation	EHMN	0.0158931	0.533066
Adipocytokine signaling pathway - Homo sapiens (human)	path:hsa04920	KEGG	0.0162042	0.539506
Fatty acid degradation - Homo sapiens (human)	path:hsa00071	KEGG	0.0170728	0.560188
isoleucine degradation	ILEUDEG-PWY	HumanCyc	0.0170729	0.560188
Plasma lipoprotein clearance	R-HSA-8964043	Reactome	0.0188182	0.613014
Insulin Signaling	WP481	Wikipathways	0.0203448	0.640714
fructose 2,6-bisphosphate synthesis	PWY66-423	HumanCyc	0.0205149	0.640714
Beta oxidation of lauroyl-CoA to decanoyl-CoA-CoA	R-HSA-77310	Reactome	0.0205149	0.640714
GRB7 events in ERBB2 signaling	R-HSA-1306955	Reactome	0.0205149	0.640714
Beta oxidation of octanoyl-CoA to hexanoyl-CoA	R-HSA-77348	Reactome	0.0205175	0.640714
Beta oxidation of hexanoyl-CoA to butanoyl-CoA	R-HSA-77350	Reactome	0.0205175	0.640714
Pathways in clear cell renal cell carcinoma	WP4018	Wikipathways	0.0207173	0.642521
Gluconeogenesis	R-HSA-70263	Reactome	0.0212306	0.646717
Fatty acid biosynthesis - Homo sapiens (human)	path:hsa00061	KEGG	0.0214126	0.646717
BMAL1:CLOCK,NPAS2 activates circadian gene expression	R-HSA-1368108	Reactome	0.0214126	0.646717
Kennedy pathway from Sphingolipids	WP3933	Wikipathways	0.0214239	0.646717
Di-unsaturated fatty acid beta-oxidation	Di-unsaturated fatty acid beta-oxidation	EHMN	0.0218197	0.654302
superpathway of conversion of glucose to acetyl CoA and entry into the TCA cycle	PWY66-407	HumanCyc	0.0231036	0.688243
&gamma;-linolenate biosynthesis	PWY-6000	HumanCyc	0.0262948	0.717873
triacylglycerol degradation	LIPAS-PWY	HumanCyc	0.0262948	0.717873
Cannabinoid receptor signaling	WP3869	Wikipathways	0.0262994	0.717873
Vitamin B5 (pantothenate) metabolism	R-HSA-199220	Reactome	0.0263132	0.717873
Long chain acyl-CoA dehydrogenase deficiency (LCAD)	SMP00539	SMPDB	0.0263178	0.717873
Trifunctional protein deficiency	SMP00545	SMPDB	0.0263178	0.717873
Carnitine palmitoyl transferase deficiency (II)	SMP00541	SMPDB	0.0263178	0.717873
Very-long-chain acyl coa dehydrogenase deficiency (VLCAD)	SMP00540	SMPDB	0.0263178	0.717873
Medium chain acyl-coa dehydrogenase deficiency (MCAD)	SMP00542	SMPDB	0.0263178	0.717873
Short Chain Acyl CoA Dehydrogenase Deficiency (SCAD Deficiency)	SMP00235	SMPDB	0.0263178	0.717873
Fatty acid Metabolism	SMP00051	SMPDB	0.0263178	0.717873
Glutaric Aciduria Type I	SMP00185	SMPDB	0.0263178	0.717873
Ethylmalonic Encephalopathy	SMP00181	SMPDB	0.0263178	0.717873
Carnitine palmitoyl transferase deficiency (I)	SMP00538	SMPDB	0.0263178	0.717873
Target Of Rapamycin (TOR) Signaling	WP1471	Wikipathways	0.0266528	0.722659
AMPK signaling pathway - Homo sapiens (human)	path:hsa04152	KEGG	0.0275182	0.741681
Sphingolipid metabolism	R-HSA-428157	Reactome	0.0286442	0.767462
Propanoate metabolism	None	INOH	0.0289268	0.770473
Phosphonate and phosphinate metabolism - Homo sapiens (human)	path:hsa00440	KEGG	0.0298113	0.775877
neuroregulin receptor degredation protein-1 controls erbb3 receptor recycling	erbb3pathway	BioCarta	0.0298113	0.775877
Beta oxidation of decanoyl-CoA to octanoyl-CoA-CoA	R-HSA-77346	Reactome	0.0298151	0.775877
Acyl chain remodeling of CL	R-HSA-1482798	Reactome	0.0298151	0.775877
Cholesterol metabolism - Homo sapiens (human)	path:hsa04979	KEGG	0.0302732	0.783297
miR-targeted genes in leukocytes - TarBase	WP2003	Wikipathways	0.0316661	0.794548
ErbB receptor signaling network	erbb_network_pathway	PID	0.0317335	0.794548
Glycolysis	SMP00040	SMPDB	0.0317554	0.794548
Glycogenosis, Type VII. Tarui disease	SMP00531	SMPDB	0.0317554	0.794548
Fanconi-bickel syndrome	SMP00572	SMPDB	0.0317554	0.794548
Pentose phosphate pathway (hexose monophosphate shunt)	R-HSA-71336	Reactome	0.0317609	0.794548
Steatosis AOP	WP4011	Wikipathways	0.0329328	0.815034
EPO Receptor Signaling	WP581	Wikipathways	0.0329397	0.815034
miR-targeted genes in muscle cell - TarBase	WP2005	Wikipathways	0.0346886	0.85364
IL-7	Pathway_IL-7	NetPath	0.0372613	0.904251
The oncogenic action of 2-hydroxyglutarate	SMP02291	SMPDB	0.0372848	0.904251
BMAL1-CLOCK,NPAS2 activates circadian gene expression	WP3355	Wikipathways	0.0377373	0.904251
bone remodeling	ranklpathway	BioCarta	0.0377437	0.904251
Synthesis of PIPs at the early endosome membrane	R-HSA-1660516	Reactome	0.0377437	0.904251
Metabolism of water-soluble vitamins and cofactors	R-HSA-196849	Reactome	0.038226	0.910986
Aldosterone synthesis and secretion - Homo sapiens (human)	path:hsa04925	KEGG	0.0384768	0.912162
Long-chain-3-hydroxyacyl-coa dehydrogenase deficiency (LCHAD)	SMP00544	SMPDB	0.0404428	0.939103
Fatty Acid Elongation In Mitochondria	SMP00054	SMPDB	0.0404428	0.939103
Pentose Phosphate Pathway	WP134	Wikipathways	0.0404428	0.939103
coenzyme A biosynthesis	COA-PWY-1	HumanCyc	0.0404428	0.939103
Butanoate metabolism - Homo sapiens (human)	path:hsa00650	KEGG	0.0418408	0.964827
AMP-activated Protein Kinase (AMPK) Signaling	WP1403	Wikipathways	0.0420127	0.964827
Cardiac Hypertrophic Response	WP2795	Wikipathways	0.0421899	0.964827
Glycine Serine metabolism	None	INOH	0.043626	0.987753
Syndecan-2-mediated signaling events	syndecan_2_pathway	PID	0.043668	0.987753
Regulation of Wnt-B-catenin Signaling by Small Molecule Compounds	WP3664	Wikipathways	0.0442497	0.987753
Mitochondrial LC-Fatty Acid Beta-Oxidation	WP368	Wikipathways	0.0442571	0.987753
Plasma lipoprotein assembly, remodeling, and clearance	R-HSA-174824	Reactome	0.0447635	0.987753
Progesterone-mediated oocyte maturation - Homo sapiens (human)	path:hsa04914	KEGG	0.0455372	0.987753
The oncogenic action of L-2-hydroxyglutarate in Hydroxygluaricaciduria	SMP02358	SMPDB	0.0468632	0.987753
VEGFR1 specific signals	vegfr1_pathway	PID	0.0468632	0.987753
Hepatitis C - Homo sapiens (human)	path:hsa05160	KEGG	0.047179	0.987753
Glycerophospholipid biosynthesis	R-HSA-1483206	Reactome	0.047179	0.987753
One carbon donor	WP2190	Wikipathways	0.0475553	0.987753
Demo	WP3590	Wikipathways	0.0475553	0.987753
Cardiac conduction	WP3810	Wikipathways	0.0475553	0.987753
FGFR4 mutant receptor activation	R-HSA-1839128	Reactome	0.0475553	0.987753
glutamine biosynthesis	GLNSYN-PWY	HumanCyc	0.0475553	0.987753
NADPH regeneration	R-HSA-389542	Reactome	0.0475553	0.987753
Abnormal conversion of 2-oxoglutarate to 2-hydroxyglutarate	R-HSA-2978092	Reactome	0.0475553	0.987753
Diseases of metabolism	R-HSA-5668914	Reactome	0.0475553	0.987753
lanosterol biosynthesis	PWY-6132	HumanCyc	0.0475553	0.987753
acetyl-CoA biosynthesis from citrate	PWY-5172	HumanCyc	0.0475553	0.987753
Glycolysis	R-HSA-70171	Reactome	0.0480057	0.992557
Synthesis of PIPs at the Golgi membrane	R-HSA-1660514	Reactome	0.051272	1
LKB1 signaling events	lkb1_pathway	PID	0.0520269	1
Pentose phosphate pathway - Homo sapiens (human)	path:hsa00030	KEGG	0.052064	1
Fructose Mannose metabolism	None	INOH	0.0520851	1
TCA cycle	TCA cycle	EHMN	0.0520956	1
The oncogenic action of D-2-hydroxyglutarate in Hydroxygluaricaciduria	SMP02359	SMPDB	0.0521167	1
ketogenesis	PWY66-367	HumanCyc	0.0522409	1
fatty acid activation	PWY-5143	HumanCyc	0.0522409	1
ceramide <i>de novo</i> biosynthesis	PWY3DJ-12	HumanCyc	0.0522409	1
Mitochondrial Beta-Oxidation of Medium Chain Saturated Fatty Acids	SMP00481	SMPDB	0.0522472	1
AMPK inhibits chREBP transcriptional activation activity	R-HSA-163680	Reactome	0.0522472	1
Coenzyme A biosynthesis	R-HSA-196783	Reactome	0.0522536	1
Arrhythmogenic right ventricular cardiomyopathy (ARVC) - Homo sapiens (human)	path:hsa05412	KEGG	0.0543606	1
Retinoid metabolism and transport	R-HSA-975634	Reactome	0.0563043	1
nfat and hypertrophy of the heart	nfatpathway	BioCarta	0.0563832	1
Notch	Pathway_Notch	NetPath	0.0565467	1
Ethanol effects on histone modifications	WP3996	Wikipathways	0.0576197	1
Folate metabolism	None	INOH	0.0576659	1
Growth hormone receptor signaling	R-HSA-982772	Reactome	0.0587961	1
Hypoxic and oxygen homeostasis regulation of HIF-1-alpha	hif1apathway	PID	0.0587961	1
fatty acid &beta;-oxidation	FAO-PWY	HumanCyc	0.0588057	1
fatty acid &beta;-oxidation (peroxisome)	PWY66-391	HumanCyc	0.0588152	1
LDL clearance	R-HSA-8964038	Reactome	0.0588248	1
Signaling by Retinoic Acid	R-HSA-5362517	Reactome	0.0610074	1
Notch Signaling Pathway	WP268	Wikipathways	0.0611343	1
Notch Signaling Pathway	WP4242	Wikipathways	0.0611343	1
Arrhythmogenic Right Ventricular Cardiomyopathy	WP2118	Wikipathways	0.0613329	1
Fibroblast growth factor-1	Pathway_Fibroblast__growth__factor-1	NetPath	0.0615267	1
Transport of inorganic cations/anions and amino acids/oligopeptides	R-HSA-425393	Reactome	0.0616357	1
Insulin signaling pathway - Homo sapiens (human)	path:hsa04910	KEGG	0.0617242	1
Propanoate metabolism - Homo sapiens (human)	path:hsa00640	KEGG	0.0635044	1
Valine Leucine Isoleucine degradation	None	INOH	0.063517	1
Sodium/Proton exchangers	R-HSA-425986	Reactome	0.0650879	1
Beta-mercaptolactate-cysteine disulfiduria	SMP00499	SMPDB	0.0651034	1
Cysteine Metabolism	SMP00013	SMPDB	0.0651034	1
Cystinosis, ocular nonnephropathic	SMP00722	SMPDB	0.0651034	1
Transfer of Acetyl Groups into Mitochondria	SMP00466	SMPDB	0.0651112	1
ATM Signaling Network in Development and Disease	WP3878	Wikipathways	0.0660484	1
JNK (c-Jun kinases) phosphorylation and activation mediated by activated human TAK1	R-HSA-450321	Reactome	0.0668479	1
Canonical Wnt signaling pathway	wnt_canonical_pathway	PID	0.0668479	1
Insulin resistance - Homo sapiens (human)	path:hsa04931	KEGG	0.0681501	1
VEGF Signaling Pathway	PA2032	PharmGKB	0.0689939	1
Leptin signaling pathway	WP2034	Wikipathways	0.0690218	1
Fructose and mannose metabolism - Homo sapiens (human)	path:hsa00051	KEGG	0.0696388	1
Sialic acid metabolism	R-HSA-4085001	Reactome	0.0696388	1
Energy Metabolism	WP1541	Wikipathways	0.0711448	1
Regulation of PTEN gene transcription	R-HSA-8943724	Reactome	0.0734367	1
NRF2 pathway	WP2884	Wikipathways	0.0745779	1
IFN alpha signaling	None	INOH	0.0751967	1
Arginine biosynthesis - Homo sapiens (human)	path:hsa00220	KEGG	0.0753159	1
activated TAK1 mediates p38 MAPK activation	R-HSA-450302	Reactome	0.0753398	1
Pyruvate dehydrogenase deficiency (E3)	SMP00550	SMPDB	0.0753518	1
Pyruvate dehydrogenase deficiency (E2)	SMP00551	SMPDB	0.0753518	1
2-ketoglutarate dehydrogenase complex deficiency	SMP00549	SMPDB	0.0753518	1
Mitochondrial complex II deficiency	SMP00548	SMPDB	0.0753518	1
Fumarase deficiency	SMP00547	SMPDB	0.0753518	1
Congenital lactic acidosis	SMP00546	SMPDB	0.0753518	1
Citric Acid Cycle	SMP00057	SMPDB	0.0753518	1
Metabolism of fat-soluble vitamins	R-HSA-6806667	Reactome	0.0762622	1
Notch signaling pathway - Homo sapiens (human)	path:hsa04330	KEGG	0.0764843	1
miR-targeted genes in lymphocytes - TarBase	WP2004	Wikipathways	0.0770808	1
Rab regulation of trafficking	R-HSA-9007101	Reactome	0.0773261	1
T-Cell antigen Receptor (TCR) pathway during Staphylococcus aureus infection	WP3863	Wikipathways	0.0777644	1
Synthesis of substrates in N-glycan biosythesis	R-HSA-446219	Reactome	0.0780574	1
HDL remodeling	R-HSA-8964058	Reactome	0.0788527	1
Organic anion transporters	R-HSA-428643	Reactome	0.0788527	1
Type III interferon signaling	WP2113	Wikipathways	0.0788619	1
ifn alpha signaling pathway	ifnapathway	BioCarta	0.0788619	1
Synthesis and degradation of ketone bodies - Homo sapiens (human)	path:hsa00072	KEGG	0.0788711	1
Leptin and adiponectin	WP3934	Wikipathways	0.0788711	1
pentose phosphate pathway	PENTOSE-P-PWY	HumanCyc	0.0788711	1
Trans-sulfuration pathway	WP2333	Wikipathways	0.0788896	1
Tetrahydrobiopterin (BH4) synthesis, recycling, salvage and regulation	R-HSA-1474151	Reactome	0.0788896	1
Ion channel transport	R-HSA-983712	Reactome	0.0836438	1
Autophagy - animal - Homo sapiens (human)	path:hsa04140	KEGG	0.0838807	1
cystic fibrosis transmembrane conductance regulator (cftr) and beta 2 adrenergic receptor (b2ar) pathway	cftrpathway	BioCarta	0.0841752	1
hypoxia and p53 in the cardiovascular system	p53hypoxiapathway	BioCarta	0.0842542	1
The human immune response to tuberculosis	WP4197	Wikipathways	0.0842673	1
Pink/Parkin Mediated Mitophagy	R-HSA-5205685	Reactome	0.0842673	1
Phospholipid metabolism	R-HSA-1483257	Reactome	0.0847416	1
Glucocorticoid receptor regulatory network	reg_gr_pathway	PID	0.0852028	1
Central carbon metabolism in cancer - Homo sapiens (human)	path:hsa05230	KEGG	0.0878191	1
IL1-mediated signaling events	il1pathway	PID	0.0898463	1
Acute myeloid leukemia - Homo sapiens (human)	path:hsa05221	KEGG	0.0927808	1
thyroid hormone biosynthesis	PWY-6241	HumanCyc	0.092846	1
aspartate biosynthesis	ASPARTATESYN-PWY	HumanCyc	0.092846	1
alpha-synuclein and parkin-mediated proteolysis in parkinson`s disease	parkinsonspathway	BioCarta	0.092846	1
fatty acid elongation -- saturated	FASYN-ELONG-PWY	HumanCyc	0.092846	1
Prednisolone Metabolism Pathway	SMP00632	SMPDB	0.092852	1
Prednisolone Action Pathway	SMP00441	SMPDB	0.092852	1
Fatty Acid Biosynthesis	SMP00456	SMPDB	0.092852	1
YAP1- and WWTR1 (TAZ)-stimulated gene expression	WP2738	Wikipathways	0.092852	1
vRNP Assembly	R-HSA-192905	Reactome	0.092852	1
glycine/serine biosynthesis	GLYSYN-PWY	HumanCyc	0.092852	1
L-cysteine degradation II	PWY-5329	HumanCyc	0.092852	1
L-cysteine degradation I	CYSTEINE-DEG-PWY	HumanCyc	0.092852	1
ChREBP activates metabolic gene expression	R-HSA-163765	Reactome	0.092852	1
Vitamin B12 Metabolism	WP1533	Wikipathways	0.0933535	1
Valproic Acid Metabolism Pathway	SMP00635	SMPDB	0.0934295	1
NAD metabolism, sirtuins and aging	WP3630	Wikipathways	0.093451	1
mitochondrial fatty acid beta-oxidation of saturated fatty acids	R-HSA-77286	Reactome	0.093451	1
regulation of eif2	eif2pathway	BioCarta	0.0934617	1
3-oxo-10R-octadecatrienoate beta-oxidation	3-oxo-10R-octadecatrienoate beta-oxidation	EHMN	0.0934725	1
Depolymerisation of the Nuclear Lamina	R-HSA-4419969	Reactome	0.0934725	1
Synthesis of PIPs at the late endosome membrane	R-HSA-1660517	Reactome	0.0934725	1
Mineral absorption - Homo sapiens (human)	path:hsa04978	KEGG	0.0934748	1
EBV LMP1 signaling	WP262	Wikipathways	0.0935768	1
Proximal tubule bicarbonate reclamation - Homo sapiens (human)	path:hsa04964	KEGG	0.0935912	1
how progesterone initiates the oocyte maturation	mprpathway	BioCarta	0.0936201	1
Butanoate metabolism	Butanoate metabolism	EHMN	0.0936201	1
2-Hydroxyglutric Aciduria (D And L Form)	SMP00136	SMPDB	0.0936489	1
Homocarnosinosis	SMP00385	SMPDB	0.0936489	1
Hyperinsulinism-Hyperammonemia Syndrome	SMP00339	SMPDB	0.0936489	1
Succinic semialdehyde dehydrogenase deficiency	SMP00567	SMPDB	0.0936489	1
4-Hydroxybutyric Aciduria/Succinic Semialdehyde Dehydrogenase Deficiency	SMP00243	SMPDB	0.0936489	1
Glutamate Metabolism	SMP00072	SMPDB	0.0936489	1
Signaling events mediated by PRL	prlsignalingeventspathway	PID	0.0936489	1
Aldosterone-regulated sodium reabsorption - Homo sapiens (human)	path:hsa04960	KEGG	0.0971109	1
Glutaminolysis and Cancer	SMP02298	SMPDB	0.0972557	1
Hypertrophic cardiomyopathy (HCM) - Homo sapiens (human)	path:hsa05410	KEGG	0.098911	1
Peroxisome - Homo sapiens (human)	path:hsa04146	KEGG	0.0993043	1
One carbon metabolism and related pathways	WP3940	Wikipathways	0.0996908	1
Thyroid hormone signaling pathway - Homo sapiens (human)	path:hsa04919	KEGG	0.100547	1
Triglyceride catabolism	R-HSA-163560	Reactome	0.103313	1
Pentose phosphate cycle	None	INOH	0.103376	1
Miscellaneous transport and binding events	R-HSA-5223345	Reactome	0.103376	1
glycolysis	PWY66-400	HumanCyc	0.103392	1
Regulation of Telomerase	telomerasepathway	PID	0.103625	1
Triglyceride metabolism	R-HSA-8979227	Reactome	0.104581	1
g-protein signaling through tubby proteins	tubbypathway	BioCarta	0.108666	1
Alanine and aspartate metabolism	WP106	Wikipathways	0.108703	1
Reduction of cytosolic Ca++ levels	R-HSA-418359	Reactome	0.108716	1
Ammonia Recycling	SMP00009	SMPDB	0.108728	1
Dimethyl-branched-chain fatty acid mitochondrial beta-oxidation	Dimethyl-branched-chain fatty acid mitochondrial beta-oxidation	EHMN	0.10874	1
NF-kB activation through FADD/RIP-1 pathway mediated by caspase-8 and -10	R-HSA-933543	Reactome	0.108752	1
IRAK1 recruits IKK complex upon TLR7/8 or 9 stimulation	R-HSA-975144	Reactome	0.108752	1
Trihydroxycoprostanoyl-CoA beta-oxidation	Trihydroxycoprostanoyl-CoA beta-oxidation	EHMN	0.108752	1
folate transformations I	PWY-2201	HumanCyc	0.108752	1
VLDLR internalisation and degradation	R-HSA-8866427	Reactome	0.108752	1
IRAK1 recruits IKK complex	R-HSA-937039	Reactome	0.108752	1
MicroRNAs in cardiomyocyte hypertrophy	WP1544	Wikipathways	0.111492	1
Nuclear Receptors Meta-Pathway	WP2882	Wikipathways	0.112477	1
Pyruvate metabolism and Citric Acid (TCA) cycle	R-HSA-71406	Reactome	0.112641	1
alpha-Linolenic acid metabolism - Homo sapiens (human)	path:hsa00592	KEGG	0.113393	1
Alanine Aspartate Asparagine metabolism	None	INOH	0.113478	1
IL-7 Signaling Pathway	WP205	Wikipathways	0.113529	1
Cell Cycle	WP179	Wikipathways	0.116887	1
Arginine Proline metabolism	None	INOH	0.119358	1
IL-1 signaling pathway	WP195	Wikipathways	0.119457	1
RANKL-RANK (Receptor activator of NFKB (ligand)) Signaling Pathway	WP2018	Wikipathways	0.119481	1
Metabolism of carbohydrates	R-HSA-71387	Reactome	0.122169	1
Regulation of IFNA signaling	R-HSA-912694	Reactome	0.123859	1
Cell junction organization	R-HSA-446728	Reactome	0.124515	1
ERBB2 Activates PTK6 Signaling	R-HSA-8847993	Reactome	0.124547	1
Valproic acid pathway	WP3871	Wikipathways	0.124575	1
MFAP5-mediated ovarian cancer cell motility and invasiveness	WP3301	Wikipathways	0.124603	1
Synthesis of PE	R-HSA-1483213	Reactome	0.124603	1
Processing of SMDT1	R-HSA-8949664	Reactome	0.124603	1
multiple antiapoptotic pathways from igf-1r signaling lead to bad phosphorylation	igf1rpathway	BioCarta	0.124616	1
Downregulation of ERBB2:ERBB3 signaling	R-HSA-1358803	Reactome	0.124616	1
Presynaptic depolarization and calcium channel opening	R-HSA-112308	Reactome	0.124616	1
melanocyte development and pigmentation pathway	melanocytepathway	BioCarta	0.12463	1
Chk1/Chk2(Cds1) mediated inactivation of Cyclin B:Cdk1 complex	R-HSA-75035	Reactome	0.12463	1
valine degradation	VALDEG-PWY	HumanCyc	0.12463	1
ERKs are inactivated	R-HSA-202670	Reactome	0.12463	1
Role of Calcineurin-dependent NFAT signaling in lymphocytes	nfat_3pathway	PID	0.126388	1
RHO GTPases Activate Formins	R-HSA-5663220	Reactome	0.12668	1
Gastrin	Pathway_Gastrin	NetPath	0.129009	1
Dilated cardiomyopathy (DCM) - Homo sapiens (human)	path:hsa05414	KEGG	0.129748	1
Cell-Cell communication	R-HSA-1500931	Reactome	0.130545	1
Lysosome - Homo sapiens (human)	path:hsa04142	KEGG	0.131114	1
Macroautophagy	R-HSA-1632852	Reactome	0.133473	1
corticosteroids and cardioprotection	gcrpathway	BioCarta	0.134733	1
Glutamate Glutamine metabolism	None	INOH	0.134909	1
Sorafenib Pharmacodynamics	PA165959584	PharmGKB	0.134949	1
VEGFR2 mediated vascular permeability	R-HSA-5218920	Reactome	0.134949	1
Cell cycle - Homo sapiens (human)	path:hsa04110	KEGG	0.135937	1
PTK6 Down-Regulation	R-HSA-8849472	Reactome	0.13598	1
Toxicity of botulinum toxin type E (BoNT/E)	R-HSA-5250992	Reactome	0.13598	1
betaKlotho-mediated ligand binding	R-HSA-1307965	Reactome	0.135989	1
PRPP biosynthesis	PWY0-662	HumanCyc	0.135989	1
5-Phosphoribose 1-diphosphate biosynthesis	R-HSA-73843	Reactome	0.135989	1
asparagine biosynthesis	ASPARAGINE-BIOSYNTHESIS	HumanCyc	0.135989	1
pyrimidine ribonucleosides degradation	PWY0-1295	HumanCyc	0.135989	1
glutamate dependent acid resistance	PWY0-1305	HumanCyc	0.135989	1
L-carnitine biosynthesis	PWY-6100	HumanCyc	0.135989	1
Felodipine Metabolism Pathway	SMP00619	SMPDB	0.135997	1
Oxygen-dependent asparagine hydroxylation of Hypoxia-inducible Factor Alpha	R-HSA-1234162	Reactome	0.135997	1
tetrahydrobiopterin <i>de novo</i> biosynthesis	PWY-5663	HumanCyc	0.135997	1
opposing roles of aif in apoptosis and cell survival	aifpathway	BioCarta	0.135997	1
acetate conversion to acetyl-CoA	PWY0-1313	HumanCyc	0.135997	1
Breakdown of the nuclear lamina	R-HSA-352238	Reactome	0.135997	1
Vitamin B1 (thiamin) metabolism	Vitamin B1 (thiamin) metabolism	EHMN	0.135997	1
fatty acid &alpha;-oxidation III	PWY66-388	HumanCyc	0.135997	1
glutathione biosynthesis	GLUTATHIONESYN-PWY	HumanCyc	0.135997	1
2-oxoglutarate decarboxylation to succinyl-CoA	PWY-5084	HumanCyc	0.135997	1
glycine cleavage	GLYCLEAV-PWY	HumanCyc	0.135997	1
chrebp regulation by carbohydrates and camp	chrebppathway	BioCarta	0.137251	1
Splicing factor NOVA regulated synaptic proteins	WP4148	Wikipathways	0.137564	1
Iron uptake and transport	R-HSA-917937	Reactome	0.140562	1
IL5-mediated signaling events	il5_pathway	PID	0.140969	1
Regulation of IFNG signaling	R-HSA-877312	Reactome	0.141	1
Membrane binding and targetting of GAG proteins	R-HSA-174490	Reactome	0.141015	1
Synthesis And Processing Of GAG, GAGPOL Polyproteins	R-HSA-174495	Reactome	0.141015	1
Golgi Cisternae Pericentriolar Stack Reorganization	R-HSA-162658	Reactome	0.141015	1
Amino Acid metabolism	WP3925	Wikipathways	0.141212	1
Attenuation phase	R-HSA-3371568	Reactome	0.146051	1
One Carbon Metabolism	WP241	Wikipathways	0.146092	1
Synthesis of PC	R-HSA-1483191	Reactome	0.146092	1
Reelin signaling pathway	reelinpathway	PID	0.146092	1
Processing of Capped Intronless Pre-mRNA	R-HSA-75067	Reactome	0.146134	1
Signaling by SCF-KIT	R-HSA-1433557	Reactome	0.146339	1
Th1 and Th2 cell differentiation - Homo sapiens (human)	path:hsa04658	KEGG	0.146839	1
Prolactin Signaling Pathway	WP2037	Wikipathways	0.152488	1
TNF alpha Signaling Pathway	WP231	Wikipathways	0.153378	1
Structural Pathway of Interleukin 1 (IL-1)	WP2637	Wikipathways	0.155352	1
PLK1 signaling events	plk1_pathway	PID	0.155379	1
Interleukin-1 signaling	R-HSA-9020702	Reactome	0.155534	1
Downregulation of ERBB2 signaling	R-HSA-8863795	Reactome	0.157455	1
Disassembly of the destruction complex and recruitment of AXIN to the membrane	R-HSA-4641262	Reactome	0.1575	1
Energy dependent regulation of mTOR by LKB1-AMPK	R-HSA-380972	Reactome	0.157566	1
ERBB2 Regulates Cell Motility	R-HSA-6785631	Reactome	0.157738	1
Transcriptional activation by NRF2	WP3	Wikipathways	0.157806	1
Disopyramide Action Pathway	SMP00325	SMPDB	0.16305	1
Procainamide (Antiarrhythmic) Action Pathway	SMP00324	SMPDB	0.16305	1
Fosphenytoin (Antiarrhythmic) Action Pathway	SMP00326	SMPDB	0.16305	1
Bopindolol Action Pathway	SMP00657	SMPDB	0.16305	1
Timolol Action Pathway	SMP00659	SMPDB	0.16305	1
Carteolol Action Pathway	SMP00658	SMPDB	0.16305	1
Bevantolol Action Pathway	SMP00668	SMPDB	0.16305	1
Practolol Action Pathway	SMP00669	SMPDB	0.16305	1
Dobutamine Action Pathway	SMP00662	SMPDB	0.16305	1
Isoprenaline Action Pathway	SMP00663	SMPDB	0.16305	1
Arbutamine Action Pathway	SMP00664	SMPDB	0.16305	1
Amiodarone Action Pathway	SMP00665	SMPDB	0.16305	1
Levobunolol Action Pathway	SMP00666	SMPDB	0.16305	1
Metipranolol Action Pathway	SMP00667	SMPDB	0.16305	1
Mexiletine Action Pathway	SMP00329	SMPDB	0.16305	1
Quinidine Action Pathway	SMP00323	SMPDB	0.16305	1
Sotalol Action Pathway	SMP00660	SMPDB	0.16305	1
Epinephrine Action Pathway	SMP00661	SMPDB	0.16305	1
Betaxolol Action Pathway	SMP00299	SMPDB	0.16305	1
Atenolol Action Pathway	SMP00298	SMPDB	0.16305	1
Alprenolol Action Pathway	SMP00297	SMPDB	0.16305	1
Acebutolol Action Pathway	SMP00296	SMPDB	0.16305	1
Muscle/Heart Contraction	SMP00588	SMPDB	0.16305	1
Diltiazem Action Pathway	SMP00359	SMPDB	0.16305	1
Propranolol Action Pathway	SMP00307	SMPDB	0.16305	1
Pindolol Action Pathway	SMP00306	SMPDB	0.16305	1
Penbutolol Action Pathway	SMP00305	SMPDB	0.16305	1
Oxprenolol Action Pathway	SMP00304	SMPDB	0.16305	1
Metoprolol Action Pathway	SMP00302	SMPDB	0.16305	1
Esmolol Action Pathway	SMP00301	SMPDB	0.16305	1
Bisoprolol Action Pathway	SMP00300	SMPDB	0.16305	1
Bupranolol Action Pathway	SMP00670	SMPDB	0.16305	1
Nebivolol Action Pathway	SMP00366	SMPDB	0.16305	1
Amlodipine Action Pathway	SMP00376	SMPDB	0.16305	1
Verapamil Action Pathway	SMP00375	SMPDB	0.16305	1
Nitrendipine Action Pathway	SMP00382	SMPDB	0.16305	1
Nisoldipine Action Pathway	SMP00381	SMPDB	0.16305	1
Nimodipine Action Pathway	SMP00380	SMPDB	0.16305	1
Ibutilide Action Pathway	SMP00332	SMPDB	0.16305	1
Tocainide Action Pathway	SMP00330	SMPDB	0.16305	1
Flecainide Action Pathway	SMP00331	SMPDB	0.16305	1
Isradipine Action Pathway	SMP00378	SMPDB	0.16305	1
Nifedipine Action Pathway	SMP00379	SMPDB	0.16305	1
Felodipine Action Pathway	SMP00377	SMPDB	0.16305	1
Nadolol Action Pathway	SMP00303	SMPDB	0.16305	1
Notch Signaling Pathway	WP61	Wikipathways	0.16343	1
Mitotic Spindle Checkpoint	R-HSA-69618	Reactome	0.163678	1
Glycolysis Gluconeogenesis	None	INOH	0.164319	1
RAGE	Pathway_RAGE	NetPath	0.164568	1
Amplification of signal from unattached kinetochores via a MAD2 inhibitory signal	R-HSA-141444	Reactome	0.16564	1
Amplification of signal from the kinetochores	R-HSA-141424	Reactome	0.16564	1
Biosynthesis of the N-glycan precursor (dolichol lipid-linked oligosaccharide, LLO) and transfer to a nascent protein	R-HSA-446193	Reactome	0.165978	1
Acyl chain remodelling of PE	R-HSA-1482839	Reactome	0.169072	1
Circadian rhythm - Homo sapiens (human)	path:hsa04710	KEGG	0.169237	1
Mitophagy	R-HSA-5205647	Reactome	0.169261	1
ISG15 antiviral mechanism	R-HSA-1169408	Reactome	0.169284	1
Antiviral mechanism by IFN-stimulated genes	R-HSA-1169410	Reactome	0.169284	1
Pancreatic secretion - Homo sapiens (human)	path:hsa04972	KEGG	0.17057	1
Carvedilol Action Pathway	SMP00367	SMPDB	0.170898	1
Labetalol Action Pathway	SMP00368	SMPDB	0.170898	1
Leptin	Pathway_Leptin	NetPath	0.171291	1
Type II diabetes mellitus - Homo sapiens (human)	path:hsa04930	KEGG	0.173744	1
TNF receptor signaling pathway	tnfpathway	PID	0.173859	1
Presenilin action in Notch and Wnt signaling	ps1pathway	PID	0.173917	1
control of skeletal myogenesis by hdac and calcium/calmodulin-dependent kinase (camk)	hdacpathway	BioCarta	0.174884	1
PI3K events in ERBB2 signaling	R-HSA-1963642	Reactome	0.174884	1
Deregulation of Rab and Rab Effector Genes in Bladder Cancer	WP2291	Wikipathways	0.174902	1
Cellular response to heat stress	WP3395	Wikipathways	0.174902	1
hypoxia-inducible factor in the cardivascular system	hifpathway	BioCarta	0.174957	1
Phytanic acid peroxisomal oxidation	Phytanic acid peroxisomal oxidation	EHMN	0.174957	1
Defective CFTR causes cystic fibrosis	R-HSA-5678895	Reactome	0.174976	1
KSRP (KHSRP) binds and destabilizes mRNA	R-HSA-450604	Reactome	0.174976	1
Polo-like kinase mediated events	R-HSA-156711	Reactome	0.174976	1
CRMPs in Sema3A signaling	R-HSA-399956	Reactome	0.174976	1
mRNA decay by 3, to 5, exoribonuclease	R-HSA-429958	Reactome	0.174976	1
TGF-beta receptor signaling in EMT (epithelial to mesenchymal transition)	R-HSA-2173791	Reactome	0.174976	1
Toxicity of botulinum toxin type A (BoNT/A)	R-HSA-5250968	Reactome	0.177061	1
Amino acid conjugation of benzoic acid	WP521	Wikipathways	0.177072	1
pyrimidine deoxyribonucleosides degradation	PWY-7181	HumanCyc	0.177072	1
Wax biosynthesis	R-HSA-8848584	Reactome	0.177072	1
Adenosine P1 receptors	R-HSA-417973	Reactome	0.177083	1
Carnitine synthesis	R-HSA-71262	Reactome	0.177083	1
Fosphenytoin (Antiarrhythmic) Metabolism Pathway	SMP00618	SMPDB	0.177094	1
Thiamine Metabolism	SMP00076	SMPDB	0.177094	1
Astrocytic Glutamate-Glutamine Uptake And Metabolism	R-HSA-210455	Reactome	0.177094	1
Degradation of beta-catenin by the destruction complex	WP2773	Wikipathways	0.177094	1
Regulation of gene expression by Hypoxia-inducible Factor	R-HSA-1234158	Reactome	0.177094	1
Glycine degradation	R-HSA-6783984	Reactome	0.177094	1
Activation of AKT2	R-HSA-165158	Reactome	0.177094	1
pentose phosphate pathway (oxidative branch)	OXIDATIVEPENT-PWY-1	HumanCyc	0.177094	1
guanosine nucleotides degradation	PWY-6608	HumanCyc	0.177094	1
fatty acid biosynthesis initiation	PWY-5966-1	HumanCyc	0.177094	1
NAD salvage	NAD-BIOSYNTHESIS-III	HumanCyc	0.177094	1
Neurotransmitter uptake and metabolism In glial cells	R-HSA-112313	Reactome	0.177094	1
glutaryl-CoA degradation	PWY-5177	HumanCyc	0.177094	1
2-oxoisovalerate decarboxylation to isobutanoyl-CoA	PWY-5046	HumanCyc	0.177094	1
molybdenum cofactor biosynthesis	PWY-6823	HumanCyc	0.177094	1
Glycerophospholipid metabolism - Homo sapiens (human)	path:hsa00564	KEGG	0.17742	1
Cell-cell junction organization	R-HSA-421270	Reactome	0.178854	1
Lidocaine (Antiarrhythmic) Action Pathway	SMP00328	SMPDB	0.178888	1
Adherens junctions interactions	R-HSA-418990	Reactome	0.18102	1
Glyoxylate metabolism and glycine degradation	R-HSA-389661	Reactome	0.18107	1
SLC-mediated transmembrane transport	R-HSA-425407	Reactome	0.181082	1
IL17 signaling pathway	WP2112	Wikipathways	0.181144	1
HSF1 activation	R-HSA-3371511	Reactome	0.181169	1
Trans-sulfuration and one carbon metabolism	WP2525	Wikipathways	0.181194	1
Lissencephaly gene (LIS1) in neuronal migration and development	lis1pathway	PID	0.181218	1
Thymic Stromal LymphoPoietin (TSLP) Signaling Pathway	WP2203	Wikipathways	0.183263	1
Antigen processing: Ubiquitination & Proteasome degradation	R-HSA-983168	Reactome	0.185529	1
Valproic Acid Pathway, Pharmacodynamics	PA165959313	PharmGKB	0.192344	1
Pathway_PA165964473	PA165964473	PharmGKB	0.192344	1
IL-9 Signaling Pathway	WP22	Wikipathways	0.192344	1
Metabolism of folate and pterines	R-HSA-196757	Reactome	0.192364	1
Assembly Of The HIV Virion	R-HSA-175474	Reactome	0.192384	1
4-hydroxytamoxifen, Dexamethasone, and Retinoic Acids Regulation of p27 Expression	WP3879	Wikipathways	0.192404	1
Disorders of transmembrane transporters	R-HSA-5619115	Reactome	0.192404	1
Butyrate Response Factor 1 (BRF1) binds and destabilizes mRNA	R-HSA-450385	Reactome	0.192404	1
Tristetraprolin (TTP, ZFP36) binds and destabilizes mRNA	R-HSA-450513	Reactome	0.192404	1
Beta-catenin phosphorylation cascade	R-HSA-196299	Reactome	0.192404	1
ABC transporter disorders	R-HSA-5619084	Reactome	0.192404	1
Notch-mediated HES/HEY network	hes_heypathway	PID	0.193009	1
Exercise-induced Circadian Regulation	WP410	Wikipathways	0.193102	1
Amino sugar and nucleotide sugar metabolism - Homo sapiens (human)	path:hsa00520	KEGG	0.193134	1
TAK1 activates NFkB by phosphorylation and activation of IKKs complex	R-HSA-445989	Reactome	0.193342	1
Gastric Cancer Network 2	WP2363	Wikipathways	0.193368	1
Metformin Pathway, Pharmacodynamic	PA165948566	PharmGKB	0.193394	1
Initiation of transcription and translation elongation at the HIV-1 LTR	WP3414	Wikipathways	0.193421	1
Endosomal Sorting Complex Required For Transport (ESCRT)	R-HSA-917729	Reactome	0.193447	1
Mitophagy - animal - Homo sapiens (human)	path:hsa04137	KEGG	0.195883	1
Interleukin-17 signaling	R-HSA-448424	Reactome	0.195919	1
MAP kinase activation	R-HSA-450294	Reactome	0.195919	1
Diseases of signal transduction	R-HSA-5663202	Reactome	0.196559	1
HIF-1 signaling pathway - Homo sapiens (human)	path:hsa04066	KEGG	0.197387	1
Cell Cycle Checkpoints	R-HSA-69620	Reactome	0.200448	1
Valine, leucine and isoleucine degradation	Valine, leucine and isoleucine degradation	EHMN	0.203043	1
T cell receptor signaling pathway - Homo sapiens (human)	path:hsa04660	KEGG	0.203784	1
Beta-agonist/Beta-blocker Pathway, Pharmacodynamics	PA2024	PharmGKB	0.203982	1
HIF-1-alpha transcription factor network	hif1_tfpathway	PID	0.204094	1
Integrated Breast Cancer Pathway	WP1984	Wikipathways	0.204206	1
Signaling by NOTCH	R-HSA-157118	Reactome	0.205178	1
Polythiazide Action Pathway	SMP00080	SMPDB	0.205493	1
Methyclothiazide Action Pathway	SMP00081	SMPDB	0.205493	1
Bumetanide Action Pathway	SMP00088	SMPDB	0.205493	1
Spironolactone Action Pathway	SMP00134	SMPDB	0.205493	1
Eplerenone Action Pathway	SMP00135	SMPDB	0.205493	1
Triamterene Action Pathway	SMP00132	SMPDB	0.205493	1
Amiloride Action Pathway	SMP00133	SMPDB	0.205493	1
Ethacrynic Acid Action Pathway	SMP00097	SMPDB	0.205493	1
Quinethazone Action Pathway	SMP00091	SMPDB	0.205493	1
Bendroflumethiazide Action Pathway	SMP00090	SMPDB	0.205493	1
Chlorthalidone Action Pathway	SMP00122	SMPDB	0.205493	1
Trichlormethiazide Action Pathway	SMP00121	SMPDB	0.205493	1
Iminoglycinuria	SMP00193	SMPDB	0.205493	1
Lysinuric Protein Intolerance	SMP00197	SMPDB	0.205493	1
Blue diaper syndrome	SMP00583	SMPDB	0.205493	1
Lysinuric protein intolerance (LPI)	SMP00585	SMPDB	0.205493	1
Cystinuria	SMP00723	SMPDB	0.205493	1
Indapamide Action Pathway	SMP00110	SMPDB	0.205493	1
Furosemide Action Pathway	SMP00115	SMPDB	0.205493	1
Torsemide Action Pathway	SMP00118	SMPDB	0.205493	1
Hartnup Disorder	SMP00189	SMPDB	0.205493	1
Glucose Transporter Defect (SGLT2)	SMP00184	SMPDB	0.205493	1
Kidney Function	SMP00483	SMPDB	0.205493	1
Glucose Transporter Defect (SGLT2)	SMP00245	SMPDB	0.205493	1
Metolazone Action Pathway	SMP00105	SMPDB	0.205493	1
Hydrochlorothiazide Action Pathway	SMP00100	SMPDB	0.205493	1
Cyclothiazide Action Pathway	SMP00103	SMPDB	0.205493	1
Hydroflumethiazide Action Pathway	SMP00108	SMPDB	0.205493	1
Chlorothiazide Action Pathway	SMP00078	SMPDB	0.205493	1
NOD1/2 Signaling Pathway	R-HSA-168638	Reactome	0.205684	1
ceramide signaling pathway	ceramidepathway	BioCarta	0.205739	1
miR-targeted genes in squamous cell - TarBase	WP2006	Wikipathways	0.206894	1
Apoptosis - Homo sapiens (human)	path:hsa04210	KEGG	0.209667	1
Cobalamin (Cbl, vitamin B12) transport and metabolism	R-HSA-196741	Reactome	0.209915	1
Deregulated CDK5 triggers multiple neurodegenerative pathways in Alzheimer,s disease models	R-HSA-8862803	Reactome	0.210021	1
Neurodegenerative Diseases	R-HSA-8863678	Reactome	0.210021	1
Propanoate metabolism	Propanoate metabolism	EHMN	0.210021	1
Degradation of beta catenin	betacatenin_deg_pathway	PID	0.210021	1
cdk regulation of dna replication	mcmpathway	BioCarta	0.210042	1
Activation of NF-kappaB in B cells	R-HSA-1169091	Reactome	0.210042	1
Stimuli-sensing channels	R-HSA-2672351	Reactome	0.210346	1
EGFR Inhibitor Pathway, Pharmacodynamics	PA162356267	PharmGKB	0.212602	1
PIP3 activates AKT signaling	R-HSA-1257604	Reactome	0.212674	1
Signaling by ERBB4	WP2781	Wikipathways	0.216198	1
NGF-independant TRKA activation	R-HSA-187024	Reactome	0.216198	1
Neomycin, kanamycin and gentamicin biosynthesis - Homo sapiens (human)	path:hsa00524	KEGG	0.216211	1
Physiological factors	R-HSA-5578768	Reactome	0.216211	1
VLDL assembly	R-HSA-8866423	Reactome	0.216211	1
PKA-mediated phosphorylation of key metabolic factors	R-HSA-163358	Reactome	0.216211	1
Toxicity of botulinum toxin type D (BoNT/D)	R-HSA-5250955	Reactome	0.216211	1
Toxicity of botulinum toxin type F (BoNT/F)	R-HSA-5250981	Reactome	0.216211	1
Binding and entry of HIV virion	R-HSA-173107	Reactome	0.216211	1
glycine betaine degradation	PWY-3661-1	HumanCyc	0.216211	1
The fatty acid cycling model	R-HSA-167826	Reactome	0.216211	1
The proton buffering model	R-HSA-167827	Reactome	0.216211	1
Mitochondrial Uncoupling Proteins	R-HSA-166187	Reactome	0.216211	1
Sodium-coupled phosphate cotransporters	R-HSA-427652	Reactome	0.216211	1
estradiol biosynthesis I	PWY66-380	HumanCyc	0.216211	1
Mitotic Anaphase	R-HSA-68882	Reactome	0.216224	1
Phenylalanine, tyrosine and tryptophan biosynthesis - Homo sapiens (human)	path:hsa00400	KEGG	0.216225	1
Carnitine Synthesis	SMP00465	SMPDB	0.216225	1
Sulfide oxidation to sulfate	R-HSA-1614517	Reactome	0.216225	1
basic mechanism of action of ppara pparb(d) and pparg and effects on gene expression	pparpathway	BioCarta	0.216225	1
bupropion degradation	PWY66-241	HumanCyc	0.216225	1
malate-aspartate shuttle	MALATE-ASPARTATE-SHUTTLE-PWY	HumanCyc	0.216225	1
Chylomicron clearance	R-HSA-8964026	Reactome	0.216225	1
dermatan sulfate degradation (metazoa)	PWY-6576	HumanCyc	0.216225	1
dTMP <i>de novo</i> biosynthesis (mitochondrial)	PWY66-385	HumanCyc	0.216225	1
PTK6 Expression	R-HSA-8849473	Reactome	0.216225	1
asparagine degradation	ASPARAGINE-DEG1-PWY-1	HumanCyc	0.216225	1
Arachidonate production from DAG	R-HSA-426048	Reactome	0.216225	1
Pentose Phosphate Pathway (Erythrocyte)	PA165971634	PharmGKB	0.216238	1
Ubiquinone Biosynthesis	SMP00065	SMPDB	0.216238	1
miRNA Biogenesis	WP2338	Wikipathways	0.216238	1
RNA interference	WP2805	Wikipathways	0.216238	1
TCA Cycle Nutrient Utilization and Invasiveness of Ovarian Cancer	WP2868	Wikipathways	0.216238	1
Degradation pathway of sphingolipids, including diseases	WP4153	Wikipathways	0.216238	1
folate polyglutamylation	PWY-2161	HumanCyc	0.216238	1
ketolysis	PWY66-368	HumanCyc	0.216238	1
hiv-1 defeats host-mediated resistance by cem15	vifpathway	BioCarta	0.216238	1
SUMO is conjugated to E1 (UBA2:SAE1)	R-HSA-3065676	Reactome	0.216238	1
Vitamin B1 (thiamin) metabolism	R-HSA-196819	Reactome	0.216238	1
UDP-<i>N</i>-acetyl-D-glucosamine biosynthesis II	UDPNACETYLGALSYN-PWY	HumanCyc	0.216238	1
G2/M DNA replication checkpoint	R-HSA-69478	Reactome	0.216238	1
citrulline-nitric oxide cycle	PWY-4983	HumanCyc	0.216238	1
tRNA splicing	PWY-6689	HumanCyc	0.216238	1
Negative regulation of TCF-dependent signaling by DVL-interacting proteins	R-HSA-5368598	Reactome	0.216238	1
Signaling by MST1	R-HSA-8852405	Reactome	0.216238	1
Aurora C signaling	aurora_c_pathway	PID	0.216238	1
PLK3 signaling events	plk3_pathway	PID	0.216238	1
Negative regulation of the PI3K/AKT network	R-HSA-199418	Reactome	0.21717	1
Type 2 papillary renal cell carcinoma	WP4241	Wikipathways	0.218253	1
Membrane Trafficking	R-HSA-199991	Reactome	0.218407	1
Constitutive Signaling by Aberrant PI3K in Cancer	R-HSA-2219530	Reactome	0.22059	1
Mitotic Metaphase and Anaphase	R-HSA-2555396	Reactome	0.222148	1
Downstream TCR signaling	R-HSA-202424	Reactome	0.222704	1
Acyl chain remodelling of PG	R-HSA-1482925	Reactome	0.22765	1
Pantothenate and CoA biosynthesis - Homo sapiens (human)	path:hsa00770	KEGG	0.227673	1
akt signaling pathway	aktpathway	BioCarta	0.227741	1
Scavenging by Class A Receptors	R-HSA-3000480	Reactome	0.227741	1
HSP90 chaperone cycle for steroid hormone receptors (SHR)	R-HSA-3371497	Reactome	0.227809	1
Processing of Intronless Pre-mRNAs	R-HSA-77595	Reactome	0.227831	1
superpathway of inositol phosphate compounds	PWY-6371	HumanCyc	0.23002	1
Alanine, aspartate and glutamate metabolism - Homo sapiens (human)	path:hsa00250	KEGG	0.230858	1
Circadian Clock	R-HSA-400253	Reactome	0.230947	1
Class I PI3K signaling events mediated by Akt	pi3kciaktpathway	PID	0.231066	1
Phosphodiesterases in neuronal function	WP4222	Wikipathways	0.233039	1
Ion homeostasis	R-HSA-5578775	Reactome	0.233146	1
Signaling events mediated by Stem cell factor receptor (c-Kit)	kitpathway	PID	0.233468	1
Oocyte meiosis - Homo sapiens (human)	path:hsa04114	KEGG	0.236121	1
Regulation of toll-like receptor signaling pathway	WP1449	Wikipathways	0.237899	1
Prolactin signaling pathway - Homo sapiens (human)	path:hsa04917	KEGG	0.238756	1
p75(NTR)-mediated signaling	p75ntrpathway	PID	0.238797	1
B cell receptor signaling pathway - Homo sapiens (human)	path:hsa04662	KEGG	0.23888	1
Prolactin	Pathway_Prolactin	NetPath	0.239005	1
KitReceptor	Pathway_KitReceptor	NetPath	0.239088	1
JAK-STAT	WP2593	Wikipathways	0.239255	1
HSF1-dependent transactivation	R-HSA-3371571	Reactome	0.24371	1
GPCR Adenosine A2A receptor	None	INOH	0.243772	1
N-cadherin signaling events	ncadherinpathway	PID	0.243833	1
Apoptosis-related network due to altered Notch3 in ovarian cancer	WP2864	Wikipathways	0.243859	1
Hyperornithinemia with gyrate atrophy (HOGA)	SMP00505	SMPDB	0.245621	1
Creatine deficiency, guanidinoacetate methyltransferase deficiency	SMP00504	SMPDB	0.245621	1
L-arginine:glycine amidinotransferase deficiency	SMP00507	SMPDB	0.245621	1
Hyperornithinemia-hyperammonemia-homocitrullinuria [HHH-syndrome]	SMP00506	SMPDB	0.245621	1
Guanidinoacetate Methyltransferase Deficiency (GAMT Deficiency)	SMP00188	SMPDB	0.245621	1
Prolinemia Type II	SMP00208	SMPDB	0.245621	1
Prolidase Deficiency (PD)	SMP00207	SMPDB	0.245621	1
Arginine and Proline Metabolism	SMP00020	SMPDB	0.245621	1
Hyperprolinemia Type I	SMP00361	SMPDB	0.245621	1
Hyperprolinemia Type II	SMP00360	SMPDB	0.245621	1
Ornithine Aminotransferase Deficiency (OAT Deficiency)	SMP00363	SMPDB	0.245621	1
Arginine: Glycine Amidinotransferase Deficiency (AGAT Deficiency)	SMP00362	SMPDB	0.245621	1
Glutathione metabolism	WP100	Wikipathways	0.245621	1
lissencephaly gene (lis1) in neuronal migration and development	lis1pathway	BioCarta	0.245621	1
Mitochondrial calcium ion transport	R-HSA-8949215	Reactome	0.245645	1
Wnt-beta-catenin Signaling Pathway in Leukemia	WP3658	Wikipathways	0.245669	1
NOTCH3 Intracellular Domain Regulates Transcription	R-HSA-9013508	Reactome	0.245669	1
One carbon pool by folate - Homo sapiens (human)	path:hsa00670	KEGG	0.245693	1
Conversion from APC/C:Cdc20 to APC/C:Cdh1 in late anaphase	R-HSA-176407	Reactome	0.245693	1
superpathway of methionine degradation	PWY-5328	HumanCyc	0.245693	1
Arf1 pathway	arf_3pathway	PID	0.245717	1
Signaling by Hippo	R-HSA-2028269	Reactome	0.245717	1
Purine nucleotides nucleosides metabolism	None	INOH	0.24593	1
Glucocorticoid Receptor Pathway	WP2880	Wikipathways	0.247492	1
Necroptosis - Homo sapiens (human)	path:hsa04217	KEGG	0.251013	1
Activation of TRKA receptors	R-HSA-187015	Reactome	0.253462	1
pyrimidine ribonucleosides degradation	PWY-7209	HumanCyc	0.253477	1
SCFA and skeletal muscle substrate metabolism	WP4030	Wikipathways	0.253477	1
Glibenclamide Action Pathway	SMP00460	SMPDB	0.253492	1
Gliclazide Action Pathway	SMP00461	SMPDB	0.253492	1
Pancreas Function	SMP00643	SMPDB	0.253492	1
Repaglinide Action Pathway	SMP00454	SMPDB	0.253492	1
Nateglinide Action Pathway	SMP00453	SMPDB	0.253492	1
ifn gamma signaling pathway	ifngpathway	BioCarta	0.253492	1
rRNA modification in the mitochondrion	R-HSA-6793080	Reactome	0.253492	1
VLDL clearance	R-HSA-8964046	Reactome	0.253492	1
rRNA processing in the mitochondrion	R-HSA-8868766	Reactome	0.253492	1
PTK6 promotes HIF1A stabilization	R-HSA-8857538	Reactome	0.253492	1
pentose phosphate pathway (non-oxidative branch)	NONOXIPENT-PWY	HumanCyc	0.253492	1
urea cycle	PWY-4984	HumanCyc	0.253492	1
MET Receptor Activation	R-HSA-6806942	Reactome	0.253492	1
Pantothenate and CoA Biosynthesis	SMP00027	SMPDB	0.253507	1
Lipid storage and perilipins in skeletal muscle	WP2887	Wikipathways	0.253507	1
ethanol degradation II	PWY66-21	HumanCyc	0.253507	1
IFN gamma signaling	None	INOH	0.253507	1
threonine degradation	PWY66-428	HumanCyc	0.253507	1
phosphatidylethanolamine biosynthesis II	PWY4FS-6	HumanCyc	0.253507	1
GDP-glucose biosynthesis II	PWY-5661-1	HumanCyc	0.253507	1
oleate biosynthesis	PWY-5996	HumanCyc	0.253507	1
p75NTR negatively regulates cell cycle via SC1	R-HSA-193670	Reactome	0.253507	1
mir-124 predicted interactions with cell cycle and differentiation	WP3595	Wikipathways	0.253522	1
mRNA, protein, and metabolite inducation pathway by cyclosporin A	WP3953	Wikipathways	0.253522	1
deregulation of cdk5 in alzheimers disease	p35alzheimerspathway	BioCarta	0.253522	1
SUMO is proteolytically processed	R-HSA-3065679	Reactome	0.253522	1
basic mechanisms of sumoylation	sumopathway	BioCarta	0.253522	1
Methionine salvage pathway	R-HSA-1237112	Reactome	0.253522	1
phosphatidylcholine biosynthesis	PWY3O-450	HumanCyc	0.253522	1
ethanol degradation IV	PWY66-162	HumanCyc	0.253522	1
Negative feedback regulation of MAPK pathway	R-HSA-5674499	Reactome	0.253522	1
Molybdenum cofactor biosynthesis	R-HSA-947581	Reactome	0.253522	1
Synthesis of Dolichyl-phosphate	R-HSA-446199	Reactome	0.253522	1
IRAK2 mediated activation of TAK1 complex upon TLR7/8 or 9 stimulation	R-HSA-975163	Reactome	0.253522	1
&gamma;-glutamyl cycle	PWY-4041	HumanCyc	0.253522	1
Phosphorylation of Emi1	R-HSA-176417	Reactome	0.253522	1
Scavenging by Class F Receptors	R-HSA-3000484	Reactome	0.253522	1
IRAK2 mediated activation of TAK1 complex	R-HSA-937042	Reactome	0.253522	1
Resolution of Sister Chromatid Cohesion	R-HSA-2500257	Reactome	0.253857	1
Signaling by PTK6	R-HSA-8848021	Reactome	0.254199	1
Signaling by Non-Receptor Tyrosine Kinases	R-HSA-9006927	Reactome	0.254199	1
IL2-mediated signaling events	il2_1pathway	PID	0.254237	1
IL1	Pathway_IL1	NetPath	0.254275	1
Osteoclast differentiation - Homo sapiens (human)	path:hsa04380	KEGG	0.255284	1
TCR signaling	R-HSA-202403	Reactome	0.256129	1
Nucleobase catabolism	R-HSA-8956319	Reactome	0.256546	1
GMCSF-mediated signaling events	gmcsf_pathway	PID	0.256674	1
Activation of ATR in response to replication stress	R-HSA-176187	Reactome	0.256802	1
Focal Adhesion-PI3K-Akt-mTOR-signaling pathway	WP3932	Wikipathways	0.261199	1
Cellular hexose transport	R-HSA-189200	Reactome	0.263449	1
downregulated of mta-3 in er-negative breast tumors	mta3pathway	BioCarta	0.263499	1
regulation of pgc-1a	pgc1apathway	BioCarta	0.263549	1
TICAM1, RIP1-mediated IKK complex recruitment	R-HSA-168927	Reactome	0.2636	1
Negative regulation of MET activity	R-HSA-6807004	Reactome	0.263625	1
TSLP	Pathway_TSLP	NetPath	0.263625	1
Separation of Sister Chromatids	R-HSA-2467813	Reactome	0.263868	1
Antiarrhythmic Pathway, Pharmacodynamics	PA2033	PharmGKB	0.264349	1
Ion transport by P-type ATPases	R-HSA-936837	Reactome	0.264465	1
TCR	Pathway_TCR	NetPath	0.264535	1
Primary Focal Segmental Glomerulosclerosis FSGS	WP2572	Wikipathways	0.26576	1
Signaling by NOTCH1	R-HSA-1980143	Reactome	0.266294	1
DNA Damage Response (only ATM dependent)	WP710	Wikipathways	0.268123	1
Kaposi,s sarcoma-associated herpesvirus infection - Homo sapiens (human)	path:hsa05167	KEGG	0.268723	1
Intracellular signaling by second messengers	R-HSA-9006925	Reactome	0.269354	1
Apoptotic cleavage of cellular proteins	R-HSA-111465	Reactome	0.26973	1
Mitochondrial Fatty Acid Beta-Oxidation	R-HSA-77289	Reactome	0.269763	1
Signaling events mediated by TCPTP	tcptp_pathway	PID	0.269763	1
Oncostatin_M	Pathway_Oncostatin_M	NetPath	0.26983	1
DNA Damage Recognition in GG-NER	R-HSA-5696394	Reactome	0.269863	1
Vesicle-mediated transport	R-HSA-5653656	Reactome	0.270667	1
Corticotropin-releasing hormone signaling pathway	WP2355	Wikipathways	0.271852	1
Signaling by Receptor Tyrosine Kinases	R-HSA-9006934	Reactome	0.271925	1
Class I MHC mediated antigen processing & presentation	R-HSA-983169	Reactome	0.272747	1
IL6	Pathway_IL6	NetPath	0.27544	1
Golgi Associated Vesicle Biogenesis	R-HSA-432722	Reactome	0.275754	1
PI3K/AKT Signaling in Cancer	R-HSA-2219528	Reactome	0.27975	1
PI3K-AKT-mTOR - VitD3 Signalling	WP4141	Wikipathways	0.281401	1
Transcription factor regulation in adipogenesis	WP3599	Wikipathways	0.281427	1
SHC1 events in ERBB2 signaling	R-HSA-1250196	Reactome	0.281427	1
Gluconeogenesis	SMP00128	SMPDB	0.28148	1
Glycogenosis, Type IA. Von gierke disease	SMP00581	SMPDB	0.28148	1
Glycogenosis, Type IC	SMP00574	SMPDB	0.28148	1
Glycogen Storage Disease Type 1A (GSD1A) or Von Gierke Disease	SMP00374	SMPDB	0.28148	1
Triosephosphate isomerase	SMP00563	SMPDB	0.28148	1
Fructose-1,6-diphosphatase deficiency	SMP00562	SMPDB	0.28148	1
Phosphoenolpyruvate carboxykinase deficiency 1 (PEPCK1)	SMP00560	SMPDB	0.28148	1
Glycogenosis, Type IB	SMP00573	SMPDB	0.28148	1
NAD+ biosynthetic pathways	WP3645	Wikipathways	0.281507	1
CD28 dependent PI3K/Akt signaling	R-HSA-389357	Reactome	0.281507	1
erk1/erk2 mapk signaling pathway	erkpathway	BioCarta	0.281533	1
ERK/MAPK targets	R-HSA-198753	Reactome	0.281559	1
Autodegradation of Cdh1 by Cdh1:APC/C	R-HSA-174084	Reactome	0.281559	1
inhibition of cellular proliferation by gleevec	gleevecpathway	BioCarta	0.281586	1
miRs in Muscle Cell Differentiation	WP2012	Wikipathways	0.282382	1
phospholipases	LIPASYN-PWY	HumanCyc	0.282484	1
Translesion synthesis by Y family DNA polymerases bypasses lesions on DNA template	R-HSA-110313	Reactome	0.28286	1
mTOR signaling pathway - Homo sapiens (human)	path:hsa04150	KEGG	0.283661	1
Signaling by Insulin receptor	R-HSA-74752	Reactome	0.284046	1
mapkinase signaling pathway	mapkpathway	BioCarta	0.286406	1
miR-targeted genes in epithelium - TarBase	WP2002	Wikipathways	0.287896	1
Nectin/Necl trans heterodimerization	R-HSA-420597	Reactome	0.288969	1
Transport of nucleosides and free purine and pyrimidine bases across the plasma membrane	R-HSA-83936	Reactome	0.288985	1
Ethanol Degradation	SMP00449	SMPDB	0.289002	1
metabolism of anandamide an endogenous cannabinoid	cb1rpathway	BioCarta	0.289002	1
chondroitin sulfate degradation (metazoa)	PWY-6573	HumanCyc	0.289002	1
oxidative ethanol degradation III	PWY66-161	HumanCyc	0.289002	1
superpathway of choline degradation to L-serine	PWY66-414	HumanCyc	0.289002	1
DDX1 as a regulatory component of the Drosha microprocessor	WP2942	Wikipathways	0.289019	1
Cation-coupled Chloride cotransporters	R-HSA-426117	Reactome	0.289019	1
cdc25 and chk1 regulatory pathway in response to dna damage	cdc25pathway	BioCarta	0.289019	1
PP2A-mediated dephosphorylation of key metabolic factors	R-HSA-163767	Reactome	0.289019	1
miR-148a-miR-31-FIH1-HIF1Î±-Notch signaling in glioblastoma	WP3593	Wikipathways	0.289035	1
RUNX3 regulates YAP1-mediated transcription	R-HSA-8951671	Reactome	0.289035	1
Aryl hydrocarbon receptor signalling	R-HSA-8937144	Reactome	0.289035	1
SUMO is transferred from E1 to E2 (UBE2I, UBC9)	R-HSA-3065678	Reactome	0.289035	1
Attachment of GPI anchor to uPAR	R-HSA-162791	Reactome	0.289035	1
CS/DS degradation	R-HSA-2024101	Reactome	0.289035	1
POLB-Dependent Long Patch Base Excision Repair	R-HSA-110362	Reactome	0.289035	1
Ubiquitin-dependent degradation of Cyclin D1	R-HSA-69229	Reactome	0.289035	1
Ubiquitin-dependent degradation of Cyclin D	R-HSA-75815	Reactome	0.289035	1
Neurofascin interactions	R-HSA-447043	Reactome	0.289035	1
ubiquinol-10 biosynthesis	PWY-5872	HumanCyc	0.289035	1
serine and glycine biosynthesis	SER-GLYSYN-PWY	HumanCyc	0.289035	1
Vpu mediated degradation of CD4	R-HSA-180534	Reactome	0.289035	1
Nucleotide Excision Repair	R-HSA-5696398	Reactome	0.291359	1
SUMOylation of DNA damage response and repair proteins	R-HSA-3108214	Reactome	0.294008	1
Microglia Pathogen Phagocytosis Pathway	WP3937	Wikipathways	0.295517	1
Tryptophan metabolism - Homo sapiens (human)	path:hsa00380	KEGG	0.295622	1
IL-5 Signaling Pathway	WP127	Wikipathways	0.295939	1
Fanconi Anemia Pathway	R-HSA-6783310	Reactome	0.296009	1
mTOR signalling	R-HSA-165159	Reactome	0.29608	1
ErbB2/ErbB3 signaling events	erbb2erbb3pathway	PID	0.29608	1
Measles - Homo sapiens (human)	path:hsa05162	KEGG	0.296185	1
regulation of bad phosphorylation	badpathway	BioCarta	0.299373	1
Nephrin family interactions	R-HSA-373753	Reactome	0.299401	1
Photodynamic therapy-induced NFE2L2 (NRF2) survival signaling	WP3612	Wikipathways	0.299428	1
Phosphatidylinositol Phosphate Metabolism	SMP00463	SMPDB	0.299456	1
Joubert syndrome	SMP00582	SMPDB	0.299456	1
Branched-chain amino acid catabolism	R-HSA-70895	Reactome	0.299456	1
mTORC1-mediated signalling	R-HSA-166208	Reactome	0.299483	1
IL11	Pathway_IL11	NetPath	0.299483	1
Antigen processing and presentation - Homo sapiens (human)	path:hsa04612	KEGG	0.302071	1
Interleukin-1 family signaling	R-HSA-446652	Reactome	0.302456	1
PI5P, PP2A and IER3 Regulate PI3K/AKT Signaling	R-HSA-6811558	Reactome	0.304498	1
Influenza A - Homo sapiens (human)	path:hsa05164	KEGG	0.305055	1
PTEN Regulation	R-HSA-6807070	Reactome	0.30584	1
Signaling by Nuclear Receptors	R-HSA-9006931	Reactome	0.306946	1
Fat digestion and absorption - Homo sapiens (human)	path:hsa04975	KEGG	0.308398	1
Binding and Uptake of Ligands by Scavenger Receptors	R-HSA-2173782	Reactome	0.308832	1
Netrin-1 signaling	R-HSA-373752	Reactome	0.309085	1
Intraflagellar transport	R-HSA-5620924	Reactome	0.309193	1
Transport of Mature mRNAs Derived from Intronless Transcripts	R-HSA-159234	Reactome	0.309266	1
Cardiac muscle contraction - Homo sapiens (human)	path:hsa04260	KEGG	0.311897	1
Doxorubicin Pathway (Cardiomyocyte Cell), Pharmacodynamics	PA165292164	PharmGKB	0.317019	1
Vitamin digestion and absorption - Homo sapiens (human)	path:hsa04977	KEGG	0.317048	1
GABA receptor Signaling	WP4159	Wikipathways	0.317076	1
ER-Phagosome pathway	R-HSA-1236974	Reactome	0.317134	1
segmentation clock	hespathway	BioCarta	0.31722	1
Plexin-D1 Signaling	plexind1_pathway	PID	0.31722	1
Resolution of AP sites via the multiple-nucleotide patch replacement pathway	R-HSA-110373	Reactome	0.317306	1
Glycerophospholipid metabolism	Glycerophospholipid metabolism	EHMN	0.317958	1
TNFalpha	Pathway_TNFalpha	NetPath	0.321307	1
actions of nitric oxide in the heart	no1pathway	BioCarta	0.322062	1
TGF-Core	None	Signalink	0.32221	1
IFN-gamma pathway	ifngpathway	PID	0.322321	1
IL-2 Signaling Pathway	WP49	Wikipathways	0.322396	1
DNA Replication	WP466	Wikipathways	0.32247	1
MAPK6-MAPK4 signaling	WP3307	Wikipathways	0.322789	1
acetone degradation I (to methylglyoxal)	PWY-5451	HumanCyc	0.322789	1
Acyl chain remodeling of DAG and TAG	R-HSA-1482883	Reactome	0.322789	1
HIF1A and PPARG regulation of glycolysis	WP2456	Wikipathways	0.322807	1
Axonal growth inhibition (RHOA activation)	R-HSA-193634	Reactome	0.322807	1
Glial Cell Differentiation	WP2276	Wikipathways	0.322825	1
Phosphate bond hydrolysis by NTPDase proteins	R-HSA-8850843	Reactome	0.322825	1
Synthesis of Ketone Bodies	R-HSA-77111	Reactome	0.322825	1
GABA shunt	GLUDEG-I-PWY	HumanCyc	0.322825	1
sucrose degradation	PWY66-373	HumanCyc	0.322825	1
palmitate biosynthesis	PWY-5994	HumanCyc	0.322843	1
Synthesis of PG	R-HSA-1483148	Reactome	0.322843	1
MAPK and NFkB Signalling Pathways Inhibited by Yersinia YopJ	WP3849	Wikipathways	0.322861	1
brca1 dependent ub ligase activity	bard1pathway	BioCarta	0.322861	1
stat3 signaling pathway	stat3pathway	BioCarta	0.322861	1
Synthesis of diphthamide-EEF2	R-HSA-5358493	Reactome	0.322861	1
Ubiquinol biosynthesis	R-HSA-2142789	Reactome	0.322861	1
Synthesis of UDP-N-acetyl-glucosamine	R-HSA-446210	Reactome	0.322861	1
MAP kinase cascade	PWY66-14	HumanCyc	0.322861	1
Regulation of cytoskeletal remodeling and cell spreading by IPP complex components	R-HSA-446388	Reactome	0.322861	1
2-oxobutanoate degradation	PWY-5130	HumanCyc	0.322861	1
Glycerolipid metabolism - Homo sapiens (human)	path:hsa00561	KEGG	0.329019	1
Signaling by MET	R-HSA-6806834	Reactome	0.329731	1
Cellular response to heat stress	R-HSA-3371556	Reactome	0.330951	1
DNA Replication	R-HSA-69306	Reactome	0.331805	1
Disulfiram Action Pathway	SMP00429	SMPDB	0.334664	1
gluconeogenesis	PWY66-399	HumanCyc	0.334871	1
IKK complex recruitment mediated by RIP1	R-HSA-937041	Reactome	0.334871	1
Saturated fatty acids beta-oxidation	Saturated fatty acids beta-oxidation	EHMN	0.33496	1
tpo signaling pathway	tpopathway	BioCarta	0.33496	1
TRAIL signaling pathway	trail_pathway	PID	0.33496	1
Nuclear Events (kinase and transcription factor activation)	R-HSA-198725	Reactome	0.33499	1
VEGFR3 signaling in lymphatic endothelium	lymphangiogenesis_pathway	PID	0.33499	1
Vemurafenib Pathway, Pharmacodynamics	PA165980050	PharmGKB	0.335019	1
update your name in edit mode	PA165980050	PharmGKB	0.335019	1
Signal Transduction of S1P Receptor	WP26	Wikipathways	0.335019	1
Cyclin A/B1/B2 associated events during G2/M transition	R-HSA-69273	Reactome	0.335019	1
Bile acid and bile salt metabolism	R-HSA-194068	Reactome	0.335106	1
Kinesins	R-HSA-983189	Reactome	0.335486	1
Vitamin E metabolism	Vitamin E metabolism	EHMN	0.335486	1
Syndecan-1-mediated signaling events	syndecan_1_pathway	PID	0.335486	1
IL-6 signaling pathway	WP364	Wikipathways	0.335562	1
De novo fatty acid biosynthesis	De novo fatty acid biosynthesis	EHMN	0.335562	1
G2/M Checkpoints	R-HSA-69481	Reactome	0.335581	1
Hedgehog ,off, state	R-HSA-5610787	Reactome	0.3356	1
Formation of Incision Complex in GG-NER	R-HSA-5696395	Reactome	0.335714	1
Fluid shear stress and atherosclerosis - Homo sapiens (human)	path:hsa05418	KEGG	0.339789	1
Longevity regulating pathway - multiple species - Homo sapiens (human)	path:hsa04213	KEGG	0.34052	1
Signaling by Hedgehog	R-HSA-5358351	Reactome	0.340898	1
Regulation of HSF1-mediated heat shock response	R-HSA-3371453	Reactome	0.341052	1
RHO GTPase Effectors	R-HSA-195258	Reactome	0.343379	1
Visual phototransduction	R-HSA-2187338	Reactome	0.346081	1
Carbohydrate digestion and absorption - Homo sapiens (human)	path:hsa04973	KEGG	0.348092	1
Signaling by ERBB4	R-HSA-1236394	Reactome	0.348558	1
Vasopressin-regulated water reabsorption - Homo sapiens (human)	path:hsa04962	KEGG	0.348674	1
Interleukin-11 Signaling Pathway	WP2332	Wikipathways	0.348791	1
Signaling by NOTCH3	R-HSA-9012852	Reactome	0.348791	1
Influenza Viral RNA Transcription and Replication	R-HSA-168273	Reactome	0.348868	1
Phenytoin (Antiarrhythmic) Action Pathway	SMP00327	SMPDB	0.34958	1
Neutrophil degranulation	R-HSA-6798695	Reactome	0.350093	1
Integrins in angiogenesis	avb3_integrin_pathway	PID	0.351499	1
Endogenous TLR signaling	toll_endogenous_pathway	PID	0.352289	1
Nuclear signaling by ERBB4	R-HSA-1251985	Reactome	0.352319	1
Folate biosynthesis - Homo sapiens (human)	path:hsa00790	KEGG	0.352411	1
Sphingolipid Metabolism	WP1422	Wikipathways	0.352411	1
RXR and RAR heterodimerization with other nuclear receptor	rxr_vdr_pathway	PID	0.352411	1
D-<i>myo</i>-inositol (1,4,5)-trisphosphate biosynthesis	PWY-6351	HumanCyc	0.352472	1
Insulin receptor recycling	R-HSA-77387	Reactome	0.352472	1
Sulfur amino acid metabolism	R-HSA-1614635	Reactome	0.352472	1
Glypican 1 network	glypican_1pathway	PID	0.352472	1
TRAF6 mediated NF-kB activation	R-HSA-933542	Reactome	0.352503	1
ID	Pathway_ID	NetPath	0.352534	1
Synthesis of (16-20)-hydroxyeicosatetraenoic acids (HETE)	R-HSA-2142816	Reactome	0.354944	1
Multifunctional anion exchangers	R-HSA-427601	Reactome	0.354983	1
p75NTR regulates axonogenesis	R-HSA-193697	Reactome	0.355002	1
RUNX1 regulates genes involved in megakaryocyte differentiation and platelet function	WP4132	Wikipathways	0.355022	1
CHL1 interactions	R-HSA-447041	Reactome	0.355022	1
FSH	Pathway_FSH	NetPath	0.355022	1
Caloric restriction and aging	WP4191	Wikipathways	0.355041	1
Effects of Botulinum toxin	botulinumtoxinpathway	PID	0.355041	1
YAP1- and WWTR1 (TAZ)-stimulated gene expression	R-HSA-2032785	Reactome	0.355041	1
UDP-<i>N</i>-acetyl-D-galactosamine biosynthesis II	PWY-5514	HumanCyc	0.355061	1
Glucocorticoid Pathway (Peripheral Tissue), Pharmacodynamics	PA2027	PharmGKB	0.355061	1
Sepiapterin reductase deficiency	SMP00491	SMPDB	0.355061	1
Segawa syndrome	SMP00490	SMPDB	0.355061	1
Pterine Biosynthesis	SMP00005	SMPDB	0.355061	1
Dopa-responsive dystonia	SMP00486	SMPDB	0.355061	1
Hyperphenylalaniemia due to guanosine triphosphate cyclohydrolase deficiency	SMP00487	SMPDB	0.355061	1
Hyperphenylalaninemia due to 6-pyruvoyltetrahydropterin synthase deficiency (ptps)	SMP00488	SMPDB	0.355061	1
Hyperphenylalaninemia due to dhpr-deficiency	SMP00489	SMPDB	0.355061	1
Threonine and 2-Oxobutanoate Degradation	SMP00452	SMPDB	0.355061	1
Folate-Alcohol and Cancer Pathway Hypotheses	WP1589	Wikipathways	0.355061	1
Interleukin-1 Induced Activation of NF-kappa-B	WP3656	Wikipathways	0.355061	1
reversal of insulin resistance by leptin	leptinpathway	BioCarta	0.355061	1
Activation of PUMA and translocation to mitochondria	R-HSA-139915	Reactome	0.355061	1
p75NTR recruits signalling complexes	R-HSA-209543	Reactome	0.355061	1
polyadenylation of mrna	cpsfpathway	BioCarta	0.35508	1
regulation of map kinase pathways through dual specificity phosphatases	dsppathway	BioCarta	0.35508	1
Nef Mediated CD4 Down-regulation	R-HSA-167590	Reactome	0.35508	1
Type I hemidesmosome assembly	R-HSA-446107	Reactome	0.35508	1
WNT mediated activation of DVL	R-HSA-201688	Reactome	0.35508	1
L1CAM interactions	R-HSA-373760	Reactome	0.35629	1
FOXA2 and FOXA3 transcription factor networks	hnf3bpathway	PID	0.361438	1
a6b1 and a6b4 Integrin signaling	a6b1_a6b4_integrin_pathway	PID	0.361993	1
Ectoderm Differentiation	WP2858	Wikipathways	0.362056	1
mTOR signaling pathway	mtor_4pathway	PID	0.362716	1
Leukotriene metabolism	Leukotriene metabolism	EHMN	0.363726	1
Endogenous sterols	R-HSA-211976	Reactome	0.369659	1
3-Phosphoglycerate dehydrogenase deficiency	SMP00721	SMPDB	0.369847	1
Non Ketotic Hyperglycinemia	SMP00223	SMPDB	0.369847	1
Glycine and Serine Metabolism	SMP00004	SMPDB	0.369847	1
Dimethylglycine Dehydrogenase Deficiency	SMP00484	SMPDB	0.369847	1
Hyperglycinemia, non-ketotic	SMP00485	SMPDB	0.369847	1
Dimethylglycine Dehydrogenase Deficiency	SMP00242	SMPDB	0.369847	1
Sarcosinemia	SMP00244	SMPDB	0.369847	1
Dihydropyrimidine Dehydrogenase Deficiency (DHPD)	SMP00179	SMPDB	0.369847	1
role of erk5 in neuronal survival pathway	erk5pathway	BioCarta	0.369847	1
Effects of PIP2 hydrolysis	R-HSA-114508	Reactome	0.369847	1
Photodynamic therapy-induced unfolded protein response	WP3613	Wikipathways	0.369942	1
APC/C:Cdh1 mediated degradation of Cdc20 and other APC/C:Cdh1 targeted proteins in late mitosis/early G1	R-HSA-174178	Reactome	0.369973	1
pdgf signaling pathway	pdgfpathway	BioCarta	0.370005	1
Global Genome Nucleotide Excision Repair (GG-NER)	R-HSA-5696399	Reactome	0.370021	1
Oncostatin M Signaling Pathway	WP2374	Wikipathways	0.37341	1
Tryptophan metabolism	WP465	Wikipathways	0.374469	1
Fanconi anemia pathway	fanconi_pathway	PID	0.375074	1
Switching of origins to a post-replicative state	R-HSA-69052	Reactome	0.375155	1
C-MYB transcription factor network	cmyb_pathway	PID	0.378482	1
Signaling by Rho GTPases	R-HSA-194315	Reactome	0.378735	1
ErbB signaling pathway - Homo sapiens (human)	path:hsa04012	KEGG	0.37897	1
EGF-Core	None	Signalink	0.382162	1
Tryptophan degradation	None	INOH	0.383121	1
Signaling by ROBO receptors	R-HSA-376176	Reactome	0.38418	1
AGE-RAGE pathway	WP2324	Wikipathways	0.384324	1
Mitotic Prometaphase	R-HSA-68877	Reactome	0.384508	1
Alpha-defensins	R-HSA-1462054	Reactome	0.385583	1
EV release from cardiac cells and their functional effects	WP3297	Wikipathways	0.385624	1
Steroid Biosynthesis	WP496	Wikipathways	0.385624	1
nicotine degradation III	PWY66-221	HumanCyc	0.385645	1
FGFR2b ligand binding and activation	R-HSA-190377	Reactome	0.385645	1
PI3K events in ERBB4 signaling	R-HSA-1250342	Reactome	0.385665	1
Vitamin D Metabolism	WP1531	Wikipathways	0.385686	1
Neurotoxicity of clostridium toxins	R-HSA-168799	Reactome	0.385706	1
Bicarbonate transporters	R-HSA-425381	Reactome	0.385706	1
Urea cycle	R-HSA-70635	Reactome	0.385706	1
NLR Proteins	WP288	Wikipathways	0.385727	1
Crosslinking of collagen fibrils	R-HSA-2243919	Reactome	0.385727	1
Hyaluronan uptake and degradation	R-HSA-2160916	Reactome	0.385727	1
overview of telomerase protein component gene htert transcriptional regulation	tertpathway	BioCarta	0.385727	1
Ketone body metabolism	R-HSA-74182	Reactome	0.385727	1
Beta Oxidation of Very Long Chain Fatty Acids	SMP00052	SMPDB	0.385747	1
Adrenoleukodystrophy, X-linked	SMP00516	SMPDB	0.385747	1
Carnitine-acylcarnitine translocase deficiency	SMP00517	SMPDB	0.385747	1
HDR through MMEJ (alt-NHEJ)	R-HSA-5685939	Reactome	0.385747	1
Signal attenuation	R-HSA-74749	Reactome	0.385747	1
Adenylate cyclase activating pathway	R-HSA-170660	Reactome	0.385747	1
Interleukin-27 signaling	R-HSA-9020956	Reactome	0.385747	1
MAPK3 (ERK1) activation	R-HSA-110056	Reactome	0.385747	1
Fluoropyrimidine Pathway, Pharmacodynamics	PA165291507	PharmGKB	0.385768	1
PDGF Pathway	WP2526	Wikipathways	0.385768	1
regulation of splicing through sam68	sam68pathway	BioCarta	0.385768	1
MASTL Facilitates Mitotic Progression	R-HSA-2465910	Reactome	0.385768	1
Processing and activation of SUMO	R-HSA-3215018	Reactome	0.385768	1
Removal of the Flap Intermediate from the C-strand	R-HSA-174437	Reactome	0.385768	1
Activation of the AP-1 family of transcription factors	R-HSA-450341	Reactome	0.385768	1
SCF-beta-TrCP mediated degradation of Emi1	R-HSA-174113	Reactome	0.385768	1
Acyl chain remodelling of PC	R-HSA-1482788	Reactome	0.386903	1
Platelet calcium homeostasis	R-HSA-418360	Reactome	0.386935	1
Anti-diabetic Drug Potassium Channel Inhibitors Pathway, Pharmacodynamics	PA153627758	PharmGKB	0.387	1
Regulation of RUNX2 expression and activity	R-HSA-8939902	Reactome	0.387	1
GPCR GroupI metabotropic glutamate receptor	None	INOH	0.387097	1
role of erbb2 in signal transduction and oncology	her2pathway	BioCarta	0.387129	1
NOTCH-Ncore	None	Signalink	0.387161	1
TWEAK	Pathway_TWEAK	NetPath	0.387161	1
CDK-mediated phosphorylation and removal of Cdc6	R-HSA-69017	Reactome	0.387193	1
influence of ras and rho proteins on g1 to s transition	raccycdpathway	BioCarta	0.387226	1
EGF	None	INOH	0.387226	1
Ether lipid metabolism - Homo sapiens (human)	path:hsa00565	KEGG	0.387483	1
NO-cGMP-PKG mediated Neuroprotection	WP4008	Wikipathways	0.387606	1
Validated transcriptional targets of deltaNp63 isoforms	deltanp63pathway	PID	0.387647	1
Sphingolipid metabolism - Homo sapiens (human)	path:hsa00600	KEGG	0.38777	1
Nucleotide-binding domain, leucine rich repeat containing receptor (NLR) signaling pathways	R-HSA-168643	Reactome	0.387811	1
NOTCH1 Intracellular Domain Regulates Transcription	R-HSA-2122947	Reactome	0.388181	1
XBP1(S) activates chaperone genes	WP3472	Wikipathways	0.388222	1
Signaling by FGFR	R-HSA-190236	Reactome	0.397754	1
MyD88 cascade initiated on plasma membrane	R-HSA-975871	Reactome	0.398309	1
Toll Like Receptor 10 (TLR10) Cascade	R-HSA-168142	Reactome	0.398309	1
Toll Like Receptor 5 (TLR5) Cascade	R-HSA-168176	Reactome	0.398309	1
agrin in postsynaptic differentiation	agrpathway	BioCarta	0.401013	1
IL5	Pathway_IL5	NetPath	0.401055	1
Ceramide signaling pathway	ceramide_pathway	PID	0.401097	1
Linoleic acid metabolism - Homo sapiens (human)	path:hsa00591	KEGG	0.403642	1
Diuretics Pathway, Pharmacodynamics	PA165984799	PharmGKB	0.403906	1
Levomethadyl Acetate Action Action Pathway	SMP00677	SMPDB	0.403906	1
Escitalopram Action Pathway	SMP00425	SMPDB	0.403906	1
Levallorphan Action Pathway	SMP00683	SMPDB	0.403906	1
Dimethylthiambutene Action Pathway	SMP00680	SMPDB	0.403906	1
Ethylmorphine Action Pathway	SMP00681	SMPDB	0.403906	1
Pentazocine Action Pathway	SMP00686	SMPDB	0.403906	1
Naltrexone Action Pathway	SMP00687	SMPDB	0.403906	1
Buprenorphine Action Pathway	SMP00684	SMPDB	0.403906	1
Alvimopan Action Pathway	SMP00685	SMPDB	0.403906	1
Naloxone Action Pathway	SMP00688	SMPDB	0.403906	1
Dihydromorphine Action Pathway	SMP00689	SMPDB	0.403906	1
Ketobemidone Action Pathway	SMP00690	SMPDB	0.403906	1
Mepivacaine Action Pathway	SMP00399	SMPDB	0.403906	1
Chloroprocaine Action Pathway	SMP00394	SMPDB	0.403906	1
Cocaine Action Pathway	SMP00395	SMPDB	0.403906	1
Dibucaine Action Pathway	SMP00396	SMPDB	0.403906	1
Levobupivacaine Action Pathway	SMP00397	SMPDB	0.403906	1
Benzocaine Action Pathway	SMP00392	SMPDB	0.403906	1
Bupivacaine Action Pathway	SMP00393	SMPDB	0.403906	1
Levorphanol Action Pathway	SMP00673	SMPDB	0.403906	1
Propoxyphene Action Pathway	SMP00672	SMPDB	0.403906	1
Tramadol Action Action Pathway	SMP00671	SMPDB	0.403906	1
Diphenoxylate Action Pathway	SMP00675	SMPDB	0.403906	1
Anileridine Action Pathway	SMP00674	SMPDB	0.403906	1
Oxycodone Action Pathway	SMP00409	SMPDB	0.403906	1
Oxybuprocaine Action Pathway	SMP00400	SMPDB	0.403906	1
Prilocaine Action Pathway	SMP00401	SMPDB	0.403906	1
Procaine Action Pathway	SMP00402	SMPDB	0.403906	1
Proparacaine Action Pathway	SMP00403	SMPDB	0.403906	1
Ropivacaine Action Pathway	SMP00404	SMPDB	0.403906	1
Alfentanil Action Pathway	SMP00413	SMPDB	0.403906	1
Oxymorphone Action Pathway	SMP00412	SMPDB	0.403906	1
Hydrocodone Action Pathway	SMP00411	SMPDB	0.403906	1
Hydromorphone Action Pathway	SMP00410	SMPDB	0.403906	1
Sufentanil Action Pathway	SMP00417	SMPDB	0.403906	1
Remifentanil Action Pathway	SMP00416	SMPDB	0.403906	1
Fentanyl Action Pathway	SMP00415	SMPDB	0.403906	1
Carfentanil Action Pathway	SMP00414	SMPDB	0.403906	1
3-Methylthiofentanyl Action Pathway	SMP00679	SMPDB	0.403906	1
Methadyl Acetate Action Pathway	SMP00678	SMPDB	0.403906	1
Dezocine Action Pathway	SMP00676	SMPDB	0.403906	1
Interaction between L1 and Ankyrins	R-HSA-445095	Reactome	0.403972	1
Insulin-mediated glucose transport	insulin_glucose_pathway	PID	0.404137	1
BARD1 signaling events	bard1pathway	PID	0.404203	1
PDGFR-beta pathway	WP3972	Wikipathways	0.404236	1
MAPK Cascade	WP422	Wikipathways	0.404236	1
Wnt	Pathway_Wnt	NetPath	0.405878	1
Epithelial cell signaling in Helicobacter pylori infection - Homo sapiens (human)	path:hsa05120	KEGG	0.405927	1
TRAF6 mediated induction of NFkB and MAP kinases upon TLR7/8 or 9 activation	R-HSA-975138	Reactome	0.407711	1
DNA Damage Bypass	R-HSA-73893	Reactome	0.414015	1
Retrograde transport at the Trans-Golgi-Network	R-HSA-6811440	Reactome	0.414142	1
Androgen biosynthesis	R-HSA-193048	Reactome	0.414847	1
Lactose Degradation	SMP00457	SMPDB	0.41489	1
Lactose Intolerance	SMP00458	SMPDB	0.41489	1
Gene regulatory network modelling somitogenesis	WP2854	Wikipathways	0.414911	1
pertussis toxin-insensitive ccr5 signaling in macrophage	ccr5pathway	BioCarta	0.414911	1
il22 soluble receptor signaling pathway	il22bppathway	BioCarta	0.414911	1
Phenylalanine and Tyrosine Metabolism	SMP00008	SMPDB	0.414933	1
Phenylketonuria	SMP00206	SMPDB	0.414933	1
Tyrosinemia Type 3 (TYRO3)	SMP00370	SMPDB	0.414933	1
Tyrosinemia Type 2 (or Richner-Hanhart syndrome)	SMP00369	SMPDB	0.414933	1
Nucleotide GPCRs	WP80	Wikipathways	0.414933	1
Pyrimidine salvage	R-HSA-73614	Reactome	0.414933	1
IL-5 signaling	None	INOH	0.414933	1
Ubiquinone and other terpenoid-quinone biosynthesis - Homo sapiens (human)	path:hsa00130	KEGG	0.414954	1
regulators of bone mineralization	npp1pathway	BioCarta	0.414954	1
cxcr4 signaling pathway	cxcr4pathway	BioCarta	0.414954	1
Apoptotic cleavage of cell adhesion proteins	R-HSA-351906	Reactome	0.414954	1
Gamma-glutamyl-transpeptidase deficiency	SMP00501	SMPDB	0.414976	1
5-oxoprolinase deficiency	SMP00500	SMPDB	0.414976	1
Gamma-Glutamyltransferase Deficiency	SMP00183	SMPDB	0.414976	1
Glutathione Metabolism	SMP00015	SMPDB	0.414976	1
Glutathione Synthetase Deficiency	SMP00337	SMPDB	0.414976	1
5-Oxoprolinuria	SMP00143	SMPDB	0.414976	1
rho-selective guanine exchange factor akap13 mediates stress fiber formation	akap13pathway	BioCarta	0.414976	1
Hh mutants that don,t undergo autocatalytic processing are degraded by ERAD	R-HSA-5362768	Reactome	0.414976	1
Hh mutants abrogate ligand secretion	R-HSA-5387390	Reactome	0.414976	1
Interleukin-6 signaling	R-HSA-1059683	Reactome	0.414976	1
RHO GTPases activate KTN1	R-HSA-5625970	Reactome	0.414997	1
SLBP Dependent Processing of Replication-Dependent Histone Pre-mRNAs	R-HSA-77588	Reactome	0.414997	1
eNOS activation	R-HSA-203615	Reactome	0.414997	1
Processive synthesis on the C-strand of the telomere	R-HSA-174414	Reactome	0.414997	1
The role of GTSE1 in G2/M progression after G2 checkpoint	R-HSA-8852276	Reactome	0.414997	1
Signaling by FGFR4 in disease	R-HSA-5655291	Reactome	0.414997	1
Glycosphingolipid metabolism	Glycosphingolipid metabolism	EHMN	0.416697	1
Renal cell carcinoma - Homo sapiens (human)	path:hsa05211	KEGG	0.416847	1
Androgen receptor signaling pathway	WP138	Wikipathways	0.41726	1
Amine compound SLC transporters	R-HSA-425428	Reactome	0.420343	1
Plasma lipoprotein remodeling	R-HSA-8963899	Reactome	0.420545	1
Desipramine Action Pathway	SMP00423	SMPDB	0.420646	1
Nalbuphine Action Pathway	SMP00691	SMPDB	0.420679	1
T-Cell Receptor and Co-stimulatory Signaling	WP2583	Wikipathways	0.420679	1
Tight junction interactions	R-HSA-420029	Reactome	0.420713	1
role of mef2d in t-cell apoptosis	mef2dpathway	BioCarta	0.420747	1
mucin core 1 and core 2 <i>O</i>-glycosylation	PWY-7433	HumanCyc	0.420814	1
Nectin adhesion pathway	nectin_pathway	PID	0.420848	1
vegf hypoxia and angiogenesis	vegfpathway	BioCarta	0.420915	1
mcalpain and friends in cell motility	mcalpainpathway	BioCarta	0.420949	1
PI3K-AKT-mTOR signaling pathway and therapeutic opportunities	WP3844	Wikipathways	0.420983	1
Budding and maturation of HIV virion	R-HSA-162588	Reactome	0.420983	1
Activation of BH3-only proteins	R-HSA-114452	Reactome	0.420983	1
Downstream signaling events of B Cell Receptor (BCR)	R-HSA-1168372	Reactome	0.420983	1
Axon guidance	R-HSA-422475	Reactome	0.423798	1
Phagosome - Homo sapiens (human)	path:hsa04145	KEGG	0.425422	1
Ovarian steroidogenesis - Homo sapiens (human)	path:hsa04913	KEGG	0.426157	1
Interferon alpha/beta signaling	R-HSA-909733	Reactome	0.426664	1
Toll Like Receptor 7/8 (TLR7/8) Cascade	R-HSA-168181	Reactome	0.426671	1
MyD88 dependent cascade initiated on endosome	R-HSA-975155	Reactome	0.426671	1
Signaling by ERBB2	R-HSA-1227986	Reactome	0.426672	1
Regulation of Actin Cytoskeleton	WP51	Wikipathways	0.426816	1
Vibrio cholerae infection - Homo sapiens (human)	path:hsa05110	KEGG	0.426844	1
SUMOylation of chromatin organization proteins	R-HSA-4551638	Reactome	0.42732	1
Cardiac conduction	R-HSA-5576891	Reactome	0.428467	1
FoxO signaling pathway - Homo sapiens (human)	path:hsa04068	KEGG	0.43011	1
Bile secretion - Homo sapiens (human)	path:hsa04976	KEGG	0.437023	1
Lidocaine (Local Anaesthetic) Action Pathway	SMP00398	SMPDB	0.437139	1
beta-Alanine metabolism - Homo sapiens (human)	path:hsa00410	KEGG	0.437242	1
Mucin type O-glycan biosynthesis - Homo sapiens (human)	path:hsa00512	KEGG	0.437276	1
Negative regulation of FGFR4 signaling	R-HSA-5654733	Reactome	0.437311	1
Transferrin endocytosis and recycling	R-HSA-917977	Reactome	0.437379	1
ErbB4 signaling events	erbb4_pathway	PID	0.437413	1
p38 mapk signaling pathway	p38mapkpathway	BioCarta	0.437448	1
wnt signaling pathway	wntpathway	BioCarta	0.437482	1
MAPK targets/ Nuclear events mediated by MAP kinases	R-HSA-450282	Reactome	0.437516	1
Activated NOTCH1 Transmits Signal to the Nucleus	R-HSA-2122948	Reactome	0.437516	1
Purine metabolism - Homo sapiens (human)	path:hsa00230	KEGG	0.43804	1
CDC42 signaling events	cdc42_pathway	PID	0.438346	1
Alpha6Beta4Integrin	Pathway_Alpha6Beta4Integrin	NetPath	0.438499	1
Nuclear Receptor transcription pathway	R-HSA-383280	Reactome	0.438921	1
Insulin receptor signalling cascade	R-HSA-74751	Reactome	0.439095	1
Pyrimidine nucleotides nucleosides metabolism	None	INOH	0.439399	1
Aminosugars metabolism	Aminosugars metabolism	EHMN	0.439485	1
Wnt Signaling Pathway	WP363	Wikipathways	0.439616	1
Nuclear Envelope Breakdown	R-HSA-2980766	Reactome	0.439703	1
Miscellaneous substrates	R-HSA-211958	Reactome	0.442637	1
Nicotinamide salvaging	R-HSA-197264	Reactome	0.442681	1
LncRNA-mediated mechanisms of therapeutic resistance	WP3672	Wikipathways	0.442704	1
Pyrimidine catabolism	R-HSA-73621	Reactome	0.442704	1
Ethanol oxidation	R-HSA-71384	Reactome	0.442704	1
Transport of organic anions	R-HSA-879518	Reactome	0.442704	1
melatonin degradation I	PWY-6398	HumanCyc	0.442704	1
Trehalose Degradation	SMP00467	SMPDB	0.442726	1
Iron metabolism in placenta	WP2007	Wikipathways	0.442748	1
Pregnenolone biosynthesis	R-HSA-196108	Reactome	0.442771	1
Hyaluronan metabolism	R-HSA-2142845	Reactome	0.442793	1
Josephin domain DUBs	R-HSA-5689877	Reactome	0.442793	1
IL9	Pathway_IL9	NetPath	0.442793	1
Oxidation of Branched Chain Fatty Acids	SMP00030	SMPDB	0.442816	1
how does salmonella hijack a cell	salmonellapathway	BioCarta	0.442816	1
Degradation of cysteine and homocysteine	R-HSA-1614558	Reactome	0.442816	1
leucine degradation	LEU-DEG2-PWY	HumanCyc	0.442816	1
TP53 Regulates Transcription of Death Receptors and Ligands	R-HSA-6803211	Reactome	0.442816	1
Lysine catabolism	R-HSA-71064	Reactome	0.442838	1
Pre-NOTCH Processing in Golgi	R-HSA-1912420	Reactome	0.442838	1
Unwinding of DNA	R-HSA-176974	Reactome	0.442838	1
Receptor Mediated Mitophagy	R-HSA-8934903	Reactome	0.442838	1
Degradation of DVL	R-HSA-4641258	Reactome	0.442838	1
MicroRNA (miRNA) biogenesis	R-HSA-203927	Reactome	0.442838	1
Linoleate metabolism	Linoleate metabolism	EHMN	0.446908	1
Disease	R-HSA-1643685	Reactome	0.447092	1
Clathrin derived vesicle budding	R-HSA-421837	Reactome	0.44932	1
trans-Golgi Network Vesicle Budding	R-HSA-199992	Reactome	0.44932	1
Amino acid and oligopeptide SLC transporters	R-HSA-425374	Reactome	0.451796	1
Apoptotic execution phase	R-HSA-75153	Reactome	0.452015	1
mechanism of gene regulation by peroxisome proliferators via ppara	pparapathway	BioCarta	0.452059	1
IL-17 signaling pathway - Homo sapiens (human)	path:hsa04657	KEGG	0.453244	1
Monoamine Transport	WP727	Wikipathways	0.453267	1
role of -arrestins in the activation and targeting of map kinases	barrmapkpathway	BioCarta	0.453302	1
Codeine Action Pathway	SMP00405	SMPDB	0.453371	1
Heroin Action Pathway	SMP00407	SMPDB	0.453441	1
White fat cell differentiation	WP3946	Wikipathways	0.453615	1
White fat cell differentiation	WP4149	Wikipathways	0.453615	1
Syndecan-4-mediated signaling events	syndecan_4_pathway	PID	0.453615	1
Thiopurine Pathway, Pharmacokinetics/Pharmacodynamics	PA2040	PharmGKB	0.453685	1
Oncogene Induced Senescence	R-HSA-2559585	Reactome	0.45372	1
Noncanonical Wnt signaling pathway	wnt_noncanonical_pathway	PID	0.453755	1
Termination of translesion DNA synthesis	R-HSA-5656169	Reactome	0.453755	1
DNA strand elongation	R-HSA-69190	Reactome	0.453824	1
Validated targets of C-MYC transcriptional repression	myc_represspathway	PID	0.45899	1
Inositol phosphate metabolism - Homo sapiens (human)	path:hsa00562	KEGG	0.459508	1
Interferon gamma signaling	R-HSA-877300	Reactome	0.462905	1
Toll Like Receptor 9 (TLR9) Cascade	R-HSA-168138	Reactome	0.464193	1
keratinocyte differentiation	keratinocytepathway	BioCarta	0.464647	1
Synthesis of PIPs at the plasma membrane	R-HSA-1660499	Reactome	0.464691	1
Influenza Life Cycle	R-HSA-168255	Reactome	0.464824	1
Irinotecan Pathway	WP229	Wikipathways	0.469194	1
lck and fyn tyrosine kinases in initiation of tcr activation	tcrapathway	BioCarta	0.469194	1
GABA A receptor activation	R-HSA-977441	Reactome	0.469194	1
Platelet Adhesion to exposed collagen	R-HSA-75892	Reactome	0.469194	1
Phenylalanine degradation	None	INOH	0.469217	1
activation of pkc through g-protein coupled receptors	pkcpathway	BioCarta	0.469217	1
RHO GTPases Activate NADPH Oxidases	R-HSA-5668599	Reactome	0.469217	1
superpathway of melatonin degradation	PWY-6402	HumanCyc	0.469217	1
FGFRL1 modulation of FGFR1 signaling	R-HSA-5658623	Reactome	0.469217	1
miR-targeted genes in adipocytes - TarBase	WP2001	Wikipathways	0.469224	1
Metabolism of steroid hormones	R-HSA-196071	Reactome	0.469224	1
Taxane Pathway, Pharmacokinetics	PA154426155	PharmGKB	0.46924	1
Trafficking and processing of endosomal TLR	R-HSA-1679131	Reactome	0.469263	1
Argininemia	SMP00357	SMPDB	0.469286	1
Citrullinemia Type I	SMP00001	SMPDB	0.469286	1
Carbamoyl Phosphate Synthetase Deficiency	SMP00002	SMPDB	0.469286	1
Argininosuccinic Aciduria	SMP00003	SMPDB	0.469286	1
Urea Cycle	SMP00059	SMPDB	0.469286	1
Ornithine Transcarbamylase Deficiency (OTC Deficiency)	SMP00205	SMPDB	0.469286	1
TRAF6 mediated IRF7 activation in TLR7/8 or 9 signaling	R-HSA-975110	Reactome	0.469286	1
Advanced glycosylation endproduct receptor signaling	R-HSA-879415	Reactome	0.469286	1
sarcosine oncometabolite pathway	SMP02313	SMPDB	0.469309	1
Transcriptional cascade regulating adipogenesis	WP4211	Wikipathways	0.469309	1
purine nucleotides degradation	PWY-6353	HumanCyc	0.469309	1
Imipramine Action Pathway	SMP00422	SMPDB	0.46933	1
Lysine Degradation	SMP00037	SMPDB	0.469332	1
Folate malabsorption, hereditary	SMP00724	SMPDB	0.469332	1
Hyperlysinemia I, Familial	SMP00527	SMPDB	0.469332	1
2-aminoadipic 2-oxoadipic aciduria	SMP00719	SMPDB	0.469332	1
Methylenetetrahydrofolate Reductase Deficiency (MTHFRD)	SMP00543	SMPDB	0.469332	1
Methotrexate Action Pathway	SMP00432	SMPDB	0.469332	1
Folate Metabolism	SMP00053	SMPDB	0.469332	1
Pyridoxine dependency with seizures	SMP00571	SMPDB	0.469332	1
Saccharopinuria/Hyperlysinemia II	SMP00239	SMPDB	0.469332	1
Glutaric Aciduria Type I	SMP00186	SMPDB	0.469332	1
Hyperlysinemia II or Saccharopinuria	SMP00528	SMPDB	0.469332	1
Osteopontin Signaling	WP1434	Wikipathways	0.469332	1
Homologous recombination	WP186	Wikipathways	0.469332	1
Cell-type Dependent Selectivity of CCK2R Signaling	WP3679	Wikipathways	0.469332	1
TP53 Regulates Transcription of Cell Cycle Genes	WP3804	Wikipathways	0.469332	1
role of mitochondria in apoptotic signaling	mitochondriapathway	BioCarta	0.469332	1
Import of palmitoyl-CoA into the mitochondrial matrix	R-HSA-200425	Reactome	0.469332	1
rb tumor suppressor/checkpoint signaling in response to dna damage	rbpathway	BioCarta	0.469332	1
NF-kB is activated and signals survival	R-HSA-209560	Reactome	0.469332	1
DNA-PK pathway in nonhomologous end joining	dnapk_pathway	PID	0.469332	1
Galactose metabolism	None	INOH	0.469332	1
Antimetabolite Pathway - Folate Cycle, Pharmacodynamics	PA165291575	PharmGKB	0.469355	1
TRAF3-dependent IRF activation pathway	R-HSA-918233	Reactome	0.469355	1
Signaling by EGFRvIII in Cancer	R-HSA-5637812	Reactome	0.469355	1
Initiation of Nuclear Envelope Reformation	R-HSA-2995383	Reactome	0.469355	1
Nuclear Envelope Reassembly	R-HSA-2995410	Reactome	0.469355	1
Constitutive Signaling by EGFRvIII	R-HSA-5637810	Reactome	0.469355	1
GPVI-mediated activation cascade	R-HSA-114604	Reactome	0.469613	1
bioactive peptide induced signaling pathway	biopeptidespathway	BioCarta	0.469648	1
role of egf receptor transactivation by gpcrs in cardiac hypertrophy	cardiacegfpathway	BioCarta	0.469683	1
CD28 co-stimulation	R-HSA-389356	Reactome	0.469683	1
Netrin-mediated signaling events	netrin_pathway	PID	0.469719	1
Activation of the pre-replicative complex	R-HSA-68962	Reactome	0.469789	1
Base excision repair - Homo sapiens (human)	path:hsa03410	KEGG	0.469825	1
Bacterial invasion of epithelial cells - Homo sapiens (human)	path:hsa05100	KEGG	0.470245	1
Golgi-to-ER retrograde transport	R-HSA-8856688	Reactome	0.475839	1
Regulation of lipolysis in adipocytes - Homo sapiens (human)	path:hsa04923	KEGG	0.476572	1
Glutathione metabolism - Homo sapiens (human)	path:hsa00480	KEGG	0.476706	1
Fanconi anemia pathway - Homo sapiens (human)	path:hsa03460	KEGG	0.477064	1
Interferon type I signaling pathways	WP585	Wikipathways	0.477064	1
Constitutive Signaling by NOTCH1 PEST Domain Mutants	R-HSA-2644606	Reactome	0.477109	1
Signaling by NOTCH1 PEST Domain Mutants in Cancer	R-HSA-2644602	Reactome	0.477109	1
Constitutive Signaling by NOTCH1 HD+PEST Domain Mutants	R-HSA-2894862	Reactome	0.477109	1
Signaling by NOTCH1 HD+PEST Domain Mutants in Cancer	R-HSA-2894858	Reactome	0.477109	1
Signaling by NOTCH1 in Cancer	R-HSA-2644603	Reactome	0.477109	1
Pancreatic cancer - Homo sapiens (human)	path:hsa05212	KEGG	0.480803	1
Synthesis of DNA	R-HSA-69239	Reactome	0.480856	1
Circadian entrainment - Homo sapiens (human)	path:hsa04713	KEGG	0.481855	1
p75 NTR receptor-mediated signalling	R-HSA-193704	Reactome	0.482624	1
Sudden Infant Death Syndrome (SIDS) Susceptibility Pathways	WP706	Wikipathways	0.483226	1
Purine metabolism	Purine metabolism	EHMN	0.483902	1
Clathrin-mediated endocytosis	R-HSA-8856828	Reactome	0.484778	1
Fluoxetine Action Pathway	SMP00426	SMPDB	0.485004	1
Synthesis of bile acids and bile salts	R-HSA-192105	Reactome	0.485183	1
Fluoropyrimidine Activity	WP1601	Wikipathways	0.485219	1
Melatonin metabolism and effects	WP3298	Wikipathways	0.485219	1
ATM pathway	atm_pathway	PID	0.485433	1
Transport of the SLBP Dependant Mature mRNA	R-HSA-159230	Reactome	0.485505	1
COPI-independent Golgi-to-ER retrograde traffic	R-HSA-6811436	Reactome	0.485505	1
CD4 T cell receptor signaling-JNK cascade	None	INOH	0.488627	1
Cell Cycle	R-HSA-1640170	Reactome	0.488759	1
Pathogenic Escherichia coli infection - Homo sapiens (human)	path:hsa05130	KEGG	0.489032	1
TGF-beta Receptor Signaling	WP560	Wikipathways	0.489122	1
ErbB Signaling Pathway	WP673	Wikipathways	0.489122	1
IL2	Pathway_IL2	NetPath	0.490965	1
Chronic myeloid leukemia - Homo sapiens (human)	path:hsa05220	KEGG	0.491017	1
MyD88:Mal cascade initiated on plasma membrane	R-HSA-166058	Reactome	0.491668	1
Toll Like Receptor TLR1:TLR2 Cascade	R-HSA-168179	Reactome	0.491668	1
Toll Like Receptor TLR6:TLR2 Cascade	R-HSA-168188	Reactome	0.491668	1
Toll Like Receptor 2 (TLR2) Cascade	R-HSA-181438	Reactome	0.491668	1
Prostate cancer - Homo sapiens (human)	path:hsa05215	KEGG	0.491787	1
Toll Like Receptor 3 (TLR3) Cascade	R-HSA-168164	Reactome	0.491906	1
PIWI-interacting RNA (piRNA) biogenesis	R-HSA-5601884	Reactome	0.494399	1
FGFR4 ligand binding and activation	R-HSA-190322	Reactome	0.494446	1
Lysosphingolipid and LPA receptors	R-HSA-419408	Reactome	0.494446	1
Abacavir Pathway, Pharmacokinetics/Pharmacodynamics	PA166104634	PharmGKB	0.494494	1
Triglyceride biosynthesis	R-HSA-75109	Reactome	0.494494	1
SHC1 events in ERBB4 signaling	R-HSA-1250347	Reactome	0.494494	1
Regulation of TP53 Activity through Association with Co-factors	R-HSA-6804759	Reactome	0.494541	1
Glutathione synthesis and recycling	R-HSA-174403	Reactome	0.494541	1
Hypoacetylaspartia	SMP00192	SMPDB	0.494565	1
Aspartate Metabolism	SMP00067	SMPDB	0.494565	1
Canavan Disease	SMP00175	SMPDB	0.494565	1
erythropoietin mediated neuroprotection through nf-kb	eponfkbpathway	BioCarta	0.494565	1
TP53 regulates transcription of several additional cell death genes whose specific roles in p53-dependent apoptosis remain uncertain	R-HSA-6803205	Reactome	0.494565	1
Adenylate cyclase inhibitory pathway	R-HSA-170670	Reactome	0.494565	1
Inhibition of adenylate cyclase pathway	R-HSA-997269	Reactome	0.494565	1
Pentose Phosphate Pathway	SMP00031	SMPDB	0.494588	1
Nicotinate and Nicotinamide Metabolism	SMP00048	SMPDB	0.494588	1
Glucose-6-phosphate dehydrogenase deficiency	SMP00518	SMPDB	0.494588	1
Ribose-5-phosphate isomerase deficiency	SMP00519	SMPDB	0.494588	1
Transaldolase deficiency	SMP00520	SMPDB	0.494588	1
phosphorylation of mek1 by cdk5/p35 down regulates the map kinase pathway	cdk5pathway	BioCarta	0.494588	1
Ras signaling in the CD4+ TCR pathway	tcrraspathway	PID	0.494588	1
S1P4 pathway	s1p_s1p4_pathway	PID	0.494588	1
PI3K-Akt signaling pathway - Homo sapiens (human)	path:hsa04151	KEGG	0.494605	1
fig-met-1-last-solution	WP3961	Wikipathways	0.494612	1
Mismatch repair (MMR) directed by MSH2:MSH3 (MutSbeta)	R-HSA-5358606	Reactome	0.494612	1
sumoylation by ranbp2 regulates transcriptional repression	ranbp2pathway	BioCarta	0.494612	1
Polymerase switching on the C-strand of the telomere	R-HSA-174411	Reactome	0.494612	1
Polymerase switching	R-HSA-69091	Reactome	0.494612	1
Leading Strand Synthesis	R-HSA-69109	Reactome	0.494612	1
Removal of the Flap Intermediate	R-HSA-69166	Reactome	0.494612	1
AKT phosphorylates targets in the cytosol	R-HSA-198323	Reactome	0.494612	1
Mismatch repair (MMR) directed by MSH2:MSH6 (MutSalpha)	R-HSA-5358565	Reactome	0.494612	1
Cell Cycle, Mitotic	R-HSA-69278	Reactome	0.499723	1
Nuclear Receptors in Lipid Metabolism and Toxicity	WP299	Wikipathways	0.500205	1
Neurotrophin signaling pathway - Homo sapiens (human)	path:hsa04722	KEGG	0.500407	1
Collagen degradation	R-HSA-1442490	Reactome	0.500566	1
Amino acid synthesis and interconversion (transamination)	R-HSA-70614	Reactome	0.500674	1
angiotensin ii mediated activation of jnk pathway via pyk2 dependent signaling	at1rpathway	BioCarta	0.500783	1
HIF-2-alpha transcription factor network	hif2pathway	PID	0.500819	1
FAS (CD95) signaling pathway	faspathway	PID	0.500855	1
Thromboxane A2 receptor signaling	txa2pathway	PID	0.500991	1
Pathogenic Escherichia coli infection	WP2272	Wikipathways	0.501082	1
FGF signaling pathway	fgf_pathway	PID	0.501308	1
Signaling events mediated by HDAC Class I	hdac_classi_pathway	PID	0.501399	1
Jak-STAT signaling pathway - Homo sapiens (human)	path:hsa04630	KEGG	0.502737	1
SUMO E3 ligases SUMOylate target proteins	R-HSA-3108232	Reactome	0.508351	1
Cargo recognition for clathrin-mediated endocytosis	R-HSA-8856825	Reactome	0.509629	1
Choline metabolism in cancer - Homo sapiens (human)	path:hsa05231	KEGG	0.509749	1
Methionine and cysteine metabolism	Methionine and cysteine metabolism	EHMN	0.511069	1
insulin	None	INOH	0.511548	1
p53 pathway	p53regulationpathway	PID	0.513348	1
Vascular smooth muscle contraction - Homo sapiens (human)	path:hsa04270	KEGG	0.515254	1
Primary immunodeficiency - Homo sapiens (human)	path:hsa05340	KEGG	0.51532	1
Metalloprotease DUBs	R-HSA-5689901	Reactome	0.515466	1
Methadone Action Pathway	SMP00408	SMPDB	0.515502	1
roles of arrestin dependent recruitment of src kinases in gpcr signaling	barrestinsrcpathway	BioCarta	0.515502	1
Citalopram Action Pathway	SMP00424	SMPDB	0.515575	1
Nicotine Action Pathway	SMP00431	SMPDB	0.515575	1
Fibrin Complement Receptor 3 Signaling Pathway	WP4136	Wikipathways	0.515611	1
adenosine ribonucleotides <i>de novo</i> biosynthesis	PWY-7219	HumanCyc	0.515611	1
Photodynamic therapy-induced HIF-1 survival signaling	WP3614	Wikipathways	0.515866	1
Trk receptor signaling mediated by PI3K and PLC-gamma	pi3kplctrkpathway	PID	0.515939	1
E-cadherin signaling in the nascent adherens junction	ecadherin_nascentaj_pathway	PID	0.516012	1
DNA replication - Homo sapiens (human)	path:hsa03030	KEGG	0.516049	1
Regulation of APC/C activators between G1/S and early anaphase	R-HSA-176408	Reactome	0.516049	1
Phospholipase C-mediated cascade; FGFR4	R-HSA-5654228	Reactome	0.518499	1
Quercetin and Nf-kB- AP-1 Induced Cell Apoptosis	WP2435	Wikipathways	0.518572	1
Interleukin-4 and 13 signaling	R-HSA-6785807	Reactome	0.518572	1
gamma-aminobutyric acid receptor life cycle pathway	gabapathway	BioCarta	0.518572	1
CREB phosphorylation through the activation of CaMKII	R-HSA-442729	Reactome	0.518572	1
double stranded rna induced gene expression	rnapathway	BioCarta	0.518596	1
chaperones modulate interferon signaling pathway	tidpathway	BioCarta	0.518596	1
Biopterin metabolism	Biopterin metabolism	EHMN	0.518596	1
DCC mediated attractive signaling	R-HSA-418885	Reactome	0.518596	1
Validated nuclear estrogen receptor beta network	erb_genomic_pathway	PID	0.518596	1
Thiamine metabolism - Homo sapiens (human)	path:hsa00730	KEGG	0.51862	1
Mercaptopurine Metabolism Pathway	SMP00609	SMPDB	0.51862	1
Early Phase of HIV Life Cycle	R-HSA-162594	Reactome	0.51862	1
GLI3 is processed to GLI3R by the proteasome	R-HSA-5610785	Reactome	0.518644	1
repression of pain sensation by the transcriptional regulator dream	dreampathway	BioCarta	0.518644	1
estrogen responsive protein efp controls cell cycle and breast tumors growth	efppathway	BioCarta	0.518644	1
Degradation of GLI2 by the proteasome	R-HSA-5610783	Reactome	0.518644	1
Constitutive Signaling by NOTCH1 HD Domain Mutants	R-HSA-2691232	Reactome	0.518644	1
Signaling by NOTCH1 HD Domain Mutants in Cancer	R-HSA-2691230	Reactome	0.518644	1
Methotrexate Pathway (Cancer Cell), Pharmacodynamics	PA2039	PharmGKB	0.518669	1
H19 action Rb-E2F1 signaling and CDK-Î²-catenin activity	WP3969	Wikipathways	0.518669	1
Regulation of sister chromatid separation at the metaphase-anaphase transition	WP4240	Wikipathways	0.518669	1
Mismatch Repair	R-HSA-5358508	Reactome	0.518669	1
the prc2 complex sets long-term gene silencing through modification of histone tails	prc2pathway	BioCarta	0.518669	1
N-Glycan antennae elongation	R-HSA-975577	Reactome	0.518669	1
Activation of BAD and translocation to mitochondria	R-HSA-111447	Reactome	0.518669	1
Processive synthesis on the lagging strand	R-HSA-69183	Reactome	0.518669	1
WNT5A-dependent internalization of FZD4	R-HSA-5099900	Reactome	0.518669	1
Signaling by EGFR in Cancer	R-HSA-1643713	Reactome	0.518669	1
Constitutive Signaling by Ligand-Responsive EGFR Cancer Variants	R-HSA-1236382	Reactome	0.518669	1
Signaling by Ligand-Responsive EGFR Variants in Cancer	R-HSA-5637815	Reactome	0.518669	1
Arf6 downstream pathway	arf6downstreampathway	PID	0.518669	1
InlB-mediated entry of Listeria monocytogenes into host cell	R-HSA-8875360	Reactome	0.518669	1
EPO signaling	None	INOH	0.518798	1
Celecoxib Pathway, Pharmacodynamics	PA152241951	PharmGKB	0.52473	1
NCAM signaling for neurite out-growth	R-HSA-375165	Reactome	0.524913	1
Signaling by BRAF and RAF fusions	R-HSA-6802952	Reactome	0.525096	1
Chemokine signaling pathway	WP3929	Wikipathways	0.525174	1
Endometrial cancer - Homo sapiens (human)	path:hsa05213	KEGG	0.525325	1
Neural Crest Differentiation	WP2064	Wikipathways	0.526721	1
Melanogenesis - Homo sapiens (human)	path:hsa04916	KEGG	0.526781	1
Wnt Signaling Pathway and Pluripotency	WP399	Wikipathways	0.527382	1
TRIF(TICAM1)-mediated TLR4 signaling	R-HSA-937061	Reactome	0.527743	1
MyD88-independent TLR4 cascade	R-HSA-166166	Reactome	0.527743	1
Adrenergic signaling in cardiomyocytes - Homo sapiens (human)	path:hsa04261	KEGG	0.52871	1
IL23-mediated signaling events	il23pathway	PID	0.530166	1
Vitamin A Deficiency	SMP00336	SMPDB	0.530276	1
Retinol Metabolism	SMP00074	SMPDB	0.530276	1
Type II interferon signaling (IFNG)	WP619	Wikipathways	0.530386	1
signal transduction through il1r	il1rpathway	BioCarta	0.530532	1
NCAM1 interactions	R-HSA-419037	Reactome	0.530606	1
trefoil factors initiate mucosal healing	tffpathway	BioCarta	0.530642	1
O-Glycan biosynthesis	O-Glycan biosynthesis	EHMN	0.530679	1
Thyroid cancer - Homo sapiens (human)	path:hsa05216	KEGG	0.530753	1
RHO GTPases Activate WASPs and WAVEs	R-HSA-5663213	Reactome	0.530753	1
SUMOylation of DNA replication proteins	R-HSA-4615885	Reactome	0.530863	1
DNA Replication Pre-Initiation	R-HSA-69002	Reactome	0.530863	1
M/G1 Transition	R-HSA-68874	Reactome	0.530863	1
Resolution of Abasic Sites (AP sites)	R-HSA-73933	Reactome	0.530899	1
Base Excision Repair	R-HSA-73884	Reactome	0.530899	1
Regulation of mRNA stability by proteins that bind AU-rich elements	R-HSA-450531	Reactome	0.530899	1
M Phase	R-HSA-68886	Reactome	0.533307	1
Toll-like Receptor Signaling Pathway	WP75	Wikipathways	0.534826	1
MHC class II antigen presentation	R-HSA-2132295	Reactome	0.536548	1
Lysine degradation - Homo sapiens (human)	path:hsa00310	KEGG	0.536594	1
Lysine metabolism	Lysine metabolism	EHMN	0.536686	1
Kit receptor signaling pathway	WP304	Wikipathways	0.536823	1
superpathway of steroid hormone biosynthesis	PWY-7305	HumanCyc	0.541336	1
Recycling of bile acids and salts	R-HSA-159418	Reactome	0.541361	1
Nucleotide-like (purinergic) receptors	R-HSA-418038	Reactome	0.541385	1
GRB2 events in ERBB2 signaling	R-HSA-1963640	Reactome	0.541459	1
IGF-Ncore	None	Signalink	0.541508	1
Metabolism of nitric oxide	R-HSA-202131	Reactome	0.541532	1
eNOS activation and regulation	R-HSA-203765	Reactome	0.541532	1
Circadian rhythm pathway	circadianpathway	PID	0.541532	1
LPA4-mediated signaling events	lpa4_pathway	PID	0.541532	1
NAD+ metabolism	WP3644	Wikipathways	0.541557	1
p75NTR signals via NF-kB	R-HSA-193639	Reactome	0.541557	1
cadmium induces dna synthesis and proliferation in macrophages	cdmacpathway	BioCarta	0.541557	1
calcium signaling by hbx of hepatitis b virus	hbxpathway	BioCarta	0.541557	1
NRIF signals cell death from the nucleus	R-HSA-205043	Reactome	0.541557	1
human cytomegalovirus and map kinase pathways	hcmvpathway	BioCarta	0.541581	1
Regulation of KIT signaling	R-HSA-1433559	Reactome	0.541581	1
MAP3K8 (TPL2)-dependent MAPK1/3 activation	R-HSA-5684264	Reactome	0.541581	1
Sema3A PAK dependent Axon repulsion	R-HSA-399954	Reactome	0.541581	1
chromatin remodeling by hswi/snf atp-dependent complexes	hswisnfpathway	BioCarta	0.541581	1
Cell-extracellular matrix interactions	R-HSA-446353	Reactome	0.541581	1
DNA Repair	R-HSA-73894	Reactome	0.541587	1
Nuclear Receptors	WP170	Wikipathways	0.544811	1
Carboxyterminal post-translational modifications of tubulin	R-HSA-8955332	Reactome	0.544885	1
NOD-like receptor signaling pathway - Homo sapiens (human)	path:hsa04621	KEGG	0.545147	1
Signaling events mediated by HDAC Class II	hdac_classii_pathway	PID	0.545254	1
Ovarian tumor domain proteases	R-HSA-5689896	Reactome	0.545291	1
S Phase	R-HSA-69242	Reactome	0.545747	1
RIG-I-like Receptor Signaling	WP3865	Wikipathways	0.547972	1
COPI-dependent Golgi-to-ER retrograde traffic	R-HSA-6811434	Reactome	0.551159	1
insulin Mam	None	INOH	0.55132	1
Toll-like receptor signaling pathway - Homo sapiens (human)	path:hsa04620	KEGG	0.552068	1
C-type lectin receptor signaling pathway - Homo sapiens (human)	path:hsa04625	KEGG	0.552972	1
Urea cycle and metabolism of arginine, proline, glutamate, aspartate and asparagine	Urea cycle and metabolism of arginine, proline, glutamate, aspartate and asparagine	EHMN	0.553515	1
SUMOylation	R-HSA-2990846	Reactome	0.556457	1
PDGFR-beta signaling pathway	pdgfrbpathway	PID	0.556988	1
Neddylation	R-HSA-8951664	Reactome	0.557038	1
Transport of vitamins, nucleosides, and related molecules	R-HSA-425397	Reactome	0.559069	1
Signaling events mediated by HDAC Class III	hdac_classiii_pathway	PID	0.559069	1
Ghrelin	Pathway_Ghrelin	NetPath	0.559328	1
Oncogenic MAPK signaling	R-HSA-6802957	Reactome	0.559505	1
RUNX1 interacts with co-factors whose precise effect on RUNX1 targets is not known	R-HSA-8939243	Reactome	0.55955	1
Coregulation of Androgen receptor activity	ar_pathway	PID	0.559551	1
Degradation of beta-catenin by the destruction complex	R-HSA-195253	Reactome	0.559587	1
Tight junction - Homo sapiens (human)	path:hsa04530	KEGG	0.560794	1
Signaling Pathways in Glioblastoma	WP2261	Wikipathways	0.560886	1
COPI-mediated anterograde transport	R-HSA-6807878	Reactome	0.56094	1
nicotine degradation IV	PWY66-201	HumanCyc	0.563107	1
Acyl chain remodelling of PI	R-HSA-1482922	Reactome	0.563181	1
Metabolism of Angiotensinogen to Angiotensins	R-HSA-2022377	Reactome	0.563181	1
SRF and miRs in Smooth Muscle Differentiation and Proliferation	WP1991	Wikipathways	0.563206	1
Sulfation Biotransformation Reaction	WP692	Wikipathways	0.563206	1
the visual cycle I (vertebrates)	PWY-6861	HumanCyc	0.563206	1
Phenylalanine metabolism - Homo sapiens (human)	path:hsa00360	KEGG	0.563231	1
Acetylcholine Neurotransmitter Release Cycle	R-HSA-264642	Reactome	0.563281	1
Ras activation upon Ca2+ influx through NMDA receptor	R-HSA-442982	Reactome	0.563281	1
Unblocking of NMDA receptor, glutamate binding and activation	R-HSA-438066	Reactome	0.563281	1
Nitrogen metabolism - Homo sapiens (human)	path:hsa00910	KEGG	0.563306	1
aspirin blocks signaling pathway involved in platelet activation	sppapathway	BioCarta	0.563306	1
role of nicotinic acetylcholine receptors in the regulation of apoptosis	achpathway	BioCarta	0.563306	1
Leptin Insulin Overlap	WP3935	Wikipathways	0.56333	1
tnfr1 signaling pathway	tnfr1pathway	BioCarta	0.56333	1
PKA activation	R-HSA-163615	Reactome	0.563355	1
PKA activation in glucagon signalling	R-HSA-164378	Reactome	0.563355	1
Platelet sensitization by LDL	R-HSA-432142	Reactome	0.563355	1
Canonical and Non-Canonical TGF-B signaling	WP3874	Wikipathways	0.56338	1
role of pi3k subunit p85 in regulation of actin organization and cell migration	cdc42racpathway	BioCarta	0.56338	1
y branching of actin filaments	actinypathway	BioCarta	0.56338	1
TCA Cycle	WP78	Wikipathways	0.563405	1
ucalpain and friends in cell spread	ucalpainpathway	BioCarta	0.563405	1
TRAF6 mediated IRF7 activation	R-HSA-933541	Reactome	0.563405	1
Calcium Regulation in the Cardiac Cell	WP536	Wikipathways	0.564587	1
Non-alcoholic fatty liver disease (NAFLD) - Homo sapiens (human)	path:hsa04932	KEGG	0.566236	1
VEGFA-VEGFR2 Signaling Pathway	WP3888	Wikipathways	0.568623	1
Oxidation by Cytochrome P450	WP43	Wikipathways	0.569158	1
Arachidonic acid metabolism - Homo sapiens (human)	path:hsa00590	KEGG	0.569481	1
PI Metabolism	R-HSA-1483255	Reactome	0.570123	1
Glycine, serine and threonine metabolism - Homo sapiens (human)	path:hsa00260	KEGG	0.573157	1
Metabolism of polyamines	R-HSA-351202	Reactome	0.573194	1
Integrated Lung Cancer Pathway	WP2512	Wikipathways	0.573269	1
inactivation of gsk3 by akt causes accumulation of b-catenin in alveolar macrophages	gsk3pathway	BioCarta	0.573269	1
Transport of Mature mRNA Derived from an Intronless Transcript	R-HSA-159231	Reactome	0.573417	1
Phase I - Functionalization of compounds	R-HSA-211945	Reactome	0.576929	1
Apoptotic Signaling Pathway	WP3639	Wikipathways	0.579404	1
Cortisol synthesis and secretion - Homo sapiens (human)	path:hsa04927	KEGG	0.581128	1
IL4	Pathway_IL4	NetPath	0.581359	1
LPA receptor mediated events	lysophospholipid_pathway	PID	0.58159	1
Influenza Infection	R-HSA-168254	Reactome	0.581728	1
Endometrial cancer	WP4155	Wikipathways	0.581821	1
Tyrosinemia, transient, of the newborn	SMP00494	SMPDB	0.583941	1
Dopamine beta-hydroxylase deficiency	SMP00498	SMPDB	0.583941	1
Tyrosine Metabolism	SMP00006	SMPDB	0.583941	1
Alkaptonuria	SMP00169	SMPDB	0.583941	1
Monoamine oxidase-a deficiency (MAO-A)	SMP00533	SMPDB	0.583941	1
Hawkinsinuria	SMP00190	SMPDB	0.583941	1
Tyrosinemia Type I	SMP00218	SMPDB	0.583941	1
Glycogen synthetase deficiency	SMP00552	SMPDB	0.584016	1
Glycogenosis, Type III. Cori disease, Debrancher glycogenosis	SMP00553	SMPDB	0.584016	1
Mucopolysaccharidosis VI. Sly syndrome	SMP00556	SMPDB	0.584016	1
Sucrase-isomaltase deficiency	SMP00557	SMPDB	0.584016	1
Glycogenosis, Type IV. Amylopectinosis, Anderson disease	SMP00554	SMPDB	0.584016	1
Glycogenosis, Type VI. Hers disease	SMP00555	SMPDB	0.584016	1
Starch and Sucrose Metabolism	SMP00058	SMPDB	0.584016	1
Lamivudine Pathway, Pharmacokinetics/Pharmacodynamics	PA165860384	PharmGKB	0.584091	1
Lamivudine Metabolism Pathway	SMP00649	SMPDB	0.584091	1
cGMP effects	R-HSA-418457	Reactome	0.584091	1
Norepinephrine Neurotransmitter Release Cycle	R-HSA-181430	Reactome	0.584091	1
miR-509-3p alteration of YAP1-ECM axis	WP3967	Wikipathways	0.584116	1
oxidative stress induced gene expression via nrf2	arenrf2pathway	BioCarta	0.584116	1
Other glycan degradation - Homo sapiens (human)	path:hsa00511	KEGG	0.584141	1
PKA-mediated phosphorylation of CREB	R-HSA-111931	Reactome	0.584141	1
Serotonin Neurotransmitter Release Cycle	R-HSA-181429	Reactome	0.584141	1
nerve growth factor pathway (ngf)	ngfpathway	BioCarta	0.584166	1
mets affect on macrophage differentiation	etspathway	BioCarta	0.584166	1
regulation of cell cycle progression by plk3	plk3pathway	BioCarta	0.584166	1
MET activates PTK2 signaling	R-HSA-8874081	Reactome	0.584166	1
Regulation of signaling by CBL	R-HSA-912631	Reactome	0.584166	1
Pathway_PA165959425	PA165959425	PharmGKB	0.584191	1
TP53 Regulates Transcription of Genes Involved in G2 Cell Cycle Arrest	R-HSA-6804114	Reactome	0.584191	1
Signaling by cytosolic FGFR1 fusion mutants	R-HSA-1839117	Reactome	0.584191	1
Generation of second messenger molecules	R-HSA-202433	Reactome	0.586146	1
Nucleotide-binding Oligomerization Domain (NOD) pathway	WP1433	Wikipathways	0.586406	1
PI3K Cascade	R-HSA-109704	Reactome	0.58648	1
Signaling by FGFR4	R-HSA-5654743	Reactome	0.58674	1
Homologous recombination - Homo sapiens (human)	path:hsa03440	KEGG	0.586815	1
TNF related weak inducer of apoptosis (TWEAK) Signaling Pathway	WP2036	Wikipathways	0.586815	1
APC/C-mediated degradation of cell cycle proteins	R-HSA-174143	Reactome	0.586963	1
Regulation of mitotic cell cycle	R-HSA-453276	Reactome	0.586963	1
RNA Polymerase III Abortive And Retractive Initiation	R-HSA-749476	Reactome	0.586963	1
RNA Polymerase III Transcription	R-HSA-74158	Reactome	0.586963	1
Dual Incision in GG-NER	R-HSA-5696400	Reactome	0.587001	1
CD4 T cell receptor signaling	None	INOH	0.587147	1
Salmonella infection - Homo sapiens (human)	path:hsa05132	KEGG	0.588244	1
TP53 Regulates Metabolic Genes	R-HSA-5628897	Reactome	0.58921	1
Endothelins	endothelinpathway	PID	0.592227	1
IL-1 NFkB	None	INOH	0.592458	1
Semaphorin interactions	R-HSA-373755	Reactome	0.592458	1
Factors involved in megakaryocyte development and platelet production	R-HSA-983231	Reactome	0.594414	1
Apoptosis	WP254	Wikipathways	0.597821	1
cAMP signaling pathway - Homo sapiens (human)	path:hsa04024	KEGG	0.599199	1
CD4 T cell receptor signaling-ERK cascade	None	INOH	0.599667	1
Stabilization and expansion of the E-cadherin adherens junction	ecadherin_stabilization_pathway	PID	0.600039	1
Cushing,s syndrome - Homo sapiens (human)	path:hsa04934	KEGG	0.600053	1
Non-integrin membrane-ECM interactions	R-HSA-3000171	Reactome	0.600114	1
Viral Messenger RNA Synthesis	R-HSA-168325	Reactome	0.600188	1
Inflammatory bowel disease (IBD) - Homo sapiens (human)	path:hsa05321	KEGG	0.601624	1
Association Between Physico-Chemical Features and Toxicity Associated Pathways	WP3680	Wikipathways	0.602822	1
Shigellosis - Homo sapiens (human)	path:hsa05131	KEGG	0.602914	1
Na+/Cl- dependent neurotransmitter transporters	R-HSA-442660	Reactome	0.603636	1
Farnesoid X Receptor Pathway	WP2879	Wikipathways	0.603661	1
retinol biosynthesis	PWY-6857	HumanCyc	0.603737	1
Tryptophan Metabolism	SMP00063	SMPDB	0.603787	1
Plasma lipoprotein assembly	R-HSA-8963898	Reactome	0.603787	1
HH-Core	None	Signalink	0.603838	1
Interleukin-12 family signaling	R-HSA-447115	Reactome	0.603838	1
GABA synthesis, release, reuptake and degradation	R-HSA-888590	Reactome	0.603838	1
Glycosaminoglycan degradation - Homo sapiens (human)	path:hsa00531	KEGG	0.603913	1
Gastrin-CREB signalling pathway via PKC and MAPK	R-HSA-881907	Reactome	0.603913	1
Nanomaterial induced apoptosis	WP2507	Wikipathways	0.603938	1
Purine catabolism	R-HSA-74259	Reactome	0.603938	1
Hematopoietic Stem Cell Gene Regulation by GABP alpha-beta Complex	WP3657	Wikipathways	0.603964	1
Apoptosis Modulation by HSP70	WP384	Wikipathways	0.603964	1
Serotonin Receptor 4-6-7 and NR3C Signaling	WP734	Wikipathways	0.603964	1
prion pathway	prionpathway	BioCarta	0.603964	1
role of mal in rho-mediated activation of srf	malpathway	BioCarta	0.603964	1
Translesion Synthesis by POLH	R-HSA-110320	Reactome	0.603964	1
S1P1 pathway	s1p_s1p1_pathway	PID	0.603964	1
ATM Signaling Pathway	WP2516	Wikipathways	0.603989	1
Nucleotide Metabolism	WP404	Wikipathways	0.603989	1
ER Quality Control Compartment (ERQC)	R-HSA-901032	Reactome	0.603989	1
Ephrin signaling	R-HSA-3928664	Reactome	0.603989	1
Asymmetric localization of PCP proteins	R-HSA-4608870	Reactome	0.603989	1
Listeria monocytogenes entry into host cells	R-HSA-8876384	Reactome	0.603989	1
Asparagine N-linked glycosylation	R-HSA-446203	Reactome	0.604792	1
Tuberculosis - Homo sapiens (human)	path:hsa05152	KEGG	0.61048	1
Cytochrome P450 - arranged by substrate type	R-HSA-211897	Reactome	0.611763	1
Steroid hormones	R-HSA-209943	Reactome	0.612348	1
Folate Metabolism	WP176	Wikipathways	0.612452	1
Beta3 integrin cell surface interactions	integrin3_pathway	PID	0.612831	1
Intrinsic Pathway for Apoptosis	R-HSA-109606	Reactome	0.613054	1
Rheumatoid arthritis - Homo sapiens (human)	path:hsa05323	KEGG	0.614783	1
Platelet homeostasis	R-HSA-418346	Reactome	0.615529	1
Longevity regulating pathway - Homo sapiens (human)	path:hsa04211	KEGG	0.616275	1
Proteoglycans in cancer - Homo sapiens (human)	path:hsa05205	KEGG	0.61816	1
Leukocyte transendothelial migration - Homo sapiens (human)	path:hsa04670	KEGG	0.61924	1
FGFR2 ligand binding and activation	R-HSA-190241	Reactome	0.622517	1
Agents Acting on the Renin-Angiotensin System Pathway, Pharmacodynamics	PA165110622	PharmGKB	0.622542	1
ACE Inhibitor Pathway, Pharmacodynamics	PA2023	PharmGKB	0.622542	1
PI-3K cascade:FGFR4	R-HSA-5654720	Reactome	0.622668	1
SHC-mediated cascade:FGFR4	R-HSA-5654719	Reactome	0.622668	1
Eicosanoid Synthesis	WP167	Wikipathways	0.622694	1
Hedgehog ligand biogenesis	R-HSA-5358346	Reactome	0.622694	1
BMP Signaling Pathway in Eyelid Development	WP3927	Wikipathways	0.622719	1
Urea cycle and metabolism of amino groups	WP497	Wikipathways	0.622744	1
Regulation of expression of SLITs and ROBOs	R-HSA-9010553	Reactome	0.622744	1
Serotonin Receptor 2 and ELK-SRF-GATA4 signaling	WP732	Wikipathways	0.622769	1
SUMOylation of transcription factors	R-HSA-3232118	Reactome	0.622769	1
TP53 Regulates Transcription of Genes Involved in Cytochrome C Release	R-HSA-6803204	Reactome	0.622769	1
S-Adenosylhomocysteine (SAH) Hydrolase Deficiency	SMP00214	SMPDB	0.622795	1
Methionine Metabolism	SMP00033	SMPDB	0.622795	1
Methionine Adenosyltransferase Deficiency	SMP00221	SMPDB	0.622795	1
Glycine N-methyltransferase Deficiency	SMP00222	SMPDB	0.622795	1
Hypermethioninemia	SMP00341	SMPDB	0.622795	1
Methylenetetrahydrofolate Reductase Deficiency (MTHFRD)	SMP00340	SMPDB	0.622795	1
[truncated: 2,820 more rows]

## Sheet: IR & IS overlap (343 genes)
pathway	external_id	source	globalBG_p	globalBG_fdr
[truncated: 4,528 more rows]

## Sheet: IR non-overlap IS (442 genes)
pathway	external_id	source	globalBG_p	globalBG_fdr
[truncated: 4,528 more rows]

[truncated: 3 more sheets: IS non-overlap IR (367 genes), IR exclusive (94 genes), IS exclusive (33 genes)]
