# Supplementary material for: Predictive network modeling in human induced pluripotent stem cells identifies key driver genes for insulin responsiveness
Source: PLoS Comput Biol. 2020 Dec 23;16(12):e1008491. doi: 10.1371/journal.pcbi.1008491 (PMC7790417; doi:10.1371/journal.pcbi.1008491)
Supplement: S8 Table — (XLSX) [file pcbi.1008491.s016.xlsx]

## Sheet: Sheet1
	AS - IR	AS - IS	ApP - IR	ApP - IS
number of DE genes due to HMGCR inhibition	785	710	785	710
number of genes not DE after HMGCR inhibition	14339	14298	14506	14652
number of DE genes downstream of HMGCR in the predictive network	164	155	297	302
number of DE genes not downstream of HMGCR in the predictive network	621	555	488	408
number of non-DE genes downstream of HMGCR in the predictive network	2357	1835	4634	5041
number of non-DE genes not downstream of HMGCR in the predictive network	11982	12463	9872	9611
enrichment fold (if given as the risk ratio)	1.27096	1.70103	1.18435	1.23631
enrichment fold (if given as the odds ratio)	1.34252	1.89682	1.29654	1.41123
enrichment p-value (Fisher exact test)	0.001617	1.468e-10	0.0007383	1.266e-05
